# Supplementary material for: Dnmt1 is essential for egg production and embryo viability in the large milkweed bug, Oncopeltus fasciatus
Source: Epigenetics Chromatin. 2019 Jan 7;12:6. doi: 10.1186/s13072-018-0246-5 (PMC6322253; doi:10.1186/s13072-018-0246-5)
Supplement: Supplementary file 1 — Additional file 1: Fig. S1. Identification of O. fasciatus DNA methyltransferases. a Phylogenetic relationship of DNA methyltransferases identified the de novo (Dnmt3) and maintenance (Dnmt1) DNA methyltransferase in O. fasciatus. Node support with ≤ 0.5 posterior probability is indicated—other nodes are ≥ 0.95. Branch lengths are in amino acid substitutions per site. Species names are represented as abbreviations: Acy. pis.: Acyrthosiphon pisum, Aed. aeg.: Aedes aegypti, Aed. alb.: Aedes albopictus, Ano. gam.: Anopheles gambiae, Api. mel.: A. mellifera, Bom. mor.: Bo. mori, Cam. flo.: Camponotus floridanus, Cop. flo.: Copidosoma floridanum, Cul. qui.: Culex pipiens quinquefasciatus, Dro. mel.: Drosophila melanogaster, Har. sal.: Harpegnathos saltator, Mic. dem.: Microplitis demolitor, Nas. vit.: Nasonia vitripennis, Nic. ves.: Nicrophorus vespilloides, Onc. fas.: O. fasciatus, Cer. bir.: Ooceraea (Cerapachys) biroi, Pol. can.: Polistes canadensis, Pol. dom.: Polistes dominula, Sol. inv.: Solenopsis invicta, Tri. cas.: Tribolium castaneum, and Zoo. nev.: Z. nevadensis. b A to scale representation of Dnmt1 and protein domains identified in O. fasciatus and M. musculus. Fig. S2. Assessment of RNAi treatment targeting S-adenosyl-L-methionine (AdoMet) region (ds-dnmt1-2) of Dnmt1 produces similar results as ds-dnmt1-1. a Assessment of RNAi treatment targeting Dnmt1 using qRT-PCR demonstrates successful reduction in transcription in ovaries compared to control. b Whole ovaries from ds-dnmt1-2 females removed 12–14 days post-injection. c Control follicular epithelium nuclei. d ds-dnmt1-1 follicular epithelium nuclei. e ds-dnmt1-2 follicular epithelium nuclei. For c–e scale bar corresponds to 100 µm. Fig. S3. DNA methylation consequences following posttranscriptional knockdown of Dnmt1 are restricted to ovaries. a Assessment of RNAi treatment targeting Dnmt1 using qRT-PCR demonstrates successful reduction in transcription compared to control across all tissues sampled. Col [file 13072_2018_246_MOESM1_ESM.zip › ESM/data_s1.bewick_et_al.dnmt1.12052018.txt]

################################################
###Unaligned protein sequences – fasta format###
################################################
>Onc_fas_OFAS001247-PA
MISDPSILCQPRECFSINEILEMHDDSVMYDEFLVSEDVLFKRALIMDIVTKEDKRSCCFTKAYARYIEGTGSVYSSLDRLGVSKVLQNVKVSEEKSKKFKLLKSLQLRFFSPKEVSNLMCFPSDFTFPNSVTQRQKYKLLGNSINVKVVSHLITYLFHS
>Onc_fas_OFAS015351-PA
MPAILAQTFPEDVLNQLQSLELEYEEGDITKKGYCKKKWQILKPHVHEKYADEVEVLHTRLTVAGIPEDEYIDSFIEILKNARFSKLSGDSDSSVDDREILPQPRSDTNSTPSASSFKTSRASKKSVSINDQVATPLTKNEVCSTPAPTTVIETPRSSRRSVSVDDRAGLSLTTGGVCSTPGPALAMKTPKSSRKLLSLSRTKLFRTESSSKDNDEENMETNKEETSSNGTASSDGTQDKNLANIKRKSPVFEGKSIKNEDIDDDPAEKRIKLEEEMEKEESEDEENDKKTSSKGFSEKTQKVQPKKCEICHQLLKDSDLKLYQGHPHNAVEEYIALTDPKLSLFTGEEDNVSEFDARPQNKITHFTIYDKNGHICPIDGGLIERNVLLYFSGYVKAVYEEDGSTEGGIPTKDLGPINEWWISGFDGGEKALVGFSTPYAEYYLLEPSPDYAPLMESVKEKIYLGKIVIEFLIEEENPSFEDLINKIQTTVPPPGVPKLTEESLLKHAQFVCDQVLSYEAGCDDNQSVFITTPCMRSLIHLAGVTFGKRQAMRRTDKKIFKDKKPAWTKATTTPLVKNVFETFFTGQLESTDDKDKGPRRKRCGVCEACQLPDCGTCIHCADMVKFGGSGRSKQACIKRNSAKVGNDVITVNDCVSVEPATPTAPVVIGQVRYMWQNMLNQKFMHIHWFCRGSETALGETADPQELFIIDECENSLLSGICSVVKVEKKEISPNWASDGGKTETLEKPDEKIFFYSKRYDEKCGRFEDPFPDPVCTNEKTSHRFCVSCERQYRQQKFENPYVEDRLEEESSNKEVQYGIVHWRGEEYRPGSCVFLNPSVFHFKTYGNVFKGFKSSKQEKVDEDLYPEFYRKSSDHVKGSNQNTPDPFCIGLIKSIVTNSRDKLVAPRDICIRVLKFYRPENTRGVLTQTNHIDLNKLYASDEEVVVNFADVVGKCNVTYSENLCEDSFFWSNGGPYRFYFSEAYDSKAQTVTEPSKLFRQLGDAGKVTDQFNLIKKHYLDKFYNKYNTISLMFRFYETGKTFLLVDYYFSFLISGLSEGLHQSGIAETKWAVEKEESAANAFKLNNPNCTVFTEDCNFLLKLVMNGDLKTSKGQRLPQKGQVELLCGGPPCQGFSGMNRFNSRQYSLFKNSLIVSYLSYCDYYRPRYFILENVRNFVSFKRSMVLKLTLRCLVKMGYQVAFGILQAGNYGVPQTRRRAIILAAAPGEILPKYPEPLHVFNPRATTLSVMIDDKKVFTDLYVRDTYQSMLKDHICKEMSSLVEARIAQIPTAVGSDWRDLPNIVVRLSDDTYTKKL
>Onc_fas_OFAS018396-PA
MSDLPEIRNGFKEEEIPYTGDPMSYFQKMIWNSLDTSQMVYTHHDKKNGKSKTGALRGVCSCASGKPCDPMDRQFNTLIPWCLPHTGNRHNHWAGLYGRLEWDGFFSTTVTNPEPMGKQVGNAVPPPLGAAIGREIRKCVATKELSNNEEKMITD
>Onc_fas_OFAS010264-PA
MMGYVALKELDLVIEDYFASEIEESAIKVAKLNSKGKITHIGGVESINIQKLQQIGRIDLLLGGSPCTELSLVNPARRGLFDMEGSGPLFFDYLRILHDLQTLNPSIQFLFENTAAMPTQFQKTITRFLKCEPILLDSRLFCPMKRARYFWGNIPQMNNISDIKKNEFNQLKYFLTENCGRTPQVPLLRTVTTNSNSLRQ
>Zoo_nev_KDR10858
MKVLELYSGIGGMHFAFKESGIPGEVKVAVDINTIANKVYQHNFPNTKLLQRNIKSFSANEINDSGIDMILMSPPCQPFTRVGLKRDMSDNRTSSFIHLLSLLPHLNKKWKYLVVENVKGFEKSETCQQLIHTLENLDFCYQEFILSPSMFSIPNTRHRYYLIAKRRPLYFNFPLQPHVMESLPVPLHTTSSFTDAAYEMSALNSKHKCLVEENQMASEGTCYSLNHILEINKSLEYFEQFNVPDKILGKHAWLLDIVGPNSTRSCCFTKAYGRYVEGTGSVFSPTSPDIITNAFEQSRSHVPGSHEQLELLRGLAMRYFTHREVARLMCFPDQGFSLPNDVTIKQSYCLLGNSVNVHVVALLILLLTTGDNTVC
>Zoo_nev_KDR21442
MSSLESRRRKKIVAKRLLNPSDPFEGPEGSLVWGKLRNFPWWPGIIVDEHACGLSCIPSGQFCIFWFADRRVSGVQNKWMKDFKKHYEQCFDPTVKQALYVSGVEEAVKLCAKRLGHNAESWTKKEALCWAQAGFQRSANRKVEEVTPIFVPDGVQDDLLLIKRCRKSNEKNNKLLENCGSSSEASSSQPSFQYDDLKKVKKGEMDIEKLCLRCRSSKVQIVGEHPYFKGSLCKICMETVKEHIFTFGADGIHMHCAICSNAGEVFVCSNPQCCKVYCHVCIDLLASEGAKNWIREKEPWLCFLCDDPLSSMHGFIKPRPDWMNCQRISALFPANNIMSSIPLSKKSKSGLRVLSLFDGISTGMVVLKMMGIKVEKYYASEVDKDAINVSKVNHGDSIEHIGDVELLSPEKLSRLGPIDLLIGGSPCTELSLVNPARKGLYDTEGSGYLFFDFYRVLMTLQVLHGKNIFWIFENTASMPYRLRNVITRFLGCDPVVIDASWLSAQRRARFFWGNIPGLGRTELPEINMKLDECLMPGMERKAVVEKIRTVTTQSNSLLQGKNRIFPVKMKEEMDAVWITELEVIFGLPLHYTDTGNLQLRERRQLLGRAWSVPVVKHILQPLKLYFKCEREKSVKQGKMTT
>Nic_ves_Dnmt1
MVNDVKEEGTSDPKDLEESVSKKPRIENETRSTKIEKIDLPTKPKSEKCVNCMQFIDEVVLYEGHPNNSVEEYVALTNEKLLLFTGNETHMDQHDERPTNKITHFNIYGKCGHLCAFDSGLIETNKLIYFSGYVKAVYEEDDNPDGGIAAHDLGPINAWYTAGYDGGEKAIVGFSTGYAEYYLMAPAVQYEPLMTIVNSKISLSKLVIEFLLDENWQSPTYEDLLQRLESSGNEDLTEEALLRHAQFVCDQVVSFDQAADEGNEEKPLITAPCMRDLVKIAGVTFRKRKGFRKLDKGQIKRKVKKETWSKATTTKLVRDVFESFFPEQIADNKVELKGPKKKRCGVCEACQLPDCGSCNHCKDMLKFGGTGRSKQACKLRRCPNMAIQDAEESDNEDSADVEPEPETEEPCSKRIIHDVTWAEESVENFNGRIYYESAVVGEHIINNDDYVMLNSAAPDHPLVVARVCYMWDQEPGGPTFHALIFTRGSDTILGETADPREVFYTDTCENCPLGSIVCKAEVRRLPFSFNWSRNFEAGLAPILEDDGKTFHYSKQYDPEMGRFEDYLMSDEENPSPCPACTRKHDKNHYNTPFPYENGIFWRGHRFLVGSCVYLNPDVFKFESVHDFSDADDNKEMEDEELYPEYYRKTSEVKGSNNETPLPFCIGMIEELNTTELTIEVRKFYRPDNINIGMFLSYQSDLNQIFYSSELISLPFKEVTGKCFIVYGDNLDMEASEWITKGPDRFYFRQAYNAKTRSYDDVPSMAMKIGHPKKGKGKGKGKSKSADSVHFDYPPMWEHLEVPMRTMDIFAGCGGLSEGLHQSGVADTLWAIEKEPAAAQAYKLNNPTTKVFTDDCNSILKQVLENADSGVYPRRGDVELLVGGPPCQGFSGMNRFNAGQYSLFKNSLIVSYLSYCDYYRPKYFILENVRNFVSFKKSLVLKLTLRCLLAMDYQVAFGVLQAGHYGVPQTRRRLIIMAAAPGYKLPQYPEPLHVFNKRGCQLSVVVGGRRYSNGTKWISSAPLRTITVRDAMADLPDIKNGASKHEMMYDNDPMSHFQRKIRGGAQSVLKDHICKDMAPLVEARMAHVPLAPGSDWRDLPNIVVKLRDGSFANKLRYSYKSKKQTKTQPKGVCQCSTGRSCDPSDRQFNTLIPWCLPHTGDRHNHWAGLYGRLEWDGFFSTTVTNPEPMGKQGRVLHPDQHRVVSVRECARSQGFPDRYQFSGSILDKHRQVGNAVPPPLGAAIGREIRKSVFMTYRQV
>Nic_ves_Dnmt2
MKVLELYSGIGGMHLALQASKLPGEVIASVDINTVANHVYGYNFPETNLLNRNIQSLTPKFINSLEVDTILMSPPCQPFTRNGLQKDVDDARTCSFTHILQILPELKVKSILIENVKGFECSEMRERLIEALQAAGFNYQEFMLSPTQFGIPNTRHRYYCLASRCPDKFTCGPMMELFKYESFPKPFEIVDVLENGDVVEEYRLSEKVLNKRGNILDICYGHSTRSCCFTKAYGRYIEGTGSVYCPKSEAETAEVYNAESKDLLSLKMRFFTPREVCRLMAFPETFAFPASTTKKQMFNLLGNSVNVKVVSELIKVLI
>Nic_ves_Dnmt3
MGDPKGYSVLWGKFGRIFWPALVLPSTLVHSKANDDNIWVFWFGDHTFSQVKKANIVNFEEYFKDKTITFFRQNTKQSDWLKAIYEAIKIYSKQRNLLVDNWKSERLLKWALNGFPRLGEMSENFTLPEWIVQKLDELNKTFEVETESESDDDYDALFPIRITNQREFEIMCIGCYSFKILHEHPIFFGNICKICQTKLIKTLFMFGDDDAQYCCSICGDFGNLILCSSSKCGRGFCAKCIDILKDDRKSILEQDNWLCYICSSSPRNSKCFIQLREDWMERVHTLFNEKLIFKIPSFPKKKLRVLSVFDGIGTGLVALNKLNIDVEIYYAIEIDENAIEIVHSHFKNVEHLGDIKGINENTLLEICPIDLILAGSPCNDLSRANPLRKGLYEPSGTGILFFYFFKILTTMAKINGPFFWLFENVSSMNIKNKNIISRFLMCEPTMVSAAWVSPQRRERFFWGNLPTLQCNFENKGPTLEEYLGSNRKALCEKVNTITTKRNSLYQGNENKYPVFDETTMENDVLTINEIESVFGFDIDYTNVSNIGVSSRQELLGKAWSVQVSCLLLRCLKQFYRSTN
>Tri_cas_XP_008193458.1
MSLRKRFRESPAQETGDNTKKHKRTSTHSDKCKFCAQTLNQAVVYTNFPDDYAEESVALTSERLNVYNGTENISFEEGDLPSHKITCFSIYDLNDHLCPLDTGLLQKEVYLHIGGYIKPIFDDDPSPENGIATLDMGPIHEWFIAGFDGGEKVLLGIITNYAQYVLMEPSLEYAPIFKSLQEKTVLFKFVIEFLLSNFSRAPSYEELLAAVENSDNPLLTEEFLLQNAQFVCDQIHSFDLDAGDNNDMPLLTMPCVRTLASLAGVSFRKRQLMRNLLGNQRRTKLQLSKATATPLVRQLFEQLFPNQIQTENCQSPKKTRCGICDTCRSPDCGQCVYCKDMVKFGGDGNMKQPCKLRRCPNLVVQELDESDDETVVTPARGREDGRRPGVSRVLSDGPLQNFRESIDIVLGGVNDDDTGILLNIKTGDFVQLSPKSATKPNTIARVVNIYTATEPMVHVYLFYRGNETILGEVANPQELFASNECEDCPVAAIVGQAKVVYKATPDNWADLGGIECLPSGDDRFFYAKQYDSETATFTDYVKVRNELDSCGHCRLNEERKKIETPTFKDNKVQWRNEFYEAGNSVFLDPSVYQFPIPVECTFDDAKEMNESKYPEYYRKREANASCKKMPQPFCIGLIETLCDGPAGVLMAIRVFFRPENTKGGSMLSYQSDINLLFWSTKFITVPFRKVMGKCYVVYCSDEQKAREWSEGGPYRYYFRQQYDPDCGELVPPTYSCTRLALREGAGQDERPFGRPLKCLDVFAGCGGLSQGFHAAGVANTKWAIENDKPALDTFRHNNRTCHVFRDDCNVLLRNVMSGKGGLPPKSEVEMIVGGPPCQGFSGMNRFNEGEYSLFKNSLVVSLLSLCDYYRPLIFVLENVRNFMLYKGGLILKLTLQCLVAIGYQVRISIVEAGEFGVPQARRRFILIASAPGYQLPRIPEPQHVFLQRGSRLDIYVDGVKYTNGNFWTQSAPYRMLHVRDAIADLPAIEHDDNRPQMPYDDDEGTSHFQRKMRGNQEELLDHICKPIAPIVQTRIKLIPPKGGADWRNLPNVRVQLPDGTMTEVLQYRYRTKKQKDGEPNRGVCACSVEKACDPNDRQSNTLIPWCLPHTADRHNNWAGVYGRLDWSGYFATTTTNPEPMGKQGRVIHPDQNRLISVRECARSQGFPDKTKFFGSVTSKYRQIGNAVPPPLAKAIGLEIKRALRNRHR
>Tri_cas_XP_008196999.1
MEILELYSGIGGMHWALKVSGVEGTIKAAVDINPTANSVYKHNFPHINLLNRNVQSLTPQFINKLGVNTILMSPPCQPFTRNGLQEDINDERTKSFIHVLAILPDLKVTRILIENVKGFERSKMRDLLIETLEKCGFNYQEFILTPTQIGIPNTRHRYYCLAKKPPNVFNFKTGVLKTEFPNQQNAPHCFEISKVLEQNELTPYYLTDKVLTNYLETTDIRYSTSRNTCCFTKAYGRYVKGTGSVYSDLPEITPEIFNQLSDHEPGSSAYLKLAHGLKMRFFTPREVGRLMSFPEDFTFPENTSDKQKYMLLGNSINVRVVAELIKLLQ
>Aed_aeg_AAEL006166-PA
MSATDVTEDPHLPEYQVLELFSGIGGMHFAIERSGKRYKVVSAIDINPVANAIYNHNFGANKASNSNILSLTPDRIQKLGVNVILMSPPCQPFSRNGNFKDVDDRRADPFVHLCDLLDKIPTVQFILLENVKGFERSQACELYKTRLSAAGFRFKEYILSPHDFGVPNTRHRYYCVAKRTEFRNPSDEIVSKPTLQHVGTAKRICDLVEPESEKLNRYLLKDDLLRKRLAIMDICTPDSTNSMCFTKAYTHYAEGTGSVYSPLMRSEFDAIYKQIETTDDDDEKLKLLRSLRVRYFTPAEVAKLMCFPDDFEFPKQTTDKQCYRVLGNSINVLVVSSLFDEMDW
>Aed_alb_AALF002946-PA
MSVTDGSQCSQTPEYHVLELFSGIGGMHYAIERSGKPYKVVSAIDINPVANTIYNHNFGENKATNSNILSLTPDRIQKLGVNVILMSPPCQPFTRNGNFKDVDDRRADPFVHLCDLLDKIPTVQFILLENVKGFERSQACELYKTRLAAAGFQLKEYILSPHDFGVPNTRHRYYCVAKRTAFTNPSTEIVLKPSSRHVAPEKRISDIVETESEQLSRYLLKDDLLRKRLAIMDVCTPDSTNSMCFTKAYTHYAEGTGSVYSPLTRSEFDEIYRQIECTEDDGRRMKLLKSLKVRYFTPTEVARLMCFPEDFEFPKQTTDKQCYRVLGNSINVLVVSSLFDEMD
>Ano_gam_AGAP012836-PA
FPRRNTMESTKSEPHRVLELFSGIGGMRMALEQAGKEFEIVSAIDVNPIANEVYKHNFGAKTVRNGNILSLTAEKVTKLKVDTILMSPPCQPFTRNGKFNDINDRRSDPFLHICELLDKMPLVKFILMENVKGFENSQACEMYKARLREAGFHYQQYILSPHQFGVPNTRHRYYCIAKRHGADFKWKSEDIITTPQSGCGAKQTLVGTIVDTQQDALEQYGLKSATLLKHLPLMDVCT
>Ano_gam_AGAP004101-PA
MESAKSEPHRVLELFSGIGGMRMALEEAGKEFEIVSAIDVNPIANEVYKHNFGAETVRNGNILSLTAEKVTKLKVDTILMSPPCQPFTRNGKFNDINDRRSDPFLHICELLDKMPLVEFILMENVKGFENSQACEMYKARLREAGFHYQQYILSPHQFGVPNTRHRYYCIAKRHGADFKWKSEEIITTSQAGYGAKQTLVGTIVDTQQDALGQYGLKSATLLKHLPLMDVCTPESTNSMCFTKAYTHYAEGTGSVYCPLSRQEFDKTYALAMGAEEDEDRKLSVLRELRVRYFTPKEVARLMSFPEHFSFPDTVTNKQRYRVLGNSINVFVVSVLLHEL
>Cul_qui_XP_001867327.1
MEPQQLDQNEQNPSEYRVLELFSGIGGMHYAIRRAGKPFRVVAAMEINPVANTIYNHNFGPGAATNSNILSLTPERIDQLGANVILMSPPCQPFTRNGHFKDVEDRRADPFVHLCDLLDKIPQVRFVLLENVKGFERSQACEQYKVRLTAAGFFFREFILSPHNYGVPNTRHRYYCVAKRTPFEGPTQEIIVKPHNKHVKSLKSIGEIVEPDDGDHLNRYLLKPDLLRKRLAIMDVCTPDSRNSMCFTKAYTHYAEGTGSVYSPLAREDFDRIYAQIGLAEDAEEQDRLRASLKVRYFTPKEVARLMSFPEGFGFPKGTTDKQCYRVLGNSINVLVVSSLFDEME
>Dro_mel_FBpp0110211
MVFRVLELFSGIGGMHYAFNYAQLDGQIVAALDVNTVANAVYAHNYGSNLVKTRNIQSLSVKEVTKLQANMLLMSPPCQPHTRQGLQRDTEDKRSDALTHLCGLIPECQELEYILMENVKGFESSQARNQFIESLERSGFHWREFILTPTQFNVPNTRYRYYCIARKGADFPFAGGKIWEEMPGAIAQNQGLSQIAEIVEENVSPDFLVPDDVLTKRVLVMDIIHPAQSRSMCFTKGYTHYTEGTGSAYTPLSEDESHRIFELVKEIDTSNQDASKSEKILQQRLDLLHQVRLRYFTPREVARLMSFPENFEFPPETTNRQKYRLLGNSINVKVVGELIKLLTIK
>Acy_pis_XP_001949338.2
MRVIEFFSGIGGMHFALKECNLENFEVVLAVDINTVANAVYRHFFPSTNLRDLNILSLSPEQFDAYHPDILLMSPPCQPFTRNGLVKDINDERTKPLLHIIENIIPKSESLKYILVENVKGFESSLARDKLVNALSQSGFTFKEFLLSPVHFGICNSRLRYYLLAKKKPLDFAISLPNDIITENYWDDKLCSRVQQVSDVLSESDTELEEYLINDKQLLKGGKALDIVTKHSKRSCCFTRSYSSYLCGTGSVYSSLCEENIKEIISNNDDNLEVLKSLKLRFFTPAEVAKFMCFPVSDFPVSKKKAYQLLGNSINVYVVSRLLCLLLP
>Acy_pis_XP_003240668.2
MADNQSSDMEVDGNESTTVYSSKARTSELPWLRSSSRAKTSKLPRITSSSNPKPSKLPRLRVLSLFDGIGTGYYALLKLGFDIEVIYASEIDKDALMVTKYHFSDNIKQLGSVTEITTKMLDQIAPINLLFGGSPCSDLSGVNYRKKGLFDPKGTGILFYDYYRIWNYLSVKAARENTPFYWLYENVASMEIKNKDTISKFFECQPIVLDSLHFSPQRRKRYFWSSLPGITMLPHIQKTNYATNAPKLEDYLEKNLDRQANVEIVGTITSKRSCLQDSKSRNPVCQDGQYTGLFITEIEAIFGLPPHFTDVGDLSISSRQKLLGRAWSVQVIIDILDMLSGLFAKKFPKNEEKRNVWLNACGLRADEYLPNRTLCSTHFDRKMSGDKEASKSLPSTSENNNIKDPLSVIE
>Api_mel_NP_001164522.1
MKSNTSKFKQTSIIDMFSQQLAKKKQMNNDATNKEDIQKLQNIKTENNILQKCEQNKENHDPKTDEEYLDKHIEKKAKLTDVNILPTPQIKNINIFHNKCEYCRQKLNEIKFYPGHPNGAVDEEIALIDPKLCLFNGTESFIHESDERPQNKLTYFSVYDKNGHLCSFDTGLIEKNVMLYFSGYIKAIYEEDASPEGGVPTKDMGPINEWYVSGFDGGELALIGFNTAFAEYILMDPSEEYAPFMDIVKEKIYMSKLVIEFLLDEINPSYEDLLNKFQTIVPPKNMSKFTEDSLLRHAQFICDQVLSFDNSADSEDTLLITSPCMRALANLAGVTLGKRVTFRRTQREQKVRKPAWTKATTTKLVSDMFENIFTDQLIKHDDKITMGPKRQRCGVCEHCQQPDCGLCNACKDMIKFGGTGRSKQACVKRRCPNMAIQEADDSDPENEDQYEILMENKKVEEEKSKKKDFKELKKDIIWIGDQIANDNLKTYYKSVIVGDEEIGINDYVLVEPRNPAIPSHVAKVIYMWENKNGIKQFHANWLHRGNDTILGETSDPIELFLSDDCDDIPFKSVRSKCTVIFKEIQKNWNELGNMDLNFENDIKDLDGKTFFFQKRYIPETARFEDPVPDVKYLHKKNSYRFCPACTRLNMLEQFNTPKVYERIEEINSKEVIYGLVKYKGEDYRVGTTVFLQPDVFNFKYKTTYQDVLKLKKENVDEDMYPEFYRKSSDHIKGSNFDTPDPFCIGYINKIFANTNDMLVSPSDINIMVNKLYRPENTHKSSTLMEQADLNMVYWSNEVCNIKFIKVVGKCYLTYSENLNQSIEEWIAAGPYRFYFNEAYNVQEKTFDEPPYHAISIGKCGKSKGNLKFKGKKTEESEKRAIVNTPIEYKKISEKLKTLDVFAGCGGLSEGLHQAGVAENLWAIEKEESAAYAYRLNNPNATVFIEDCNVLLKKVMNGETTNEIGQKLPQKGQVELLCGGPPCQGFSGMNRFNSRQYSLFKNSLVVSYLSYCDYYRPNFFIMENVRNFVSFKRSMVLKLTLRCLIRMGYQCTFGILQAGNYGIPQTRRRMIILAAAPGQMLPKYPEPSHVFSKRACQLSVLVDNKKYSSNCNWIDSAPFRTISVKDAMFDLPEIKNGWNKEEMSYTNEPTTHFQRKMRGKQYQPLLRDHICKEMTPLVEARMAHIPIASGSDWRDLPNIAVRLSDGTYCKQLEYTHDDKKAGRSSVGAYRGVCCCCTGKSCDPTDRQFNTLIPWCLPHTGNRHNHWAGLYGRLEWNGYFSTTITNPEPMGKQGRVLHPVQTRVVSVRECARSQGFPDSFRFYGTILDKHRQIGNAVPPPLGVAIGHEIRNCIQNKDITEIDIKIQND
>Api_mel_NP_001177350.1
MLSEEGKLWVYWIGEARISLLNEKTQIEPFSCNLKARLTQNLNVPRIRAIDATMQMLRKKLGGTLTKPYFTWIESNFPKNMIEMLDEIKFYPYPVKMQQRLDHLREKNAKVTERYLLDQKRENQEKKLAEKSKDSPQKVNVDLTLLPLKEQKPGIIAWAKIAGHNWWPAMIIDYRDCCMREPTFGCQWIMWYGDYKLSEVHHQLFLRFDKGMEKMRDYTSNTKKHIYLVGVLQASKDYCSRLGFDTSNWTLDDAFEYFSKPNHYDYASSANTWRREDSVKIYDKYSARIAEKLNELKDNPNVDDQRANDINNSDDLRSAIKGEISFDSLCLKCLRVSNDEMDIHPFFEGSLCKDCSERYKPCMFVFGNDSKCFYCTVCAASGMVIICDKEDCPRVYCTACMKHLLCPTTYEQVLQEDPWECFLCKSRSFTTDTIVRPRANWKDKIINMFRTSCDSNVEHLVAKHNSEKRKIRVLSLFDGLGTGLLVLLKLGFIVDAYYASEIDQDALMVTASHFGDRILQLGNVKDITCNTIKEIAPIDLLIGGSPCNDLSLANPARLGLHDPRGTGVLFFEYRRILKLVRKLNNERHLFWLYENVASMPSEYRLEINKHLGQEPDVIDSADFSPQHRLRLYWHNFPIEPRLLSSQREQDVQDILTPHCQRYSLVKKIRTVTTKVNSLKQGDGKLALKPILMKDESDSLWITELEEIFGFPRHYTDVKNLSATKRQRLIGKSWSVQTLTAIFESLCPFFERDIVEIEG
>Api_mel_XP_006562865.1
MISTIIPNTETYEIEKQIQVENDTEEQQISLNNCIIEENKNAVIDTMILEESNNDRKKLRNGKYISTNTSGLSKINGDLNKYGLSQQKMQSVKKSVKRKSNGAEELETKSLMLAQNEKILCDNKSDLTLKQMQSDSSDESESNILKKNKTENNNIINTEESKIMQQKPFNVHQKCEYCCQKLTSIDIKIYPGHPNNAVEEMIALTDPRLSLFTGEEIVIHESDERPQNKITHFCVYDKNGHLCSFDTGLIEKNIVLYFSGYMKPIYEENSCPEGGVPTKDMGPINEWWVSGFDGGELALVGFTTAFAEYILMEPAEVYSPFMDSVKEKIYMSKIVIEFLLDEINPTYEDLLNKLQTIVPPKGLSRFTEDSLLRYAQFICDQVISFDASAGPEDPLLITSPCMRALVTLAGVTLNKRIALRRTQSRDQKNKKTTWTKATTTKLVNNMFETFFSDQIATNNDKEISGPKRHRCGICETCQQPDCGVCTACKDMIKFGGSGRSKQACNKRRCPNMAIQEADDSDQEDDDFNDTLIENTKITQKMILKEFKHVEKEITWVGESIINDGRRTFYKSVMVVDEEIKANDYVLIESNDPTVPLQIAKVIYMWEDKNGAKLCHANWFRRGSDTVLGETSDSLELFLLDECDNVPFTSVKSKATVIYKTNPKNWNELGNADILPEDEIQNKDGKTFFYQKKYIPETARFEDCSLDPECPRKEISHRFCPACIRFTTLQCYYTPKVFDREEEKNSKEVTYNIVKYKNEEFKVGSAVFLMPGAIKYKYTSTYHISQKVKKGKVDEDMYPEYYRKSSDHVKGSNYDTPEPFHIGYINSIYATTNNKLVASSDIWIKINKMYRPENTHKGLTLMQQVDLNMVYWSDEVCDIKFSDVAGKCYLVYSENLDQSVEEWTTAGPYRFYFSQAYNASEKTFVDPPYYAMNIGKLGSGKGKGKAKCKSKKLETSDKKIIDKPINYCKVPKKLKTLDVFAGCGGLSEGLRQAGIVDNQWAIEKDEPAACAYRLNNPNTTVFCEDCNVLLRKVMNGDLCDNNGQRLPQKGEVELLCGGPPCQGFSGMNRFNSRQYSLFKNSLVVSCLSYCDYYRPKFFIMENVRNFVSFKRSMVLKLTLRCLVRMGYQCTFGILQAGNYGIPQTRRRLIILAAAPGEVLPKYPEPTHVFSKRACQLSVIVDNKKYSSNCDWTESAPYRTISVRDAMSDLPNIRNGWNNEEIAYSDEPISHFQRKVRPKEPDAILRDHICKDMAPLVEARIAHIPTASGSDWRDLPNITVRLSDGTYSKKLEYMYHDKKAGKSSTGALRGVCSCCMGKMCDPIARQYNTLIPWCLPHTGKRHNHWAGLYGRLEWDGFFGTTITNPEPMGKQGRVLHPEQTRVVSVRECARSQGFPDSFRFYGNILDKHRQIGNAVPPPLGAALGFEIRKCLKNDNILKTKIEDLHD
>Api_mel_XP_006563008.1
MMRVLELYSGIGGMHYALQESGIKGDIVAAVDINTVANSIYKYNFPNVLLLNCNIQSLSAQEINNLNIDTILMSPPCQPYTRIGLQKDMLDNRSSSLLHVLSLIPQIKTLKYILLENVKGFEKSEMRNAVLKCINTSGFNYKELILSPCQFGIPNTRYRYYLLAKKNNLEFCFDQSVLNFELSDSILKILPKSKYNLLTKKSCTQNSKTDKNCYTLENILEHVEGSQYLIPKKLLEKRVWLMDIRTSQSNGSCCFTKAYSHYVEGTGSVYCPYSEKTIKEAFSEANKYERQSLEVSKILEKLMLRYFTPREICRLMCFPEEFIFPEYITDKQKYRLLGNSINVYVVSRLIFLLYTERKIT
>Api_mel_XP_006563009.1
MMRVLELYSGIGGMHYALQESGIKGDIVAAVDINTVANSIYKYNFPNVLLLNCNIQSLSAQEINNLNIDTILMSPPCQPYTRIGLQKDMLDNRSSSLLHVLSLIPQIKTLKYILLENVKGFEKSEMRNAVLKCINTSGFNYKELILSPCQFGIPNTRYRYYLLAKKNNLEFCFDQSVLNFELSDSILKILPKNPENDYYLLGTII
>Api_mel_XP_006569703.1
MSDEINPSYEDLLNKFQTIVPPKNMSKFTEDSLLRHAQFICDQVLSFDNSADSEDTLLITSPCMRALANLAGVTLGKRVTFRRTQREQKVRKPAWTKATTTKLVSDMFENIFTDQLIKHDDKITMGPKRQRCGVCEHCQQPDCGLCNACKDMIKFGGTGRSKQACVKRRCPNMAIQEADDSDPENEDQYEILMENKKVEEEKSKKKDFKELKKDIIWIGDQIANDNLKTYYKSVIVGDEEIGINDYVLVEPRNPAIPSHVAKVIYMWENKNGIKQFHANWLHRGNDTILGETSDPIELFLSDDCDDIPFKSVRSKCTVIFKEIQKNWNELGNMDLNFENDIKDLDGKTFFFQKRYIPETARFEDPVPDVKYLHKKNSYRFCPACTRLNMLEQFNTPKVYERIEEINSKEVIYGLVKYKGEDYRVGTTVFLQPDVFNFKYKTTYQDVLKLKKENVDEDMYPEFYRKSSDHIKGSNFDTPDPFCIGYINKIFANTNDMLVSPSDINIMVNKLYRPENTHKSSTLMEQADLNMVYWSNEVCNIKFIKVVGKCYLTYSENLNQSIEEWIAAGPYRFYFNEAYNVQEKTFDEPPYHAISIGKCGKSKGNLKFKGKKTEESEKRAIVNTPIEYKKISEKLKTLDVFAGCGGLSEGLHQAGVAENLWAIEKEESAAYAYRLNNPNATVFIEDCNVLLKKVMNGETTNEIGQKLPQKGQVELLCGGPPCQGFSGMNRFNSRQYSLFKNSLVVSYLSYCDYYRPNFFIMENVRNFVSFKRSMVLKLTLRCLIRMGYQCTFGILQAGNYGIPQTRRRMIILAAAPGQMLPKYPEPSHVFSKRACQLSVLVDNKKYSSNCNWIDSAPFRTISVKDAMFDLPEIKNGWNKEEMSYTNEPTTHFQRKMRGKQYQPLLRDHICKEMTPLVEARMAHIPIASGSDWRDLPNIAVRLSDGTYCKQLEYTHDDKKAGRSSVGAYRGVCCCCTGKSCDPTDRQFNTLIPWCLPHTGNRHNHWAGLYGRLEWNGYFSTTITNPEPMGKQGRVLHPVQTRVVSVRECARSQGFPDSFRFYGTILDKHRQIGNAVPPPLGVAIGHEIRNCIQNKDITEIDIKIQND
>Api_mel_XP_006572585.1
MRVVDVFCGCGGLSLGLQNAGFEVISGFDNWAKAVNVYNENFDHTCFLQDLSNRKETVKLISSLNHDMIVGGPPCQDFSSAGKRDITLGRADLTYDYAYLINIIKPNWFIMENVDRVRKSHILHEIIEDFKKSGYGLTSVILDASYCNTPQKRKRFFLIGELGGQHNILLPYLQKKLANIPMTIRDYLGNTLGLTYYYRHPRNYSRRGIYSIDEPSPTVRGVNRPLPKTYVLNQSDSKEADLSLVRSLTTIERSYIQTFPKNFVFKGTKTDLEQMIGNAVPVNLATFVGEGIKEYLKDKKYNVLPNNMTQDFKLCDAVLKKKFDFIDKKKGQLDIFTKCYEFL
>Cam_flor_XP_011252718.1
MAHPVYINKIITAITRLIGLSEGLHQAGIAENLWAIEKEEPAAYAYRLNNPKTIVFSDDCNTLLRKVMNGDSTDDNGQKLPQKGDVEILCGGPPCQGFSGMNRFNLRQYSLFKSSLVVSCLAYCDYYRPKFFVMENVRNFVFFKRYMVLKLTLRCLVRMGYQCTFGILQAGNYGIPQTRRRMIILAAAPGEILPKYPEPMHVFNKRCCSVHIVVDNKRVVFFICFAFISVCLCLFILARSG
>Cam_flor_XP_011257755.1
MIDKYARHNPHSLVICKKPDDVSSITTSFTRIMPPTVPEDEPGSSNRRMSRSRKFVDIEESIEANGSTAKATPSVLDLFAIQSAKRKKLNNETNHETKMSDRQHEIKVEANKNGTVEFDKENHNPQINQDQEENAEKRMKMENNEEISQLKSQVKKTLTIIERCDYCKQKLDDETKLYQGHPNGAMEEQIALTDPKLCLFTGDESFIHESDERPQNKLTYFSVYDKNGHLCAFDTGLIEKNVMLYFSGYMKPIYEEDPSPEGGVPTKDMGPINEWYVSGFDGGELALIGFNTAFAEYILMEPSEAYAPFMDVVKEKIYMSKLVIEFLLDEISPTYEDLLNKLQTVVPPKGMTKFTEDALLRHAQFICDQVSSFDDSADVEDILLITTPCMRSLANLAGVTLGKKAAIRRTRREQKVKKPAWTKATTTKLVSNMFENIFTDQLAKHDDKIPTGPKRQRCGVCENCQQPDCGICTSCKDMTKFGGSGRSKQACIRRRCPNMAIQEADDSDPENEEQYDSLIENQKVEEKPKKDFKELKKNIVWEEQDKIIDGQKTYYKSVIVGNERIQINDYVLVEPRNPAIPLHIYKIMFMWENKSGVKQFHANWLRRGTDTILGETSDPIELFLSDDCDDVPFTSVSSKATVIHKKMPDNWIELGNMDIDDEIKDTDGKTFFYQMRYTPETARFENSLPDPECPRKENSHRFCPACARLRALEQYNTPKVFERIEEKSSKEVIYGVVRYKDEEYRVGSAVFLYPSAFKFKYKQMYQEAEKPKKEVVDEDMYPEFYRKVSEKAKFSNVDTPEPFHIGYINAIYASTTDLIVSSSDIYIKVNKMYRPENTHRDVTLMEQADLNMVYWSEEICSVKFSEVAGKCYLAYSENLSESVEEWSLGGPNRFYFTEAYNAKENSFDEPPYNVINIGKSGKGKGKGKSKAKKVGETENKPVIDKPIDHPVVIRKLRTLDLFAGCGAQLFLHFDLIYLSNCVWTDSAPFRTITVKDAMCDLPDIKNGWNKEEMSYGSEPLTHFQRKMRGKQYQPILRDHICKEMAPLVEARMSHIPTATGSDWRDLPNIAVRLSDGTFSKKLEYMHHDKRAGKSSTGALRGVCSCNTGRLCDPTDKQFNTLIPWCLPHTGNRHNHWSGLYGRLEWDGFFSTTVTNPEPMGKQGRVLHPVQNRVVSVRECARSQGFPDSFRFYGTILDKHRQVGNAVPPPLGAAIGQEIRKCIRDTTISSNTKFEFTKSCANTFMTRSNRSLDKNDKVVTNAISDSHTPTTNNGASTSSNRGKNATSRHRRYSS
>Cam_flor_XP_011265390.1
MKVLELYSGIGGMHYALRESEITAKVVAAIDINPVANAVYRENFPETILMNRNIESLNAQELNKLGLDAILMSPPCQPFTRLGLKKDALDNRACSLLHILNLIPELKSLRYILLENVKGFEVSEMRDKFLNCIESCGYVYRELILSPCQFGIPNSRNRYYLLAKRKNLKFCFKQPLLKNSLPSALLKLPPKSMHAILAEKNGKINTKSGGMCYTLDNILENVEESKYLLPSKLLQKRAQVLDIRTSKSNGSCCFTKGYGHYVEGTGSVYCPFADETIKLKYSKAANEENNLDQQIQLLSDLKLRFFSPKEVCRLMCFPEDFNFPKHITDKQKYRLLGNSINVHVVSRLIFLLYTENENVHDN
>Cam_flor_XP_011269612.1
MLRFNDEMEEAVIDNPPGRDYSDAMLRRPTSAEGDRPLLQNNDDRRDEADVAGLERAVVQQQKYQESDRVKRKSSRSDKVVSAWSIVCAIDLGLVQKSSLKDVTIASYLDLDFLRTTKKDAQRFSDFEANNREDVVSDRTSANIYDGSWPFIDPARITRITSRKSVRKRGRRRRWSTKRQRKLNVDKTRWDINDATTNLSIKRAASSSPEDIRRENLGVSNDGPTGLSENKFSLTQLHARWSDRDEDENRERLSGSYGSTDEDEGVCRATSETSSSEIVQIDYSGAGYSKFYTSNCQKKESQNRTELSEYPDYFSNVLRIDDNNTEDDDFNATPDWDNYNTRSKFTEINTRTSVKNGNTLDNIRRRSSRKKSHRLRSSENHLKKPLKERSNKLMRRKKESGNSVTNNDNYNLRISRDLEENSPECKSDARDSFAADTRDTVKIVRGRCDCNFTNAACTCKRNLKSTATAIMRDIQAHIRSAEIDVENILDFTISADSLGEKPGDKDLNRDISMEYDWIGLEDYEDLNNDEISLHKSKQSFDLVKADPTESFIDMSMKRRRRNRRLNRFTIDCKFVDRTETAYRSAFHECVDFDSPVTTSSLKINMDESWRSEDDDSGVDMIHSSWRRSVSFIKDCDNEFDSALLLARKIINDDSAKDEKYYDDEHETLENTCYKYHETADVYAISRDTSLHDSCSDEEDANFVNQHDKTKNIITYKKKGRDIWRLSSMDRNFVKNRSDKVQVTRNKKVDSKVRLMRRDRDEKGTDLEYDSDKKEYVPRRITRALVKTTKENHAGKLVWGYCSGWWPALIVDAEHAGMAPISGKLWVYWIGESQISLLRESTQIQPFSRNLEHRLTQPSRKSIRSRAIDATIQMLRQRFGCTLTKPYYYWIQRNINGFETLDDLIFYPYPKNIQERLDTLREKNIKATERFISNQRSSPETSPTKKQAVEKCKDTNTSWKQIEDERLPLQNQNPGVIAWAKIAGHCWWPAMIIDYRDCCLKEPSFGCQWIMWYGDYKVSEVRHLEFLKFYKGLEKMRDYIQNTVKQCYLDGVLQASKDYCSRLGCSTDNWTLDNVFEYFSNMNNIHVPYNQLQVSDSNKIYDKYSDEIVKKINEFKSKPNVDAERKNDIKTSDALHRVISGECTVEKLCLKCLRFSKDKMEEHPFFIGSLCKECSYAFKPCMFVHGNDGKCFYCTVCAATGTVLICDTDDCPRVYCTACLKFLICPKAYDDMLSEDPWKCFLCRDESKQPANMLLHPRLDWKEKVSTMFRTASNPASKDINFENYKNQKKPIRVLSLFDGLSTGFLVLLNLGIVVDVYYASEIDKNALTISSAHFGDRITYLGDVRDITKEKIQEIAPIDLLIGGSPCNDLSLVNPARLGLHDPKGTGILFFEYCRIKKLMKKANKDRHLFWLYENVASMPSEYRLEINKHLGREPDVIDAADFSPQHRLRLYWHNFPFNPYMPLFQNQQDVQDKLTPNLNRKALCKKLRTVTCRTGSLLQGKAEVKPIMMKGESDRLWITELEEIFGFPRHFTDVKNLSATNRQKLLGKSWSVQTLTAILRPLCFYFKCKEDETSNNISALHKDISLLYRGKQF
>Cam_flor_XP_011269620.1
MMKYQESDRVKRKSSRSDKVVSAWSIVCAIDLGLVQKSSLKDVTIASYLDLDFLRTTKKDAQRFSDFEANNREDVVSDRTSANIYDGSWPFIDPARITRITSRKSVRKRGRRRRWSTKRQRKLNVDKTRWDINDATTNLSIKRAASSSPEDIRRENLGVSNDGPTGLSENKFSLTQLHARWSDRDEDENRERLSGSYGSTDEDEGVCRATSETSSSEIVQIDYSGAGYSKFYTSNCQKKESQNRTELSEYPDYFSNVLRIDDNNTEDDDFNATPDWDNYNTRSKFTEINTRTSVKNGNTLDNIRRRSSRKKSHRLRSSENHLKKPLKERSNKLMRRKKESGNSVTNNDNYNLRISRDLEENSPECKSDARDSFAADTRDTVKIVRGRCDCNFTNAACTCKRNLKSTATAIMRDIQAHIRSAEIDVENILDFTISADSLGEKPGDKDLNRDISMEYDWIGLEDYEDLNNDEISLHKSKQSFDLVKADPTESFIDMSMKRRRRNRRLNRFTIDCKFVDRTETAYRSAFHECVDFDSPVTTSSLKINMDESWRSEDDDSGVDMIHSSWRRSVSFIKDCDNEFDSALLLARKIINDDSAKDEKYYDDEHETLENTCYKYHETADVYAISRDTSLHDSCSDEEDANFVNQHDKTKNIITYKKKGRDIWRLSSMDRNFVKNRSDKVQVTRNKKVDSKVRLMRRDRDEKGTDLEYDSDKKEYVPRRITRALVKTTKENHAGKLVWGYCSGWWPALIVDAEHAGMAPISGKLWVYWIGESQISLLRESTQIQPFSRNLEHRLTQPSRKSIRSRAIDATIQMLRQRFGCTLTKPYYYWIQRNINGFETLDDLIFYPYPKNIQERLDTLREKNIKATERFISNQRSSPETSPTKKQAVEKCKDTNTSWKQIEDERLPLQNQNPGVIAWAKIAGHCWWPAMIIDYRDCCLKEPSFGCQWIMWYGDYKVSEVRHLEFLKFYKGLEKMRDYIQNTVKQCYLDGVLQASKDYCSRLGCSTDNWTLDNVFEYFSNMNNIHVPYNQLQVSDSNKIYDKYSDEIVKKINEFKSKPNVDAERKNDIKTSDALHRVISGECTVEKLCLKCLRFSKDKMEEHPFFIGSLCKECSYAFKPCMFVHGNDGKCFYCTVCAATGTVLICDTDDCPRVYCTACLKFLICPKAYDDMLSEDPWKCFLCRDESKQPANMLLHPRLDWKEKVSTMFRTASNPASKDINFENYKNQKKPIRVLSLFDGLSTGFLVLLNLGIVVDVYYASEIDKNALTISSAHFGDRITYLGDVRDITKEKIQEIAPIDLLIGGSPCNDLSLVNPARLGLHDPKGTGILFFEYCRIKKLMKKANKDRHLFWLYENVASMPSEYRLEINKHLGREPDVIDAADFSPQHRLRLYWHNFPFNPYMPLFQNQQDVQDKLTPNLNRKALCKKLRTVTCRTGSLLQGKAEVKPIMMKGESDRLWITELEEIFGFPRHFTDVKNLSATNRQKLLGKSWSVQTLTAILRPLCFYFKCKEDETSNNISALHKDISLLYRGKQF
>Cop_flo_XP_014203900.1
MKAISKARTSTPKTPRRASKVSTKRNANKSLVTAEKQETNVTIDFEVPILNESVFNSTNNSLDLNKRDGQSANMLITRSNDENLHGTTNSLMRSTVAFETNDKDEILCSICQQRLDDIIFYDKRPLDGKSEAMSIVDNRLVLFDGEENNEYSQEDTRAYNKITCFSVYCKNGHLCSFDSGLIDKDKEIYFSGYVKPIYSEDPVITDGVAIPGKNFGPIVEWWTTGFDVGEKPTVGFCTELGDYLLMEPSPEYASFMETATLKIFVSKTVIEFVLHEPDASYEDLLRKLQTIPMPGNKPEVFTEDDLMRLAPFICMQLMSFDELSNPAEQLLVVSPCIRRMMDLAGIDFRYNYLEKSQSTRIGRETRVNKRKKRLYNSDEINSNLSLVLDHRNLIEVIFHCNQTKIPQVASKNTLKCECCVNCRRPGCGECLGCTLKKNCWRKRCAWSEIQDANIEDEWLSKFIPTKDIPFSTIAYNNKITGIKEYKKDVALLGPPIAFDNGDSYYESAKVSGFHIKSGDFVCLRSSLTSVPPQIMKVHYIYENNSGEAMCHANFYWWGKDTVLGEFSNPKEVFNIALCSNIPLASISKKVKVVERKKPVFWDQSITAREFNEDIYFCEKSFEPLTGKFYDLPVEDETLREKSQTPYKFCKIQVDVDHADAQKKPRVLTKLDEKDNKIMYEKVYYKNEEYFVGSTVYIKPRKLYFKFPMSNNNAYVGSVKNETIDDKKYTESYRIKKIPVKELQHEILPILDIGFITELFSMDDKIFMRVKKFYRPENTHDGKNLIKKSNLNQLFWSEEETEMEFTHVIGKCYVVHKNSIKTSVDQWTAGGPDRFYFSKEYQDETFVDVNKERYKGSIVIRDIPKEHPVTRKLKTLNIFAGCGGLAMGFQRSGLASIKWAIEPDKAALSVFQLNMTKTEVFNTNVKSFLEAVKNVEEELDKPKIPTEEVEFLCATIPGKNYKSLENFKNSDVATFIEYCEYYRPVLFAMDADENLVKHNDFLKLTLSCFVTIGYQVTFNVMQVGNFGVPQNRKRSVILGAAPGYKLPSYPKNLHVFPKSMCQFHVIVDDKKYCPIDEWNNSAPFRSVNVHDAISDLPLIAYGQYKNDLGYYGKLLTHYQKLMRLGVSENDMFDHECKKFSALVHVRFLLLPLSPGSDWRNLPNSDMKLIDGSHTKKLIYTHDDTDAGKNSAGDMRGVCSCANGSVCDLNYRQEDTIIPWHLVHSAKRHNQWAGLYSRLQWDGYFGNITNPEPLGTEGPVIHPQQPRVVSVRECARSQGFPDDFKLGDAVSTHDKYRLIGQSTSPLLSLCLGSEIKKSLL
>Cop_flo_XP_014214364.1
MPALKSTKMVVETNEVSSKVVAANEVPSNGGNDAERKLLEEQQATKKVKTGWGKKESVKTKATKNESVCEICLQKLNDEDLRLYIGHPNDAVDEYSVLLNPKLCLFNGDETDITEGDARALNKVTSFSVYDKNGHVCPFDGGLIERNIDIYFSGYVKPIYEDDSSIEGGIPGKDMGPIVEWWVSGFDGGEQAVISFSTEIGDYVLMEPSEEYAPFMIAVREKSFMSKTVIEFLLEEHNLEYEDLLNKLKTVAMPSGLPKFTEDILLHHAQFICDQILSFDSSATGEDPLLITSPCMRTLVDLAGITFEKGKTVRKGKKYTNRRQEDEWRKGLIRKVQKEKKTAFTKATTTKLVNNLFENFFPDQLANTTDNLAFKRRRCGVCEPCQQPDCGECFACQSMLKFGGPGRTKQACVRRRCPNMEIQEANAEDVEDDTVSEPDAELSLDAHKKMRGSLKSRSCRMEWIGEPVGVDSKGCRFYSALQLENEVISLNEFIYIESIDPSVPLHIVQIKYMWQNKIGIKMIHATWLWRGSQTVLGETASSNELFLVDDCQDVPASYIKCKTAVVYRNMPENWKSDDNVDADFSMDESSEDCSSFYYQKIYDPLTARFKDVMPDVVTDFDTLYRYCASCNRSRDISLSLTRPEVYDKLKEVSRNEVTYGRFKFKGEEFMVGSCVYLLPKTFDFKYPVKPKGIAKIEMKKVDEDMYPEYFRKCNDRIKGSNSDTPEPFDIGYITKILSTSNVILLACTNLNIAVKKLYRPENTCKGESLKQRSDFNEVYWSEEEYVVPFQQIVGKCYLSFVENLDEHVSEWTVKGPNRFYFSLMYDGKNDEFDDPPVKACSIGKVSKKSDKLKSKSKKPENQNVVIDSPPEYPKITTKLRTLDVFAGCGGLSEGLRQAGVTENHWAIEIDECAAQAYRLNNPNTKVFTGDCNKILTKVIQGETVSDGQRLPCKGEVDLLCGGPPCQGFSGMNRFNSRAYSLFKNSLVVSYLSYCDYYRPRFFIMENVRNFVTFRKGVVLKLTLRCLLKMGYQCTFGIVQAGSYGIPQTRRRMIILAAAPGEVLPKLPNPLHVFSKSACNLSVVIDDKKYDPAYSWTESAPYRVVTVRDALSDLPQIKSGKNDEVMNYISEPVSHFQRQIRSGIHESVLIDHICKDLGLLVEARMAHIPTVTGSDWRDLPNIVLPLIDGTHTVKLKYKYHDKKVGKSSTGAFRGVCNCATGKECNPLDRQDNTLIPWCLPHTANRHNNWAGLYGRIEWDGFFSTTITNPEPMGKQGRVLHPEQTRVVSVRECARSQGFPDNFRFYGNVQDKHRQVGNAVPPPLAKAIGLELRKSLHLSQSHVKN
>Cop_flo_XP_014215932.1
FSGSTVDGTLVTSIDINTIANKVYKYNFPKTANCSRNIESLSIEEISKLDIDCILMSPPCQPFTRIGLKKDSSDNRCVSFLHLLTVIPSLKNLKYILLENVKGFETSQSRYELLSCLEKARFNYQEFILSPCQFGIPNSRHRYYLMAKKKDLGFIFDNNGLLTAFPDRVLKVIPKKLYKLLPVEKRTFNLSHTVACYKIKNILEENVDDKYLIPEKILSKHGHLLDIRTPESKGSCCFTKAYKHYVEGTGSVISPYLDIKMKESLKLYDNKEKLQYLVNLKLRYFTPREISRIMCFPENFKFPNELTDKQKYRLLGNSINIHVVSQLIYLLNYEDNVSQITCF
>Har_sal_gnl|Hsal_3.3|HSAL14345-PA
MAPTVPNEPSCSNKNNKRITRNRKYADMEDHAIASNSKADKTPSVLELFSRHMTKKKKISAENVNDTKVPDLQYEVKYNGGLNMNNKVEFDKENYNPQVNQDQTEEQLEKRIKITKDKNHDEMQSILEVKVDTSLIANRCEYCKQKIDLNLKLYQGHPNGAVEEQIALTDPKLCLFTGDESFIHESDERPQNKLTYFSVYDKNGHLCPFDTGLIEKNVMLYFSGYMKAIYEEDPSPEGGVPTKDMGPINEWYVSGFDGGELALIGFNTAFAEYILMEPSEAYAPFMTAVREKIYMSKLVIEFLLDEITPSYEDLLNKLQTSVPPKGMTKFTEDSLLRHAQFICDQVLSFDDSAEIEDALLIISPCMRSLANYGGVTLGKRTAVRRAPPNKQKVKQPAWTKATTTKLVSNMFENFFTDQLAKHDDDDKIKMGPKRQRCGICENCQQPDCGACVSCKDMIKFGGTGRSKQACVRRRCPNMAIQEADDSDLENEEDDGLENDEKIEEKPKKDFKELKKDIVWMGDDKIIEGRRTFYKSVMVGNEKIELNDYVLVEPRNSAIPLHIAKVMYMWENKIGIKQFHANWVRRGTDTILGETADPMEVFLSDDCEDVPFKSVNSKATVLHKKTPEDWSKLGNMDINDTIKDTDGKTFFYKMRYTSETARFEDPLPDPECLRKENSHRFCPACAHLRTLEQYNRPRVCERLEEKSSREVTYGIVKYKGEEYRVGSAVFLRPSAFKFKYIWTYQEIPLPKKENVDEDIYSEFYRKSSDHLRIKGSNLLTPEPFHIGYINAIYATTNNMLVSPSDIYIKVNRMYRPENTHRDSTLMEQADLNMVYWSDEVFNVRFTEVAGKCYLAYSENLSESVEEWSASGPYRFYFTESYNAKEKTFDEPPYSIINMGKPGKGKGKGKLKTKTVEETENKPVIDKPANYSTITRRLRTLDIFAGCGGLSDGLHEAGVAETLWAIEKEETAAYAFRLNYPNATVFSTDCNTLLRKVMKGDRIDENGQKYPQKGEVELLCGGPPCQGFSGMNRFNLRQYSLFKNSLVVSCLSYLDYYRPKFFVMENVRNFVTFKRSMVLKLTLCCLVRMGYQCTFGILQAGNYGVPQTRRRLIILAAAPGETLPCYPEPTNVFTRRCCRLSVVVDNRKYSSNCAWKESAPFRTISVRDAMSDLPPIKNGWNKEEMPYGNEPMSHFQRKVRGKQYQPMLRDHICKEMAPIIEARIAHIPTASGSDWRDLPNIVLQLSDNTFANKLEYTYHDKRAGESSISALRGVCSCCTGRPCDPTDKQFNTLIPWCLPHTGNRHNHWSGLYGRLEWDGFFSTTVTNPEPMGKQGRVLHPVQTRVVSVRECARSQGFRDMFRFYGTVHDKHRQVGNAVPPPLGTAIGHEIRKCIRNETLMSLGANSEFADDDIAKAAKAKVTLKTEIPVEANIRKSLTNSVPDNEASTSSVKHEIVASSSSA
>Har_sal_gnl|Hsal_3.3|HSAL18807-PA
MKVLELYSGIGGMHFALLESGIPAKVVAAIDINPVANDVYRHNFPETVLMNRNIQSISAQTLNKLDVDAILMSPPCQPFTRLGLQRDILDSRACSLLHVLSLIPKLKNLKYILLENVQGFEVSQMRNKLVDCLEECGYAYRELMLSPSQFGIPNSRRRYYLLAKRKDLKFCFEQTPLQNDSSSELLKLLPKSKHFLLAEKTGKSNSRSGKICYTLDNIVEEYVEESRRDDQFKVLRSS
>Mic_dem_XP_008547166.1
MSKSDKVNKSQRKRKPATDLTKDNPRNSKRRKKSTENNSKNGLTLNNNNTGSKSKVCKICNQNLNELKFLDSLPEDAVEEVIALADNKLSFETEIDFLEDFRPTYRLMNFSVYDDEDHLCRFDTGLIESNVYLYCCGLILPIHDKDLANPTGTWTQKIGPINEWYTTGYDGGPYQPILLSSPYAEYYLTSPADSYKPFMDPVVEKIYLSKVVIEFLTSRDDPTYEDLLDELQTVKLPEGVSLAEESLLKYAQFICDQVTSFDVNSAEDDSDDFPLLTTSCMRSIIKLTGATVGNDMKQTKTNEISPVKKKSMPKMILTKLVYQIVNKFFSNEDANSKELFATRQSMNCGTCIECLKPECGRCAACRKKKKSRNQDSVCVKRRCPNKAIEAADSDTESLDNKTNCLKKIEGIPELLENMKVPSKKVKWISSPVSVTDDRTYYGKAAVNSTTIYINDFVKIKSNNPRFEVIAKVATMWEKDGEQKAHVNCFYNSRDTILGDLGDKYELFASSQCADIFLQCIDSPAVVRKRNIPVKWAELGDTGLSVKGFASKEKDYFYQMHYSPETARFEYLDLGPKKRRDSCLVCLGKTEADFQPKVLEPDLENRSYGALLYKNEKYRVKDGVYINPAVVKFKYKFSIPVPEKLKQVDEELYPEYWRKYATGDHVKGSNYDTPEPFAIGCVKAICSMRDYNLKAEDIYLVVNKMYRSENTHESTRAAMADINMLFWSDEEVEVPLTAIMGKCNIFYKPSEADVNFVNHQFYFTHAYNAEEELFESPPDDVKKMLENISENQESKEVKPLKTLDIFAGCGGLSQGLSAAGVADVRWAIEKDPAAARAFVENHPDVKMYEGDCNALLDSIIQKEKESLPQKGDIELLCGGPPCQGFSGLNRFNGSQYSNLKNALLFTFLSYCDYYRPKYVVMENVKNFVFHHKGLMLKLAMYCFLQIGYQCTFAILQAGNFGLPQSRRRIILLAAAPGQKLPAFPEPLHVFSKRAWQLDVVIDGTKYSGNFSWKDSAPYRTICVRDAIGDLPAISNGENRVQINYQNDVLSSFQRTMRGNKTTGFITDHICKKMSPLVEARMSYIPTNAGADWRDLPNIIVELSDGTSTKKLEYRHEDSSGKLRGVCACAAGELCDLKDRQENTLIPWCLPHTGHRHNGWAGTYGRLDWNGFFGTTITNPEPLGKQGRVLHPEQNRVVSVRECARSQGFKDNYVFNGSVIDKYRQIGNAVPPPLAQAIGLEIKKVLL
>Mic_dem_XP_008551697.1
MRVLELYSGIGGMHYAFEKSGVPGTIVAAIEISTVANEVYKHNFPSTKLINRNIGSLTVKDIEDMKVDSIFMSPPCQPFTRNGLQKDINDARTVSFFHILELIPQLTNLKYILLENVEPFSKSLSRDILTSCLQNSGFNYRECILSPSDFGVPNSRSRYFLIAKKKNLPFCLSDSTITDINSDLILNILSKSCRFKIFKNKHPEYLTNDCIKLSEVVSNSNEIDTHEYNLPETILNKYIKVLDIRSPDSKGSCCFTSAYGRYAEGTGSVFSPLLSSDVEEKIYELKNSELTENNSDILKSLRLRYFTPSEVSRLMCFPHKFTFPSTINKRQRYKLIGNSINVHIVSLLIILLDYVPDSN
>Nas_vit_NP_001164521.1
MLVEANGAVGGAINTNGQAHSDDDDPKKPKEEIQDDENYVEDQQPNKRVKTGKREKQGKKETKKPVRPAEPICEICLQKLNDEDLRLYIGHPNNAVDEYSVLLDPKLCLFNGDELDITEGDARALNKVTCFSVYDKNGHLCPFDGGLIEKNINIYFSGYVKPIYDDDPSIEGGIPGKDMGPIVEWWVSGFDGGEQAIVSFSTEIGDYVLMDPSEEYAAFMISVREKSFMSKTVIEFLLDEESPSYEDLLNKLQTVAMPKGLPKFTEDILLHHAQFICDQIVSFDESATTDDPLLITTPCMRALIDLAGITFNKGKTVRKGKKRNSRRQEDDWRRGLMRKAQKEKKPSWTKATATQLVNNVFDSFFPDQLANNNTDTVALKRRRCGVCEPCQQPDCGACSACKSMIKFGGPGRSKQACVKRRCPNMEIQEANDEDPDDQEGPEPDAEPSIVAYRKKLGNLKSRTGKIEWVGKPIGTDSKGSFYSAVELDSETIEINDFVFIESVDPTVPLQIVKVIYMWENKMGIKMFHATWLWRGSETVLGETSNSSELFLVDDCQDVPVSYVKSKTTVLHRDTPDNWNELGNTSVNNSMDESKEDITSFYYQKRYDPNNARFEDPLPDLECRPEIKYRFCSACTRCTCLQQQNRPQVFDKLEEKSSKEVLYGMVKFKDEEFRVGSAVFLQPGTFKFKYPLPYQKANRTKREVDEDRFPEYYRKFNDRVKGSNFDTPEPFEIGYITSIYATTNVKLLASTSLHIKVKKLYRPENTFKSESMKGRSDLNMLYWSEEEVTLPFTCVVGKCYLTYSENLDISVEEWTVAGPNRFYFTQMYSHKEEEFDEPPSKACSIGKLIKKSDKIKSKSKKADAPKLIDIPPDFPQIKKKLRTLDVFAGCGGLSEGLHQAGVAESSWAIEVDEAAAHAYRLNNPNAAVFTGDCNAYLKKVMDGETMAGGQRLPQRGEVDLLCGGPPCQGFSGMNRFNSRAYSLFKNSLVVSYLSYCDYYRPRFFIMENVRNFVTFKKSMVLKLTLRCLIRMGYQCTFGILQAGNYGVPQTRRRMIILAAAPGEVLPKYPNPLHVFSKSACNLSVVIDNKKYFPTYDWVESAPYKVTTIRDALSDLPSIKSGKNEDVMSYGSEPLSHFQRKLRAGVSDSLLLDHICKDLGPLVEARMAHIPTVSGSDWRDLPNIVIPLSDGNHTNKLKYNYHDKKAGKSSTGALRGVCSCCTGKECNPLDRQDNTLIPWCLPHTGNRHNHWAGLYGRIEWDGFFSTTITNPEPMGKQGRVLHPDQTRVVSVRECARSQGFPDNFRFYGNIQDKHRQVGNAVPPPLAAAIGMEIRKSVSIAESSSNVKKEEN
>Nas_vit_XP_001599223.2
MPVDGTNLGDDDLMSIHQKISHGSYWSGSLWREMMAMDLFVDHNYCKLNKSNVKIDKAENYDNFNISQENILAYKINNNELMEFDIQNYVEIQCNDEMQNDISEDVINFNSINTNTENRYFNNDATRLNCNEIAKDVNFINTLEDMNFNNISNVINNSIATENEHSMNDSMANSGSQCLINNLPLNNHNSTFTSYSTEDSGIESMDSLLFTESEDSFLLDSRDDHCYSFSKERDGAKKSYFNKRKAESSSAASISTNIENSDVIKDKSEVPAKRNRTTKRSREVIISEESPIIEGKYEESRRVTRLLVKNSDEKPVKYIDNTPGKLVWGYFRSGWWPALIIRAEDAGMIPSSEKIWVSWIGESRISELNAKCIDKFSNHLERRLDNLATNSKTKVTCKKQKDEACFKTIQLLKKHFTGGALVKPYIAWIKNNILPYKNKLDELHFYPYPESLSDKLNNLKIVNSEKNEKYLRQQEKERLCKAFEPKNLIKKIEKFEKPIEKGGINIVDQKYGMIVWAKMQGYSWWPCVIMDYQHLNRKQPHVAHQWVMWYGDYKYSQVQYRQILTFPTGMDRMESKITATKDELFCKAVLQAAKDYCDKLGYLTEPWKIKDVIHLFYKSKDIYKLKNAELTEPNEEDLYSQTIKKQLRKQINNQPISEERKKKILECKNLNLLLSGKLPLESLCISCLESGEELEDHPFFHASMCEKCLEDFSPKIFAYGNDAKCFYCTLCGGDDLVAVCDSMSCPRVFCTACIKYIICPEFYEDILLKHPWYCFLCDPSSISTNNVVIKIRNDWRYKMISLYRINCDEEAPSNLERLDRNRKIRVLSLFDGIGTGLVVLKHLNVNIECYYASEIDPDSMQVSFFNHGNEIIQLGDVRNIDEKKIKEIAPIDLLIGGSPCNELSLANPKRRGLDDPEGTGILFYDYVRIMKLVKKHNKKRHLFWLFENVASMPKKFRNQISKNLGREPKFLDSADFSAQHRPRLYWGNLPWGPYQVNNVVLQDVLRKRCNRQALVKKIMTVTTRTNSLNQTKENLKPVLMDGKKDMLWVTELEKIFGFPMHYTDTNLQKTRRLQLIGKAWSVQTLTAILRPVFLF
>Nas_vit_XP_001602026.2
ALQESSVTGKIITSIDINTTANKVYRHNFPETANISRNIESVTVEEIAKLHIDCILMSPPCQPFTRIGLKKDSDDNRCLSLLHILQIIPHIESLDYILLENVKGFESSQARNEVILCLEKSGFNYKELILSPCQFGIPNSRHRYYLIAKRKGLKFIFDDASLITSIPEKVLELLPKNRYTSVPLEDGTHSSIKSKGKCFKLKYILESNVVENFLIPGKILLKRGSLLDIRTPESSGSCCFTKAYSHYVEGTGSVFSPSPDFEIKKKFEEINKSSETPEDKMQALLGLKLRYFTPKEVSRLMCFPENFEFPNDLSNKQKYRLLGNSINVHVVSQLIYLLYFENSVSLT
>Nas_vit_XP_008202943.1
MSESTNSTTKEEKDPVEKDEAKPGGSRDDGKEKRTSNRKRKASTSDPVALADEVKAKLKVKISSKKKKGKKSSKVFSKKSIKDKSPKEKKKTGSRSKKARTEPPVEVPQDASVAVHNELLPPEVLICTTAEVHNEMNSAEIVTDANIEICSDLTVEVAQLEDTRVYEAQEPLQSIDNEDDKKEDQDFDSESCNATLAFTDAESETSRSNYEKFMIDTQNRSNEFLLGFNSKLKPELTMIDPEAKEVREDQEEAMDICKNASNCTKDDLDSEKTMIEVQDTIIDEALLDFNNKQELQLAVLATETVNANPVELNQQKDVEVGKDDDEAMDTCEDFNKDLLKENIEANENEEIDVCGDNDDAEEVHHAMELTEVNADSSNKHTDEGSKEQNKIIDSCKHEQNQESKSLKIKTLKLKTSKSSKQSSSKSSKSRDRKKSKNKSRKDSTTATTSPDPYYKVNKQDDISCRICEQTLNYQLKFYTGEPENGYDEELAIIDSRLLLFNGDEENISREDTRAYNKITSFSVYCNNGHLCPFDSGLIERDVEIYFSGYVKPIYSDDPSIENGVPGKNFGPIVEWWSTGFDIGEQPTVAISTEIGDYILMEPSDEYKPFMHSVLIKILIGKIVIEYLVYEPHATYEDLLNKLQSASSKYDILPNMTEDVLLEYAPFIYLQVMSYDETAKLNEPLMLVAPCIRRLIDLAGISFKVNRGVSSRGQFHKYQERRAGEYRKELLRKVAENRGDNSITSQLIDSLLPDVEEKLITLSKPCTRDPCGSCDRCQRSSCKECEPCSQKNYEDCPRRRCFYREIQEANDEDAKDSVNLSQLKGNSSISVFKKTINIFSSFNAKLEWLGDPLIVEGSGNTFYAAVKHEEETVCVGDFVLVRSVDQSVPAQVVKIAYMWEDNVGLAHFHANLYWWGKDTVLGELARPNELFSINKCNNISVNCITERINIDERYMPRNQDVSTDEDIKANNIFCEKSYDPSDGSFHDLTKPEEVSVLPTHRSCINCEGKHRRSERVEPRTVDELGKKEEGTLYRAVIYKDEEYIVGSCVYLKPKSLYFQFPMLLDHAKSSGKISKKIDEEKYPELYRKAEDAVIDSKFDMPAPFDIGYITEIFTTDKLYIKVKKLYRPENTHRNEVLIKQNDMNMLYWSNEVCTVSFNYVVRKCYVAHIKDFSKSVEEWSNLGPDRFYFMQMYHDKKFTDIERNMYGCEDVPLDPPIDYPDVDAMTSLEIFAGCGGLSLGLRESGVIKKLGSWAIESDVDAANTFQLNNPDITVLVGHPDIVLKNAMKGEFEDSDGKLLPRKDDVEFLCATLPCENYKTMTDITVFKHSYIATFLSYCDYYKPSLFILEADEKLIKRSFVLKLTLACLVSMGYQVTFDLMQVGCYGAPQNRRRSVLLGAAPDSVLPKFPERLHVFPKPLCELGIVIDSKKYTQDTFWTESAPYRSVTVQDALIDLPTTKVAITEEMNYDAKSTSLFSKIMRLNMLEPTVFNHVCKDLGPLVECRISQIPLAVGSDWRNLPNIEMQLKDESYAKKLIYNYDDVEAGKSSNGELRGVCSCASGERCDPRDRQHGCLIPWHLVHSARKNKHWAGIYSRLQWDGFFNGAITNPQPLGTQGPVLHPTQPRVVSVRECARAQGFPDEFVLPQKIGIHNMYRIIGRASSPFLGRAIGHEIARSLAARHRK
>Nas_vit_XP_008204446.1
MPVDGTNLGDDDLMSIHQKISHGSYWSGSLWREMMAMDLFVDHNYCKLNKSNVKIDKAENYDNFNISQENILAYKINNNELMEFDIQNYVEIQCNDEMQNDISEDVINFNSINTNTENRYFNNDATRLNCNEIAKDVNFINTLEDMNFNNISNVINNSIATENEHSMNDSMANSGSQCLINNLPLNNHNSTFTSYSTEDSGIESMDSLLFTESEDSFLLDSRDDHCYSFSKERDGAKKSYFNKRKAESSSAASISTNIENSDVIKDKSEVPAKRNRTTKRSREVIISEESPIIEGKYEESRRVTRLLVKNSDEKPVKYIDNTPGKLVWGYFRSGWWPDLNIVTALIIRAEDAGMIPSSEKIWVSWIGESRISELNAKCIDKFSNHLERRLDNLATNSKTKVTCKKQKDEACFKTIQLLKKHFTGGALVKPYIAWIKNNILPYKNKLDELHFYPYPESLSDKLNNLKIVNSEKNEKYLRQQEKERLCKAFEPKNLIKKIEKFEKPIEKGGINIVDQKYGMIVWAKMQGYSWWPCVIMDYQHLNRKQPHVAHQWVMWYGDYKYSQVQYRQILTFPTGMDRMESKITATKDELFCKAVLQAAKDYCDKLGYLTEPWKIKDVIHLFYKSKDIYKLKNAELTEPNEEDLYSQTIKKQLRKQINNQPISEERKKKILECKNLNLLLSGKLPLESLCISCLESGEELEDHPFFHASMCEKCLEDFSPKIFAYGNDAKCFYCTLCGGDDLVAVCDSMSCPRVFCTACIKYIICPEFYEDILLKHPWYCFLCDPSSISTNNVVIKIRNDWRYKMISLYRINCDEEAPSNLERLDRNRKIRVLSLFDGIGTGLVVLKHLNVNIECYYASEIDPDSMQVSFFNHGNEIIQLGDVRNIDEKKIKEIAPIDLLIGGSPCNELSLANPKRRGLDDPEGTGILFYDYVRIMKLVKKHNKKRHLFWLFENVASMPKKFRNQISKNLGREPKFLDSADFSAQHRPRLYWGNLPWGPYQVNNVVLQDVLRKRCNRQALVKKIMTVTTRTNSLNQTKENLKPVLMDGKKDMLWVTELEKIFGFPMHYTDTNLQKTRRLQLIGKAWSVQTLTAILRPVFLF
>Nas_vit_XP_008204447.1
MMAMDLFVDHNYCKLNKSNVKIDKAENYDNFNISQENILAYKINNNELMEFDIQNYVEIQCNDEMQNDISEDVINFNSINTNTENRYFNNDATRLNCNEIAKDVNFINTLEDMNFNNISNVINNSIATENEHSMNDSMANSGSQCLINNLPLNNHNSTFTSYSTEDSGIESMDSLLFTESEDSFLLDSRDDHCYSFSKERDGAKKSYFNKRKAESSSAASISTNIENSDVIKDKSEVPAKRNRTTKRSREVIISEESPIIEGKYEESRRVTRLLVKNSDEKPVKYIDNTPGKLVWGYFRSGWWPDLNIVTALIIRAEDAGMIPSSEKIWVSWIGESRISELNAKCIDKFSNHLERRLDNLATNSKTKVTCKKQKDEACFKTIQLLKKHFTGGALVKPYIAWIKNNILPYKNKLDELHFYPYPESLSDKLNNLKIVNSEKNEKYLRQQEKERLCKAFEPKNLIKKIEKFEKPIEKGGINIVDQKYGMIVWAKMQGYSWWPCVIMDYQHLNRKQPHVAHQWVMWYGDYKYSQVQYRQILTFPTGMDRMESKITATKDELFCKAVLQAAKDYCDKLGYLTEPWKIKDVIHLFYKSKDIYKLKNAELTEPNEEDLYSQTIKKQLRKQINNQPISEERKKKILECKNLNLLLSGKLPLESLCISCLESGEELEDHPFFHASMCEKCLEDFSPKIFAYGNDAKCFYCTLCGGDDLVAVCDSMSCPRVFCTACIKYIICPEFYEDILLKHPWYCFLCDPSSISTNNVVIKIRNDWRYKMISLYRINCDEEAPSNLERLDRNRKIRVLSLFDGIGTGLVVLKHLNVNIECYYASEIDPDSMQVSFFNHGNEIIQLGDVRNIDEKKIKEIAPIDLLIGGSPCNELSLANPKRRGLDDPEGTGILFYDYVRIMKLVKKHNKKRHLFWLFENVASMPKKFRNQISKNLGREPKFLDSADFSAQHRPRLYWGNLPWGPYQVNNVVLQDVLRKRCNRQALVKKIMTVTTRTNSLNQTKENLKPVLMDGKKDMLWVTELEKIFGFPMHYTDTNLQKTRRLQLIGKAWSVQTLTAILRPVFLF
>Nas_vit_XP_008217946.1
MQVELIMSSDECNESPGRSRSRSCSTATSMETDELQSLPPPPEEREDTSREADDEEESKPDADGAGPSYLRPRSHSRLLENDEAGDRQATADHSSKRSRTELATKQSRPKMMHTGRVAASRKEPVCEICRQKLQDKDLKMYAGHPNDAVDEYNAVIDEKLCLFNGEEEHVMQHDWRAINKITFFNVYCRNGHLCPFDSGLVEREAYIYLSGYVKPIYSDDSSIEGAVPSKDIGPIVEWFVTGFDGGQDAIIVLSTPLGEYYLMQPSDDYSPFMRCVKEKTFISKTVIECLLDEPNSEYEDLLNKFETIPMPSGLPRFTEELLIHHAQFICDQILSFDESALSDEPQLIHAPCVKSIIDLSGVTFKKRFRRGRRRQFLENDEDWQKGLRLSKQKAPYWSKATTTQQVHDLFESFFPDQLDNTADKLKLKRRRCGACEACLETDCGQCASCKNMIKFGGTGTSKQACVKRRCPNMQLVEGDDDDYDEDDDDKANHKESSIEVHRKMIRALKKKKSAVIEWMGEPIQSAKGDFYNAVMINHDVIKKNDYIFIEPINSSVPMQVIKVKYMWENKMGIKILHGTWLWRGSETILGETSLPRELFLVDECQDVPLIYVQAKANVLVREYSNDCTEKGNIIDALKENSMILFYQKRYDHVAARFEDLLPELNPPKGAEHCFCSTCARDILSKMNRTPQLLELLDDTDDKRIKYGIIRYLNEEFRVGSAVYLKPKTFTFEFPNMNQDTSRGQKREIVDEEKYPEAYRKFNDRVKGSNVDTPEPFDIGYITSIYSTSKSKLLAGVNAYVTVKKMYRPENTHRGESLKKKSDMNMLYWSDEECDVRLNCIVGKCYIAYSENLNQSIEEWSASGPHRFYFSEAYDLNNEEYTEPPAHACSVTKSFKKDVKAKSKSKKVETIIEDIPVSLPQISHKLRTLDVFAGCGGLSEGLKQAGVAESLWAIENDTAAAHAYRLNNPKASVFTTDCNSFLEKVINGETSLGGQSLPKKGEVDLLCGGPPCQGFSGMNRFNSRAYSSFKNSLIVSFISFCDYYKPRFFLMENVRNFVSFKKSAVLKLTLSCLSRMGYQCTFGILQAGSYGIPQTRRRMILIAAAPGEILPRFPNPLHVFSKSTCQLTVDVDNVKYFTFTDVHESAPYRAITVYDALSDLPKIKSGSNEVVMRYENDPLTHFQRKMRSGMDDELALYDHICKDLGPLVEARMGLIPTKTGSDWRDLPNIVVRLSDGTCTTKLEYKYNDKKAGVSSTGAPRGICSCSEGKSCSLRDKQVNTLIPWCLPHTANRHNHWAGLYGRIEWDGFFSTTITNPEPMGKQGRVLHPEQTRVVSVRECARSQGFPDSFRFYGSIQDKHRQIGNAVPPPLAKAIGLEIRKSVSLKEANEVLDRVVVEEES
>Nas_vit_XP_008217951.1
MQVELIMSSDECNESPGRSRSRSCSTATSMETDELQSLPPPPEEREDTSREADDEEESKPDADGAGPSYLRPRSHSRLLENDEAGDRQATADHSSKRSRTELATKQSRPKMMHTGRVAASRKEPVCEICRQKLQDKDLKMYAGHPNDAVDEYNAVIDEKLCLFNGEEEHVMQHDWRAINKITFFNVYCRNGHLCPFDSGLVEREAYIYLSGYVKPIYSDDSSIEGAVPSKDIGPIVEWFVTGFDGGQDAIIVLSTPLGEYYLMQPSDDYSPFMRCVKEKTFISKTVIECLLDEPNSEYEDLLNKFETIPMPSGLPRFTEELLIHHAQFICDQILSFDESALSDEPQLIHAPCVKSIIDLSGVTFKKRFRRGRRRQFLENDEDWQKGLRLSKQKAPYWSKATTTQQVHDLFESFFPDQLDNTADKLKLKRRRCGACEACLETDCGQCASCKNMIKFGGTGTSKQACVKRRCPNMQLVEGDDDDYDEDDDDKANHKESSIEVHRKMIRALKKKKSAVIEWMGEPIQSAKGDFYNAVMINHDVIKKNDYIFIEPINSSVPMQVIKVKYMWENKMGIKILHGTWLWRGSETILGETSLPRELFLVDECQDVPLIYVQAKANVLVREYSNDCTEKGNIIDALKENSMILFYQKRYDHVAARFEDLLPELNPPKGAEHCFCSTCARDILSKMNRTPQLLELLDDTDDKRIKYGIIRYLNEEFRVGSAVYLKPKTFTFEFPNMNQDTSRGQKREIVDEEKYPEAYRKFNDRVKGSNVDTPEPFDIGYITSIYSTSKSKLLAGVNAYVTVKKMYRPENTHRGESLKKKSDMNMLYWSDEECDVRLNCIVGKCYIAYSENLNQSIEEWSASGPHRFYFSEAYDLNNEEYTEPPAHACSVTKSFKKDVKAKSKSKKVETIIEDIPVSLPQISHKLRTLDVFAGCGGLSEGLKQAGVAESLWAIENDTAAAHAYRLNNPKASVFTTDCNSFLEKVINGETSLGGQSLPKKGEVDLLCGGPPCQGFSGMNRFNSRAYSSFKNSLIAAMVFPKHGEE
>Pol_can_gi|954555478|ref|XP_014601309.1|
MRILELYSGIGGMHYAFRESGVAGNVIGAVDINPVANNVYKHNFPEVLLMNRNIESISEEEIINLNIDMILMSPPCQPFTRVGLQKDKLDKRSCSLFHLLQIIPRISSLKYILLENVKGFENSETRIELLKCLKSCHFNYKELILSPTQFGIPNTRHRYYLLAKKKDLKFCFDDSVLDYSLSQRLMMLLPRSKHQLFMEKEHVDNIEFGIVCYKLKHILENCEEELYLIPKNVLQKRATLLDIRTAENCGSCCFTKAYGHYVEGTGSVYCPFSEETVQKSLTESTKYEKYSEDQLKLFLSLKLRYFTPKEVSRLMCFPEDFTFPNSTTIKQKYRLLGNSINVDVVSKLIFLLCITEKENIYI
>Pol_can_gi|954555480|ref|XP_014601310.1|
MNRNIESISEEEIINLNIDMILMSPPCQPFTRVGLQKDKLDKRSCSLFHLLQIIPRISSLKYILLENVKGFENSETRIELLKCLKSCHFNYKELILSPTQFGIPNTRHRYYLLAKKKDLKFCFDDSVLDYSLSQRLMMLLPRSKHQLFMEKEHVDNIEFGIVCYKLKHILENCEEELYLIPKNVLQKRATLLDIRTAENCGSCCFTKAYGHYVEGTGSVYCPFSEETVQKSLTESTKYEKYSEDQLKLFLSLKLRYFTPKEVSRLMCFPEDFTFPNSTTIKQKYRLLGNSINVDVVSKLIFLLCITEKENIYI
>Pol_can_gi|954563498|ref|XP_014605619.1|
MLSAVVTNGDNSEKENHPEVENLDGHRFSLKRSIYKENNINETSSHIEKNNENNIENGYVPLSINNALCDVGNDRKKLRSGKYVSDKIMLSPSRIKKNIKTEKFKAFWKNFTKQTSSEESIIKTEENSFKPIESINETMPEPIFKTNIIETNETVDDESENACKKIKHKDSNHNISEEKPVIKKVVDTPQKCEYCRQKLIVDEIKLYQGHPNGAVEEFVALTDSRLSLFTGEEATIHESDERPQNKLTHFSVYDKNGHLCPFDTGLIEKNVVLYFSGYMKAIYEENACPKGGVPAKDMGPINEWWVSGFDGGELALIGFSTSFAEYILMEPSEEYAPFMDSIRQKIYMSKIIIEFLLDEINPTYEDLLNKLQTIVPPKGLSKFTEDALLRHAQFICDQVISFDASARPEDPLLITNACMRALVSLAGITVGKKAAMRKVQQKHQKQKKPCWTKATTTKLVNNTFETFFTDQLAKNEDKNMTGPRRHRCGVCEACQQSDCGTCIACKDMVKFGGTGKSKQACFKRRCPNMAIQEADDSDLEDDELTDTFIENTKITQKMILKAFKHVYKKIEWIGPPVVEDGRRTFYEAVKLIDEEIRANDCVLIESSDPAVPLQIARVIYMWEDKSGAKLCHANWFRRGSDTVLGETSDPLELFALDECDNVPFFSIKCKATVIYRKKPKDWSQLGNLDEALEYEIKDEDGKTFFYQKKYTSETARFEDPALDSICQRKEISHRFCPACVRFTDLQYYYTPKVFELIEEKNYREVIYGVVKYKGEEFRVGSAVFLSPGAIRFKYTATSHTISKQKKGKVDEDMYPEYYRKSSEYVKGSNYDTPEPFHIGYINTIYVTTTNKLVASSDIWIKVNKLYRPENTHKGLNLMHQVDLNMLYWSDEVCNVKFSEVTGKCYLAYSENLDQPLEEWSMGGPYRFYFTQAYNASEKTFDEPSPQACNIGKSSKGKGKGKGTKSENSETKKFIEKLIDYNKVEKPLRTLDLFAGCGGLSEGLHQAGIAENNWAVEKEDAAACAYKLNNPNAIVFSEDCNILLQKVMTGDICDDNGQRLPQKGEVELLCGGPPCQGFSGMNRFNSRQYSLFKNSLVVSCLSWCDYYRPKFFIMENVRNFVSFKRCMVLKLTLRCLVRMGYQCTFGILQAGNYGIPQTRRRLIILAAAPGEMLPKYPEPTHVFSKRACRLSVLVDNKKYSSNCDWTESAPYRTISVRDAMSDLPIIRNGWNQAEMSYGDEPNSYFQRKMRNIRDSILRDHICKDMAPLVEARIAHIPTASGSDWRDLPNIVVRLSDGTYSKKLEYTHHDKKAGKSSTGAYRGVCSCCSGKTCDPIDRQYNTLIPWCLPHTANRHNHWAGLYGRLEWEGFFGTTITNPEPMGKQGRVLHPEQTRVVSVRECARSQGFPDSFRFYGNVLDKHRQVGNAVPPPLGAAIGHEIRKCLQNEEITLTSLMKDYRENKVIKNELISE
>Sol_inv_XP_011158526.1
MRVMELYSGIGGMHYALCESGIAAKVVTAIDINPIANDVYHHNFPETVLINRNIQSINAQELNKLNIDIILMSPPCQPFTRLGLRKDTLDNRSCSLLHILNLISDLKDLKYILLENVKGFEVSQMRDKLVDCIESCGYIYREFILSPCQFGIPNSRHRYYLLAKKNNLKFCFEQSSLENDLLPELFELLPKSKHLALAEKKGKINPKFNRLCYTLDNILENIEESKYLVPSKVLQKRAWVLDIRTSESNGSCCFTKGYGHYAEGTGSVYCPFTDEIIRLKYNEVGSHENDSDKQLQILSDLKLRFFSPKEVCRLMCFPEDFHFPEHITDKQKYRLLGNSLNIHVVSRLILLLCTENEDI
>Sol_inv_XP_011172937.1
MEEVGIGTSYGNDECVDSVDWATTFGEEERLPQSGDAADEDREEHESDVMVEHQYALMPAMQQQEPIPKPEQHSGSSKLSTNAWAFHCALDLGLLRESSLDEVDILHIADSFELNSQSATEDSEKFSDPETNDREDDACKPANIFGNSWPFIDPAQIKRTTNTKPPVRRRKRKTRRKKKTWSMRRQRKARPRIDDATADLPAKRDTSSRKSKRENFTVSHDRSARLSARANSSLTRSRVFVGDERLPESYRSTGEDATADDDDEEEVISQTTSETSSADEIAHVDYSDSEYSRFRSSSHAKEESQNRTELSEYPDYFMNVLRIDNSTENNHFDTWEDVTTVPDTSRDNARISKLAKITERRASRKVLDKSASRRIGRASSRKKELELKDSEDRSEVAKKRRNRLIGREQKKIFNSTTYNHNNRRRSSHDLEENSSRRKSRGDVAVGTRDVAKEITVQKCSDCKAQRRSYNFTNVACPCKRKTKDMATAIMRDIQECINTKIAKDLKIIKISETEKDMLSNSKDLSRDISMEYDFMEYNLDEDDDLDWDFPSQETIISKQSFDLVERREAMNVEELSMSFNNRARRRKKRYRYSIDCKFDEKIETAYRSVFHDCVDFDTPRSRSSLKINMEESWKSENSSDNDDDEIHSSWRRSTLESSTEECGNEVDGALLLAQKIVNDDSTKDEKFDEEYEALNNTCYKYREVSNSTARDNSLYDSDVDLENIEFINQRDEAKDIITYRNKNRTIKRSTSDCSLVKDEDDDSIGVQHKDTKNMKVVNKVNVMRQIPRKNLEHLKHDSESDPRRVTRALVKTKTKNYKEYRAGKLVWGFFSGWWPALIIEAEHVGMAPAPGKMWVYWLGESHISLLKEGTQIQPFSRNLEERLSQQSHKSIRTRAIDATIQILRQRFNCTLTKPYYYWIQRNISDMETLDELTFYPYPEHILERLETLKEKNAKATKKFILNQKRDSPSREAPPSKKQNIEKKDVNTSWEQIDDERLCLQHQQPGVIAWAKIPGHCWWPAMIVDYRDCCLKEPIFGCQWIMWYGDYQVSEVRHLEFLKFHKGIEKMREYIQNSNRQQYLEGVLQASKDYCSRLGCDTDNWTLDNVFEYFSNNIHKPYNQLQVSDSNKIYDKYSSVIVNKINDLKFKLDVDAERKRDIKASNDLRRAMSGECEMEALCLRCLKIYKGKKEEHPFFTGSLCKKCSDEFKPCMFVHGNDGKCFYCTICATTGTVLICDSEDCPRVYCTACLKFLLCPKSFDDMLLEDPWECFLCRDESKQPANMILRPRLDWKKRYTRMFRTSKLTSDVDITHYKKENRPVRVLSLFDGLSTGFLVLQKLGLVVEVYYASEIDVNALTISSAHFGDRISYLGDVRGITKEKIQEIAPIDLLIGGSPCNDLSLVNPARLGLHDPRGTGVLFFEYCRIKKLVEKANKDRHMFWLFENVASMPTEYRLEINKNLGREPDVIDSADFSPQHRLRLYWHNLPFNPYMPLFESRQNVQDKLTPNLNREALCKKLRTVTGRKGSLLQGKAELKPIIMKGKTDTIWITELEEIFGFPRHYTDVKNLSATNRQKILGKSWSVQTLTAILRPLCSYFKCNEDETNKETTS
>Bom_mor_NP_001036934.1
MEEKMEHRILELYSGIGGMHCAWNESTIKGKVVAAIDINTVANDVYKYNFPETLLFTKNIQSLTPIEIEKYKIDTVLMSPPCQPFTRNGKNLDENDPRTNSFLYFIDILDKLNTLQYILMENVKGFECSTVRNLFVEKLTYCGFVYQEFMLSPVSVGVPNSRLRYYCIAKRNNTWNFKRKDELITCLPKTFAKPHCLKDIIENNVPDDYLVPDKMLRKANIFDICYADSNRSCCFTKAYTHYVEGTGSVFTETSYDIVQKYLKLANYFEVGSDEFLQTLKKLKLRFFTSKEILQLMSFPSEYSFPKTVTRKQCYRLLGNSVNVKVISELLQILFDE
>Bom_mor_NP_001036980.1
MPTSTITCNSITQVCMDKILDGDEIIKENSKRKRSCEEIVSANNKRSKTEDNDGHQISQDSTSNDSIENLNIPAKNTSLIVSENINNVYKNYDEVENKPVYKNGDPIVVEIDNKDKPGSVNNNHDMIDDSETISNIKNSNNIIPDTEKCNICGQFLNNSDLIYYQGHPQDAVEEYIALTNDKLVLSSGEDGDIMERPQTNITGFTIFDEQGHLCPIDGGLVENDVRIYMSGYLKSICSDSSEIDEESIPVKDVGPIIEWFIHGFDGGDRNCITLSTEFGEYNLLKPSEAYTPLMNNLYEKIWLSKVVVEFLEEYHYLQPSYEDLLEVVRDFSIPELNNKKMTEEMLHKHAQFVCDQVVSLEIEEDDEPLITLPCMRELIKLMGIKFGKRKIRTQIQYKKTDKKAWTKATTTPLVRKTFESFFSNQLDKTNHELVLRRKRCGVCEACQLPDCGECNACRAMAKFGGHGRTKKACVRRLCPNMAVEQAEDSDPDDEDEYQQISEKKQDKIDDAVPVKLTGSNSKNLKWIGEPVKADATKIYYEKVEIDGAELCNGDFVMIETSQTNIPTLVAKVVYMWKEIHNPKSGYFHGEVFIRASDTVLGEVSDPREVFLGDRCCHGAPLSSILRKANIERKETSADWFKLGGKEVDDEHFEDDGRTYFYSKYYDRFTSRFEDLPPDPACPNALRKHRFCPSCERKTKRDARNIPKVFEKLIVKSEIVSEQNRSEWSYVKWQDFDYKKGCGVFLKPGTFKLKNSMTKANTVAKPRFEKVDETIYPEYYRKNDSNTRGSNIDTGEPFCVGYIAAVTAASEGPLVVPQDIYLKVNVLLRPENTSSKFPQHEDTNVLYWTTEIREIPFSTVVGHCHLIYEQNVPQNISLQEWLGNDPCRFYFRMAYCKSTGEFTDLPQNAISVGRTDRTKDKGKGKGKSTKTIETVPAKVVEEKIRPLRTLDVFAGCGGLSEGLHQAGVAECKWAIENVEAASHAYSLNNKSCIVFNEDCNALLKTVMSGAKHSANGLRLPMQGEVELLCGGPPCQGFSGMNRFNSREYSNFKNSLVASYLSFCDYYRPKYFILENVRNFVAFKKGMVLKLTLRALLDMGYQCTFGILQAGNYGVPQTRRRLIILAAAPGYNLPFYPEPTHVFSRRACTLTTTIDGKRFSTNIHWDESAPKRTCTIQDAMSDLPQICNGANKIEIEYGSMPESHFQRLVRSNDENSKLRDHICKNMAPLIQARISRIPTTPGSDWRDLPNISVTLSDGTKCKVLQYRYDDKRNGRSSSGAVRGVCACASGRACSPLDKQENTLIPWCLPHTGNRHNHWAGLYGRLSWGGYFSTTVTDPEPMGKQGRVLHPDQHRVVSVRECARSQGFPDTYLFAGSVQDKHRQIGNAVPPPLGAALGREIKKALTLSLTTS
>Bom_mor_XP_012550860.1
MRCMDKILDGDEIIKENSKRKRSCEEIVSANNKRSKTEDNDGHQISQDSTSNDSIENLNIPAKNTSLIVSENINNVYKNYDEVENKPVYKNGDPIVVEIDNKDKPGSVNNNHDMIDDSETISNIKNSNNIIPDTEKCNICGQFLNNSDLIYYQGHPQDAVEEYIALTNDKLVLSSGEDGDIMERPQTNITGFTIFDEQGHLCPIDGGLVENDVRIYMSGYLKSICSDSSEIDEESIPVKDVGPIIEWFIHGFDGGDRNCITLSTEFGEYNLLKPSEAYTPLMNNLYEKIWLSKVVVEFLEEYHYLQPSYEDLLEVVRDFSIPELNNKKMTEEMLHKHAQFVCDQVVSLEIEEDDEPLITLPCMRELIKLMGIKFGKRKIRTQIQYKKTDKKAWTKATTTPLVRKTFESFFSNQLDKTNHELVLRRKRCGVCEACQLPDCGECNACRAMAKFGGHGRTKKACVRRLCPNMAVEQAEDSDPDDEDEYQQISEKKQDKIDDAVPVKLTGSNSKNLKWIGEPVKADATKIYYEKVEIDGAELCNGDFVMIETSQTNIPTLVAKVVYMWKEIHNPKSGYFHGEVFIRASDTVLGEVSDPREVFLGDRCCHGAPLSSILRKANIERKETSADWFKLGGKEVDDEHFEDDGRTYFYSKYYDRFTSRFEDLPPDPACPNALRKHRFCPSCERKTKRDARNIPKVFEKLIVKSEIVSEQNRSEWSYVKWQDFDYKKGCGVFLKPGTFKLKNSMTKANTVAKPRFEKVDETIYPEYYRKNDSNTRGSNIDTGEPFCVGYIAAVTAASEGPLVVPQDIYLKVNVLLRPENTSSKFPQHEDTNVLYWTTEIREIPFSTVVGHCHLIYEQNVPQNISLQEWLGNDPCRFYFRMAYCKSTGEFTDLPQNAISVGRTDRTKDKGKGKGKSTKTIETVPAKVVEEKIRPLRTLDVFAGCGGLSEGLHQAGVAECKWAIENVEAASHAYSLNNKSCIVFNEDCNALLKTVMSGAKHSANGLRLPMQGEVELLCGGPPCQGFSGMNRFNSREYSNFKNSLVASYLSFCDYYRPKYFILENVRNFVAFKKGMVLKLTLRALLDMGYQCTFGILQAGNYGVPQTRRRLIILAAAPGYNLPFYPEPTHVFSRRACTLTTTIDGKRFSTNIHWDESAPKRTCTIQDAMSDLPQICNGANKIEIEYGSMPESHFQRLVRSNDENSKLRDHICKNMAPLIQARISRIPTTPGSDWRDLPNISVTLSDGTKCKVLQYRYDDKRNGRSSSGAVRGVCACASGRACSPLDKQENTLIPWCLPHTGNRHNHWAGLYGRLSWGGYFSTTVTDPEPMGKQGRVLHPDQHRVVSVRECARSQGFPDTYLFAGSVQDKHRQIGNAVPPPLGAALGREIKKALTLSLTTS
>Cer_bir_XP_011343588.1
MTTEMRVLELYSGIGGMHYALHESGVAAKIVAAVDINPVANDVYRHNFPETVLMNRNIQSISAQELNKLNIDVILMSPPCQPFTRLGLKKDALDNRACSLLHVLSLIPDLRDLKYILLENVKGFEVSQMRDKLINCLESCGYSYRELILTPCQFGIPNSRHRYYLLAKRNGLRFCLEQGLLENSSLPESFESLPKSKHSTLAEKHGKINPKSGMVCYTLKNILENPEESKYLLPSKLLQKRAWILDIRTPDSNGSCCFTKGYGHYAEGTGSVYCPFSEETIALKYNEASNRENNSIEQVQILSDLRLRFFSPREVCRLMCFPEDFDFPKHITDKQKYRLLGNSINVHVVSRLILILCTENKNISEIQ
>Cer_bir_XP_011348142.1
MPLGTSAVESSWQYWRFPRRVYAWPRCVSDRPLKKSFRSSVAMERMAINKSYEDDYGNPMAWTSAPTEMSDAWLQNSDPPNEANFPEQRPATAQQQKHQNLDRHKSGPRKKSTKDPKKIASVWSVECAMQLGLLPESSLKNITIVNTLDFDSMRNDRSAESFVDLETSDHETVLETRLSKFTNRLNATWPLIIPVSDPSSRPIRKRSRRKKRWTITRRRKPRNSVDEELNDATADSTIKRSASSPLRRKPKRGNLGVSTDAWERLSDDNFSSTQLHARSRDHDEDDDEDRELSKDYGLAGREKVRRATSTRNATREITQPDYSESEYSRSYTSSRQKEESRELSEYPEYFMNVLRIDNNTGEDDSDTSKDTKPDCDTSVDDARGRRSAKLSERAPRAINVRRNERTLAVDNRVLSKRRNRHSSMDKKPARNLQNRSIRRRRRRRRRANEWKKEDSATDSNYNSNSQDDSSACRSDGRKGDARGTARNGRKPCDLCNTRRHSGNLTNNACTCKRNLRNTASAIMRDIQEQIRDTEVTRDAENAGNAIPDISVDDPSQEHSKEKLDRDDVSVMRGDEEDNDNRRDNVEDLLFQESRPSSKNVEPKIQSPNFTVNSGKRRKKRLNRWMSSINCDLVDRTQTTYHSTFHECDLESSTTSSLKINMTENWKPEDGDNAGMIHSSFRSSLSEGCSDEHDSALLLARKIISDDLSKDEKTDDENKTMGSSCYKYEDKCDETLNSQQTEQGRSRDNFIYNSSSEDEDTKEDTEFENQYDNHLMKDIVTYRNKNKVTRRSSVDQNLVKDERDDTKVRTEKGMRKTEIRSRTHLVHRNASGKDNNLEDDSDKKEYVPQRITRALIKQKKDKGNHVGKLVWGYCSGWWPALIVDAAHVGMVPTSGKLWVYWIGESQISLLNEKTQIQPFSRNLEHRLAQPRKNIQSRAIDATIQILRQYFDCTLTKPYYFWIQRNISDMETLDDLTFYPYPKNIQERLDVLKEKNAKVTEKFISSQRSSPETTPPRQSAAKKQIADKLKNINTSWKQIEDERLPLQHQKPGVIAWAKIAGHSWWPAMIIDYRDCCLKEPSFGCQWIMWYGDYKVSEVRHLEFLKFHKGIDKMKDYIQNTSKQSFLEGVLQASKDYCSRLGCKTDNWTLTNVIEYFSNMNNIHVPYNQLQVSESNKIYDKYSDEIIKKINEFRSKPTVDDERKSDIKESDALRSVISGESTMEKLCLKCLKFSKSKMEQHPFFVGSLCKECSNEFKPCMFVFGNDGKCFYCTICASMGTVIICDREDCPRVYCTACLKYLICPKTYDDMLLEDPWECFLCRDESRQPANMLLQPRPDWKSKVTIMFRTCNSTSDNVDLKSYQKKKRPIRVLSLFDGLSTGLLVLLKLGLDVEVYYASEIDDDALMVSSAHFGDRITYLGDVRGITKEKIQEIAPIDLLIGGSPCNDLSLVNPARMGLHNPKGTGILFFDYCRIKKLLNKANKGRHLFWLFENVASMPTEYRLEINKHLGQEPDVIDSADFSPQHRLRLYWHNLPLNPYMPLFQKQQDVQDILTPHCNRYALVKKIRTVTTRTNSLRQGSRAELKPIMMRGECDTLWITELEEVFGFPRHYTDVRNLSATNRQKLIGRSWSVQTLTAILQPLCSYFKCNENETS
>Cer_bir_XP_011350631.1
MSYCGIMPPTVPSEPDSSSRRMSRSRKHASMEESVEAGDLTADTTPSALDSFSKQLVKRKKMNTEANGEAKSVSDPEYEVKMESDDNTTIEFDKENHNPQINQDQAEENAEKKMKTEGNEEVSQLKSQVKKTSATVERCEICRQKLNDETRLYQGHPNGAMEEQIALTDPKLCLFTGDESFIHESDERPQNKLTYFSVYDKNGHLCPFDTGLIEKNVMLYFSGYMKAIYEEDSSPEGGVPTKDMGPINEWYISGFDGGELALIGFNTAFAEYILMEPSEAYAPFMDVVKEKIYMSKLIIEFLLDEISPTYEDLVNKLQTVVPPKGMTKFTEDALLRHAQFICDQVSSFDETAAPDDPLLITTPCMRSLANLAGVTLGKRGAIRRTRRMEKVKKPAWTMATTTKLVNNMFENIFADQLAKHDDKMPIGPKRQRCGICESCQQPDCGTCSFCKDMTKFGGTGRSKQACVRRRCPNMAIQEADDSDPENEEQYESSAEDEKEEEKPKKDFKELKKDIIWEEEDKIVDGQKTYYKSVMVGNEQIKINDYILVEPRNPAVPLHIGKVIFMWEDNKNGLKKFHANWFRRGTDTILGETSDPVELFLSNDCDDVTFTCVRSKASVIHKKVPDDWSELGNMDVDDEIKDVDGKTFFYQMRYIPENARFEDPLPDLECPRKETSHRFCPACARLRMLEQYNTPKVSERINEKSSKEVIYGVVKYKDEEYRVGSAVFLHPSAFKFKHIQTYQEAQKPKKEVVDEDMYPEFYRKVSDHKAKFSNTDTPEPFHVAYINAIYATTTDLIVSPADICIRVNKLYRPENTHRDLTLMEQADLNMVYWSDEVCSVKFSEVAGKCYLVYSENLSESVEEWSMGGPNRFYFTEAYNAKEKTFDEPPYSIISMGKCGKGKGKGKSKTKKAEEIENKPTIDRPSDYSTIKRKLRTLDIFAGCGGLSEGFHQAGIAENLWAIEKEESAAYAYRLNNPKTVVFSEDCNILLHKVMNGDRTDDSGQKLPQKGEVELLCGGPPCQGFSGMNRFNFRQYSLFKSSLIVSCLSYCDYYRPKFFVMENVRNFVFYKRSMVLKLTLRCLVRMGYQCTFGIVQAGNYGIAQTRRRMIILAAAPGEILPKYPEPMHVFNRRCCSLSVVVDNKKYFSNCGWTKSAPYRTITVKDAMCDLPDIRNGWNREEMSYGSEPLTHFQRKMRDKQYQSILKDHICKEMTPLVEARMAHIPTATGSDWRDLPNISVRLSDGTFSKKLEYLHHDKRAGKSSTNALRGVCICSSGRPCDPIDKQFNTLIPWCLPHTGNRHHNWRGLYGRLEWDGFFGTTVTNPEPMGKQGRVLHPTQNRVVSVRECARSQGFRDSFRFYGTIYEKHRQVGNAVPPPLGAAIGHEIRKCISDATVLSNERYKSTNSCAKAAARSNSLDEADETIMNDVSDQTLTTHNGASTSSNESKDPAACRRRRYST
>Cer_bir_XP_011350635.1
MPPTVPSEPDSSSRRMSRSRKHASMEESVEAGDLTADTTPSALDSFSKQLVKRKKMNTEANGEAKSVSDPEYEVKMESDDNTTIEFDKENHNPQINQDQAEENAEKKMKTEGNEEVSQLKSQVKKTSATVERCEICRQKLNDETRLYQGHPNGAMEEQIALTDPKLCLFTGDESFIHESDERPQNKLTYFSVYDKNGHLCPFDTGLIEKNVMLYFSGYMKAIYEEDSSPEGGVPTKDMGPINEWYISGFDGGELALIGFNTAFAEYILMEPSEAYAPFMDVVKEKIYMSKLIIEFLLDEISPTYEDLVNKLQTVVPPKGMTKFTEDALLRHAQFICDQVSSFDETAAPDDPLLITTPCMRSLANLAGVTLGKRGAIRRTRRMEKVKKPAWTMATTTKLVNNMFENIFADQLAKHDDKMPIGPKRQRCGICESCQQPDCGTCSFCKDMTKFGGTGRSKQACVRRRCPNMAIQEADDSDPENEEQYESSAEDEKEEEKPKKDFKELKKDIIWEEEDKIVDGQKTYYKSVMVGNEQIKINDYILVEPRNPAVPLHIGKVIFMWEDNKNGLKKFHANWFRRGTDTILGETSDPVELFLSNDCDDVTFTCVRSKASVIHKKVPDDWSELGNMDVDDEIKDVDGKTFFYQMRYIPENARFEDPLPDLECPRKETSHRFCPACARLRMLEQYNTPKVSERINEKSSKEVIYGVVKYKDEEYRVGSAVFLHPSAFKFKHIQTYQEAQKPKKEVVDEDMYPEFYRKVSDHKAKFSNTDTPEPFHVAYINAIYATTTDLIVSPADICIRVNKLYRPENTHRDLTLMEQADLNMVYWSDEVCSVKFSEVAGKCYLVYSENLSESVEEWSMGGPNRFYFTEAYNAKEKTFDEPPYSIISMGKCGKGKGKGKSKTKKAEEIENKPTIDRPSDYSTIKRKLRTLDIFAGCGGLSEGFHQAGIAENLWAIEKEESAAYAYRLNNPKTVVFSEDCNILLHKVMNGDRTDDSGQKLPQKGEVELLCGGPPCQGFSGMNRFNFRQYSLFKSSLIVSCLSYCDYYRPKFFVMENVRNFVFYKRSMVLKLTLRCLVRMGYQCTFGIVQAGNYGIAQTRRRMIILAAAPGEILPKYPEPMHVFNRRCCSLSVVVDNKKYFSNCGWTKSAPYRTITVKDAMCDLPDIRNGWNREEMSYGSEPLTHFQRKMRDKQYQSILKDHICKEMTPLVEARMAHIPTATGSDWRDLPNISVRLSDGTFSKKLEYLHHDKRAGKSSTNALRGVCICSSGRPCDPIDKQFNTLIPWCLPHTGNRHHNWRGLYGRLEWDGFFGTTVTNPEPMGKQGRVLHPTQNRVVSVRECARSQGFRDSFRFYGTIYEKHRQVGNAVPPPLGAAIGHEIRKCISDATVLSNERYKSTNSCAKAAARSNSLDEADETIMNDVSDQTLTTHNGASTSSNESKDPAACRRRRYST
>Cer_cal_Ccalc.v2_000349-RA
MYSSVESNLETSQIEEQSNDEIGANGQDSNTIVKEENKDVTESVLLQENSKSGRNLRSRKNISLQPSSSTNNRGAIKGKLPKRKRQPKKTTKRKNKETDELEIKIPMLSNDETTCDNRSALESKEIQLDSVDGSDENVLKKTKTENYDTTNVGKIGVSRLKSNNLQQKCEYCRQSLSSDDLKIYPGHPNGAVEEFIALTDPRLSLFTGEEDMVDESDERPQNKLTHFSVYDKNGHLCHFDAGLIEKNVILHFSGYMKPIYEENPCPEGGVPTKDMGPINEWWMSGYDGGELAIVGFTTAYGEYILMEPSEAYAPFMDSVKEKIYMSKIVIEFLLDEVNPTYEDLLNKLQTIVPPKGLSRFTEDSLLRHAQFICEQVISFDSAARPEDPLLITTSCMRALVTLAGVTLNKRIELRRPAAGNQKSKKVLWTKATTTKLVNNMFETFFSDQIATYNEKEILRPKRQRCGVCEICQQPDCGQCSACKDMIKFGGSGRSKQACNGRRCPNMAIQEADDSDQDDDDVNDTLMGDTKITQKMILKEFKHVDKEITWVGQQILNDGRRTFYNSVMLVDEEIRANDYVLIESSDPTVPLQVAKVMYMWEDKSGAKLCHANWFRRGSDTVLGETSDPFELFLLDECDNVPFASIKSKARVIYKKSPDNWHELGNADVLPEDEIENKDSRTFFYQKKYTPETARFEDPPLDPECPRKEINHRFCPACVRFTDLQCYYTPRVFEKQEEKSSTEVTYGMVKFKGEEYRVGSAVYLKPTAIKYTYTSTYHLVRKVKKGKVDEDMYPEYYRKSSDHVKGSNHDTPEPFHIGYINSIYAKTKNQLVASSDIWIRINKMYRPENTHKGLTLMQQVDLNMVYWSDEVCNVKFADVAGKCYLIYSDNLDQSVEEWTAAGPHRFYFTQAYDASEKTFVDPPYNATNIGKSEVGKGKGKAKCKSKRSQTDDKKVVDRPVDYCTVPRKLRTLDVFAGCGGLSEGLKRAGITDNRWAIENDETAACAYRLNNPDTTVFCEDCNVLLRKVLKGDTCDNSNQRLPQKGDVELLCGGPPCQGFSGMNRFNSRQYSLFKNSLVVSCLSYCDYYRPKFFVMENVRNFVSFKKSMVLKLTLRCLVRMGYQCTFGILQAGNYGVPQTRRRLIILAAAPGEVLPKYPEPTHVFNKRAGQLSVMVDNKKYSSNCDWTESAPYRTISVRDAMCDLPTIRNGWNHEEMSYGEEPISHFQRQIRPRESDAVLRDHICKDMAPLVEARIAHIPTACGSDWRDLPNIAIRLSDGTYSKKLEYMHHDKKAGKSSTGALRGVCCCCTGKPCDPMDRQYNTLIPWCLPHTGRRHNHWAGLYGRLEWGGYFGTTITNPEPMGKQGRVLHPEQTRVVSVRECARSQGFPDSFRFYGNVLEKHRQIGNAVPPPLGAALGLEIRKCLKINNTEHLNGTEDLKRS
>Cer_cal_Ccalc.v2_004812-RA
MPRIPGRVRRSRRRSTIADTTATFNAEQQNEEAHSSSSGVSKEDLEERPAKRAKHRHVESDKTSEKIVYNKTERCNICRQKIDDYIKIYEGPPNNASEEMLALTDDKLSIDSQDDFPQHKLTHFSVFDRNSHLCPFDTGLVDENVQLFFSGYIKPVYEDDASPEGGVPAEMMGPIAEWYIAGFDGGDLALVYIKSPYAEYILMEPSAEYAPIFKALKAKSYLSKYIIEFLLDETEPTYEDLINKLETIVPPDNLEQFTEESLLTHAQFICDRVLSFDADAEEEDTLFITTPCMRSLVDLAGVTLGRKNALREIRARRSQRNNQQTWTKATTTRLVNDVFEHVFSDQLIEHDNEISKKHKMRCGVCGHCESPDCGECAACKAMVKFGGTGKSKQACTRRRCPNMAIKLANESDVEDDDQLETMTEDMSASRSEENSDTKTVKELSKDIAWLGEKIVSDKKRTFYTGVTVGDEMIEVNDCVLVEPNDSSVPPYVAKVVYLWETNEGAKMFHANWFYRGNETILQETSHPAEIFLSDQCKDLPFSSIRSKCTVIHKKAPENWAELGNTDWNVEDEKKYKDGKTFFYQKRYLFETCRFEDPLPELECTSTISSHCFCAVCARVKELDEFNTPKVSERKEEKCNMVTYGLVQYKGEDYTVQSAVFLSPKAFSFKYKLKYSSAPKRDDVDPELYPEYYRKRSDYVKGSNFELLDPFCIGCISEIYATTNKKEPSLDDIYIKVNKLYRPENTHKGATLVKQEDLNKLYWSDEVCTINFGNVVGKCYLAYSENITIPIDDWTDAGPYRFYFSEAYDIEHEKFEEPCSTARNLGRSTLKGSKGNVKLKGNKSKISEEKEDTNKPIEYKIIGRKLRTLDVFSGCGGLSEGLHQSGISETLWAIEKEKPAANAFRLNNPQATGETTDKWGQKLPQKGDVEILCGGPPCQGFSGMNRFNKRQYSLFKNSLVVSFLSYCDYYRPKFFIMENVHNFLSFKKHVVLKLTLRCLIRMGYQCAFESLQAGNYGVPQSRRRAILLAAAPGQTLPKYPEAMHVFRKHFNIRTYIGKKYYDTTRTWTSAPYRTITVKDAIFDLPEIKNGCSTLKMPYTSDPVSHFQRKIRRKLTEPMLRDHICKTMNPLILTRISHIPLTVGADWRDLPNIAITLGTGYKVKKLEYTHDDKKMGRAPTGALRGVCNCAEGDKCDPMARQFDTLIPWCLPHTGTRHNHWAGLYGRLEWDGFFSTTVTIPEPMGKQGRVLHPVQNRVVSVRECARSQGFPDYYQFHGEINDKHRQIGNAVPPPLAAAIGHEIRKCIRDTDVIPKIESELTEDIERPTTSREYP
>Pol_dom_XP_015187312.1
MRILELYSGIGGMHYAFRESGVAGNVIGAVDINPVANNVYKHNFPEVLLMNRNIESISEEEFMKLNIDMILMSPPCQPFTRVGLQKDKLDKRSCSLFHLLQIIPRISSLKYILLENVKGFENSETRIELLKCLKNCYFNYKELILSPTQFGIPNTRHRYYLLAKKKGLKFCFDDSILDYSLSQRLITLLPRSKHQLLIEKEYVDNIEFGVICYKLKHILEDCEEELYLIPKNVLQKRATLLDIRTAENCGSCCFTKAYGHYVEGTGSVYCPFSEETVQKSLTESTKYEKYSEDQLKLFLSLKLRYFTPKEVSRLMCFPEDFTFPNSTTIKQKYRLLGNSINVDVVSKLIFLLCITEKENI
>Pol_dom_XP_015190493.1
MLSAVVTNGDNSEKENHPDVEILDGHRFSLKRSIFKENNINETNSHIEKNNENNIENGYVPLSINNALCDVGNDRKKLRSGKYVSDKVMLSPSRIKKNIKIEKFTSYWKNFTKPTNSVEPIIRTEENSCKPIESINETMPKLSFETNFIETNETVDDEFENTCKKIKHKDSNHNISEENPVIKKVVDTPQKCEYCRQKLIVNEIKLYQGHPNGAVEEFVALTDSRLSLFTGEEAMIHESDERPQNKLTHFSVYDNNGHLCPFDTGLIEKNVALYFSGYMKAIYEENACPEGGVPTKDMGPINEWWVSGFDGGELALIGFSTSFGEYILMEPSEEYAPFMDCIRQKIYMSKIIIEFLLNEINPTYEDLLNKLQTIVPPKGLPKFTEDALLQHAQFICDQVISFDSSARPEDPLLITNACMRALISLAGITVGKKIAMRRVQQKHQKQKKPCWTKATTTKLVNDTFETFFTDQLAKNEDKNMIGPRRHRCGVCEACQQSDCGTCIACKDMAKFGGGGKSKQACFKRRCPNMAIQEAEDSDLEDDELTDTFIENTKITQKMILKSFKNVYKKIEWIGQPVAVDGRRTFYEAVKLIDEEIRVNDCVLIESGDPTVPLQIARVIFMCEDKSGAKLCHANWFRRGSDTVLGETSDPLELFSLDECDNVPFFSIKCKATVIYRKKPQDWSGLGNSDEALENEIKDENGKTFFYQKKYTSETARFEDPALDSICQRKEISHRFCPACVRFTDLQCYYTPKVFELIEEKNFREVIYGVVKYKGEEFRVGSAVFLSPGAIRFKYTATSHTISKQKKGKAVDEDMYPEYYRKSSEHVKGSNCDTPEPFHIGYINTIYVTTTNKLVASSDIWIKVNKLYRPENTHKGLNLMHQVDLNMLYWSDEVCNVKFSEVTGKCYLTYSENLNEPLEEWSRAGPYRFYFTQAYNAADKTFDEPSPQACKIGKFGKGKGKGKGTKPENSETKKFIEKPIDYKKVEPLRTLDLFAGCGGLSEGLYQAGIAKNNWAVEKEDAAACAYKLNNPDAIVFSEDCNILLQKVMNGDIYDENGLRLPQKGEVELLCGGPPCQGFSGMNRFNSRQYSLFKNSLVASCLSWCDYYRPKFFIMENVRNFASFKRCMVLKLTLRCLVRMGYQCTFGILQAGNYGVPQTRRRLIILAAAPGEILPKFPEPTHVFSKRACRLSVIVDNKKYSSNCDWTESAPYRTISVHDAMSDLPIIRNGWNQEEMPYGDEPNSYFQRKMRSIHDSILRDHICKDMAPLVEARIAHIPIASGSDWRDLPNIVVRLSDGTYSKKLEYNHHDKKAGKSSTGAYRGVCSCCSGKACDPIDRQYNTLIPWCLPHTANRHNHWAGLYGRLEWEGFFGTTITNPEPMGKQGRVLHPEQTRVVSVRECARSQGFPDSFRFYGNLLDKHRQVGNAVPPPLGAAIGHEIRKCLQD

##############################################
###Aligned protein sequences – fasta format###
##############################################
>Aed_alb_AALF002946-PA
--------------------------------------------------------------------------------------------------------------------------------------------------------------------------------------------------------------------------------------------------------------------------------------------------------------------------------------------------------------------------------------------------------------------------------------------------------------------------------------------------------------------------------------------------------------------------------------------------------------------------------------------------------------------------------------------------------------------------------------------------------------------------------------------------------------------------------------------------------------------------------------------------------------------------------------------------------------------------------------------------------------------------------------------------------------------------------------------------------------------------------------------------------------------------------------------------------------------------------------------------------------------------------------------------------------------------------------------------------------------------------------------------------------------------------------------------------------------------------------------------------------------------------------------------------------------------------------------------------------------------------------------------------------------------------------------------------------------------------------------------------------------------------------------------------------------------------------------------------------------------------------------------------------------------------------------------------------------------------------------------------------------------------------------------------------------------------------------------------------------------------------------------------------------------------------------------------------------------------------------------------MSVTDG-SQCSQTPEYHVLELFSG--IGGMHYAIERSGKPY-KV--VSAIDINPVANTIYNHNFGENKATNSNILSLTP------------DRIQKL-GVNVILMSPP---CQPFTR-NGNFKDVDDRRADP-----FVHLC-DLL--DKI-PTVQFI--LLENVKGFERSQACELYK---TRLAAAGFQLKEYILSPHDFGVPNTRHRYYCVAKR--TA--FTN---------------PSTEIVLKP----------------------------------SSRHVAP-----------EKRISDIVET--ESEQLSRYLLKDDLLRKR------------LAIMDVCTPDSTNSMCFTKAYTHYAEGTGSVYSPLTRSEFDEIYRQ-----------IECTEDDGRRMKLL----------------KSLKVRYF--------TPTEVAR-LMCFPED-FEFPK------------------QTTDKQCYRVLGNSINVLVVSSLFDEMD-------------------------------------------------------------------------------------------------------------------------------------------------------------------------------------------------------------------------------------------
>Api_mel_NP_001164522.1
---------------------------------------------------------------------------------------------------------------------------------------------------------------------------------------------------------------------------------------------------------------------------------------------------------------------------------------------------------------------------------------------------------------------------------------------------------------------------------------------------------------------------------------------------------------------------------------------------------------------------------------------------------------------------------------------------------------------------------------------------------------------------------------M--------------------------------------------------------------------------------------------------------------------------------------------------------------------------------------------------------------------------------------------------------------------------------------------------------------------------------------------------------------------------------KSNTSKFKQTSIID---MFSQQLAKKKQMNNDATNKED-IQKLQN-IKTEN---NILQKCEQNKENHDP-----------KTD----EEYLDKHIEK-------KAKLT----------DVNILPT----PQIKNINIFHNKCEYCRQKL--NEIKFYPGHPNGAVDEE-IALIDPKLCLFNGTESF-IHESDERPQNKLTYFSVYDKNGHLCSFDTGLIEKNVMLYFSGYIKAIYEEDASP-EGGV--PTKDMGPINEWYVSGFDGGELALIGFNTAFAEYILMDPSEEYAPFMDIVKEKIYMSKLVIEFLLD--EINPSYEDLLNKFQTIVPPKN-MSKFTEDSLLRHAQFICDQVLSFDNSAD---SEDTLLITSPCMRALANLAGVTLGKRVTFRRT-----------------QREQKVRKPAWTKATTT----K-LV---SDMFENIFTDQLIKH--DDKITMGPKRQRCGVCEHCQQPDCGLCNACKDMIKFGGTGRSKQACVK--RRCPNMAIQEADDSDPENEDQYEILMEN---KKV-----------EEEKSKKKDF-KELKKDIIWIGDQIAND-NLKT----YYKSVI---VGDEEIGINDYVLVEPRNPAIPSHVAKVIYMWE-NKNGIK--QFHANWLHRGNDTILGE----TSDPIELFLSDD-CD--DIPFKSVR-----SKCTVIFKEIQKNWNELGNMDLNFENDIKDLDGKTFFFQKRYIPETARFEDPVPDVKY--LHKKNSYRFCPACTRLNMLE-QFNTPKVYERIEEINS-----KEVIYGLVKYKGEDYRVGTTVFLQPDVFNFK-YKTTYQDVLK--LKKEN-VDEDMYPEFYRK--SSDH--IKGSNFDTPDPFCIGYINKIFANTNDMLVSPSDINIMVNKLYRPENTHKSSTLMEQADLNMVYWSNEVCNIKFIKVVGKCYLTYSENLNQ--SIEEWIAAGPYR--FYFNEAYNVQEKTFDEPPYHAISIGKCGKSKGNLKFKG--KKTEES--EKRAIVNTPIEYKKISEK--------------LKTLDVFAG--CGGLSEGLHQAGV-A-EN--LWAIEKEESAAYAYRLNNPNATVFIEDCNVLLKKVMNGETTNEIGQKLPQKGQVELLCGGPP---CQGFS-------GMNRFNSRQYSLFKNSLVV-SYL--SYC-DYYRPNFFIMENVRNFVSFKRSMVLKLTLRCLIRMGYQCTFGILQAGNYGIPQTRRRMIILAAAPGQMLPKYPEPSHVFSKR------ACQLSVLVD----------------------------------NKKYSSN-----------CNWIDSAPFR-------------TISVKDA----------------------------------------------------MFDL-P-----------------------EI----------------KNGWNKEE--------MSYTNEP-TTHFQRK-MRGKQ-YQPLLRDHICKEMTPLVEARMAHIPIASGSDW--RDLPNIAVRLSDGTYCKQLEYTHDDKK------AGRSSVGAYRGVCCCCTGKSCDPTDRQFNTLIPWCLPHTGNRHNHWAGLYGRLEWNGYFSTTITNPEPMGKQGRVLHPVQTRVVSVRECARSQGFPDSFRFYGTI--LDKHRQIGNAVPPPLGVAIGHEIRNCIQNKDITEI-----------------------DIKIQND-----------------------------------------
>Api_mel_XP_006563008.1
--------------------------------------------------------------------------------------------------------------------------------------------------------------------------------------------------------------------------------------------------------------------------------------------------------------------------------------------------------------------------------------------------------------------------------------------------------------------------------------------------------------------------------------------------------------------------------------------------------------------------------------------------------------------------------------------------------------------------------------------------------------------------------------------------------------------------------------------------------------------------------------------------------------------------------------------------------------------------------------------------------------------------------------------------------------------------------------------------------------------------------------------------------------------------------------------------------------------------------------------------------------------------------------------------------------------------------------------------------------------------------------------------------------------------------------------------------------------------------------------------------------------------------------------------------------------------------------------------------------------------------------------------------------------------------------------------------------------------------------------------------------------------------------------------------------------------------------------------------------------------------------------------------------------------------------------------------------------------------------------------------------------------------------------------------------------------------------------------------------------------------------------------------------------------------------------------------------------------------------------------------M--------------MRVLELYSG--IGGMHYALQESGIKG-DI--VAAVDINTVANSIYKYNFPNVLLLNCNIQSLSA------------QEINNL-NIDTILMSPP---CQPYTR-IGLQKDMLDNRSSS-----LLHVL-SLI--PQI-KTLKYI--LLENVKGFEKSEMRNAVL---KCINTSGFNYKELILSPCQFGIPNTRYRYYLLAKK--NNLEFCFDQS-VLNFE-----LSDSILKILP-------------------KSKYNLLTKKSCTQ-NSKTDKN-----------CYTLENILEH----VEGSQYLIPKKLLEKR------------VWLMDIRTSQSNGSCCFTKAYSHYVEGTGSVYCPYSEKTIKEAFSE----------ANKYERQSLEVSKIL----------------EKLMLRYF--------TPREICR-LMCFPEE-FIFPE------------------YITDKQKYRLLGNSINVYVVSRLIFLLYTERKIT-------------------------------------------------------------------------------------------------------------------------------------------------------------------------------------------------------------------------------------
>Bom_mor_XP_012550860.1
---------------------------------------------------------------------------------------------------------------------------------------------------------------------------------------------------------------------------------------------------------------------------------------------------------------------------------------------------------------------------------------------------------------------------------------------------------------------------------------------------------------------------------------------------------------------------------------------------------------------------------------------------------------------------------------------------------------------------------------------------------------------------------------MR-----------------------------------------------------------------------------------------------------------------------------------------------------------------------------------------------------------------------------------------------------------------------------CMDKILDGDEIIKE-----NSKRK---------------------------------RSCEEIVSANNKRSKTEDNDGHQISQD-----------STSNDSIENLNIPAKNT---SLIVSENINNVYKNYDEVENK------------P--VYKNGDPIVVE---------------------IDNKDKPGSVNN-------NHDMI------------DDSETISNIKNSNNIIPDTEKCNICGQFLNNSDLIYYQGHPQDAVEEY-IALTNDKLVLSSGEDGD-IME---RPQTNITGFTIFDEQGHLCPIDGGLVENDVRIYMSGYLKSICSDSSEIDEESI--PVKDVGPIIEWFIHGFDGGDRNCITLSTEFGEYNLLKPSEAYTPLMNNLYEKIWLSKVVVEFLEEYHYLQPSYEDLLEVVRDFSIPELNNKKMTEEMLHKHAQFVCDQVVSLEIE-----EDDEPLITLPCMRELIKLMGIKFGKRK-IRTQ-----------------IQYKKTDKKAWTKATTT----P-LV---RKTFESFFSNQLDKT--NHEL--VLRRKRCGVCEACQLPDCGECNACRAMAKFGGHGRTKKACVR--RLCPNMAVEQAEDSDPDDEDEYQQISEK-KQDKI------------DDAVPVKLT-GSNSKNLKWIGEPVKAD-ATKI----YYEKVE---IDGAELCNGDFVMIETSQTNIPTLVAKVVYMWK-EIHNPKSGYFHGEVFIRASDTVLGE----VSDPREVFLGDRCCH--GAPLSSIL-----RKANIERKETSADWFKLGGKEVD--DEHFEDDGRTYFYSKYYDRFTSRFEDLPPDPAC--PNALRKHRFCPSCERKTKRD-ARNIPKVFEKLIVKSEIVSEQNRSEWSYVKWQDFDYKKGCGVFLKPGTFKLK-NSMTKANTVA-KPRFEK-VDETIYPEYYRK--NDSN--TRGSNIDTGEPFCVGYIAAVTAASEGPLVVPQDIYLKVNVLLRPENT--SSKFPQHEDTNVLYWTTEIREIPFSTVVGHCHLIYEQNVPQNISLQEWLGNDPCR--FYFRMAYCKSTGEFTDLPQNAISVGRTDRTKDKGKGKG--KSTKTIETVPAKVVEEKI------RP--------------LRTLDVFAG--CGGLSEGLHQAGV-A-EC--KWAIENVEAASHAYSLNNKSCIVFNEDCNALLKTVMSGAKHSANGLRLPMQGEVELLCGGPP---CQGFS-------GMNRFNSREYSNFKNSLVA-SYL--SFC-DYYRPKYFILENVRNFVAFKKGMVLKLTLRALLDMGYQCTFGILQAGNYGVPQTRRRLIILAAAPGYNLPFYPEPTHVFSRR------ACTLTTTID----------------------------------GKRFSTN-----------IHWDESAPKR-------------TCTIQDA----------------------------------------------------MSDL-P-----------------------QI----------------CNGANKIE--------IEYGSMP-ESHFQRL-VRSND-ENSKLRDHICKNMAPLIQARISRIPTTPGSDW--RDLPNISVTLSDGTKCKVLQYRYDDKR------NGRSSSGAVRGVCACASGRACSPLDKQENTLIPWCLPHTGNRHNHWAGLYGRLSWGGYFSTTVTDPEPMGKQGRVLHPDQHRVVSVRECARSQGFPDTYLFAGSV--QDKHRQIGNAVPPPLGAALGREIKKALTLSLTTS------------------------------------------------------------------------
>Pol_can_gi|954555478|ref|XP_014601309.1|
-----------------------------------------------------------------------------------------------------------------------------------------------------------------------------------------------------------------------------------------------------------------------------------------------------------------------------------------------------------------------------------------------------------------------------------------------------------------------------------------------------------------------------------------------------------------------------------------------------------------------------------------------------------------------------------------------------------------------------------------------------------------------------------------------------------------------------------------------------------------------------------------------------------------------------------------------------------------------------------------------------------------------------------------------------------------------------------------------------------------------------------------------------------------------------------------------------------------------------------------------------------------------------------------------------------------------------------------------------------------------------------------------------------------------------------------------------------------------------------------------------------------------------------------------------------------------------------------------------------------------------------------------------------------------------------------------------------------------------------------------------------------------------------------------------------------------------------------------------------------------------------------------------------------------------------------------------------------------------------------------------------------------------------------------------------------------------------------------------------------------------------------------------------------------------------------------------------------------------------------------------------------------MRILELYSG--IGGMHYAFRESGVAG-NV--IGAVDINPVANNVYKHNFPEVLLMNRNIESISE------------EEIINL-NIDMILMSPP---CQPFTR-VGLQKDKLDKRSCS-----LFHLL-QII--PRI-SSLKYI--LLENVKGFENSETRIELL---KCLKSCHFNYKELILSPTQFGIPNTRHRYYLLAKK--KDLKFCFDDS-VLDYS-----LSQRLMMLLP-------------------RSKHQLFMEKEHVD-NIEFGIV-----------CYKLKHILEN----CEEELYLIPKNVLQKR------------ATLLDIRTAENCGSCCFTKAYGHYVEGTGSVYCPFSEETVQKSLTE----------STKYEKYSEDQLKLF----------------LSLKLRYF--------TPKEVSR-LMCFPED-FTFPN------------------STTIKQKYRLLGNSINVDVVSKLIFLLCITEKENIYI----------------------------------------------------------------------------------------------------------------------------------------------------------------------------------------------------------------------------------
>Har_sal_gnl|Hsal_3.3|HSAL14345-PA
---------------------------------------------------------------------------------------------------------------------------------------------------------------------------------------------------------------------------------------------------------------------------------------------------------------------------------------------------------------------------------------------------------------------------------------------------------------------------------------------------------------------------------------------------------------------------------------------------------------------------------------------------------------------------------------------------------------------------------------------------------------------------------------M------------------------------------------------------------------------------------------------------------------------------------------------------------------------------------------------------------------------------------------------------------------------------------------------------APTVP------------------------------NEPSCSNKNNKRI--TRNRKYADMEDHA----------IASNSKADKTPSVLE---LFSRHMTKKKKISAENVNDTK-VPDLQYEVKYNGG-LNMNNKVEFDKENYNP-----------QVN----QDQTEEQLEK-------RIKITK---------DKNHDEMQSILEVKVDTSLIANRCEYCKQKI-DLNLKLYQGHPNGAVEEQ-IALTDPKLCLFTGDESF-IHESDERPQNKLTYFSVYDKNGHLCPFDTGLIEKNVMLYFSGYMKAIYEEDPSP-EGGV--PTKDMGPINEWYVSGFDGGELALIGFNTAFAEYILMEPSEAYAPFMTAVREKIYMSKLVIEFLLD--EITPSYEDLLNKLQTSVPPKG-MTKFTEDSLLRHAQFICDQVLSFDDSAE---IEDALLIISPCMRSLANYGGVTLGKRTAVRRAP----------------PNKQKVKQPAWTKATTT----K-LV---SNMFENFFTDQLAKHDDDDKIKMGPKRQRCGICENCQQPDCGACVSCKDMIKFGGTGRSKQACVR--RRCPNMAIQEADDSDLENEED-DGLEND---EKI------------EEK-PKKDF-KELKKDIVWMGDDKIIE-GRRT----FYKSVM---VGNEKIELNDYVLVEPRNSAIPLHIAKVMYMWE-NKIGIK--QFHANWVRRGTDTILGE----TADPMEVFLSDD-CE--DVPFKSVN-----SKATVLHKKTPEDWSKLGNMDIN--DTIKDTDGKTFFYKMRYTSETARFEDPLPDPEC--LRKENSHRFCPACAHLRTLE-QYNRPRVCERLEEKSS-----REVTYGIVKYKGEEYRVGSAVFLRPSAFKFK-YIWTYQEIPL--PKKEN-VDEDIYSEFYRK--SSDHLRIKGSNLLTPEPFHIGYINAIYATTNNMLVSPSDIYIKVNRMYRPENTHRDSTLMEQADLNMVYWSDEVFNVRFTEVAGKCYLAYSENLSE--SVEEWSASGPYR--FYFTESYNAKEKTFDEPPYSIINMGKPGKGKGKGKLKT--KTVEET--ENKPVIDKPANYSTITRR--------------LRTLDIFAG--CGGLSDGLHEAGV-A-ET--LWAIEKEETAAYAFRLNYPNATVFSTDCNTLLRKVMKGDRIDENGQKYPQKGEVELLCGGPP---CQGFS-------GMNRFNLRQYSLFKNSLVV-SCL--SYL-DYYRPKFFVMENVRNFVTFKRSMVLKLTLCCLVRMGYQCTFGILQAGNYGVPQTRRRLIILAAAPGETLPCYPEPTNVFTRR------CCRLSVVVD----------------------------------NRKYSSN-----------CAWKESAPFR-------------TISVRDA----------------------------------------------------MSDL-P-----------------------PI----------------KNGWNKEE--------MPYGNEP-MSHFQRK-VRGKQ-YQPMLRDHICKEMAPIIEARIAHIPTASGSDW--RDLPNIVLQLSDNTFANKLEYTYHDKR------AGESSISALRGVCSCCTGRPCDPTDKQFNTLIPWCLPHTGNRHNHWSGLYGRLEWDGFFSTTVTNPEPMGKQGRVLHPVQTRVVSVRECARSQGFRDMFRFYGTV--HDKHRQVGNAVPPPLGTAIGHEIRKCIRNETLMSLGANSEFADDDIAKAAKAKVTLKTEIPVEANIRKSLTNSVPD-------NEASTSSVKHEIVASSS----SA
>Cer_cal_Ccalc.v2_000349-RA
---------------------------------------------------------------------------------------------------------------------------------------------------------------------------------------------------------------------------------------------------------------------------------------------------------------------------------------------------------------------------------------------------------------------------------------------------------------------------------------------------------------------------------------------------------------------------------------------------------------------------------------------------------------------------------------------------------------------------------------------------------------------------------------MYSSVESNLETS-QIEEQ---------------------------------------------------------------------------------------------------------------------------------------------------------------------------------------------------------------------------------------------------------SNDEIGANGQDSNTIVKE-----ENKDVTESVL---------------------------------LQENSKSGRN--LRSRKNISLQPSS----------STNNRGAIKGKLPKR---KRQPKKTTKRKNKETDELEIK--------IPMLS---NDETTCDNRSALESK-----------EIQL-DSVDGSDENVLK-------KTKTE----------NYDTTNVGKIGVSRLKSNNLQQKCEYCRQSLSSDDLKIYPGHPNGAVEEF-IALTDPRLSLFTGEEDM-VDESDERPQNKLTHFSVYDKNGHLCHFDAGLIEKNVILHFSGYMKPIYEENPCP-EGGV--PTKDMGPINEWWMSGYDGGELAIVGFTTAYGEYILMEPSEAYAPFMDSVKEKIYMSKIVIEFLLD--EVNPTYEDLLNKLQTIVPPKG-LSRFTEDSLLRHAQFICEQVISFDSAAR---PEDPLLITTSCMRALVTLAGVTLNKRIELRRPA----------------AGNQKSKKVLWTKATTT----K-LV---NNMFETFFSDQIATY--NEKEILRPKRQRCGVCEICQQPDCGQCSACKDMIKFGGSGRSKQACNG--RRCPNMAIQEADDSDQDDDDVNDTLMGD---TKI------------TQKMILKEF-KHVDKEITWVGQQILND-GRRT----FYNSVM---LVDEEIRANDYVLIESSDPTVPLQVAKVMYMWE-DKSGAK--LCHANWFRRGSDTVLGE----TSDPFELFLLDE-CD--NVPFASIK-----SKARVIYKKSPDNWHELGNADVLPEDEIENKDSRTFFYQKKYTPETARFEDPPLDPEC--PRKEINHRFCPACVRFTDLQ-CYYTPRVFEKQEEKSS-----TEVTYGMVKFKGEEYRVGSAVYLKPTAIKYT-YTSTYHLVRK--VKKGK-VDEDMYPEYYRK--SSDH--VKGSNHDTPEPFHIGYINSIYAKTKNQLVASSDIWIRINKMYRPENTHKGLTLMQQVDLNMVYWSDEVCNVKFADVAGKCYLIYSDNLDQ--SVEEWTAAGPHR--FYFTQAYDASEKTFVDPPYNATNIGKSEVGKGKGKAKCK-SKRSQT--DDKKVVDRPVDYCTVPRK--------------LRTLDVFAG--CGGLSEGLKRAGI-T-DN--RWAIENDETAACAYRLNNPDTTVFCEDCNVLLRKVLKGDTCDNSNQRLPQKGDVELLCGGPP---CQGFS-------GMNRFNSRQYSLFKNSLVV-SCL--SYC-DYYRPKFFVMENVRNFVSFKKSMVLKLTLRCLVRMGYQCTFGILQAGNYGVPQTRRRLIILAAAPGEVLPKYPEPTHVFNKR------AGQLSVMVD----------------------------------NKKYSSN-----------CDWTESAPYR-------------TISVRDA----------------------------------------------------MCDL-P-----------------------TI----------------RNGWNHEE--------MSYGEEP-ISHFQRQ-IRPRE-SDAVLRDHICKDMAPLVEARIAHIPTACGSDW--RDLPNIAIRLSDGTYSKKLEYMHHDKK------AGKSSTGALRGVCCCCTGKPCDPMDRQYNTLIPWCLPHTGRRHNHWAGLYGRLEWGGYFGTTITNPEPMGKQGRVLHPEQTRVVSVRECARSQGFPDSFRFYGNV--LEKHRQIGNAVPPPLGAALGLEIRKCLKINNTEHLNGTEDLK--------------------------------------------------------------RS
>Cam_flor_XP_011269620.1
M-----------------------------------------------------------------------------------------------------------MKYQESDRVK---RKSSRSD--KVVSAWSIVCAIDLGLVQKSSLKDVTIASYLDLDFLR--TTKKDAQRFSDFEANNREDVVSDRTS--ANIYDGSWPFIDPARITRITSRK-SVRKRGRRRR-----WSTKRQRKLNVDKTRWDINDATTNLSIKRAASSS-PEDIRRENLGVSNDGPTGLSEN-KFSLTQLHARWSDRDEDENRER-LSGSYGSTDED---------EGVCRATSETSSS-EIVQIDYSGAGYSKFYTSNCQKKESQNRTELSEYPDYFSNVLRIDDNNTEDD-----DFNATPDWDNYNTR----SKFTEINTRT-SVKNGNTLDNIRRRSSRKKSHRLRSSENHLKKPLKERSNKLMRRKKESGNSVTNND-----NYNLRISRDLEENSPECKSDARDSFAADTRDTVK-IVRGRCD-C-------NFTNAACTCKRNLKSTATAIMRDIQAHIRSAEI--DVENIL--DFTISADSLGEKPGDKDLNR-DISMEYDWIG--LEDYEDLNNDEISLHK--SKQSFDLVKADPTESFIDMSM---KRRRRNRRLNRF--TIDCKFVDRTETAYRSAFHECVDFDSPVTTSSLKINMDESWRSEDD-DSGVDMIHSSWRRSV--SFIKDCDNEFDSALL-------------------------------------------------------------------------------------------------------------------------------------------------------------------------------------------------------------------------------------------------------------------------------------------------------------------------------------------------------------------------------LARKIINDDSAKDEK-YYDDEHETLENTCYKYHETAD-----------------VYAISRDTSLHDSCSDE---------------------EDANFV-------NQHDK------------TKNIITYKKKGRDIWRLSSMDRNFVKNRSDKVQV-----TRNKKVDSK-VRLMRRDRDEKGTDLEY-DSDKKEYVPRRITRALVKTTK-----------ENHAGKLVWGYC-----------SGWW--P--------ALIVDAEHAG--------------------------MAPISGKLWVY-----------WIGESQISLLRESTQ-------IQPFSRNLEHRL--------TQPSRKSI---RSRAIDATIQMLRQRF---------------------------------GCTLTKPYYYWIQRNIN----G--F---ETLDDLIFYPYPKNI--QERL-DTLREKNIKATERFISNQRSSPETSP---------TKKQAVEK--CKDTNTSWKQIEDERLPLQNQNPGVIAW---AKIAGHCWWPAMIIDYRDCCLKEP-SFGCQWIMWYGDYKVSE-VRHLEFLKFYKGLE--KMRDYIQNTVKQCYLDGVLQASKDYCSRLGCSTD-NWTLDN--VFE--YFSNMNNIHVPY----NQL--QVSDSNK-IY--DKYSDEIV-----KKINEFKSKPNVDAERKNDIKTS---------------------------DALHRVIS---GECTVEKLCLKCLRFSKDK-MEEHPFFIGSLCKECS-------------------------YAFKPCMFVHG-----------------N-DGKCFYCTVCAA--TGTV--LICDTDDCPRVYCTACLKFLICPKAYDDMLSEDPW-------------------------------------------KCFLCRDESKQP--ANMLLHPRLDWK--EKVSTMFRTASN----------------------------PASKDI---------NFENYKNQKKP--------------IRVLSLFDG--LSTGFLVLLNLGIVV-DV--YYASEIDKNALTISSAHFGDRITYLGDVRDITK------------EKIQEIAPIDLLIGGSP---CNDLSLVNPARLGLHDPKGTGILFFEYCRIK-KLM--KKA-NKDRHLFWLYENVASMPSEYRLEI---------NKHLGREPDVIDAADFS-PQHRLRLYW------HNFPFNPYMP-LFQNQ------QDVQDKLTP----------------------------------NLNRKAL-----------CKKLRTVTCR-------------TGSLLQG----------------------------------------------------KAEVKP-----------------------IM----------------MKGESDRL--------WITELEE-IFGFPRH-FTDVK------------------NLSATNRQKLLGKSWSVQTLTAILRPLCFYFKCKEDETSNNISA------LHKDISLLYR-------GKQF------------------------------------------------------------------------------------------------------------------------------------------------------------------------------------------------
>Pol_dom_XP_015190493.1
---------------------------------------------------------------------------------------------------------------------------------------------------------------------------------------------------------------------------------------------------------------------------------------------------------------------------------------------------------------------------------------------------------------------------------------------------------------------------------------------------------------------------------------------------------------------------------------------------------------------------------------------------------------------------------------------------------------------------------------------------------------------------------------MLSAVVTNGDNS-EKENHPD-------------------------------------------------------------------------------------------------------------------------------------------------------------------------------------------------------------------------------------------------------VEILDGHRFSLKRSIFKE-----NNINETNSHIEK-----------NNENNIENGYVP--LSINNALCDVGNDRKK--LRSGKYVSDKVMLS------PSRIKKNIKIEKFTSYWK---NFTKPTNSVEPIIRTEENSCK---------PIES---INETMPKLSFETNFI-----------ETN--ETVDDEFENTCK-------KIKHK----------D-SNHNISEENPVIKKVVDTPQKCEYCRQKLIVNEIKLYQGHPNGAVEEF-VALTDSRLSLFTGEEAM-IHESDERPQNKLTHFSVYDNNGHLCPFDTGLIEKNVALYFSGYMKAIYEENACP-EGGV--PTKDMGPINEWWVSGFDGGELALIGFSTSFGEYILMEPSEEYAPFMDCIRQKIYMSKIIIEFLLN--EINPTYEDLLNKLQTIVPPKG-LPKFTEDALLQHAQFICDQVISFDSSAR---PEDPLLITNACMRALISLAGITVGKKIAMRRVQ----------------QKHQKQKKPCWTKATTT----K-LV---NDTFETFFTDQLAKN--EDKNMIGPRRHRCGVCEACQQSDCGTCIACKDMAKFGGGGKSKQACFK--RRCPNMAIQEAEDSDLEDDELTDTFIEN---TKI------------TQKMILKSF-KNVYKKIEWIGQPVAVD-GRRT----FYEAVK---LIDEEIRVNDCVLIESGDPTVPLQIARVIFMCE-DKSGAK--LCHANWFRRGSDTVLGE----TSDPLELFSLDE-CD--NVPFFSIK-----CKATVIYRKKPQDWSGLGNSDEALENEIKDENGKTFFYQKKYTSETARFEDPALDSIC--QRKEISHRFCPACVRFTDLQ-CYYTPKVFELIEEKNF-----REVIYGVVKYKGEEFRVGSAVFLSPGAIRFK-YTATSHTISK--QKKGKAVDEDMYPEYYRK--SSEH--VKGSNCDTPEPFHIGYINTIYVTTTNKLVASSDIWIKVNKLYRPENTHKGLNLMHQVDLNMLYWSDEVCNVKFSEVTGKCYLTYSENLNE--PLEEWSRAGPYR--FYFTQAYNAADKTFDEPSPQACKIGKFGKGKGKGKG----TKPENS--ETKKFIEKPIDYKKV-EP--------------LRTLDLFAG--CGGLSEGLYQAGI-A-KN--NWAVEKEDAAACAYKLNNPDAIVFSEDCNILLQKVMNGDIYDENGLRLPQKGEVELLCGGPP---CQGFS-------GMNRFNSRQYSLFKNSLVA-SCL--SWC-DYYRPKFFIMENVRNFASFKRCMVLKLTLRCLVRMGYQCTFGILQAGNYGVPQTRRRLIILAAAPGEILPKFPEPTHVFSKR------ACRLSVIVD----------------------------------NKKYSSN-----------CDWTESAPYR-------------TISVHDA----------------------------------------------------MSDL-P-----------------------II----------------RNGWNQEE--------MPYGDEP-NSYFQRK-MRSI--HDSILRDHICKDMAPLVEARIAHIPIASGSDW--RDLPNIVVRLSDGTYSKKLEYNHHDKK------AGKSSTGAYRGVCSCCSGKACDPIDRQYNTLIPWCLPHTANRHNHWAGLYGRLEWEGFFGTTITNPEPMGKQGRVLHPEQTRVVSVRECARSQGFPDSFRFYGNL--LDKHRQVGNAVPPPLGAAIGHEIRKCLQD-----------------------------------------------------------------------------
>Aed_aeg_AAEL006166-PA
--------------------------------------------------------------------------------------------------------------------------------------------------------------------------------------------------------------------------------------------------------------------------------------------------------------------------------------------------------------------------------------------------------------------------------------------------------------------------------------------------------------------------------------------------------------------------------------------------------------------------------------------------------------------------------------------------------------------------------------------------------------------------------------------------------------------------------------------------------------------------------------------------------------------------------------------------------------------------------------------------------------------------------------------------------------------------------------------------------------------------------------------------------------------------------------------------------------------------------------------------------------------------------------------------------------------------------------------------------------------------------------------------------------------------------------------------------------------------------------------------------------------------------------------------------------------------------------------------------------------------------------------------------------------------------------------------------------------------------------------------------------------------------------------------------------------------------------------------------------------------------------------------------------------------------------------------------------------------------------------------------------------------------------------------------------------------------------------------------------------------------------------------------------------------------------------------------------------------------------------------------MSATDV-TEDPHLPEYQVLELFSG--IGGMHFAIERSGKRY-KV--VSAIDINPVANAIYNHNFGANKASNSNILSLTP------------DRIQKL-GVNVILMSPP---CQPFSR-NGNFKDVDDRRADP-----FVHLC-DLL--DKI-PTVQFI--LLENVKGFERSQACELYK---TRLSAAGFRFKEYILSPHDFGVPNTRHRYYCVAKR--TE--FRN---------------PSDEIVSKP----------------------------------TLQHVGT-----------AKRICDLVEP--ESEKLNRYLLKDDLLRKR------------LAIMDICTPDSTNSMCFTKAYTHYAEGTGSVYSPLMRSEFDAIYKQ-----------IETTDDDDEKLKLL----------------RSLRVRYF--------TPAEVAK-LMCFPDD-FEFPK------------------QTTDKQCYRVLGNSINVLVVSSLFDEMDW------------------------------------------------------------------------------------------------------------------------------------------------------------------------------------------------------------------------------------------
>Pol_can_gi|954555480|ref|XP_014601310.1|
-----------------------------------------------------------------------------------------------------------------------------------------------------------------------------------------------------------------------------------------------------------------------------------------------------------------------------------------------------------------------------------------------------------------------------------------------------------------------------------------------------------------------------------------------------------------------------------------------------------------------------------------------------------------------------------------------------------------------------------------------------------------------------------------------------------------------------------------------------------------------------------------------------------------------------------------------------------------------------------------------------------------------------------------------------------------------------------------------------------------------------------------------------------------------------------------------------------------------------------------------------------------------------------------------------------------------------------------------------------------------------------------------------------------------------------------------------------------------------------------------------------------------------------------------------------------------------------------------------------------------------------------------------------------------------------------------------------------------------------------------------------------------------------------------------------------------------------------------------------------------------------------------------------------------------------------------------------------------------------------------------------------------------------------------------------------------------------------------------------------------------------------------------------------------------------------------------------------------------------------------------------------------------------------------------------------------------MNRNIESISE------------EEIINL-NIDMILMSPP---CQPFTR-VGLQKDKLDKRSCS-----LFHLL-QII--PRI-SSLKYI--LLENVKGFENSETRIELL---KCLKSCHFNYKELILSPTQFGIPNTRHRYYLLAKK--KDLKFCFDDS-VLDYS-----LSQRLMMLLP-------------------RSKHQLFMEKEHVD-NIEFGIV-----------CYKLKHILEN----CEEELYLIPKNVLQKR------------ATLLDIRTAENCGSCCFTKAYGHYVEGTGSVYCPFSEETVQKSLTE----------STKYEKYSEDQLKLF----------------LSLKLRYF--------TPKEVSR-LMCFPED-FTFPN------------------STTIKQKYRLLGNSINVDVVSKLIFLLCITEKENIYI----------------------------------------------------------------------------------------------------------------------------------------------------------------------------------------------------------------------------------
>Har_sal_gnl|Hsal_3.3|HSAL18807-PA
-----------------------------------------------------------------------------------------------------------------------------------------------------------------------------------------------------------------------------------------------------------------------------------------------------------------------------------------------------------------------------------------------------------------------------------------------------------------------------------------------------------------------------------------------------------------------------------------------------------------------------------------------------------------------------------------------------------------------------------------------------------------------------------------------------------------------------------------------------------------------------------------------------------------------------------------------------------------------------------------------------------------------------------------------------------------------------------------------------------------------------------------------------------------------------------------------------------------------------------------------------------------------------------------------------------------------------------------------------------------------------------------------------------------------------------------------------------------------------------------------------------------------------------------------------------------------------------------------------------------------------------------------------------------------------------------------------------------------------------------------------------------------------------------------------------------------------------------------------------------------------------------------------------------------------------------------------------------------------------------------------------------------------------------------------------------------------------------------------------------------------------------------------------------------------------------------------------------------------------------------------------------------MKVLELYSG--IGGMHFALLESGIPA-KV--VAAIDINPVANDVYRHNFPETVLMNRNIQSISA------------QTLNKL-DVDAILMSPP---CQPFTR-LGLQRDILDSRACS-----LLHVL-SLI--PKL-KNLKYI--LLENVQGFEVSQMRNKLV---DCLEECGYAYRELMLSPSQFGIPNSRRRYYLLAKR--KDLKFCFEQT-PLQND-----SSSELLKLLP-------------------KSKHFLLAEKTGKS-NSRSGKI-----------CYTLDNIVEE---YVEESRRDDQFKVLRSS---------------------------------------------------------------------------------------------------------------------------------------------------------------------------------------------------------------------------------------------------------------------------------------------------------------------------------------------------------------------------------------------------------------------------------
>Tri_cas_XP_008196999.1
-----------------------------------------------------------------------------------------------------------------------------------------------------------------------------------------------------------------------------------------------------------------------------------------------------------------------------------------------------------------------------------------------------------------------------------------------------------------------------------------------------------------------------------------------------------------------------------------------------------------------------------------------------------------------------------------------------------------------------------------------------------------------------------------------------------------------------------------------------------------------------------------------------------------------------------------------------------------------------------------------------------------------------------------------------------------------------------------------------------------------------------------------------------------------------------------------------------------------------------------------------------------------------------------------------------------------------------------------------------------------------------------------------------------------------------------------------------------------------------------------------------------------------------------------------------------------------------------------------------------------------------------------------------------------------------------------------------------------------------------------------------------------------------------------------------------------------------------------------------------------------------------------------------------------------------------------------------------------------------------------------------------------------------------------------------------------------------------------------------------------------------------------------------------------------------------------------------------------------------------------------------------------MEILELYSG--IGGMHWALKVSGVEG-TI--KAAVDINPTANSVYKHNFPHINLLNRNVQSLTP------------QFINKL-GVNTILMSPP---CQPFTR-NGLQEDINDERTKS-----FIHVL-AIL--PDL-K-VTRI--LIENVKGFERSKMRDLLI---ETLEKCGFNYQEFILTPTQIGIPNTRHRYYCLAKK--PPNVFNFKTG-VLKTE-----FP------------------------------------------NQQNAPH-----------CFEISKVLEQ----NELTPYYLTDKVLTNY------------LETTDIRYSTSRNTCCFTKAYGRYVKGTGSVYSDLPEIT-PEIFNQ----------LSDHEPGSSAYLKLA----------------HGLKMRFF--------TPREVGR-LMSFPED-FTFPE------------------NTSDKQKYMLLGNSINVRVVAELIKLLQ-------------------------------------------------------------------------------------------------------------------------------------------------------------------------------------------------------------------------------------------
>Tri_cas_XP_008193458.1
---------------------------------------------------------------------------------------------------------------------------------------------------------------------------------------------------------------------------------------------------------------------------------------------------------------------------------------------------------------------------------------------------------------------------------------------------------------------------------------------------------------------------------------------------------------------------------------------------------------------------------------------------------------------------------------------------------------------------------------------------------------------------------------M-----------------------------------------------------------------------------------------------------------------------------------------------------------------------------------------------------------------------------------------------------------------------------------------------------------------------------------------------------------------------------------------------------------------------------------------------------------------------------SLRK-------RFRES------------PAQETGDNTKKHKRTSTHSDKCKFCAQTL--NQAVVYTNFPDDYAEES-VALTSERLNVYNGTENI-SFEEGDLPSHKITCFSIYDLNDHLCPLDTGLLQKEVYLHIGGYIKPIFDDDPSP-ENGI--ATLDMGPIHEWFIAGFDGGEKVLLGIITNYAQYVLMEPSLEYAPIFKSLQEKTVLFKFVIEFLLSNFSRAPSYEELLAAVENSDNP-----LLTEEFLLQNAQFVCDQIHSFDLDAG--DNNDMPLLTMPCVRTLASLAGVSFRKRQLMRNL-----------------LGNQRRTKLQLSKATAT----P-LV---RQLFEQLFPNQIQTE--NCQ---SPKKTRCGICDTCRSPDCGQCVYCKDMVKFGGDGNMKQPCKL--RRCPNLVVQELDESDDETVVTPARGREDGRRPGV------------SRVLSDGPL-QNFRESIDIVLGGVNDD-DTGI---------------LLNIKTGDFVQLSPKSATKPNTIARVVNIYT---ATEP--MVHVYLFYRGNETILGE----VANPQELFASNE-CE--DCPVAAIV-----GQAKVVYKATPDNWADLGG------IECLPSGDDRFFYAKQYDSETATFTDYVK-----VRNELDS---CGHCRLNEERK-KIETPTFKD-----------------NKVQWRNEFYEAGNSVFLDPSVYQFP-IPVECTF-----DDAKE-MNESKYPEYYRK--RE----ANASCKKMPQPFCIGLIETLCDG-------PAGVLMAIRVFFRPENTKGGSMLSYQSDINLLFWSTKFITVPFRKVMGKCYVVYCSD-EQ--KAREWSEGGPYR--YYFRQQYDPDCGELVPPTYSCTRLAL-REGAGQ-------------------------DERPFGRP--------------LKCLDVFAG--CGGLSQGFHAAGV-A-NT--KWAIENDKPALDTFRHNNRTCHVFRDDCNVLLRNVMSGK------GGLPPKSEVEMIVGGPP---CQGFS-------GMNRFNEGEYSLFKNSLVV-SLL--SLC-DYYRPLIFVLENVRNFMLYKGGLILKLTLQCLVAIGYQVRISIVEAGEFGVPQARRRFILIASAPGYQLPRIPEPQHVFLQR------GSRLDIYVD----------------------------------GVKYTNG-----------NFWTQSAPYR-------------MLHVRDA----------------------------------------------------IADL-P-----------------------AI----------------EHDDNRPQ--------MPYDDDEGTSHFQRK-MRGNQ-EE--LLDHICKPIAPIVQTRIKLIPPKGGADW--RNLPNVRVQLPDGTMTEVLQYRYRTKK------QKDGEPN--RGVCACSVEKACDPNDRQSNTLIPWCLPHTADRHNNWAGVYGRLDWSGYFATTTTNPEPMGKQGRVIHPDQNRLISVRECARSQGFPDKTKFFGSV--TSKYRQIGNAVPPPLAKAIGLEIKRALRNRHR--------------------------------------------------------------------------
>Nas_vit_XP_008204446.1
MPVD--------------------------------------------GTNLGDD-----------------------------------------------DLMSIHQKISHGSYWS-G-------------SLWREMMAMDL---------------------------------FVDH-----------------------------------------------------------------------------------------------------------------------------------------------------------------------------------------------------------------------------------------------------------------------------------------------------------------------------NY---------------------------------------------------------CKLN----KSNVKIDKAENYDNFNI--SQENIL--AYKINNNEL---------------MEFDIQNY------------------VEIQCNDEMQNDISEDVINFNS--INTNTENRYFNNDATRLNCNEIAK-DVNFINTLEDM-------NFNNISNVINNSIATENE-HSMNDSMANS-----------------GSQCL-------------------------------------------------------------------------------------------------------------------------------------------------------------------------------------------------------------------------------------------------------------------------------------------------------------------------------------------------------------------------------INNLPLNNHNSTFTS--------------YSTEDSGIES---------MDSL--LFTESEDSFLLDSRDD----------------------HCYSFS-------KERDG------------AKK--SYFNKRKAE---SSSAASISTNIENSDVI-----KDKSEVPAKRNRTTKRSREVIISEESP-IIEGKYEESRRVTRLLVKNSDEK----PVKYIDNTPGKLVWGYFR----------SGWW--P--DLNIVTALIIRAEDAG--------------------------MIPSSEKIWVS-----------WIGESRISELNAKC--------IDKFSNHLERRLDNLATNSKTKVTCKKQ---KDEACFKTIQLLKKHFT--------------------------------GGALVKPYIAWIKNNIL----P-YK---NKLDELHFYPYPESL--SDKL-NNLKIVNSEKNEKYLRQQEKE-------------RLCKAFEPKNLIKKIEKFEKPIEKGGINIVDQKYGMIVW---AKMQGYSWWPCVIMDYQHLNRKQP-HVAHQWVMWYGDYKYSQ-VQYRQILTFPTGMD--RMESKITATKDELFCKAVLQAAKDYCDKLGYLTE-PWKIKD--VIH--LFYKSKDIYKLK----NA---ELTEPNE--E--DLYSQTIK-----KQLRKQINNQPISEERKKKILEC---------------------------KNLNLLLS---GKLPLESLCISCLE-SGEE-LEDHPFFHASMCEKCL-------------------------EDFSPKIFAYG-----------------N-DAKCFYCTLCGG--DDLV--AVCDSMSCPRVFCTACIKYIICPEFYEDILLKHPW-------------------------------------------YCFLCDPSSIST--NNVVIKIRNDWR--YKMISLYRINCD----------------------------EEAPS----------NLERL-DRNRK--------------IRVLSLFDG--IGTGLVVLKHLNVNI-EC--YYASEIDPDSMQVSFFNHGNEIIQLGDVRNIDE------------KKIKEIAPIDLLIGGSP---CNELSLANPKRRGLDDPEGTGILFYDYVRIM-KLV--KKH-NKKRHLFWLFENVASMPKKFRNQI---------SKNLGREPKFLDSADFS-AQHRPRLYW------GNLPWGPYQ----VNN------VVLQDVLRK----------------------------------RCNRQAL-----------VKKIMTVTTR-------------TNSLNQT----------------------------------------------------KENLKP-----------------------VL----------------MDGKKDML--------WVTELEK-IFGFPMH-YTDT-------------------NLQKTRRLQLIGKAWSVQTLTAILRPVFLF-----------------------------------------------------------------------------------------------------------------------------------------------------------------------------------------------------------------------------------------
>Bom_mor_NP_001036934.1
--------------------------------------------------------------------------------------------------------------------------------------------------------------------------------------------------------------------------------------------------------------------------------------------------------------------------------------------------------------------------------------------------------------------------------------------------------------------------------------------------------------------------------------------------------------------------------------------------------------------------------------------------------------------------------------------------------------------------------------------------------------------------------------------------------------------------------------------------------------------------------------------------------------------------------------------------------------------------------------------------------------------------------------------------------------------------------------------------------------------------------------------------------------------------------------------------------------------------------------------------------------------------------------------------------------------------------------------------------------------------------------------------------------------------------------------------------------------------------------------------------------------------------------------------------------------------------------------------------------------------------------------------------------------------------------------------------------------------------------------------------------------------------------------------------------------------------------------------------------------------------------------------------------------------------------------------------------------------------------------------------------------------------------------------------------------------------------------------------------------------------------------------------------------------------------------------------------------------------------------------------M---------EEKMEHRILELYSG--IGGMHCAWNESTIKG-KV--VAAIDINTVANDVYKYNFPETLLFTKNIQSLTP------------IEIEKY-KIDTVLMSPP---CQPFTR-NGKNLDENDPRTNS-----FLYFI-DIL--DKL-NTLQYI--LMENVKGFECSTVRNLFV---EKLTYCGFVYQEFMLSPVSVGVPNSRLRYYCIAKR--NN-TWNF--------K-----RKDELITCLP------------------------------------KTFAK-----------PHCLKDIIEN----NVPDDYLVPDKMLRK-------------ANIFDICYADSNRSCCFTKAYTHYVEGTGSVFTETSYDIVQKYLKL----------ANYFEVGSDEFLQTL----------------KKLKLRFF--------TSKEILQ-LMSFPSE-YSFPK------------------TVTRKQCYRLLGNSVNVKVISELLQILFDE-----------------------------------------------------------------------------------------------------------------------------------------------------------------------------------------------------------------------------------------
>Cer_bir_XP_011350631.1
---------------------------------------------------------------------------------------------------------------------------------------------------------------------------------------------------------------------------------------------------------------------------------------------------------------------------------------------------------------------------------------------------------------------------------------------------------------------------------------------------------------------------------------------------------------------------------------------------------------------------------------------------------------------------------------------------------------------------------------------------------------------------------------MS------------------------------------------------------------------------------------------------------------------------------------------------------------------------------------------------------------------------------------------------------------------------------------------------YCGIMPPTVP---------------------------------SEPDSSSRRM--SRSRKHASMEESV----------EAGDLTADTTPSALD---SFSKQLVKRKKMNTEANGEAKSVSDPEYEVKMES---DDNTTIEFDKENHNP-----------QIN----QDQAEENAEK-------KMKTE------------GNEEVSQLKSQVKKTSATVERCEICRQKL-NDETRLYQGHPNGAMEEQ-IALTDPKLCLFTGDESF-IHESDERPQNKLTYFSVYDKNGHLCPFDTGLIEKNVMLYFSGYMKAIYEEDSSP-EGGV--PTKDMGPINEWYISGFDGGELALIGFNTAFAEYILMEPSEAYAPFMDVVKEKIYMSKLIIEFLLD--EISPTYEDLVNKLQTVVPPKG-MTKFTEDALLRHAQFICDQVSSFDETAA---PDDPLLITTPCMRSLANLAGVTLGKRGAIRRT-----------------RRMEKVKKPAWTMATTT----K-LV---NNMFENIFADQLAKH--DDKMPIGPKRQRCGICESCQQPDCGTCSFCKDMTKFGGTGRSKQACVR--RRCPNMAIQEADDSDPENEEQYESSAED---EKE------------EEK-PKKDF-KELKKDIIWEEEDKIVD-GQKT----YYKSVM---VGNEQIKINDYILVEPRNPAVPLHIGKVIFMWEDNKNGLK--KFHANWFRRGTDTILGE----TSDPVELFLSND-CD--DVTFTCVR-----SKASVIHKKVPDDWSELGNMDVD--DEIKDVDGKTFFYQMRYIPENARFEDPLPDLEC--PRKETSHRFCPACARLRMLE-QYNTPKVSERINEKSS-----KEVIYGVVKYKDEEYRVGSAVFLHPSAFKFK-HIQTYQEAQK--PKKEV-VDEDMYPEFYRK--VSDH-KAKFSNTDTPEPFHVAYINAIYATTTDLIVSPADICIRVNKLYRPENTHRDLTLMEQADLNMVYWSDEVCSVKFSEVAGKCYLVYSENLSE--SVEEWSMGGPNR--FYFTEAYNAKEKTFDEPPYSIISMGKCGKGKGKGKSKT--KKAEEI--ENKPTIDRPSDYSTIKRK--------------LRTLDIFAG--CGGLSEGFHQAGI-A-EN--LWAIEKEESAAYAYRLNNPKTVVFSEDCNILLHKVMNGDRTDDSGQKLPQKGEVELLCGGPP---CQGFS-------GMNRFNFRQYSLFKSSLIV-SCL--SYC-DYYRPKFFVMENVRNFVFYKRSMVLKLTLRCLVRMGYQCTFGIVQAGNYGIAQTRRRMIILAAAPGEILPKYPEPMHVFNRR------CCSLSVVVD----------------------------------NKKYFSN-----------CGWTKSAPYR-------------TITVKDA----------------------------------------------------MCDL-P-----------------------DI----------------RNGWNREE--------MSYGSEP-LTHFQRK-MRDKQ-YQSILKDHICKEMTPLVEARMAHIPTATGSDW--RDLPNISVRLSDGTFSKKLEYLHHDKR------AGKSSTNALRGVCICSSGRPCDPIDKQFNTLIPWCLPHTGNRHHNWRGLYGRLEWDGFFGTTVTNPEPMGKQGRVLHPTQNRVVSVRECARSQGFRDSFRFYGTI--YEKHRQVGNAVPPPLGAAIGHEIRKCISDATVLS---NERY---KSTNSCAKA-AARSNSLDEAD--ETIMNDVSD-QTLTTHNGASTSSNESKDPAACRRRRYST
>Cop_flo_XP_014215932.1
-----------------------------------------------------------------------------------------------------------------------------------------------------------------------------------------------------------------------------------------------------------------------------------------------------------------------------------------------------------------------------------------------------------------------------------------------------------------------------------------------------------------------------------------------------------------------------------------------------------------------------------------------------------------------------------------------------------------------------------------------------------------------------------------------------------------------------------------------------------------------------------------------------------------------------------------------------------------------------------------------------------------------------------------------------------------------------------------------------------------------------------------------------------------------------------------------------------------------------------------------------------------------------------------------------------------------------------------------------------------------------------------------------------------------------------------------------------------------------------------------------------------------------------------------------------------------------------------------------------------------------------------------------------------------------------------------------------------------------------------------------------------------------------------------------------------------------------------------------------------------------------------------------------------------------------------------------------------------------------------------------------------------------------------------------------------------------------------------------------------------------------------------------------------------------------------------------------------------------------------------------------------------------------------FSGSTVDG-TL--VTSIDINTIANKVYKYNFPKTANCSRNIESLSI------------EEISKL-DIDCILMSPP---CQPFTR-IGLKKDSSDNRCVS-----FLHLL-TVI--PSL-KNLKYI--LLENVKGFETSQSRYELL---SCLEKARFNYQEFILSPCQFGIPNSRHRYYLMAKK--KDLGFIFDNN-GLLTA-----FPDRVLKVIP-------------------KKLYKLLPVEKRTF-NLSHTVA-----------CYKIKNILEE----NVDDKYLIPEKILSKH------------GHLLDIRTPESKGSCCFTKAYKHYVEGTGSVISPYLDIKMKESLKL----------YDN-----KEKLQYL----------------VNLKLRYF--------TPREISR-IMCFPEN-FKFPN------------------ELTDKQKYRLLGNSINIHVVSQLIYLLNYEDNVSQITCF--------------------------------------------------------------------------------------------------------------------------------------------------------------------------------------------------------------------------------
>Mic_dem_XP_008547166.1
---------------------------------------------------------------------------------------------------------------------------------------------------------------------------------------------------------------------------------------------------------------------------------------------------------------------------------------------------------------------------------------------------------------------------------------------------------------------------------------------------------------------------------------------------------------------------------------------------------------------------------------------------------------------------------------------------------------------------------------------------------------------------------------MS--------------------------------------------------------------------------------------------------------------------------------------------------------------------------------------------------------------------------------------------------------------------------------------------------------------------------------------------------------------------------------------------------------------------------------KS--DKVNKSQRKRKPATDL------------------TKDNPRNSKR-------RKKST------------ENNSKNGLTLNNNNTGSKSKVCKICNQNL--NELKFLDSLPEDAVEEV-IALADNKLSF---ETEI-DFLEDFRPTYRLMNFSVYDDEDHLCRFDTGLIESNVYLYCCGLILPIHDKDLAN-PTGT--WTQKIGPINEWYTTGYDGGPYQPILLSSPYAEYYLTSPADSYKPFMDPVVEKIYLSKVVIEFLTS--RDDPTYEDLLDELQTVKLPEG--VSLAEESLLKYAQFICDQVTSFDVNSAEDDSDDFPLLTTSCMRSIIKLTGATVGNDMKQTKT-----------------NEISPVKKKSMPKMILT----K-LV---YQIVNKFFSNEDANS--KELF-ATRQSMNCGTCIECLKPECGRCAACRKKKK---SRNQDSVCVK--RRCPNKAIEAADSDTESLDNKTNCLKKI---EGI--------------PELLENM-KVPSKKVKWISSPVSVT-DDRT----YYGKAA---VNSTTIYINDFVKIKSNNPRFEV-IAKVATMWE--KDGEQ--KAHVNCFYNSRDTILGD----LGDKYELFASSQ-CA--DIFLQCID-----SPAVVRKRNIPVKWAELGDTGLS--VKGFASKEKDYFYQMHYSPETARFEYLDLGPK----KRRDS---CLVCLGKTEAD---FQPKVLEPDLENRS---------YGALLYKNEKYRVKDGVYINPAVVKFK-YKFSIPVP----EKLKQ-VDEELYPEYWRKYATGDH--VKGSNYDTPEPFAIGCVKAICSMRDYNLKA-EDIYLVVNKMYRSENTHE-STRAAMADINMLFWSDEEVEVPLTAIMGKCNIFYKPS-------EADVNFVNHQ--FYFTHAYNAEEELFESPPDDVKKMLE--------------NISENQ------------ESKEV-KP--------------LKTLDIFAG--CGGLSQGLSAAGV-A-DV--RWAIEKDPAAARAFVENHPDVKMYEGDCNALLDSIIQKEK-----ESLPQKGDIELLCGGPP---CQGFS-------GLNRFNGSQYSNLKNALLF-TFL--SYC-DYYRPKYVVMENVKNFVFHHKGLMLKLAMYCFLQIGYQCTFAILQAGNFGLPQSRRRIILLAAAPGQKLPAFPEPLHVFSKR------AWQLDVVID----------------------------------GTKYSGN-----------FSWKDSAPYR-------------TICVRDA----------------------------------------------------IGDL-P-----------------------AI----------------SNGENRVQ--------INYQNDV-LSSFQRT-MRGNK-TTGFITDHICKKMSPLVEARMSYIPTNAGADW--RDLPNIIVELSDGTSTKKLEYRHED------------SSGKLRGVCACAAGELCDLKDRQENTLIPWCLPHTGHRHNGWAGTYGRLDWNGFFGTTITNPEPLGKQGRVLHPEQNRVVSVRECARSQGFKDNYVFNGSV--IDKYRQIGNAVPPPLAQAIGLEIKKVLL------------------------------------------------------------------------------
>Cam_flor_XP_011252718.1
---------------------------------------------------------------------------------------------------------------------------------------------------------------------------------------------------------------------------------------------------------------------------------------------------------------------------------------------------------------------------------------------------------------------------------------------------------------------------------------------------------------------------------------------------------------------------------------------------------------------------------------------------------------------------------------------------------------------------------------------------------------------------------------M-----------------------------------------------------------------------------------------------------------------------------------------------------------------------------------------------------------------------------------------------------------------------------------------------------------------------------------------------------------------------------------------------------------------------------------------------------------------------------------------------------------------------------------------------AHP-------------------------------------------------------------------------------------------------------------------------------------------VYINKII---------------------------------------------------------------------------------------------------------------------------TAIT----R-LI-------------------------------------------------------------------------------------------------------------------------------------------------------------------------------------------------------------------------------------------------------------------------------------------------------------------------------------------------------------------------------------------------------------------------------------------------------------------------------------------------------------------------------------------------------------------------------------------------------------------------------------------------GLSEGLHQAGI-A-EN--LWAIEKEEPAAYAYRLNNPKTIVFSDDCNTLLRKVMNGDSTDDNGQKLPQKGDVEILCGGPP---CQGFS-------GMNRFNLRQYSLFKSSLVV-SCL--AYC-DYYRPKFFVMENVRNFVFFKRYMVLKLTLRCLVRMGYQCTFGILQAGNYGIPQTRRRMIILAAAPGEILPKYPEPMHVFNKR------CCSVHIVVD----------------------------------NKR------------------------------------------------------------------------------------------------------------------------------------------------------------------------VVFF------------------IC---------------------------------------------------------------FAFISVCLCL-----------------FILARSG-----------------------------------------------------------------------------------------------------------------------------------------------------------------------------
>Sol_inv_XP_011158526.1
-----------------------------------------------------------------------------------------------------------------------------------------------------------------------------------------------------------------------------------------------------------------------------------------------------------------------------------------------------------------------------------------------------------------------------------------------------------------------------------------------------------------------------------------------------------------------------------------------------------------------------------------------------------------------------------------------------------------------------------------------------------------------------------------------------------------------------------------------------------------------------------------------------------------------------------------------------------------------------------------------------------------------------------------------------------------------------------------------------------------------------------------------------------------------------------------------------------------------------------------------------------------------------------------------------------------------------------------------------------------------------------------------------------------------------------------------------------------------------------------------------------------------------------------------------------------------------------------------------------------------------------------------------------------------------------------------------------------------------------------------------------------------------------------------------------------------------------------------------------------------------------------------------------------------------------------------------------------------------------------------------------------------------------------------------------------------------------------------------------------------------------------------------------------------------------------------------------------------------------------------------------------------MRVMELYSG--IGGMHYALCESGIAA-KV--VTAIDINPIANDVYHHNFPETVLINRNIQSINA------------QELNKL-NIDIILMSPP---CQPFTR-LGLRKDTLDNRSCS-----LLHIL-NLI--SDL-KDLKYI--LLENVKGFEVSQMRDKLV---DCIESCGYIYREFILSPCQFGIPNSRHRYYLLAKK--NNLKFCFEQS-SLEND-----LLPELFELLP-------------------KSKHLALAEKKGKI-NPKFNRL-----------CYTLDNILEN----IEESKYLVPSKVLQKR------------AWVLDIRTSESNGSCCFTKGYGHYAEGTGSVYCPFTDEIIRLKYNE----------VGSHENDSDKQLQIL----------------SDLKLRFF--------SPKEVCR-LMCFPED-FHFPE------------------HITDKQKYRLLGNSLNIHVVSRLILLLCTENEDI-------------------------------------------------------------------------------------------------------------------------------------------------------------------------------------------------------------------------------------
>Cop_flo_XP_014214364.1
---------------------------------------------------------------------------------------------------------------------------------------------------------------------------------------------------------------------------------------------------------------------------------------------------------------------------------------------------------------------------------------------------------------------------------------------------------------------------------------------------------------------------------------------------------------------------------------------------------------------------------------------------------------------------------------------------------------------------------------------------------------------------------------MPAL-----------------------------------------------------------------------------------------------------------------------------------------------------------------------------------------------------------------------------------------------------------------------------------------------------------------------------------------------------------------------------------------------------KSTKMVVETNEVSS-----------KV--VAANEVPSNGGNDAER------------------KLLEEQQATK-------KVKTGW----------------GKKESVKTKATKNESVCEICLQKLNDEDLRLYIGHPNDAVDEY-SVLLNPKLCLFNGDETD-ITEGDARALNKVTSFSVYDKNGHVCPFDGGLIERNIDIYFSGYVKPIYEDDSSI-EGGI--PGKDMGPIVEWWVSGFDGGEQAVISFSTEIGDYVLMEPSEEYAPFMIAVREKSFMSKTVIEFLLE--EHNLEYEDLLNKLKTVAMPSG-LPKFTEDILLHHAQFICDQILSFDSSAT---GEDPLLITSPCMRTLVDLAGITFEKGKTVRKGKKYTNRRQEDEWRKGLIRKVQKEKKTAFTKATTT----K-LV---NNLFENFFPDQLANT--TDNL--AFKRRRCGVCEPCQQPDCGECFACQSMLKFGGPGRTKQACVR--RRCPNMEIQEANAEDVEDDTVSEPDAEL---SLD------------AHKKMRGSL-KSRSCRMEWIGEPVGVD-SKGC---RFYSALQ---LENEVISLNEFIYIESIDPSVPLHIVQIKYMWQ-NKIGIK--MIHATWLWRGSQTVLGE----TASSNELFLVDD-CQ--DVPASYIK-----CKTAVVYRNMPENWKSDDNVDADFSMDESSEDCSSFYYQKIYDPLTARFKDVMPDVVT---DFDTLYRYCASCNRSRDISLSLTRPEVYDKLKEVSR-----NEVTYGRFKFKGEEFMVGSCVYLLPKTFDFK-YPVKPKGIAK--IEMKK-VDEDMYPEYFRK--CNDR--IKGSNSDTPEPFDIGYITKILSTSNVILLACTNLNIAVKKLYRPENTCKGESLKQRSDFNEVYWSEEEYVVPFQQIVGKCYLSFVENLDE--HVSEWTVKGPNR--FYFSLMYDGKNDEFDDPPVKACSIGKVSKKSDKLKSKS--KKPENQ----NVVIDSPPEYPKITTK--------------LRTLDVFAG--CGGLSEGLRQAGV-T-EN--HWAIEIDECAAQAYRLNNPNTKVFTGDCNKILTKVIQGETV-SDGQRLPCKGEVDLLCGGPP---CQGFS-------GMNRFNSRAYSLFKNSLVV-SYL--SYC-DYYRPRFFIMENVRNFVTFRKGVVLKLTLRCLLKMGYQCTFGIVQAGSYGIPQTRRRMIILAAAPGEVLPKLPNPLHVFSKS------ACNLSVVID----------------------------------DKKYDPA-----------YSWTESAPYR-------------VVTVRDA----------------------------------------------------LSDL-P-----------------------QI----------------KSGKNDEV--------MNYISEP-VSHFQRQ-IRSGI-HESVLIDHICKDLGLLVEARMAHIPTVTGSDW--RDLPNIVLPLIDGTHTVKLKYKYHDKK------VGKSSTGAFRGVCNCATGKECNPLDRQDNTLIPWCLPHTANRHNNWAGLYGRIEWDGFFSTTITNPEPMGKQGRVLHPEQTRVVSVRECARSQGFPDNFRFYGNV--QDKHRQVGNAVPPPLAKAIGLELRKSLHLSQSHV-----------------------------KN-----------------------------------------
>Onc_fas_OFAS015351-PA
---------------------------------------------------------------------------------------------------------------------------------------------------------------------------------------------------------------------------------------------------------------------------------------------------------------------------------------------------------------------------------------------------------------------------------------------------------------------------------------------------------------------------------------------------------------------------------------------------------------------------------------------------------------------------------------------------------------------------------------------------------------------------------------MPAILAQTFPE--DVLNQLQS----------------------------------------LELEYEEGDITKKGYCKKKWQILKPHVHEKYADEVEVLHTRLTVAGIPEDEYI------------------------------DSFIEILK-----------------------------------------NARFSKLSGDSDSSVDDRE---ILPQPRS---------------------------------DTNSTPSASSFKTSRASKKSVSINDQVATP-----LTKNEVCSTP----------------------------APTTVIETPRSSRRSVSVDDRAGLSLTTGGV-------CSTPGPALAMKTPKSSRKLLSLSRTKLFRTESSSKDNDEEN------METNKEE--TSSNGTASSDGTQDKNLANIKRKSPVFEGKSIKNEDIDDDPAEK-------RIKLEEEMEKEESEDEENDKKTSSKGFSEKTQKVQPKKCEICHQLLKDSDLKLYQGHPHNAVEEY-IALTDPKLSLFTGEEDN-VSEFDARPQNKITHFTIYDKNGHICPIDGGLIERNVLLYFSGYVKAVYEEDGST-EGGI--PTKDLGPINEWWISGFDGGEKALVGFSTPYAEYYLLEPSPDYAPLMESVKEKIYLGKIVIEFLIE--EENPSFEDLINKIQTTVPPPG-VPKLTEESLLKHAQFVCDQVLSYEAGCD---DNQSVFITTPCMRSLIHLAGVTFGKRQAMRRTD----------------KKIFKDKKPAWTKATTT----P-LV---KNVFETFFTGQLEST--DDKD-KGPRRKRCGVCEACQLPDCGTCIHCADMVKFGGSGRSKQACIK--R-----------------------------------------------------------------------------------NSAK---VGNDVITVNDCVSVEPATPTAPVVIGQVRYMWQ-NMLNQK--FMHIHWFCRGSETALGE----TADPQELFIIDE-CE--NSLLSGIC-----SVVKVEKKEISPNWASDGGKT----ETLEKPDEKIFFYSKRYDEKCGRFEDPFPDPVC--TNEKTSHRFCVSCERQYRQQ-KFENPYVEDRLEEESS----NKEVQYGIVHWRGEEYRPGSCVFLNPSVFHFKTYGNVFKGFKS--SKQEK-VDEDLYPEFYRK--SSDH--VKGSNQNTPDPFCIGLIKSIVTNSRDKLVAPRDICIRVLKFYRPENTRGVLTQTNHIDLNKLYASDEEVVVNFADVVGKCNVTYSENLCE--DSFFWSNGGPYR--FYFSEAYDSKAQTVTEPSKLFRQLGDAGKVTDQFNLIK--KHYLDKFYNKYNTISLMFRFYETGKT--------------FLLVDYYFSFLISGLSEGLHQSGI-A-ET--KWAVEKEESAANAFKLNNPNCTVFTEDCNFLLKLVMNGDLKTSKGQRLPQKGQVELLCGGPP---CQGFS-------GMNRFNSRQYSLFKNSLIV-SYL--SYC-DYYRPRYFILENVRNFVSFKRSMVLKLTLRCLVKMGYQVAFGILQAGNYGVPQTRRRAIILAAAPGEILPKYPEPLHVFNPR------ATTLSVMID----------------------------------DKKV----------------------FT-------------DLYVRDT-----------------------------------------------------------------------------------------------------------------------------------------YQSMLKDHICKEMSSLVEARIAQIPTAVGSDW--RDLPNIVVRLSDDTYTKKL-----------------------------------------------------------------------------------------------------------------------------------------------------------------------------------------------------------------------------------
>Pol_can_gi|954563498|ref|XP_014605619.1|
---------------------------------------------------------------------------------------------------------------------------------------------------------------------------------------------------------------------------------------------------------------------------------------------------------------------------------------------------------------------------------------------------------------------------------------------------------------------------------------------------------------------------------------------------------------------------------------------------------------------------------------------------------------------------------------------------------------------------------------------------------------------------------------MLSAVVTNGDNS-EKENHPE-------------------------------------------------------------------------------------------------------------------------------------------------------------------------------------------------------------------------------------------------------VENLDGHRFSLKRSIYKE-----NNINETSSHIEK-----------NNENNIENGYVP--LSINNALCDVGNDRKK--LRSGKYVSDKIMLS------PSRIKKNIKTEKFKAFWK---NFTKQTSSEESIIKTEENSFK---------PIES---INETMPEPIFKTNII-----------ETN--ETVDDESENACK-------KIKHK----------D-SNHNISEEKPVIKKVVDTPQKCEYCRQKLIVDEIKLYQGHPNGAVEEF-VALTDSRLSLFTGEEAT-IHESDERPQNKLTHFSVYDKNGHLCPFDTGLIEKNVVLYFSGYMKAIYEENACP-KGGV--PAKDMGPINEWWVSGFDGGELALIGFSTSFAEYILMEPSEEYAPFMDSIRQKIYMSKIIIEFLLD--EINPTYEDLLNKLQTIVPPKG-LSKFTEDALLRHAQFICDQVISFDASAR---PEDPLLITNACMRALVSLAGITVGKKAAMRKVQ----------------QKHQKQKKPCWTKATTT----K-LV---NNTFETFFTDQLAKN--EDKNMTGPRRHRCGVCEACQQSDCGTCIACKDMVKFGGTGKSKQACFK--RRCPNMAIQEADDSDLEDDELTDTFIEN---TKI------------TQKMILKAF-KHVYKKIEWIGPPVVED-GRRT----FYEAVK---LIDEEIRANDCVLIESSDPAVPLQIARVIYMWE-DKSGAK--LCHANWFRRGSDTVLGE----TSDPLELFALDE-CD--NVPFFSIK-----CKATVIYRKKPKDWSQLGNLDEALEYEIKDEDGKTFFYQKKYTSETARFEDPALDSIC--QRKEISHRFCPACVRFTDLQ-YYYTPKVFELIEEKNY-----REVIYGVVKYKGEEFRVGSAVFLSPGAIRFK-YTATSHTISK--QKKGK-VDEDMYPEYYRK--SSEY--VKGSNYDTPEPFHIGYINTIYVTTTNKLVASSDIWIKVNKLYRPENTHKGLNLMHQVDLNMLYWSDEVCNVKFSEVTGKCYLAYSENLDQ--PLEEWSMGGPYR--FYFTQAYNASEKTFDEPSPQACNIGKSSKGKGKGKG----TKSENS--ETKKFIEKLIDYNKVEKP--------------LRTLDLFAG--CGGLSEGLHQAGI-A-EN--NWAVEKEDAAACAYKLNNPNAIVFSEDCNILLQKVMTGDICDDNGQRLPQKGEVELLCGGPP---CQGFS-------GMNRFNSRQYSLFKNSLVV-SCL--SWC-DYYRPKFFIMENVRNFVSFKRCMVLKLTLRCLVRMGYQCTFGILQAGNYGIPQTRRRLIILAAAPGEMLPKYPEPTHVFSKR------ACRLSVLVD----------------------------------NKKYSSN-----------CDWTESAPYR-------------TISVRDA----------------------------------------------------MSDL-P-----------------------II----------------RNGWNQAE--------MSYGDEP-NSYFQRK-MRNI--RDSILRDHICKDMAPLVEARIAHIPTASGSDW--RDLPNIVVRLSDGTYSKKLEYTHHDKK------AGKSSTGAYRGVCSCCSGKTCDPIDRQYNTLIPWCLPHTANRHNHWAGLYGRLEWEGFFGTTITNPEPMGKQGRVLHPEQTRVVSVRECARSQGFPDSFRFYGNV--LDKHRQVGNAVPPPLGAAIGHEIRKCLQNEEITLTSLMKDYRENKVIK------------------NELI----------------------------------SE
>Onc_fas_OFAS018396-PA
-------------------------------------------------------------------------------------------------------------------------------------------------------------------------------------------------------------------------------------------------------------------------------------------------------------------------------------------------------------------------------------------------------------------------------------------------------------------------------------------------------------------------------------------------------------------------------------------------------------------------------------------------------------------------------------------------------------------------------------------------------------------------------------------------------------------------------------------------------------------------------------------------------------------------------------------------------------------------------------------------------------------------------------------------------------------------------------------------------------------------------------------------------------------------------------------------------------------------------------------------------------------------------------------------------------------------------------------------------------------------------------------------------------------------------------------------------------------------------------------------------------------------------------------------------------------------------------------------------------------------------------------------------------------------------------------------------------------------------------------------------------------------------------------------------------------------------------------------------------------------------------------------------------------------------------------------------------------------------------------------------------------------------------------------------------------------------------------------------------------------------------------------------------------------------------------------------------------------------------------------------------------------------------------------------------------------------------------------------------------------------------------------------------------------------------------------------------------------------------------------------------------------------------------------------------------------------------------------------------------------------------------------------MSDL-P-----------------------EI----------------RNGFKEEE--------IPYTGDP-MSYFQKM-I------------------------------------W--NSLD-----------TSQMVYTHHDKK------NGKSKTGALRGVCSCASGKPCDPMDRQFNTLIPWCLPHTGNRHNHWAGLYGRLEWDGFFSTTVTNPEPMGK-----------------------------------------QVGNAVPPPLGAAIGREIRKCVATKELSN---NEEK---MITD----------------------------------------------------------
>Api_mel_XP_006572585.1
-----------------------------------------------------------------------------------------------------------------------------------------------------------------------------------------------------------------------------------------------------------------------------------------------------------------------------------------------------------------------------------------------------------------------------------------------------------------------------------------------------------------------------------------------------------------------------------------------------------------------------------------------------------------------------------------------------------------------------------------------------------------------------------------------------------------------------------------------------------------------------------------------------------------------------------------------------------------------------------------------------------------------------------------------------------------------------------------------------------------------------------------------------------------------------------------------------------------------------------------------------------------------------------------------------------------------------------------------------------------------------------------------------------------------------------------------------------------------------------------------------------------------------------------------------------------------------------------------------------------------------------------------------------------------------------------------------------------------------------------------------------------------------------------------------------------------------------------------------------------------------------------------------------------------------------------------------------------------------------------------------------------------------------------------------------------------------------------------------------------------------------------------------------------------------------------------------------------------------------------------------------------------MRVVDVFCG--CGGLSLGLQNAGF---EV--ISGFDNWAKAVNVYNENFDHT--------CFLQDLSNRKET----VKLISSLNHDMIVGGPP---CQDFS-------SAGK---RDITLGRADLTY-DYA--YLI-NIIKPNWFIMENVDRV---RKSHILHEIIEDFKKSGYGLTSVILDASYCNTPQKRKRFFLIGELGGQHNILLP----YLQKK------LANIPM--------------------------------------------------------------------------------TIRDY----------------------------------------------------LGNT-L-----------------------G-----------------------------------------LTYYYRH-PRNYS----------------------------------------------------------------------------RRGIYSI---DEPSPTVRGVNRPLP--------------------------KTYVLNQSDSKEADLSL----VRSLTTIERSYIQTFPKNFVFKGTK--TDLEQMIGNAVPVNLATFVGEGIKEYLKDKKYNVLPNNMTQ-DFKLCDAVLKK---KFDFIDKKKGQLDIFTKCYE----------------------------FL
>Nas_vit_XP_008217951.1
---------------------------------------------------------------------------------------------------------------------------------------------------------------------------------------------------------------------------------------------------------------------------------------------------------------------------------------------------------------------------------------------------------------------------------------------------------------------------------------------------------------------------------------------------------------------------------------------------------------------------------------------------------------------------------------------------------------------------------------------------------------------------------------MQVELI-----------------------------------------------------------------------------------------------------------------------------------------------------------------------------------------------------------------------------------------------------------------------------------------------------------------------------------MSSDECNESPGRSR--SRSCSTAT-------------SMETDELQSLPPPPEER----------EDTSREADDEEESK------------P--DADGAGPSYLRPRSHSR--------LLENDEAGDRQATADHSSK-------RSRTEL---------ATKQSRPKMMHTGRVAASRKEPVCEICRQKLQDKDLKMYAGHPNDAVDEY-NAVIDEKLCLFNGEEEH-VMQHDWRAINKITFFNVYCRNGHLCPFDSGLVEREAYIYLSGYVKPIYSDDSSI-EGAV--PSKDIGPIVEWFVTGFDGGQDAIIVLSTPLGEYYLMQPSDDYSPFMRCVKEKTFISKTVIECLLD--EPNSEYEDLLNKFETIPMPSG-LPRFTEELLIHHAQFICDQILSFDESAL---SDEPQLIHAPCVKSIIDLSGVTFKKR--FRRGRRRQFLENDEDWQKG--LRLSKQKAPYWSKATTT----Q-QV---HDLFESFFPDQLDNT--ADKL--KLKRRRCGACEACLETDCGQCASCKNMIKFGGTGTSKQACVK--RRCPNMQLVEGDDDDYDEDDDDKANHKE---SSI-----------EVHRKMIRALKKKKSAVIEWMGEPIQS--AKGD----FYNAVM---INHDVIKKNDYIFIEPINSSVPMQVIKVKYMWE-NKMGIK--ILHGTWLWRGSETILGE----TSLPRELFLVDE-CQ--DVPLIYVQ-----AKANVLVREYSNDCTEKGNI-----IDALKENSMILFYQKRYDHVAARFEDLLPELNP---PKGAEHCFCSTCARDILSK-MNRTPQLLELLDDTDD-----KRIKYGIIRYLNEEFRVGSAVYLKPKTFTFE-FPNMNQDTSR-GQKREI-VDEEKYPEAYRK--FNDR--VKGSNVDTPEPFDIGYITSIYSTSKSKLLAGVNAYVTVKKMYRPENTHRGESLKKKSDMNMLYWSDEECDVRLNCIVGKCYIAYSENLNQ--SIEEWSASGPHR--FYFSEAYDLNNEEYTEPPAHACSVTKSFKKDVKAKSKS--KKVETI------IEDIPVSLPQISHK--------------LRTLDVFAG--CGGLSEGLKQAGV-A-ES--LWAIENDTAAAHAYRLNNPKASVFTTDCNSFLEKVINGETS-LGGQSLPKKGEVDLLCGGPP---CQGFS-------GMNRFNSRAYSSFKNSLIA-AMV---------------------------------------------------------------------------------------------------------------------------------------------------------------------------------------------------------------------------------------------------------------------------------------------------------------------------------------------------------------------------------------------------------------------------------------------------------------------------------------------------FP-------------KH---------------GEE------------------------------------------------------------------------------------
>Cul_qui_XP_001867327.1
--------------------------------------------------------------------------------------------------------------------------------------------------------------------------------------------------------------------------------------------------------------------------------------------------------------------------------------------------------------------------------------------------------------------------------------------------------------------------------------------------------------------------------------------------------------------------------------------------------------------------------------------------------------------------------------------------------------------------------------------------------------------------------------------------------------------------------------------------------------------------------------------------------------------------------------------------------------------------------------------------------------------------------------------------------------------------------------------------------------------------------------------------------------------------------------------------------------------------------------------------------------------------------------------------------------------------------------------------------------------------------------------------------------------------------------------------------------------------------------------------------------------------------------------------------------------------------------------------------------------------------------------------------------------------------------------------------------------------------------------------------------------------------------------------------------------------------------------------------------------------------------------------------------------------------------------------------------------------------------------------------------------------------------------------------------------------------------------------------------------------------------------------------------------------------------------------------------------------------------------------------MEPQQLDQNEQNPSEYRVLELFSG--IGGMHYAIRRAGKPF-RV--VAAMEINPVANTIYNHNFGPGAATNSNILSLTP------------ERIDQL-GANVILMSPP---CQPFTR-NGHFKDVEDRRADP-----FVHLC-DLL--DKI-PQVRFV--LLENVKGFERSQACEQYK---VRLTAAGFFFREFILSPHNYGVPNTRHRYYCVAKR--TP--FEG---------------PTQEIIVKP----------------------------------HNKHVKS-----------LKSIGEIVEP-DDGDHLNRYLLKPDLLRKR------------LAIMDVCTPDSRNSMCFTKAYTHYAEGTGSVYSPLAREDFDRIYAQ-----------IGLAEDAEEQDRLR----------------ASLKVRYF--------TPKEVAR-LMSFPEG-FGFPK------------------GTTDKQCYRVLGNSINVLVVSSLFDEME-------------------------------------------------------------------------------------------------------------------------------------------------------------------------------------------------------------------------------------------
>Nas_vit_NP_001164521.1
---------------------------------------------------------------------------------------------------------------------------------------------------------------------------------------------------------------------------------------------------------------------------------------------------------------------------------------------------------------------------------------------------------------------------------------------------------------------------------------------------------------------------------------------------------------------------------------------------------------------------------------------------------------------------------------------------------------------------------------------------------------------------------------M-------------------------------------------------------------------------------------------------------------------------------------------------------------------------------------------------------------------------------------------------------------------------------------------------------------------------------------------------------------------------------------------------------------LVEANGAVG-----------GA--INTNGQAHSDDDDPKKP--------KEEIQD-DENYVEDQQPNK-------RVKTGK-------------REKQGKKETKKPVRPAEPICEICLQKLNDEDLRLYIGHPNNAVDEY-SVLLDPKLCLFNGDELD-ITEGDARALNKVTCFSVYDKNGHLCPFDGGLIEKNINIYFSGYVKPIYDDDPSI-EGGI--PGKDMGPIVEWWVSGFDGGEQAIVSFSTEIGDYVLMDPSEEYAAFMISVREKSFMSKTVIEFLLD--EESPSYEDLLNKLQTVAMPKG-LPKFTEDILLHHAQFICDQIVSFDESAT---TDDPLLITTPCMRALIDLAGITFNKGKTVRKGKKRNSRRQEDDWRRGLMRKAQKEKKPSWTKATAT----Q-LV---NNVFDSFFPDQLANN--NTDT-VALKRRRCGVCEPCQQPDCGACSACKSMIKFGGPGRSKQACVK--RRCPNMEIQEANDEDPDDQEGPEPDAEP---SIV------------AYRKKLGNL-KSRTGKIEWVGKPIGTD-SKGS----FYSAVE---LDSETIEINDFVFIESVDPTVPLQIVKVIYMWE-NKMGIK--MFHATWLWRGSETVLGE----TSNSSELFLVDD-CQ--DVPVSYVK-----SKTTVLHRDTPDNWNELGNTSVNNSMDESKEDITSFYYQKRYDPNNARFEDPLPDLEC---RPEIKYRFCSACTRCTCLQ-QQNRPQVFDKLEEKSS-----KEVLYGMVKFKDEEFRVGSAVFLQPGTFKFK-YPLPYQKANR--TKRE--VDEDRFPEYYRK--FNDR--VKGSNFDTPEPFEIGYITSIYATTNVKLLASTSLHIKVKKLYRPENTFKSESMKGRSDLNMLYWSEEEVTLPFTCVVGKCYLTYSENLDI--SVEEWTVAGPNR--FYFTQMYSHKEEEFDEPPSKACSIGKLIKKSDKIKSKS--KKADAP-----KLIDIPPDFPQIKKK--------------LRTLDVFAG--CGGLSEGLHQAGV-A-ES--SWAIEVDEAAAHAYRLNNPNAAVFTGDCNAYLKKVMDGETM-AGGQRLPQRGEVDLLCGGPP---CQGFS-------GMNRFNSRAYSLFKNSLVV-SYL--SYC-DYYRPRFFIMENVRNFVTFKKSMVLKLTLRCLIRMGYQCTFGILQAGNYGVPQTRRRMIILAAAPGEVLPKYPNPLHVFSKS------ACNLSVVID----------------------------------NKKYFPT-----------YDWVESAPYK-------------VTTIRDA----------------------------------------------------LSDL-P-----------------------SI----------------KSGKNEDV--------MSYGSEP-LSHFQRK-LRAGV-SDSLLLDHICKDLGPLVEARMAHIPTVSGSDW--RDLPNIVIPLSDGNHTNKLKYNYHDKK------AGKSSTGALRGVCSCCTGKECNPLDRQDNTLIPWCLPHTGNRHNHWAGLYGRIEWDGFFSTTITNPEPMGKQGRVLHPDQTRVVSVRECARSQGFPDNFRFYGNI--QDKHRQVGNAVPPPLAAAIGMEIRKSVSIAESSS---NVKK---------------------EEN-----------------------------------------
>Sol_inv_XP_011172937.1
M------------------------------------------EEVGIGTSYGNDECVDSVDWATTFGE-EERLPQSGDA-ADEDREEHESDVMVEHQYALMPAMQQQEPIPKPEQHS-GSSKLST-------NAWAFHCALDLGLLRESSLDEVDILHIADSFELNSQSATEDSEKFSDPETNDRED----DACKPANIFGNSWPFIDPAQIKRTTNTKPPVRRRKRKTRRKKKTWSMRRQRKAR-----PRIDDATADLPAKRDTSS---RKSKRENFTVSHDRSARLSARANSSLTRSRVFVGD-------ER-LPESYRSTGEDATADDDDEEEVISQTTSETSSADEIAHVDYSDSEYSRFRSSSHAKEESQNRTELSEYPDYFMNVLRIDNSTENNHFDTWEDVTTVPDTSRDNARISKLAKITERRASR-KVLDKSASRRIGRASSRKKELELKDSEDRSEVAKKRRNRLIGREQKKIFNSTTYNH-----NNRRRSSHDLEENSSRRKS--RGDVAVGTRDVAKEITVQKCSDCKAQRRSYNFTNVACPCKRKTKDMATAIMRDIQECI-NTKIAKDLK-----IIKISETEKDMLSNSKDLSR-DISMEYDFMEYNLDEDDDLDWDFPSQETIISKQSFDLVERREAMNVEELSMSFNNRARRRKKRYRY--SIDCKFDEKIETAYRSVFHDCVDFDTPRSRSSLKINMEESWKSENSSDNDDDEIHSSWRRSTLESSTEECGNEVDGALL-------------------------------------------------------------------------------------------------------------------------------------------------------------------------------------------------------------------------------------------------------------------------------------------------------------------------------------------------------------------------------LAQKIVNDDSTKDEK--FDEEYEALNNTCYKYREVSNST-------------------ARDNSLYDSDVDL---------------------ENIEFI-------NQRDE------------AKDIITYRNKNRTIKR-STSDCSLVKDEDDDSIGVQHKDTKNMKVVNK-VNVMRQIPRKNLEHLKH-DSESD---PRRVTRALVKTKTKN-------YKEYRAGKLVWGFF-----------SGWW--P--------ALIIEAEHVG--------------------------MAPAPGKMWVY-----------WLGESHISLLKEGTQ-------IQPFSRNLEERL--------SQQSHKSI---RTRAIDATIQILRQRF---------------------------------NCTLTKPYYYWIQRNIS----D--M---ETLDELTFYPYPEHI--LERL-ETLKEKNAKATKKFILNQKRD---SPSREA---PPSKKQNIEK---KDVNTSWEQIDDERLCLQHQQPGVIAW---AKIPGHCWWPAMIVDYRDCCLKEP-IFGCQWIMWYGDYQVSE-VRHLEFLKFHKGIE--KMREYIQNSNRQQYLEGVLQASKDYCSRLGCDTD-NWTLDN--VFE--YFS--NNIHKPY----NQL--QVSDSNK-IY--DKYSSVIV-----NKINDLKFKLDVDAERKRDIKAS---------------------------NDLRRAMS---GECEMEALCLRCLKIYKGK-KEEHPFFTGSLCKKCS-------------------------DEFKPCMFVHG-----------------N-DGKCFYCTICAT--TGTV--LICDSEDCPRVYCTACLKFLLCPKSFDDMLLEDPW-------------------------------------------ECFLCRDESKQP--ANMILRPRLDWK--KRYTRMFRTSK------------------------------LTSDV---------DITHYKKENRP--------------VRVLSLFDG--LSTGFLVLQKLGLVV-EV--YYASEIDVNALTISSAHFGDRISYLGDVRGITK------------EKIQEIAPIDLLIGGSP---CNDLSLVNPARLGLHDPRGTGVLFFEYCRIK-KLV--EKA-NKDRHMFWLFENVASMPTEYRLEI---------NKNLGREPDVIDSADFS-PQHRLRLYW------HNLPFNPYMP-LFESR------QNVQDKLTP----------------------------------NLNREAL-----------CKKLRTVTGR-------------KGSLLQG----------------------------------------------------KAELKP-----------------------II----------------MKGKTDTI--------WITELEE-IFGFPRH-YTDVK------------------NLSATNRQKILGKSWSVQTLTAILRPLCSYFKCNEDETNKETTS---------------------------------------------------------------------------------------------------------------------------------------------------------------------------------------------------------------------------
>Nic_ves_Dnmt2
-----------------------------------------------------------------------------------------------------------------------------------------------------------------------------------------------------------------------------------------------------------------------------------------------------------------------------------------------------------------------------------------------------------------------------------------------------------------------------------------------------------------------------------------------------------------------------------------------------------------------------------------------------------------------------------------------------------------------------------------------------------------------------------------------------------------------------------------------------------------------------------------------------------------------------------------------------------------------------------------------------------------------------------------------------------------------------------------------------------------------------------------------------------------------------------------------------------------------------------------------------------------------------------------------------------------------------------------------------------------------------------------------------------------------------------------------------------------------------------------------------------------------------------------------------------------------------------------------------------------------------------------------------------------------------------------------------------------------------------------------------------------------------------------------------------------------------------------------------------------------------------------------------------------------------------------------------------------------------------------------------------------------------------------------------------------------------------------------------------------------------------------------------------------------------------------------------------------------------------------------------------------------MKVLELYSG--IGGMHLALQASKLPG-EV--IASVDINTVANHVYGYNFPETNLLNRNIQSLTP------------KFINSL-EVDTILMSPP---CQPFTR-NGLQKDVDDARTCS-----FTHIL-QIL--PEL-K-VKSI--LIENVKGFECSEMRERLI---EALQAAGFNYQEFMLSPTQFGIPNTRHRYYCLASR--CPDKFTC----------------GPMMELF-----------------------------------KYESFPK-----------PFEIVDVLEN---GDVVEEYRLSEKVLNKR------------GNILDICYGHSTRSCCFTKAYGRYIEGTGSVYCPKSEAETAEVYNA--------------------ESKDL----------------LSLKMRFF--------TPREVCR-LMAFPET-FAFPA------------------STTKKQMFNLLGNSVNVKVVSELIKVLI-------------------------------------------------------------------------------------------------------------------------------------------------------------------------------------------------------------------------------------------
>Nic_ves_Dnmt3
M----------------------------------------------------------------------------------------------------------------------G----------------------------------------------------------------------------------------------------------------------------------------------------------------------------------------------------------------------------------------------------------------------------------------------------------------------------------------------------------------------------------------------------------------------------------------------------------------------------------------------------------------------------------------------------------------------------------------------------------------------------------------------------------------------------------------------------------------------------------------------------------------------------------------------------------------------------------------------------------------------------------------------------------------------------------------------------------------------------------------------------------------------------------------------------------------------------------------------------------------------------------------------------------------------------------------------------------------------------------------------------------------------------------------------------------------------------------------------------------------------------------------------------------------------------------------------------------------------------------------------------------------------------------------------------------------------------------------------------DPKGYSVLW---GKF-GRIFWPALVLPSTLVH-SKA-NDDNIWVFWFGDHTFSQ-VKKANIVNFEEYFKDKTITFFRQNTKQSDWLKAIYEAIKIYSKQRNLLVD-NWKSER--LLK--WAL-------------NGFP-RLGEMSE-NF---TLPEWIV-----QKLDELNKTFEVETESESDDDYD---------------------------ALFPIRIT---NQREFEIMCIGCYSFK--I-LHEHPIFFGNICKICQ-------------------------TKLIKTLFMFG-----------------D-DDAQYCCSICGD--FGNL--ILCSSSKCGRGFCAKCIDIL--KDDRKSILEQDNW-------------------------------------------LCYIC-SSSPRN--SKCFIQLREDWM--ERVHTLFNEKLI----------------------------FKIPS----------------FPKKK--------------LRVLSVFDG--IGTGLVALNKLNIDV-EI--YYAIEIDENAIEIVHSHFK-NVEHLGDIKGINE------------NTLLEICPIDLILAGSP---CNDLSRANPLRKGLYEPSGTGILFFYFFKIL-TTM--AKI-N--GPFFWLFENVSSMNIKNKNII---------SRFLMCEPTMVSAAWVS-PQRRERFFW------GNLPTLQCN---FENK-----GPTLEEYLGS------------------------------------NRKAL-----------CEKVNTITTK-------------RNSLYQG----------------------------------------------------NENKYP-----------------------VFDE--------------TTMENDVL--------TINEIES-VFGFDID-YTNVS------------------NIGVSSRQELLGKAWSVQVSCLLLRCLKQFYRSTN------------------------------------------------------------------------------------------------------------------------------------------------------------------------------------------------------------------------------------
>Nic_ves_Dnmt1
---------------------------------------------------------------------------------------------------------------------------------------------------------------------------------------------------------------------------------------------------------------------------------------------------------------------------------------------------------------------------------------------------------------------------------------------------------------------------------------------------------------------------------------------------------------------------------------------------------------------------------------------------------------------------------------------------------------------------------------------------------------------------------------M--------------------------------------------------------------------------------------------------------------------------------------------------------------------------------------------------------------------------------------------------------------------------------------------------------------------------------------------------------------------------------------------------------------VNDVKEEG----------------------------------------------TSDPKDLEESVSK-------KPRIE------------NETRSTKIEKIDLPTKPKSEKCVNCMQFI--DEVVLYEGHPNNSVEEY-VALTNEKLLLFTGNETH-MDQHDERPTNKITHFNIYGKCGHLCAFDSGLIETNKLIYFSGYVKAVYEEDDNP-DGGI--AAHDLGPINAWYTAGYDGGEKAIVGFSTGYAEYYLMAPAVQYEPLMTIVNSKISLSKLVIEFLLDENWQSPTYEDLLQRLES----SG-NEDLTEEALLRHAQFVCDQVVSFDQAADE-GNEEKPLITAPCMRDLVKIAGVTFRKRKGFRKLDK------------G--QIKRKVKKETWSKATTT----K-LV---RDVFESFFPEQIADN--KVEL-KGPKKKRCGVCEACQLPDCGSCNHCKDMLKFGGTGRSKQACKL--RRCPNMAIQDAEESDNEDSADVEPEPET---EEP------------CS--------KRIIHDVTWAEESVENF-NGRI----YYESAV---VGEHIINNDDYVMLNSAAPDHPLVVARVCYMWD-QEPGGP--TFHALIFTRGSDTILGE----TADPREVFYTDT-CE--NCPLGSIV-----CKAEVRRLPFSFNWSRNFEAGLA---PILEDDGKTFHYSKQYDPEMGRFEDYLM-------SDEENPSPCPACTRKHDKN-HYNTPFPYE-----------------NGIFWRGHRFLVGSCVYLNPDVFKFE-SVHDFSDAD---DNKEM-EDEELYPEYYRK--TSE---VKGSNNETPLPFCIGMIEELNTT---------ELTIEVRKFYRPDNINIGMFLSYQSDLNQIFYSSELISLPFKEVTGKCFIVYGDNLDM--EASEWITKGPDR--FYFRQAYNAKTRSYDDVPSMAMKIGHPKKGKGKGKGKS--KSADSV------HFDYPPMWEHLEVP--------------MRTMDIFAG--CGGLSEGLHQSGV-A-DT--LWAIEKEPAAAQAYKLNNPTTKVFTDDCNSILKQVLEN----ADSGVYPRRGDVELLVGGPP---CQGFS-------GMNRFNAGQYSLFKNSLIV-SYL--SYC-DYYRPKYFILENVRNFVSFKKSLVLKLTLRCLLAMDYQVAFGVLQAGHYGVPQTRRRLIIMAAAPGYKLPQYPEPLHVFNKR------GCQLSVVVG----------------------------------GRRYSNG-----------TKWISSAPLR-------------TITVRDA----------------------------------------------------MADL-P-----------------------DI----------------KNGASKHE--------MMYDNDP-MSHFQRK-IRGG--AQSVLKDHICKDMAPLVEARMAHVPLAPGSDW--RDLPNIVVKLRDGSFANKLRYSYKSKK------QTKTQP---KGVCQCSTGRSCDPSDRQFNTLIPWCLPHTGDRHNHWAGLYGRLEWDGFFSTTVTNPEPMGKQGRVLHPDQHRVVSVRECARSQGFPDRYQFSGSI--LDKHRQVGNAVPPPLGAAIGREIRKSVFMTYRQV------------------------------------------------------------------------
>Ano_gam_AGAP004101-PA
---------------------------------------------------------------------------------------------------------------------------------------------------------------------------------------------------------------------------------------------------------------------------------------------------------------------------------------------------------------------------------------------------------------------------------------------------------------------------------------------------------------------------------------------------------------------------------------------------------------------------------------------------------------------------------------------------------------------------------------------------------------------------------------------------------------------------------------------------------------------------------------------------------------------------------------------------------------------------------------------------------------------------------------------------------------------------------------------------------------------------------------------------------------------------------------------------------------------------------------------------------------------------------------------------------------------------------------------------------------------------------------------------------------------------------------------------------------------------------------------------------------------------------------------------------------------------------------------------------------------------------------------------------------------------------------------------------------------------------------------------------------------------------------------------------------------------------------------------------------------------------------------------------------------------------------------------------------------------------------------------------------------------------------------------------------------------------------------------------------------------------------------------------------------------------------------------------------------------------------------------------------MESAKSEPHRVLELFSG--IGGMRMALEEAGKEF-EI--VSAIDVNPIANEVYKHNFGAETVRNGNILSLTA------------EKVTKL-KVDTILMSPP---CQPFTR-NGKFNDINDRRSDP-----FLHIC-ELL--DKM-PLVEFI--LMENVKGFENSQACEMYK---ARLREAGFHYQQYILSPHQFGVPNTRHRYYCIAKR--HGADFKW---------------KSEEIITTS----------------------------------QAGYGAK-----------QTLVGTIVDT--QQDALGQYGLKSATLLKH------------LPLMDVCTPESTNSMCFTKAYTHYAEGTGSVYCPLSRQEFDKTYAL----------AMGAEEDEDRKLSVL----------------RELRVRYF--------TPKEVAR-LMSFPEH-FSFPD------------------TVTNKQRYRVLGNSINVFVVSVLLHEL--------------------------------------------------------------------------------------------------------------------------------------------------------------------------------------------------------------------------------------------
>Ano_gam_AGAP012836-PA
--------------------------------------------------------------------------------------------------------------------------------------------------------------------------------------------------------------------------------------------------------------------------------------------------------------------------------------------------------------------------------------------------------------------------------------------------------------------------------------------------------------------------------------------------------------------------------------------------------------------------------------------------------------------------------------------------------------------------------------------------------------------------------------------------------------------------------------------------------------------------------------------------------------------------------------------------------------------------------------------------------------------------------------------------------------------------------------------------------------------------------------------------------------------------------------------------------------------------------------------------------------------------------------------------------------------------------------------------------------------------------------------------------------------------------------------------------------------------------------------------------------------------------------------------------------------------------------------------------------------------------------------------------------------------------------------------------------------------------------------------------------------------------------------------------------------------------------------------------------------------------------------------------------------------------------------------------------------------------------------------------------------------------------------------------------------------------------------------------------------------------------------------------------------------------------------------------------------------------------------------------F-PRRNTMESTKSEPHRVLELFSG--IGGMRMALEQAGKEF-EI--VSAIDVNPIANEVYKHNFGAKTVRNGNILSLTA------------EKVTKL-KVDTILMSPP---CQPFTR-NGKFNDINDRRSDP-----FLHIC-ELL--DKM-PLVKFI--LMENVKGFENSQACEMYK---ARLREAGFHYQQYILSPHQFGVPNTRHRYYCIAKR--HGADFKW---------------KSEDIITTP----------------------------------QSGCGAK-----------QTLVGTIVDT--QQDALEQYGLKSATLLKH------------LPLMDVCT-------------------------------------------------------------------------------------------------------------------------------------------------------------------------------------------------------------------------------------------------------------------------------------------------------------------------------------------------------------------------------------------------------------
>Cer_bir_XP_011348142.1
MPLGTSAVESSWQYWRFPRRVYAWPRCVSDRPLKKSFRSSVAMERMAINKSYEDDYG-NPMAWTSAPTEMSDAWLQNSDP-PNEANFPEQR-----------PATAQQQKHQNLDRHKSGPRKKSTKDPKKIASVWSVECAMQLGLLPESSLKNITIVNTLDFDSMR---NDRSAESFVDLETSDHETVLETRLSKFTNRLNATWPLIIP---VSDPSSR-PIRKRSRRKKR----WTITRRRKPR-NSVDEELNDATADSTIKRSASSPLRRKPKRGNLGVSTDAWERLSDD-NFSSTQLHARSRDHDEDDDEDRELSKDYGLAGR----------EKVRRATSTRNATREITQPDYSESEYSRSYTSSRQKEESR---ELSEYPEYFMNVLRIDNNTGEDDSDTSKDTKPDCDTSVDDARGRRSAKLSERAPRAINVRRNERTLAVDNRVLSKRRNRHSSMDKKPARNLQNRSIRRRRRRRRRANEWKKEDSATDSNYN----SNSQDDSSACRSDGRKG---DARGTAR-NGRKPCDLCNTRRHSGNLTNNACTCKRNLRNTASAIMRDIQEQIRDTEVTRDAENAGNAIPDISVDDPSQEHSKEKLDRDDVSVMRGDEE--DNDNRRDNVEDLLFQE--SRPSSKNVEPKIQSPNFTVN----SGKRRKKRLNRWMSSINCDLVDRTQTTYHSTFHEC-DLESS-TTSSLKINMTENWKPEDG-DN-AGMIHSSFRSSL----SEGCSDEHDSALL-------------------------------------------------------------------------------------------------------------------------------------------------------------------------------------------------------------------------------------------------------------------------------------------------------------------------------------------------------------------------------LARKIISDDLSKDEK--TDDENKTMGSSCYKYEDKCDET---------LNSQQTEQGRSRDNFIYNSSSED-----------------EDTKEDTEFE-------NQYDN----------HLMKDIVTYRNKNKVTRR-SSVDQNLVKDERDDTKVRTEKGMRKTEIRSR-THLVHRNASGKDNNLED-DSDKKEYVPQRITRALIKQKKDK---------GNHVGKLVWGYC-----------SGWW--P--------ALIVDAAHVG--------------------------MVPTSGKLWVY-----------WIGESQISLLNEKTQ-------IQPFSRNLEHRL--------AQP-RKNI---QSRAIDATIQILRQYF---------------------------------DCTLTKPYYFWIQRNIS----D--M---ETLDDLTFYPYPKNI--QERL-DVLKEKNAKVTEKFISSQRSSPETTPPRQS----AAKKQIADK--LKNINTSWKQIEDERLPLQHQKPGVIAW---AKIAGHSWWPAMIIDYRDCCLKEP-SFGCQWIMWYGDYKVSE-VRHLEFLKFHKGID--KMKDYIQNTSKQSFLEGVLQASKDYCSRLGCKTD-NWTLTN--VIE--YFSNMNNIHVPY----NQL--QVSESNK-IY--DKYSDEII-----KKINEFRSKPTVDDERKSDIKES---------------------------DALRSVIS---GESTMEKLCLKCLKFSKSK-MEQHPFFVGSLCKECS-------------------------NEFKPCMFVFG-----------------N-DGKCFYCTICAS--MGTV--IICDREDCPRVYCTACLKYLICPKTYDDMLLEDPW-------------------------------------------ECFLCRDESRQP--ANMLLQPRPDWK--SKVTIMFRT-CN----------------------------STSDNV---------DLKSYQKKKRP--------------IRVLSLFDG--LSTGLLVLLKLGLDV-EV--YYASEIDDDALMVSSAHFGDRITYLGDVRGITK------------EKIQEIAPIDLLIGGSP---CNDLSLVNPARMGLHNPKGTGILFFDYCRIK-KLL--NKA-NKGRHLFWLFENVASMPTEYRLEI---------NKHLGQEPDVIDSADFS-PQHRLRLYW------HNLPLNPYMP-LFQKQ------QDVQDILTP----------------------------------HCNRYAL-----------VKKIRTVTTR-------------TNSLRQG----------------------S-----------------------------RAELKP-----------------------IM----------------MRGECDTL--------WITELEE-VFGFPRH-YTDVR------------------NLSATNRQKLIGRSWSVQTLTAILQPLCSYFKCNENETS--------------------------------------------------------------------------------------------------------------------------------------------------------------------------------------------------------------------------------
>Cam_flor_XP_011257755.1
---------------------------------------------------------------------------------------------------------------------------------------------------------------------------------------------------------------------------------------------------------------------------------------------------------------------------------------------------------------------------------------------------------------------------------------------------------------------------------------------------------------------------------------------------------------------------------------------------------------------------------------------------------------------------------------------------------------------------------------------------------------------------------------MIDKYARHNPHSL-----------------------------------------------------------------------------------------------------------------------------------------------------------------------------------------------------------------------------------------------------------------VICKKPDDVSSITTS-----FTRIMPPTVP--------------------------------EDEPGSSNRRM--SRSRKFVDIEESI----------EANGSTAKATPSVLD---LFAIQSAKRKKLNNETNHETK-MSDRQHEIKVEA---NKNGTVEFDKENHNP-----------QIN-----QDQEENAEK-------RMKME------------NNEEISQLKSQVKKTLTIIERCDYCKQKL-DDETKLYQGHPNGAMEEQ-IALTDPKLCLFTGDESF-IHESDERPQNKLTYFSVYDKNGHLCAFDTGLIEKNVMLYFSGYMKPIYEEDPSP-EGGV--PTKDMGPINEWYVSGFDGGELALIGFNTAFAEYILMEPSEAYAPFMDVVKEKIYMSKLVIEFLLD--EISPTYEDLLNKLQTVVPPKG-MTKFTEDALLRHAQFICDQVSSFDDSAD---VEDILLITTPCMRSLANLAGVTLGKKAAIRRT-----------------RREQKVKKPAWTKATTT----K-LV---SNMFENIFTDQLAKH--DDKIPTGPKRQRCGVCENCQQPDCGICTSCKDMTKFGGSGRSKQACIR--RRCPNMAIQEADDSDPENEEQYDSLIEN---QKV------------EEK-PKKDF-KELKKNIVWEEQDKIID-GQKT----YYKSVI---VGNERIQINDYVLVEPRNPAIPLHIYKIMFMWE-NKSGVK--QFHANWLRRGTDTILGE----TSDPIELFLSDD-CD--DVPFTSVS-----SKATVIHKKMPDNWIELGNMDID--DEIKDTDGKTFFYQMRYTPETARFENSLPDPEC--PRKENSHRFCPACARLRALE-QYNTPKVFERIEEKSS-----KEVIYGVVRYKDEEYRVGSAVFLYPSAFKFK-YKQMYQEAEK--PKKEV-VDEDMYPEFYRK--VSEK--AKFSNVDTPEPFHIGYINAIYASTTDLIVSSSDIYIKVNKMYRPENTHRDVTLMEQADLNMVYWSEEICSVKFSEVAGKCYLAYSENLSE--SVEEWSLGGPNR--FYFTEAYNAKENSFDEPPYNVINIGKSGKGKGKGKSKA--KKVGET--ENKPVIDKPIDHPVVIRK--------------LRTLDLFAG--CGA------------------------------------------------------------------------------------------------------------------------------------------------QLFLHFDL--------------------------------------------------------------------------------------------------------IYLSN-----------CVWTDSAPFR-------------TITVKDA----------------------------------------------------MCDL-P-----------------------DI----------------KNGWNKEE--------MSYGSEP-LTHFQRK-MRGKQ-YQPILRDHICKEMAPLVEARMSHIPTATGSDW--RDLPNIAVRLSDGTFSKKLEYMHHDKR------AGKSSTGALRGVCSCNTGRLCDPTDKQFNTLIPWCLPHTGNRHNHWSGLYGRLEWDGFFSTTVTNPEPMGKQGRVLHPVQNRVVSVRECARSQGFPDSFRFYGTI--LDKHRQVGNAVPPPLGAAIGQEIRKCIRDTTISS---NTKF---EFTKSCANTFMTRSNRSLDKN-DKVVTNAISDSHTPTTNNGASTSSNRGKN-ATSRHRRYSS
>Nas_vit_XP_008202943.1
---------------------------------------------------------------------------------------------------------------------------------------------------------------------------------------------------------------------------------------------------------------------------------------------------------------------------------------------------------------------------------------------------------------------------------------------------------------------------------------------------------------------------------------------------------------------------------------------------------------------------------------------------------------------------------------------------------------------------------------------------------------------------------------MSESTNSTTKEEKDPVEKDEAKPGGSRDDGKEKRTSNRKRKASTSDPVALADEVKAKLKVKISSKKKKGKKSSKVFSKKSIKDKSPKEKKKTGSRSKKARTEPPVE-VPQDASVAVHNELLPPEVLICTTAEVHNEMNSAEIVTDANIEICSDLTVEVAQLEDTRVYEAQEPLQSIDNEDDKKEDQDFDSESCNATLAFTDAESETSRSNYEKFMIDTQNRSNEFLLGFNSKLKPELTMIDPEAKEVREDQEEAMDICKNASNCTKDDLDSEKTMIEVQDTIIDEALLDFNNKQELQLAVLATETVNANPVELNQQKDVEVGKDDDEAMDTCEDFNKDLLKENIEANENEEIDVCGDNDDAEEVHHAMELTEVNADSSNKHTD---EGSKEQNKIIDSCKHEQNQES-----------KS--LKIKTLKLKTSKSSKQ----------------SSSKSSKSRDRK-------KSKNKS--------RKDSTTATTSPDPYYKVNKQDDISCRICEQTL-NYQLKFYTGEPENGYDEE-LAIIDSRLLLFNGDEEN-ISREDTRAYNKITSFSVYCNNGHLCPFDSGLIERDVEIYFSGYVKPIYSDDPSI-ENGV--PGKNFGPIVEWWSTGFDIGEQPTVAISTEIGDYILMEPSDEYKPFMHSVLIKILIGKIVIEYLVY--EPHATYEDLLNKLQSASSKYDILPNMTEDVLLEYAPFIYLQVMSYDETAK---LNEPLMLVAPCIRRLIDLAGISFKVNRGVSSRGQ---------FHKYQERRAGEYRKELLRKVAENRGDNS-IT---SQLIDSLLPDVEEKL--ITLS-KPCTRDPCGSCDRCQRSSCKECEPCSQ--------KNYEDCPR--RRCFYREIQEANDEDAKDSVNLSQLKGN---SSI-----------SVFKKTINIF-SSFNAKLEWLGDPLIVEGSGNT----FYAAVK---HEEETVCVGDFVLVRSVDQSVPAQVVKIAYMWE-DNVGLA--HFHANLYWWGKDTVLGE----LARPNELFSINK-CN--NISVNCIT-----ERINIDERYMPRNQDV---------STDEDIKANNIFCEKSYDPSDGSFHDLTKPEEV---SVLPTHRSCINCEGKHRRS-ERVEPRTVDELGKKEE------GTLYRAVIYKDEEYIVGSCVYLKPKSLYFQ-FPMLLDHAKSSGKISKK-IDEEKYPELYRK--AEDA--VIDSKFDMPAPFDIGYITEIFTT--------DKLYIKVKKLYRPENTHRNEVLIKQNDMNMLYWSNEVCTVSFNYVVRKCYVAHIKDFSK--SVEEWSNLGPDR--FYFMQMYHDKKFTDIERNMYGCED---------------------------VPLDPPIDYPDV-DA--------------MTSLEIFAG--CGGLSLGLRESGV-I-KKLGSWAIESDVDAANTFQLNNPDITVLVGHPDIVLKNAMKGEFEDSDGKLLPRKDDVEFLCATLP---CENYK-------TMT-----DITVFKHSYIA-TFL--SYC-DYYKPSLFILEADEKLI--KRSFVLKLTLACLVSMGYQVTFDLMQVGCYGAPQNRRRSVLLGAAPDSVLPKFPERLHVFPKP------LCELGIVID----------------------------------SKKYTQD-----------TFWTESAPYR-------------SVTVQDA----------------------------------------------------LIDL-P-----------------------TT----------------KVAIT-EE--------MNYDAKS-TSLFSKI-MRLNM-LEPTVFNHVCKDLGPLVECRISQIPLAVGSDW--RNLPNIEMQLKDESYAKKLIYNYDDVE------AGKSSNGELRGVCSCASGERCDPRDRQHGCLIPWHLVHSARKNKHWAGIYSRLQWDGFFNGAITNPQPLGTQGPVLHPTQPRVVSVRECARAQGFPDEFVLPQKIGIHNMYRIIGRASSPFLGRAIGHEIARSLAARHRK-------------------------------------------------------------------------
>Api_mel_XP_006562865.1
---------------------------------------------------------------------------------------------------------------------------------------------------------------------------------------------------------------------------------------------------------------------------------------------------------------------------------------------------------------------------------------------------------------------------------------------------------------------------------------------------------------------------------------------------------------------------------------------------------------------------------------------------------------------------------------------------------------------------------------------------------------------------------------MISTIIPNTETY-EIEKQIQV------------------------------------------------------------------------------------------------------------------------------------------------------------------------------------------------------------------------------------------------------ENDTEEQQISLNNCIIEE-----NKNAVIDTMI---------------------------------LEESNNDRKK--LRNGKYISTNTSGL--------SKINGDLNKYGLSQQK---MQSVKKSVKRKSNGAEELETK--------SLMLA--QNEKILCDNKSDLTLK-----------QMQS-DSSDESESNILK-------KNKTE----------NNNIINTEESKIMQQKPFNVHQKCEYCCQKLTSIDIKIYPGHPNNAVEEM-IALTDPRLSLFTGEEIV-IHESDERPQNKITHFCVYDKNGHLCSFDTGLIEKNIVLYFSGYMKPIYEENSCP-EGGV--PTKDMGPINEWWVSGFDGGELALVGFTTAFAEYILMEPAEVYSPFMDSVKEKIYMSKIVIEFLLD--EINPTYEDLLNKLQTIVPPKG-LSRFTEDSLLRYAQFICDQVISFDASAG---PEDPLLITSPCMRALVTLAGVTLNKRIALRRTQ----------------SRDQKNKKTTWTKATTT----K-LV---NNMFETFFSDQIATN--NDKEISGPKRHRCGICETCQQPDCGVCTACKDMIKFGGSGRSKQACNK--RRCPNMAIQEADDSDQEDDDFNDTLIEN---TKI------------TQKMILKEF-KHVEKEITWVGESIIND-GRRT----FYKSVM---VVDEEIKANDYVLIESNDPTVPLQIAKVIYMWE-DKNGAK--LCHANWFRRGSDTVLGE----TSDSLELFLLDE-CD--NVPFTSVK-----SKATVIYKTNPKNWNELGNADILPEDEIQNKDGKTFFYQKKYIPETARFEDCSLDPEC--PRKEISHRFCPACIRFTTLQ-CYYTPKVFDREEEKNS-----KEVTYNIVKYKNEEFKVGSAVFLMPGAIKYK-YTSTYHISQK--VKKGK-VDEDMYPEYYRK--SSDH--VKGSNYDTPEPFHIGYINSIYATTNNKLVASSDIWIKINKMYRPENTHKGLTLMQQVDLNMVYWSDEVCDIKFSDVAGKCYLVYSENLDQ--SVEEWTTAGPYR--FYFSQAYNASEKTFVDPPYYAMNIGKLGSGKGKGKAKCK-SKKLET--SDKKIIDKPINYCKVPKK--------------LKTLDVFAG--CGGLSEGLRQAGI-V-DN--QWAIEKDEPAACAYRLNNPNTTVFCEDCNVLLRKVMNGDLCDNNGQRLPQKGEVELLCGGPP---CQGFS-------GMNRFNSRQYSLFKNSLVV-SCL--SYC-DYYRPKFFIMENVRNFVSFKRSMVLKLTLRCLVRMGYQCTFGILQAGNYGIPQTRRRLIILAAAPGEVLPKYPEPTHVFSKR------ACQLSVIVD----------------------------------NKKYSSN-----------CDWTESAPYR-------------TISVRDA----------------------------------------------------MSDL-P-----------------------NI----------------RNGWNNEE--------IAYSDEP-ISHFQRK-VRPKE-PDAILRDHICKDMAPLVEARIAHIPTASGSDW--RDLPNITVRLSDGTYSKKLEYMYHDKK------AGKSSTGALRGVCSCCMGKMCDPIARQYNTLIPWCLPHTGKRHNHWAGLYGRLEWDGFFGTTITNPEPMGKQGRVLHPEQTRVVSVRECARSQGFPDSFRFYGNI--LDKHRQIGNAVPPPLGAALGFEIRKCLKNDNILKT-----------------------KIEDLHD-----------------------------------------
>Api_mel_XP_006563009.1
--------------------------------------------------------------------------------------------------------------------------------------------------------------------------------------------------------------------------------------------------------------------------------------------------------------------------------------------------------------------------------------------------------------------------------------------------------------------------------------------------------------------------------------------------------------------------------------------------------------------------------------------------------------------------------------------------------------------------------------------------------------------------------------------------------------------------------------------------------------------------------------------------------------------------------------------------------------------------------------------------------------------------------------------------------------------------------------------------------------------------------------------------------------------------------------------------------------------------------------------------------------------------------------------------------------------------------------------------------------------------------------------------------------------------------------------------------------------------------------------------------------------------------------------------------------------------------------------------------------------------------------------------------------------------------------------------------------------------------------------------------------------------------------------------------------------------------------------------------------------------------------------------------------------------------------------------------------------------------------------------------------------------------------------------------------------------------------------------------------------------------------------------------------------------------------------------------------------------------------------------------M--------------MRVLELYSG--IGGMHYALQESGIKG-DI--VAAVDINTVANSIYKYNFPNVLLLNCNIQSLSA------------QEINNL-NIDTILMSPP---CQPYTR-IGLQKDMLDNRSSS-----LLHVL-SLI--PQI-KTLKYI--LLENVKGFEKSEMRNAVL---KCINTSGFNYKELILSPCQFGIPNTRYRYYLLAKK--NNLEFCFDQS-VLNFE-----LSDSILKILP-------------------KNPEN--------------------------------------------------------------------------------------------------------------------------------------------------------------------------------------------------------------------------DYYLLGTII--------------------------------------------------------------------------------------------------------------------------------------------------------------------------------------------------------------------------------------------------------
>Cer_bir_XP_011343588.1
--------------------------------------------------------------------------------------------------------------------------------------------------------------------------------------------------------------------------------------------------------------------------------------------------------------------------------------------------------------------------------------------------------------------------------------------------------------------------------------------------------------------------------------------------------------------------------------------------------------------------------------------------------------------------------------------------------------------------------------------------------------------------------------------------------------------------------------------------------------------------------------------------------------------------------------------------------------------------------------------------------------------------------------------------------------------------------------------------------------------------------------------------------------------------------------------------------------------------------------------------------------------------------------------------------------------------------------------------------------------------------------------------------------------------------------------------------------------------------------------------------------------------------------------------------------------------------------------------------------------------------------------------------------------------------------------------------------------------------------------------------------------------------------------------------------------------------------------------------------------------------------------------------------------------------------------------------------------------------------------------------------------------------------------------------------------------------------------------------------------------------------------------------------------------------------------------------------------------------------------------------M-----------TTEMRVLELYSG--IGGMHYALHESGVAA-KI--VAAVDINPVANDVYRHNFPETVLMNRNIQSISA------------QELNKL-NIDVILMSPP---CQPFTR-LGLKKDALDNRACS-----LLHVL-SLI--PDL-RDLKYI--LLENVKGFEVSQMRDKLI---NCLESCGYSYRELILTPCQFGIPNSRHRYYLLAKR--NGLRFCLEQG-LLENS-----SLPESFESLP-------------------KSKHSTLAEKHGKI-NPKSGMV-----------CYTLKNILEN----PEESKYLLPSKLLQKR------------AWILDIRTPDSNGSCCFTKGYGHYAEGTGSVYCPFSEETIALKYNE----------ASNRENNSIEQVQIL----------------SDLRLRFF--------SPREVCR-LMCFPED-FDFPK------------------HITDKQKYRLLGNSINVHVVSRLILILCTENKNISEI-Q--------------------------------------------------------------------------------------------------------------------------------------------------------------------------------------------------------------------------------
>Dro_mel_FBpp0110211
---------------------------------------------------------------------------------------------------------------------------------------------------------------------------------------------------------------------------------------------------------------------------------------------------------------------------------------------------------------------------------------------------------------------------------------------------------------------------------------------------------------------------------------------------------------------------------------------------------------------------------------------------------------------------------------------------------------------------------------------------------------------------------------------------------------------------------------------------------------------------------------------------------------------------------------------------------------------------------------------------------------------------------------------------------------------------------------------------------------------------------------------------------------------------------------------------------------------------------------------------------------------------------------------------------------------------------------------------------------------------------------------------------------------------------------------------------------------------------------------------------------------------------------------------------------------------------------------------------------------------------------------------------------------------------------------------------------------------------------------------------------------------------------------------------------------------------------------------------------------------------------------------------------------------------------------------------------------------------------------------------------------------------------------------------------------------------------------------------------------------------------------------------------------------------------------------------------------------------------------------------------------MVFRVLELFSG--IGGMHYAFNYAQLDG-QI--VAALDVNTVANAVYAHNYGSNLVKTRNIQSLSV------------KEVTKL-QANMLLMSPP---CQPHTR-QGLQRDTEDKRSDA-----LTHLC-GLI--PEC-QELEYI--LMENVKGFESSQARNQFI---ESLERSGFHWREFILTPTQFNVPNTRYRYYCIARK--GA-DFPFAGG-KIWEE-----MPG-----------------------------------------AIAQNQG-----------LSQIAEIVEE----NVSPDFLVPDDVLTKR------------VLVMDIIHPAQSRSMCFTKGYTHYTEGTGSAYTPLSEDESHRIFELVKEIDTSNQDASKSEKILQQRLDLL----------------HQVRLRYF--------TPREVAR-LMSFPEN-FEFPP------------------ETTNRQKYRLLGNSINVKVVGELIKLLTIK-----------------------------------------------------------------------------------------------------------------------------------------------------------------------------------------------------------------------------------------
>Onc_fas_OFAS001247-PA
---------------------------------------------------------------------------------------------------------------------------------------------------------------------------------------------------------------------------------------------------------------------------------------------------------------------------------------------------------------------------------------------------------------------------------------------------------------------------------------------------------------------------------------------------------------------------------------------------------------------------------------------------------------------------------------------------------------------------------------------------------------------------------------------------------------------------------------------------------------------------------------------------------------------------------------------------------------------------------------------------------------------------------------------------------------------------------------------------------------------------------------------------------------------------------------------------------------------------------------------------------------------------------------------------------------------------------------------------------------------------------------------------------------------------------------------------------------------------------------------------------------------------------------------------------------------------------------------------------------------------------------------------------------------------------------------------------------------------------------------------------------------------------------------------------------------------------------------------------------------------------------------------------------------------------------------------------------------------------------------------------------------------------------------------------------------------------------------------------------------------------------------------------------------------------------------------------------------------------------------------------------------------------------------------------------------------------------------------------------MISDPSILCQP------------------------------------------------------------------------------------------------------------------------------------------------------------------------------RE-----------CFSINEILEMHDDSVMYDEFLVSEDVLFKR------------ALIMDIVTKEDKRSCCFTKAYARYIEGTGSVYSSLDRLGVSKVLQN-----------VKVSEEKSKKFKLL----------------KSLQLRFF--------SPKEVSN-LMCFPSD-FTFPN------------------SVTQRQKYKLLGNSINVKVVSHLITYLFHS-----------------------------------------------------------------------------------------------------------------------------------------------------------------------------------------------------------------------------------------
>Nas_vit_XP_008204447.1
------------------------------------------------------------------------------------------------------------------------------------------MMAMDL---------------------------------FVDH-----------------------------------------------------------------------------------------------------------------------------------------------------------------------------------------------------------------------------------------------------------------------------------------------------------------------------NY---------------------------------------------------------CKLN----KSNVKIDKAENYDNFNI--SQENIL--AYKINNNEL---------------MEFDIQNY------------------VEIQCNDEMQNDISEDVINFNS--INTNTENRYFNNDATRLNCNEIAK-DVNFINTLEDM-------NFNNISNVINNSIATENE-HSMNDSMANS-----------------GSQCL-------------------------------------------------------------------------------------------------------------------------------------------------------------------------------------------------------------------------------------------------------------------------------------------------------------------------------------------------------------------------------INNLPLNNHNSTFTS--------------YSTEDSGIES---------MDSL--LFTESEDSFLLDSRDD----------------------HCYSFS-------KERDG------------AKK--SYFNKRKAE---SSSAASISTNIENSDVI-----KDKSEVPAKRNRTTKRSREVIISEESP-IIEGKYEESRRVTRLLVKNSDEK----PVKYIDNTPGKLVWGYFR----------SGWW--P--DLNIVTALIIRAEDAG--------------------------MIPSSEKIWVS-----------WIGESRISELNAKC--------IDKFSNHLERRLDNLATNSKTKVTCKKQ---KDEACFKTIQLLKKHFT--------------------------------GGALVKPYIAWIKNNIL----P-YK---NKLDELHFYPYPESL--SDKL-NNLKIVNSEKNEKYLRQQEKE-------------RLCKAFEPKNLIKKIEKFEKPIEKGGINIVDQKYGMIVW---AKMQGYSWWPCVIMDYQHLNRKQP-HVAHQWVMWYGDYKYSQ-VQYRQILTFPTGMD--RMESKITATKDELFCKAVLQAAKDYCDKLGYLTE-PWKIKD--VIH--LFYKSKDIYKLK----NA---ELTEPNE--E--DLYSQTIK-----KQLRKQINNQPISEERKKKILEC---------------------------KNLNLLLS---GKLPLESLCISCLE-SGEE-LEDHPFFHASMCEKCL-------------------------EDFSPKIFAYG-----------------N-DAKCFYCTLCGG--DDLV--AVCDSMSCPRVFCTACIKYIICPEFYEDILLKHPW-------------------------------------------YCFLCDPSSIST--NNVVIKIRNDWR--YKMISLYRINCD----------------------------EEAPS----------NLERL-DRNRK--------------IRVLSLFDG--IGTGLVVLKHLNVNI-EC--YYASEIDPDSMQVSFFNHGNEIIQLGDVRNIDE------------KKIKEIAPIDLLIGGSP---CNELSLANPKRRGLDDPEGTGILFYDYVRIM-KLV--KKH-NKKRHLFWLFENVASMPKKFRNQI---------SKNLGREPKFLDSADFS-AQHRPRLYW------GNLPWGPYQ----VNN------VVLQDVLRK----------------------------------RCNRQAL-----------VKKIMTVTTR-------------TNSLNQT----------------------------------------------------KENLKP-----------------------VL----------------MDGKKDML--------WVTELEK-IFGFPMH-YTDT-------------------NLQKTRRLQLIGKAWSVQTLTAILRPVFLF-----------------------------------------------------------------------------------------------------------------------------------------------------------------------------------------------------------------------------------------
>Acy_pis_XP_001949338.2
-----------------------------------------------------------------------------------------------------------------------------------------------------------------------------------------------------------------------------------------------------------------------------------------------------------------------------------------------------------------------------------------------------------------------------------------------------------------------------------------------------------------------------------------------------------------------------------------------------------------------------------------------------------------------------------------------------------------------------------------------------------------------------------------------------------------------------------------------------------------------------------------------------------------------------------------------------------------------------------------------------------------------------------------------------------------------------------------------------------------------------------------------------------------------------------------------------------------------------------------------------------------------------------------------------------------------------------------------------------------------------------------------------------------------------------------------------------------------------------------------------------------------------------------------------------------------------------------------------------------------------------------------------------------------------------------------------------------------------------------------------------------------------------------------------------------------------------------------------------------------------------------------------------------------------------------------------------------------------------------------------------------------------------------------------------------------------------------------------------------------------------------------------------------------------------------------------------------------------------------------------------------------MRVIEFFSG--IGGMHFALKECNLENFEV--VLAVDINTVANAVYRHFFPSTNLRDLNILSLSP------------EQFDAY-HPDILLMSPP---CQPFTR-NGLVKDINDERTKP-----LLHIIENII--PKS-ESLKYI--LVENVKGFESSLARDKLV---NALSQSGFTFKEFLLSPVHFGICNSRLRYYLLAKK--KPLDFAI--------S-----LPNDIITENY--------W-------------------------DDKLCSR-----------VQQVSDVLSE--SDTELEEYLINDKQLLKG------------GKALDIVTKHSKRSCCFTRSYSSYLCGTGSVYSSLCEENIKEIISN-----------------NDDNLEVL----------------KSLKLRFF--------TPAEVAK-FMCFPVS--DFP--------------------VSKKKAYQLLGNSINVYVVSRLLCLLL----------P--------------------------------------------------------------------------------------------------------------------------------------------------------------------------------------------------------------------------------
>Nas_vit_XP_008217946.1
---------------------------------------------------------------------------------------------------------------------------------------------------------------------------------------------------------------------------------------------------------------------------------------------------------------------------------------------------------------------------------------------------------------------------------------------------------------------------------------------------------------------------------------------------------------------------------------------------------------------------------------------------------------------------------------------------------------------------------------------------------------------------------------MQVELI-----------------------------------------------------------------------------------------------------------------------------------------------------------------------------------------------------------------------------------------------------------------------------------------------------------------------------------MSSDECNESPGRSR--SRSCSTAT-------------SMETDELQSLPPPPEER----------EDTSREADDEEESK------------P--DADGAGPSYLRPRSHSR--------LLENDEAGDRQATADHSSK-------RSRTEL---------ATKQSRPKMMHTGRVAASRKEPVCEICRQKLQDKDLKMYAGHPNDAVDEY-NAVIDEKLCLFNGEEEH-VMQHDWRAINKITFFNVYCRNGHLCPFDSGLVEREAYIYLSGYVKPIYSDDSSI-EGAV--PSKDIGPIVEWFVTGFDGGQDAIIVLSTPLGEYYLMQPSDDYSPFMRCVKEKTFISKTVIECLLD--EPNSEYEDLLNKFETIPMPSG-LPRFTEELLIHHAQFICDQILSFDESAL---SDEPQLIHAPCVKSIIDLSGVTFKKR--FRRGRRRQFLENDEDWQKG--LRLSKQKAPYWSKATTT----Q-QV---HDLFESFFPDQLDNT--ADKL--KLKRRRCGACEACLETDCGQCASCKNMIKFGGTGTSKQACVK--RRCPNMQLVEGDDDDYDEDDDDKANHKE---SSI-----------EVHRKMIRALKKKKSAVIEWMGEPIQS--AKGD----FYNAVM---INHDVIKKNDYIFIEPINSSVPMQVIKVKYMWE-NKMGIK--ILHGTWLWRGSETILGE----TSLPRELFLVDE-CQ--DVPLIYVQ-----AKANVLVREYSNDCTEKGNI-----IDALKENSMILFYQKRYDHVAARFEDLLPELNP---PKGAEHCFCSTCARDILSK-MNRTPQLLELLDDTDD-----KRIKYGIIRYLNEEFRVGSAVYLKPKTFTFE-FPNMNQDTSR-GQKREI-VDEEKYPEAYRK--FNDR--VKGSNVDTPEPFDIGYITSIYSTSKSKLLAGVNAYVTVKKMYRPENTHRGESLKKKSDMNMLYWSDEECDVRLNCIVGKCYIAYSENLNQ--SIEEWSASGPHR--FYFSEAYDLNNEEYTEPPAHACSVTKSFKKDVKAKSKS--KKVETI------IEDIPVSLPQISHK--------------LRTLDVFAG--CGGLSEGLKQAGV-A-ES--LWAIENDTAAAHAYRLNNPKASVFTTDCNSFLEKVINGETS-LGGQSLPKKGEVDLLCGGPP---CQGFS-------GMNRFNSRAYSSFKNSLIV-SFI--SFC-DYYKPRFFLMENVRNFVSFKKSAVLKLTLSCLSRMGYQCTFGILQAGSYGIPQTRRRMILIAAAPGEILPRFPNPLHVFSKS------TCQLTVDVD----------------------------------NVKYFTF-----------TDVHESAPYR-------------AITVYDA----------------------------------------------------LSDL-P-----------------------KI----------------KSGSNEVV--------MRYENDP-LTHFQRK-MRSGMDDELALYDHICKDLGPLVEARMGLIPTKTGSDW--RDLPNIVVRLSDGTCTTKLEYKYNDKK------AGVSSTGAPRGICSCSEGKSCSLRDKQVNTLIPWCLPHTANRHNHWAGLYGRIEWDGFFSTTITNPEPMGKQGRVLHPEQTRVVSVRECARSQGFPDSFRFYGSI--QDKHRQIGNAVPPPLAKAIGLEIRKSVSLKEANE---VLDR---VVVE--------------EES-----------------------------------------
>Nas_vit_XP_001599223.2
MPVD--------------------------------------------GTNLGDD-----------------------------------------------DLMSIHQKISHGSYWS-G-------------SLWREMMAMDL---------------------------------FVDH-----------------------------------------------------------------------------------------------------------------------------------------------------------------------------------------------------------------------------------------------------------------------------------------------------------------------------NY---------------------------------------------------------CKLN----KSNVKIDKAENYDNFNI--SQENIL--AYKINNNEL---------------MEFDIQNY------------------VEIQCNDEMQNDISEDVINFNS--INTNTENRYFNNDATRLNCNEIAK-DVNFINTLEDM-------NFNNISNVINNSIATENE-HSMNDSMANS-----------------GSQCL-------------------------------------------------------------------------------------------------------------------------------------------------------------------------------------------------------------------------------------------------------------------------------------------------------------------------------------------------------------------------------INNLPLNNHNSTFTS--------------YSTEDSGIES---------MDSL--LFTESEDSFLLDSRDD----------------------HCYSFS-------KERDG------------AKK--SYFNKRKAE---SSSAASISTNIENSDVI-----KDKSEVPAKRNRTTKRSREVIISEESP-IIEGKYEESRRVTRLLVKNSDEK----PVKYIDNTPGKLVWGYFR----------SGWW--P--------ALIIRAEDAG--------------------------MIPSSEKIWVS-----------WIGESRISELNAKC--------IDKFSNHLERRLDNLATNSKTKVTCKKQ---KDEACFKTIQLLKKHFT--------------------------------GGALVKPYIAWIKNNIL----P-YK---NKLDELHFYPYPESL--SDKL-NNLKIVNSEKNEKYLRQQEKE-------------RLCKAFEPKNLIKKIEKFEKPIEKGGINIVDQKYGMIVW---AKMQGYSWWPCVIMDYQHLNRKQP-HVAHQWVMWYGDYKYSQ-VQYRQILTFPTGMD--RMESKITATKDELFCKAVLQAAKDYCDKLGYLTE-PWKIKD--VIH--LFYKSKDIYKLK----NA---ELTEPNE--E--DLYSQTIK-----KQLRKQINNQPISEERKKKILEC---------------------------KNLNLLLS---GKLPLESLCISCLE-SGEE-LEDHPFFHASMCEKCL-------------------------EDFSPKIFAYG-----------------N-DAKCFYCTLCGG--DDLV--AVCDSMSCPRVFCTACIKYIICPEFYEDILLKHPW-------------------------------------------YCFLCDPSSIST--NNVVIKIRNDWR--YKMISLYRINCD----------------------------EEAPS----------NLERL-DRNRK--------------IRVLSLFDG--IGTGLVVLKHLNVNI-EC--YYASEIDPDSMQVSFFNHGNEIIQLGDVRNIDE------------KKIKEIAPIDLLIGGSP---CNELSLANPKRRGLDDPEGTGILFYDYVRIM-KLV--KKH-NKKRHLFWLFENVASMPKKFRNQI---------SKNLGREPKFLDSADFS-AQHRPRLYW------GNLPWGPYQ----VNN------VVLQDVLRK----------------------------------RCNRQAL-----------VKKIMTVTTR-------------TNSLNQT----------------------------------------------------KENLKP-----------------------VL----------------MDGKKDML--------WVTELEK-IFGFPMH-YTDT-------------------NLQKTRRLQLIGKAWSVQTLTAILRPVFLF-----------------------------------------------------------------------------------------------------------------------------------------------------------------------------------------------------------------------------------------
>Cer_bir_XP_011350635.1
---------------------------------------------------------------------------------------------------------------------------------------------------------------------------------------------------------------------------------------------------------------------------------------------------------------------------------------------------------------------------------------------------------------------------------------------------------------------------------------------------------------------------------------------------------------------------------------------------------------------------------------------------------------------------------------------------------------------------------------------------------------------------------------M------------------------------------------------------------------------------------------------------------------------------------------------------------------------------------------------------------------------------------------------------------------------------------------------------PPTVP---------------------------------SEPDSSSRRM--SRSRKHASMEESV----------EAGDLTADTTPSALD---SFSKQLVKRKKMNTEANGEAKSVSDPEYEVKMES---DDNTTIEFDKENHNP-----------QIN----QDQAEENAEK-------KMKTE------------GNEEVSQLKSQVKKTSATVERCEICRQKL-NDETRLYQGHPNGAMEEQ-IALTDPKLCLFTGDESF-IHESDERPQNKLTYFSVYDKNGHLCPFDTGLIEKNVMLYFSGYMKAIYEEDSSP-EGGV--PTKDMGPINEWYISGFDGGELALIGFNTAFAEYILMEPSEAYAPFMDVVKEKIYMSKLIIEFLLD--EISPTYEDLVNKLQTVVPPKG-MTKFTEDALLRHAQFICDQVSSFDETAA---PDDPLLITTPCMRSLANLAGVTLGKRGAIRRT-----------------RRMEKVKKPAWTMATTT----K-LV---NNMFENIFADQLAKH--DDKMPIGPKRQRCGICESCQQPDCGTCSFCKDMTKFGGTGRSKQACVR--RRCPNMAIQEADDSDPENEEQYESSAED---EKE------------EEK-PKKDF-KELKKDIIWEEEDKIVD-GQKT----YYKSVM---VGNEQIKINDYILVEPRNPAVPLHIGKVIFMWEDNKNGLK--KFHANWFRRGTDTILGE----TSDPVELFLSND-CD--DVTFTCVR-----SKASVIHKKVPDDWSELGNMDVD--DEIKDVDGKTFFYQMRYIPENARFEDPLPDLEC--PRKETSHRFCPACARLRMLE-QYNTPKVSERINEKSS-----KEVIYGVVKYKDEEYRVGSAVFLHPSAFKFK-HIQTYQEAQK--PKKEV-VDEDMYPEFYRK--VSDH-KAKFSNTDTPEPFHVAYINAIYATTTDLIVSPADICIRVNKLYRPENTHRDLTLMEQADLNMVYWSDEVCSVKFSEVAGKCYLVYSENLSE--SVEEWSMGGPNR--FYFTEAYNAKEKTFDEPPYSIISMGKCGKGKGKGKSKT--KKAEEI--ENKPTIDRPSDYSTIKRK--------------LRTLDIFAG--CGGLSEGFHQAGI-A-EN--LWAIEKEESAAYAYRLNNPKTVVFSEDCNILLHKVMNGDRTDDSGQKLPQKGEVELLCGGPP---CQGFS-------GMNRFNFRQYSLFKSSLIV-SCL--SYC-DYYRPKFFVMENVRNFVFYKRSMVLKLTLRCLVRMGYQCTFGIVQAGNYGIAQTRRRMIILAAAPGEILPKYPEPMHVFNRR------CCSLSVVVD----------------------------------NKKYFSN-----------CGWTKSAPYR-------------TITVKDA----------------------------------------------------MCDL-P-----------------------DI----------------RNGWNREE--------MSYGSEP-LTHFQRK-MRDKQ-YQSILKDHICKEMTPLVEARMAHIPTATGSDW--RDLPNISVRLSDGTFSKKLEYLHHDKR------AGKSSTNALRGVCICSSGRPCDPIDKQFNTLIPWCLPHTGNRHHNWRGLYGRLEWDGFFGTTVTNPEPMGKQGRVLHPTQNRVVSVRECARSQGFRDSFRFYGTI--YEKHRQVGNAVPPPLGAAIGHEIRKCISDATVLS---NERY---KSTNSCAKA-AARSNSLDEAD--ETIMNDVSD-QTLTTHNGASTSSNESKDPAACRRRRYST
>Zoo_nev_KDR21442
M------------------------------------------------------------------------------------------------------------------------------------------------------------------------------------------------------------------------------------------------------------------------------------------------------------------------------------------------------------------------------------------------------------------------------------------------------------------------------------------------------------------------------------------------------------------------------------------------------------------------------------------------------------------------------------------------------------------------------------------------------------------------------------------------------------------------------------------------------------------------------------------------------------------------------------------------------------------------------------------------------------------------------------------------------------------------------------------------------------------------------------------------------------------------------------------------------------------------------------------------------------------------------------------------------------------------------------------------------------------------------------------------------------------------------------------------------------------------------------------------------------------------------SSLESRR----------------------------------------------------------------------------------------------------------------------------------------------------------RKKIVAKRLLNPSDPFEGP------------EGSLVW---GKLRNFPWWPGIIVDEHACGLSCI-PSGQFCIFWFADRRVSG-VQNKWMKDFKKHYE--QCFD--PTVKQALYVSGVEEAVKLCAKRLGHNAE-SWTKKE--ALC--WAQ--AGFQRSA----NR---KVEEVTP-IFVPDGVQDDLLLIKRCRKSNEKNNKLLENCGSSSEASSS---------QPSFQY------------DDLKKVKK---GEMDIEKLCLRCRSSKVQI-VGEHPYFKGSLCKICM-------------------------ETVKEHIFTFG-----------------A-DGIHMHCAICSN--AGEV--FVCSNPQCCKVYCHVCIDLLASEGAKNWIREKEPW-------------------------------------------LCFLC-DDPLSS--MHGFIKPRPDWMNCQRISALFPANNI----------------------------MSS-------------IPLSKKSKSG--------------LRVLSLFDG--ISTGMVVLKMMGIKV-EK--YYASEVDKDAINVSKVNHGDSIEHIGDVELLSP------------EKLSRLGPIDLLIGGSP---CTELSLVNPARKGLYDTEGSGYLFFDFYRVL-MTL--QVL-H-GKNIFWIFENTASMPYRLRNVI---------TRFLGCDPVVIDASWLS-AQRRARFFW------GNIPGLGRTE-LPEIN------MKLDECLMP----------------------------------GMERKAV-----------VEKIRTVTTQ-------------SNSLLQG----------------------------------------------------KNRIFP-----------------------VK----------------MKEEMDAV--------WITELEV-IFGLPLH-YTDTG------------------NLQLRERRQLLGRAWSVPVVKHILQPLKLYFKCEREKSVKQGKM--------------------------------------------TT-----------------------------------------------------------------------------------------------------------------------------------------------------------------------------
>Onc_fas_OFAS010264-PA
-----------------------------------------------------------------------------------------------------------------------------------------------------------------------------------------------------------------------------------------------------------------------------------------------------------------------------------------------------------------------------------------------------------------------------------------------------------------------------------------------------------------------------------------------------------------------------------------------------------------------------------------------------------------------------------------------------------------------------------------------------------------------------------------------------------------------------------------------------------------------------------------------------------------------------------------------------------------------------------------------------------------------------------------------------------------------------------------------------------------------------------------------------------------------------------------------------------------------------------------------------------------------------------------------------------------------------------------------------------------------------------------------------------------------------------------------------------------------------------------------------------------------------------------------------------------------------------------------------------------------------------------------------------------------------------------------------------------------------------------------------------------------------------------------------------------------------------------------------------------------------------------------------------------------------------------------------------------------------------------------------------------------------------------------------------------------------------------------------------------------------------------------------------------------------------------------------------------------------------------------------------------------------------MMGYVALKELDLVI-ED--YFASEIEESAIKVAKLNSKGKITHIGGVESINI------------QKLQQIGRIDLLLGGSP---CTELSLVNPARRGLFDMEGSGPLFFDYLRIL-HDL--QTL-N--PSIQFLFENTAAMPTQFQKTI---------TRFLKCEPILLDSRLFC-PMKRARYFW------GNIPQMNNIS-DIKKNE----FNQLKYFLTE----------------------------------NCGRTPQ-----------VPLLRTVTTN-------------SNSLRQ----------------------------------------------------------------------------------------------------------------------------------------------------------------------------------------------------------------------------------------------------------------------------------------------------------------------------------------------------------------------------------------------------------------------------------
>Api_mel_XP_006569703.1
-----------------------------------------------------------------------------------------------------------------------------------------------------------------------------------------------------------------------------------------------------------------------------------------------------------------------------------------------------------------------------------------------------------------------------------------------------------------------------------------------------------------------------------------------------------------------------------------------------------------------------------------------------------------------------------------------------------------------------------------------------------------------------------------------------------------------------------------------------------------------------------------------------------------------------------------------------------------------------------------------------------------------------------------------------------------------------------------------------------------------------------------------------------------------------------------------------------------------------------------------------------------------------------------------------------------------------------------------------------------------------------------------------------------------------------------------------------------------------------------------MSD--EINPSYEDLLNKFQTIVPPKN-MSKFTEDSLLRHAQFICDQVLSFDNSAD---SEDTLLITSPCMRALANLAGVTLGKRVTFRRT-----------------QREQKVRKPAWTKATTT----K-LV---SDMFENIFTDQLIKH--DDKITMGPKRQRCGVCEHCQQPDCGLCNACKDMIKFGGTGRSKQACVK--RRCPNMAIQEADDSDPENEDQYEILMEN---KKV-----------EEEKSKKKDF-KELKKDIIWIGDQIAND-NLKT----YYKSVI---VGDEEIGINDYVLVEPRNPAIPSHVAKVIYMWE-NKNGIK--QFHANWLHRGNDTILGE----TSDPIELFLSDD-CD--DIPFKSVR-----SKCTVIFKEIQKNWNELGNMDLNFENDIKDLDGKTFFFQKRYIPETARFEDPVPDVKY--LHKKNSYRFCPACTRLNMLE-QFNTPKVYERIEEINS-----KEVIYGLVKYKGEDYRVGTTVFLQPDVFNFK-YKTTYQDVLK--LKKEN-VDEDMYPEFYRK--SSDH--IKGSNFDTPDPFCIGYINKIFANTNDMLVSPSDINIMVNKLYRPENTHKSSTLMEQADLNMVYWSNEVCNIKFIKVVGKCYLTYSENLNQ--SIEEWIAAGPYR--FYFNEAYNVQEKTFDEPPYHAISIGKCGKSKGNLKFKG--KKTEES--EKRAIVNTPIEYKKISEK--------------LKTLDVFAG--CGGLSEGLHQAGV-A-EN--LWAIEKEESAAYAYRLNNPNATVFIEDCNVLLKKVMNGETTNEIGQKLPQKGQVELLCGGPP---CQGFS-------GMNRFNSRQYSLFKNSLVV-SYL--SYC-DYYRPNFFIMENVRNFVSFKRSMVLKLTLRCLIRMGYQCTFGILQAGNYGIPQTRRRMIILAAAPGQMLPKYPEPSHVFSKR------ACQLSVLVD----------------------------------NKKYSSN-----------CNWIDSAPFR-------------TISVKDA----------------------------------------------------MFDL-P-----------------------EI----------------KNGWNKEE--------MSYTNEP-TTHFQRK-MRGKQ-YQPLLRDHICKEMTPLVEARMAHIPIASGSDW--RDLPNIAVRLSDGTYCKQLEYTHDDKK------AGRSSVGAYRGVCCCCTGKSCDPTDRQFNTLIPWCLPHTGNRHNHWAGLYGRLEWNGYFSTTITNPEPMGKQGRVLHPVQTRVVSVRECARSQGFPDSFRFYGTI--LDKHRQIGNAVPPPLGVAIGHEIRNCIQNKDITEI-----------------------DIKIQND-----------------------------------------
>Bom_mor_NP_001036980.1
---------------------------------------------------------------------------------------------------------------------------------------------------------------------------------------------------------------------------------------------------------------------------------------------------------------------------------------------------------------------------------------------------------------------------------------------------------------------------------------------------------------------------------------------------------------------------------------------------------------------------------------------------------------------------------------------------------------------------------------------------------------------------------------MPTSTITCNSIT-----------------------------------------------------------------------------------------------------------------------------------------------------------------------------------------------------------------------------------------------------------------QVCMDKILDGDEIIKE-----NSKRK---------------------------------RSCEEIVSANNKRSKTEDNDGHQISQD-----------STSNDSIENLNIPAKNT---SLIVSENINNVYKNYDEVENK------------P--VYKNGDPIVVE---------------------IDNKDKPGSVNN-------NHDMI------------DDSETISNIKNSNNIIPDTEKCNICGQFLNNSDLIYYQGHPQDAVEEY-IALTNDKLVLSSGEDGD-IME---RPQTNITGFTIFDEQGHLCPIDGGLVENDVRIYMSGYLKSICSDSSEIDEESI--PVKDVGPIIEWFIHGFDGGDRNCITLSTEFGEYNLLKPSEAYTPLMNNLYEKIWLSKVVVEFLEEYHYLQPSYEDLLEVVRDFSIPELNNKKMTEEMLHKHAQFVCDQVVSLEIE-----EDDEPLITLPCMRELIKLMGIKFGKRK-IRTQ-----------------IQYKKTDKKAWTKATTT----P-LV---RKTFESFFSNQLDKT--NHEL--VLRRKRCGVCEACQLPDCGECNACRAMAKFGGHGRTKKACVR--RLCPNMAVEQAEDSDPDDEDEYQQISEK-KQDKI------------DDAVPVKLT-GSNSKNLKWIGEPVKAD-ATKI----YYEKVE---IDGAELCNGDFVMIETSQTNIPTLVAKVVYMWK-EIHNPKSGYFHGEVFIRASDTVLGE----VSDPREVFLGDRCCH--GAPLSSIL-----RKANIERKETSADWFKLGGKEVD--DEHFEDDGRTYFYSKYYDRFTSRFEDLPPDPAC--PNALRKHRFCPSCERKTKRD-ARNIPKVFEKLIVKSEIVSEQNRSEWSYVKWQDFDYKKGCGVFLKPGTFKLK-NSMTKANTVA-KPRFEK-VDETIYPEYYRK--NDSN--TRGSNIDTGEPFCVGYIAAVTAASEGPLVVPQDIYLKVNVLLRPENT--SSKFPQHEDTNVLYWTTEIREIPFSTVVGHCHLIYEQNVPQNISLQEWLGNDPCR--FYFRMAYCKSTGEFTDLPQNAISVGRTDRTKDKGKGKG--KSTKTIETVPAKVVEEKI------RP--------------LRTLDVFAG--CGGLSEGLHQAGV-A-EC--KWAIENVEAASHAYSLNNKSCIVFNEDCNALLKTVMSGAKHSANGLRLPMQGEVELLCGGPP---CQGFS-------GMNRFNSREYSNFKNSLVA-SYL--SFC-DYYRPKYFILENVRNFVAFKKGMVLKLTLRALLDMGYQCTFGILQAGNYGVPQTRRRLIILAAAPGYNLPFYPEPTHVFSRR------ACTLTTTID----------------------------------GKRFSTN-----------IHWDESAPKR-------------TCTIQDA----------------------------------------------------MSDL-P-----------------------QI----------------CNGANKIE--------IEYGSMP-ESHFQRL-VRSND-ENSKLRDHICKNMAPLIQARISRIPTTPGSDW--RDLPNISVTLSDGTKCKVLQYRYDDKR------NGRSSSGAVRGVCACASGRACSPLDKQENTLIPWCLPHTGNRHNHWAGLYGRLSWGGYFSTTVTDPEPMGKQGRVLHPDQHRVVSVRECARSQGFPDTYLFAGSV--QDKHRQIGNAVPPPLGAALGREIKKALTLSLTTS------------------------------------------------------------------------
>Acy_pis_XP_003240668.2
----------------------------------------------------------------------------------------------------------------------------------------------------------------------------------------------------------------------------------------------------------------------------------------------------------------------------------------------------------------------------------------------------------------------------------------------------------------------------------------------------------------------------------------------------------------------------------------------------------------------------------------------------------------------------------------------------------------------------------------------------------------------------------------------------------------------------------------------------------------------------------------------------------------------------------------------------------------------------------------------------------------------------------------------------------------------------------------------------------------------------------------------------------------------------------------------------------------------------------------------------------------------------------------------------------------------------------------------------------------------------------------------------------------------------------------------------------------------------------------------------------------------------------------------------------------------------------------------------------------------------------------------------------------------------------------------------------------------------------------------------------------------------------------------------MAD------------------------------------------------------------NQ--------------------------------------------SSDMEVD-------------------------------------------------------------------------------------------------------------G-----------------N-ESTTVY---------------------------------------------------------------------------------------------------SSKAR--TSELPWLRSSSR--AKTSKLPRITSS----------------------------SNP----------------KPSKLPR--------------LRVLSLFDG--IGTGYYALLKLGFDI-EV--IYASEIDKDALMVTKYHFSDNIKQLGSVTEITT------------KMLDQIAPINLLFGGSP---CSDLSGVNYRKKGLFDPKGTGILFYDYYRIW-NYLSVKAA-RENTPFYWLYENVASMEIKNKDTI---------SKFFECQPIVLDSLHFS-PQRRKRYFW------SSLPGITMLP-HIQKTNYATNAPKLEDYLEK----------------------------------NLDRQAN-----------VEIVGTITSK-------------RSCLQDS----------------------------------------------------KSR-NP-----------------------VC----------------QDGQYTGL--------FITEIEA-IFGLPPH-FTDVG------------------DLSISSRQKLLGRAWSVQVIIDILDMLSGLFAKKFPKNEEKRNVWLNACGLRADEYLPNRTLC----STHFD-RKMSGDKEASKSLPSTSENNN------------------IKDPLSVIE----------------------------------------------------------------------------------------------------------------------------------------------
>Api_mel_NP_001177350.1
------------------------------------------------------------------------------------------------------------------------------------------------------------------------------------------------------------------------------------------------------------------------------------------------------------------------------------------------------------------------------------------------------------------------------------------------------------------------------------------------------------------------------------------------------------------------------------------------------------------------------------------------------------------------------------------------------------------------------------------------------------------------------------------------------------------------------------------------------------------------------------------------------------------------------------------------------------------------------------------------------------------------------------------------------------------------------------------------------------------------------------------------------------------------------------------------------------------------------------------------------------------------------------------------------------------------------------------------------------------------------------------------------------------------------------------------------------------------------MLSEEGKLWVY-----------WIGEARISLLNEKTQ-------IEPFSCNLKARL--------TQN-LNVP---RIRAIDATMQMLRKKL---------------------------------GGTLTKPYFTWIESNFP----KNMI---EMLDEIKFYPYPVKM--QQRL-DHLREKNAKVTERYLLDQKRENQ-------------EKKLAEK--SKD-SPQKVNVDLTLLPLKEQKPGIIAW---AKIAGHNWWPAMIIDYRDCCMREP-TFGCQWIMWYGDYKLSE-VHHQLFLRFDKGME--KMRDYTSNTKKHIYLVGVLQASKDYCSRLGFDTS-NWTLDD--AFE--YFSKPN--HYDYASSANTW--RREDSVK-IY--DKYSARIA-----EKLNELKDNPNVDDQRANDINNS---------------------------DDLRSAIK---GEISFDSLCLKCLRVSNDE-MDIHPFFEGSLCKDCS-------------------------ERYKPCMFVFG-----------------N-DSKCFYCTVCAA--SGMV--IICDKEDCPRVYCTACMKHLLCPTTYEQVLQEDPW-------------------------------------------ECFLCKSRSFT---TDTIVRPRANWK--DKIINMFRTSCD----------------------------SNVEHL----------VAKHNSEKRK--------------IRVLSLFDG--LGTGLLVLLKLGFIV-DA--YYASEIDQDALMVTASHFGDRILQLGNVKDITC------------NTIKEIAPIDLLIGGSP---CNDLSLANPARLGLHDPRGTGVLFFEYRRIL-KLV--RKL-NNERHLFWLYENVASMPSEYRLEI---------NKHLGQEPDVIDSADFS-PQHRLRLYW------HNFPIEPRLL-SSQRE------QDVQDILTP----------------------------------HCQRYSL-----------VKKIRTVTTK-------------VNSLKQG---------------------DG-----------------------------KLALKP-----------------------IL----------------MKDESDSL--------WITELEE-IFGFPRH-YTDVK------------------NLSATKRQRLIGKSWSVQTLTAIFESLCPFFERDIVEIEG-------------------------------------------------------------------------------------------------------------------------------------------------------------------------------------------------------------------------------
>Zoo_nev_KDR10858
-----------------------------------------------------------------------------------------------------------------------------------------------------------------------------------------------------------------------------------------------------------------------------------------------------------------------------------------------------------------------------------------------------------------------------------------------------------------------------------------------------------------------------------------------------------------------------------------------------------------------------------------------------------------------------------------------------------------------------------------------------------------------------------------------------------------------------------------------------------------------------------------------------------------------------------------------------------------------------------------------------------------------------------------------------------------------------------------------------------------------------------------------------------------------------------------------------------------------------------------------------------------------------------------------------------------------------------------------------------------------------------------------------------------------------------------------------------------------------------------------------------------------------------------------------------------------------------------------------------------------------------------------------------------------------------------------------------------------------------------------------------------------------------------------------------------------------------------------------------------------------------------------------------------------------------------------------------------------------------------------------------------------------------------------------------------------------------------------------------------------------------------------------------------------------------------------------------------------------------------------------------------------MKVLELYSG--IGGMHFAFKESGIPG-EV--KVAVDINTIANKVYQHNFPNTKLLQRNIKSFSA------------NEINDS-GIDMILMSPP---CQPFTR-VGLKRDMSDNRTSS-----FIHLL-SLL--PHLNKKWKYL--VVENVKGFEKSETCQQLI---HTLENLDFCYQEFILSPSMFSIPNTRHRYYLIAKR--RPLYFNF--------P-----LQPHVMESLPVPLHTTSSFTDAAYEMSALNSKHKCLVEEN----QMASEGT-----------CYSLNHILEINKSLEYFEQFNVPDKILGKH------------AWLLDIVGPNSTRSCCFTKAYGRYVEGTGSVFSPTSPDIITNAFEQ----------SRSHVPGSHEQLELL----------------RGLAMRYF--------THREVAR-LMCFPDQGFSLPN------------------DVTIKQSYCLLGNSVNVHVVALLILLLTTGDNTVC------------------------------------------------------------------------------------------------------------------------------------------------------------------------------------------------------------------------------------
>Cam_flor_XP_011269612.1
M-----------------------------------LRFNDEMEEAVIDNPPGRDYS-DAMLRRPTSAEGDRPLLQNNDDRRDEADVAGLE-----------RAVVQQQKYQESDRVK---RKSSRSD--KVVSAWSIVCAIDLGLVQKSSLKDVTIASYLDLDFLR--TTKKDAQRFSDFEANNREDVVSDRTS--ANIYDGSWPFIDPARITRITSRK-SVRKRGRRRR-----WSTKRQRKLNVDKTRWDINDATTNLSIKRAASSS-PEDIRRENLGVSNDGPTGLSEN-KFSLTQLHARWSDRDEDENRER-LSGSYGSTDED---------EGVCRATSETSSS-EIVQIDYSGAGYSKFYTSNCQKKESQNRTELSEYPDYFSNVLRIDDNNTEDD-----DFNATPDWDNYNTR----SKFTEINTRT-SVKNGNTLDNIRRRSSRKKSHRLRSSENHLKKPLKERSNKLMRRKKESGNSVTNND-----NYNLRISRDLEENSPECKSDARDSFAADTRDTVK-IVRGRCD-C-------NFTNAACTCKRNLKSTATAIMRDIQAHIRSAEI--DVENIL--DFTISADSLGEKPGDKDLNR-DISMEYDWIG--LEDYEDLNNDEISLHK--SKQSFDLVKADPTESFIDMSM---KRRRRNRRLNRF--TIDCKFVDRTETAYRSAFHECVDFDSPVTTSSLKINMDESWRSEDD-DSGVDMIHSSWRRSV--SFIKDCDNEFDSALL-------------------------------------------------------------------------------------------------------------------------------------------------------------------------------------------------------------------------------------------------------------------------------------------------------------------------------------------------------------------------------LARKIINDDSAKDEK-YYDDEHETLENTCYKYHETAD-----------------VYAISRDTSLHDSCSDE---------------------EDANFV-------NQHDK------------TKNIITYKKKGRDIWRLSSMDRNFVKNRSDKVQV-----TRNKKVDSK-VRLMRRDRDEKGTDLEY-DSDKKEYVPRRITRALVKTTK-----------ENHAGKLVWGYC-----------SGWW--P--------ALIVDAEHAG--------------------------MAPISGKLWVY-----------WIGESQISLLRESTQ-------IQPFSRNLEHRL--------TQPSRKSI---RSRAIDATIQMLRQRF---------------------------------GCTLTKPYYYWIQRNIN----G--F---ETLDDLIFYPYPKNI--QERL-DTLREKNIKATERFISNQRSSPETSP---------TKKQAVEK--CKDTNTSWKQIEDERLPLQNQNPGVIAW---AKIAGHCWWPAMIIDYRDCCLKEP-SFGCQWIMWYGDYKVSE-VRHLEFLKFYKGLE--KMRDYIQNTVKQCYLDGVLQASKDYCSRLGCSTD-NWTLDN--VFE--YFSNMNNIHVPY----NQL--QVSDSNK-IY--DKYSDEIV-----KKINEFKSKPNVDAERKNDIKTS---------------------------DALHRVIS---GECTVEKLCLKCLRFSKDK-MEEHPFFIGSLCKECS-------------------------YAFKPCMFVHG-----------------N-DGKCFYCTVCAA--TGTV--LICDTDDCPRVYCTACLKFLICPKAYDDMLSEDPW-------------------------------------------KCFLCRDESKQP--ANMLLHPRLDWK--EKVSTMFRTASN----------------------------PASKDI---------NFENYKNQKKP--------------IRVLSLFDG--LSTGFLVLLNLGIVV-DV--YYASEIDKNALTISSAHFGDRITYLGDVRDITK------------EKIQEIAPIDLLIGGSP---CNDLSLVNPARLGLHDPKGTGILFFEYCRIK-KLM--KKA-NKDRHLFWLYENVASMPSEYRLEI---------NKHLGREPDVIDAADFS-PQHRLRLYW------HNFPFNPYMP-LFQNQ------QDVQDKLTP----------------------------------NLNRKAL-----------CKKLRTVTCR-------------TGSLLQG----------------------------------------------------KAEVKP-----------------------IM----------------MKGESDRL--------WITELEE-IFGFPRH-FTDVK------------------NLSATNRQKLLGKSWSVQTLTAILRPLCFYFKCKEDETSNNISA------LHKDISLLYR-------GKQF------------------------------------------------------------------------------------------------------------------------------------------------------------------------------------------------
>Mic_dem_XP_008551697.1
-----------------------------------------------------------------------------------------------------------------------------------------------------------------------------------------------------------------------------------------------------------------------------------------------------------------------------------------------------------------------------------------------------------------------------------------------------------------------------------------------------------------------------------------------------------------------------------------------------------------------------------------------------------------------------------------------------------------------------------------------------------------------------------------------------------------------------------------------------------------------------------------------------------------------------------------------------------------------------------------------------------------------------------------------------------------------------------------------------------------------------------------------------------------------------------------------------------------------------------------------------------------------------------------------------------------------------------------------------------------------------------------------------------------------------------------------------------------------------------------------------------------------------------------------------------------------------------------------------------------------------------------------------------------------------------------------------------------------------------------------------------------------------------------------------------------------------------------------------------------------------------------------------------------------------------------------------------------------------------------------------------------------------------------------------------------------------------------------------------------------------------------------------------------------------------------------------------------------------------------------------------------------MRVLELYSG--IGGMHYAFEKSGVPG-TI--VAAIEISTVANEVYKHNFPSTKLINRNIGSLTV------------KDIEDM-KVDSIFMSPP---CQPFTR-NGLQKDINDARTVS-----FFHIL-ELI--PQL-TNLKYI--LLENVEPFSKSLSRDILT---SCLQNSGFNYRECILSPSDFGVPNSRSRYFLIAKK--KNLPFCLSDS-TITDIN----SDLILNILSK----------------------------------SCRFKIFKNKHPEYLTNDCIKLSEVVSN-------------SNEIDTHEYNLPETILNKYIKVLDIRSPDSKGSCCFTSAYGRYAEGT------------GSVFSP-----------------------LLSSDVEEKIYELKNSELTENNSDILKSLRLRYFTPSEVSR-LMCFPHK-FTFPS------------------TINKRQRYKLIGNSINVHIVSLLIILLDYVPDSN-------------------------------------------------------------------------------------------------------------------------------------------------------------------------------------------------------------------------------------
>Nas_vit_XP_001602026.2
----------------------------------------------------------------------------------------------------------------------------------------------------------------------------------------------------------------------------------------------------------------------------------------------------------------------------------------------------------------------------------------------------------------------------------------------------------------------------------------------------------------------------------------------------------------------------------------------------------------------------------------------------------------------------------------------------------------------------------------------------------------------------------------------------------------------------------------------------------------------------------------------------------------------------------------------------------------------------------------------------------------------------------------------------------------------------------------------------------------------------------------------------------------------------------------------------------------------------------------------------------------------------------------------------------------------------------------------------------------------------------------------------------------------------------------------------------------------------------------------------------------------------------------------------------------------------------------------------------------------------------------------------------------------------------------------------------------------------------------------------------------------------------------------------------------------------------------------------------------------------------------------------------------------------------------------------------------------------------------------------------------------------------------------------------------------------------------------------------------------------------------------------------------------------------------------------------------------------------------------------------------------------------------ALQESSVTG-KI--ITSIDINTTANKVYRHNFPETANISRNIESVTV------------EEIAKL-HIDCILMSPP---CQPFTR-IGLKKDSDDNRCLS-----LLHIL-QII--PHI-ESLDYI--LLENVKGFESSQARNEVI---LCLEKSGFNYKELILSPCQFGIPNSRHRYYLIAKR--KGLKFIFDDA-SLITS-----IPEKVLELLP-------------------KNRYTSVPLEDGTHSSIKSKGK-----------CFKLKYILES----NVVENFLIPGKILLKR------------GSLLDIRTPESSGSCCFTKAYSHYVEGTGSVFSPSPDFEIKKKFEE----------INKSSETPEDKMQAL----------------LGLKLRYF--------TPKEVSR-LMCFPEN-FEFPN------------------DLSNKQKYRLLGNSINVHVVSQLIYLLYFENSVSLT-----------------------------------------------------------------------------------------------------------------------------------------------------------------------------------------------------------------------------------
>Cam_flor_XP_011265390.1
-----------------------------------------------------------------------------------------------------------------------------------------------------------------------------------------------------------------------------------------------------------------------------------------------------------------------------------------------------------------------------------------------------------------------------------------------------------------------------------------------------------------------------------------------------------------------------------------------------------------------------------------------------------------------------------------------------------------------------------------------------------------------------------------------------------------------------------------------------------------------------------------------------------------------------------------------------------------------------------------------------------------------------------------------------------------------------------------------------------------------------------------------------------------------------------------------------------------------------------------------------------------------------------------------------------------------------------------------------------------------------------------------------------------------------------------------------------------------------------------------------------------------------------------------------------------------------------------------------------------------------------------------------------------------------------------------------------------------------------------------------------------------------------------------------------------------------------------------------------------------------------------------------------------------------------------------------------------------------------------------------------------------------------------------------------------------------------------------------------------------------------------------------------------------------------------------------------------------------------------------------------------------MKVLELYSG--IGGMHYALRESEITA-KV--VAAIDINPVANAVYRENFPETILMNRNIESLNA------------QELNKL-GLDAILMSPP---CQPFTR-LGLKKDALDNRACS-----LLHIL-NLI--PEL-KSLRYI--LLENVKGFEVSEMRDKFL---NCIESCGYVYRELILSPCQFGIPNSRNRYYLLAKR--KNLKFCFKQP-LLKNS-----LPSALLKLPP-------------------KSMHAILAEKNGKI-NTKSGGM-----------CYTLDNILEN----VEESKYLLPSKLLQKR------------AQVLDIRTSKSNGSCCFTKGYGHYVEGTGSVYCPFADETIKLKYSK----------AANEENNLDQQIQLL----------------SDLKLRFF--------SPKEVCR-LMCFPED-FNFPK------------------HITDKQKYRLLGNSINVHVVSRLIFLLYTENENVHDN----------------------------------------------------------------------------------------------------------------------------------------------------------------------------------------------------------------------------------
>Cer_cal_Ccalc.v2_004812-RA
---------------------------------------------------------------------------------------------------------------------------------------------------------------------------------------------------------------------------------------------------------------------------------------------------------------------------------------------------------------------------------------------------------------------------------------------------------------------------------------------------------------------------------------------------------------------------------------------------------------------------------------------------------------------------------------------------------------------------------------------------------------------------------------MP--------------------------------------------------------------------------------------------------------------------------------------------------------------------------------------------------------------------------------------------------------------------------------------------------------------------------------------------------------------------------------------RIPGRVRR---------SRRRSTIADTTATF-----------NA--EQQNEEAHSSSSG-------------------VSKEDLEERPAK-------RAKHR---------------HVESDKTSEKIVYNKTERCNICRQKI-DDYIKIYEGPPNNASEEM-LALTDDKLS---------IDSQDDFPQHKLTHFSVFDRNSHLCPFDTGLVDENVQLFFSGYIKPVYEDDASP-EGGV--PAEMMGPIAEWYIAGFDGGDLALVYIKSPYAEYILMEPSAEYAPIFKALKAKSYLSKYIIEFLLD--ETEPTYEDLINKLETIVPPDN-LEQFTEESLLTHAQFICDRVLSFDADAE---EEDTLFITTPCMRSLVDLAGVTLGRKNALREIRA---------------RRSQRNNQQTWTKATTT----R-LV---NDVFEHVFSDQLIEH--DNEI-SKKHKMRCGVCGHCESPDCGECAACKAMVKFGGTGKSKQACTR--RRCPNMAIKLANESDVEDDDQLETMTEDMSASRS------------EENSDTKTV-KELSKDIAWLGEKIVSD-KKRT----FYTGVT---VGDEMIEVNDCVLVEPNDSSVPPYVAKVVYLWE-TNEGAK--MFHANWFYRGNETILQE----TSHPAEIFLSDQ-CK--DLPFSSIR-----SKCTVIHKKAPENWAELGNTDWNVEDEKKYKDGKTFFYQKRYLFETCRFEDPLPELEC--TSTISSHCFCAVCARVKELD-EFNTPKVSERKEEKCN------MVTYGLVQYKGEDYTVQSAVFLSPKAFSFK-YKLKYSSA----PKRDD-VDPELYPEYYRK--RSDY--VKGSNFELLDPFCIGCISEIYATTNKKEPSLDDIYIKVNKLYRPENTHKGATLVKQEDLNKLYWSDEVCTINFGNVVGKCYLAYSENITI--PIDDWTDAGPYR--FYFSEAYDIEHEKFEEPCSTARNLGRSTLKGSKGNVKLKGNKSKIS--EEKEDTNKPIEYKIIGRK--------------LRTLDVFSG--CGGLSEGLHQSGI-S-ET--LWAIEKEKPAANAFRLNNPQAT---------------GETTDKWGQKLPQKGDVEILCGGPP---CQGFS-------GMNRFNKRQYSLFKNSLVV-SFL--SYC-DYYRPKFFIMENVHNFLSFKKHVVLKLTLRCLIRMGYQCAFESLQAGNYGVPQSRRRAILLAAAPGQTLPKYPEAMHVFRKH------F-NIRTYIG----------------------------------KKYYDTT-----------RTWT-SAPYR-------------TITVKDA----------------------------------------------------IFDL-P-----------------------EI----------------KNGCSTLK--------MPYTSDP-VSHFQRK-IRRKL-TEPMLRDHICKTMNPLILTRISHIPLTVGADW--RDLPNIAITLGTGYKVKKLEYTHDDKK------MGRAPTGALRGVCNCAEGDKCDPMARQFDTLIPWCLPHTGTRHNHWAGLYGRLEWDGFFSTTVTIPEPMGKQGRVLHPVQNRVVSVRECARSQGFPDYYQFHGEI--NDKHRQIGNAVPPPLAAAIGHEIRKCIRDTDVIP---KIES---ELTEDIERPTTSR-----EYP-----------------------------------------
>Cop_flo_XP_014203900.1
---------------------------------------------------------------------------------------------------------------------------------------------------------------------------------------------------------------------------------------------------------------------------------------------------------------------------------------------------------------------------------------------------------------------------------------------------------------------------------------------------------------------------------------------------------------------------------------------------------------------------------------------------------------------------------------------------------------------------------------------------------------------------------------MK----------------------------------------------------------------------------------------------------------------------------------------------------------------------------------------------------------------------------------------------------------------------------------------------------------------------------------------------------------------------------AISKARTSTPKTPRRAS---KVSTKRNANKSLVTAEKQETN-----------VT--IDFEVPILNESVFNST----------------NNSLDLNKRDGQSANMLITRSNDEN--------LHGTTNSLMRSTVAFETNDKDEILCSICQQRL--DDIIFYDKRPLDGKSEA-MSIVDNRLVLFDGEENNEYSQEDTRAYNKITCFSVYCKNGHLCSFDSGLIDKDKEIYFSGYVKPIYSEDPVI-TDGVAIPGKNFGPIVEWWTTGFDVGEKPTVGFCTELGDYLLMEPSPEYASFMETATLKIFVSKTVIEFVLH--EPDASYEDLLRKLQTIPMPGNKPEVFTEDDLMRLAPFICMQLMSFDELSN---PAEQLLVVSPCIRRMMDLAGIDFRYNYLEKSQST----------RIGRETRVNKRKKRLYNSDEIN-SNLS-LVLDHRNLIEVIFHCNQTKI---PQV-ASKNTLKCECCVNCRRPGCGECLGCT----------LKKNCWR--KRCAWSEIQDANIEDEWLSKFIPTKDIP--FSTI------------AYNNKITGI-KEYKKDVALLGPPIAFD-NGDS----YYESAK---VSGFHIKSGDFVCLRSSLTSVPPQIMKVHYIYE-NNSGEA--MCHANFYWWGKDTVLGE----FSNPKEVFNIAL-CS--NIPLASIS-----KKVKVVERKKPVFWDQS--------ITAREFNEDIYFCEKSFEPLTGKFYDLPVEDETLREKSQTPYKFCKIQVDVDHAD-AQKKPRVLTKLDEKDN------KIMYEKVYYKNEEYFVGSTVYIKPRKLYFK-FPMSNNNAYVGSVKNET-IDDKKYTESYRI--KKIP--VKELQHEILPILDIGFITELFSMD-------DKIFMRVKKFYRPENTHDGKNLIKKSNLNQLFWSEEETEMEFTHVIGKCYVVHKNSIKT--SVDQWTAGGPDR--FYFSKEYQDETFVDVNKERYKGSI---------------------------VIRDIPKEHP-VTRK--------------LKTLNIFAG--CGGLAMGFQRSGL-A-SI--KWAIEPDKAALSVFQLNMTKTEVFNTNVKSFLEAVKNVEEE-LDKPKIPTE-EVEFLCATIP---GKNYK-------SLEN--------FKNSDVA-TFI--EYC-EYYRPVLFAMDADENLV--KHNDFLKLTLSCFVTIGYQVTFNVMQVGNFGVPQNRKRSVILGAAPGYKLPSYPKNLHVFPKS------MCQFHVIVD----------------------------------DKKYCPI-----------DEWNNSAPFR-------------SVNVHDA----------------------------------------------------ISDL-P-----------------------LI----------------AYGQYKND--------LGYYGKL-LTHYQKL-MRLGV-SENDMFDHECKKFSALVHVRFLLLPLSPGSDW--RNLPNSDMKLIDGSHTKKLIYTHDDTD------AGKNSAGDMRGVCSCANGSVCDLNYRQEDTIIPWHLVHSAKRHNQWAGLYSRLQWDGYFG-NITNPEPLGTEGPVIHPQQPRVVSVRECARSQGFPDDFKLGDAVSTHDKYRLIGQSTSPLLSLCLGSEIKKSLL------------------------------------------------------------------------------
>Pol_dom_XP_015187312.1
-----------------------------------------------------------------------------------------------------------------------------------------------------------------------------------------------------------------------------------------------------------------------------------------------------------------------------------------------------------------------------------------------------------------------------------------------------------------------------------------------------------------------------------------------------------------------------------------------------------------------------------------------------------------------------------------------------------------------------------------------------------------------------------------------------------------------------------------------------------------------------------------------------------------------------------------------------------------------------------------------------------------------------------------------------------------------------------------------------------------------------------------------------------------------------------------------------------------------------------------------------------------------------------------------------------------------------------------------------------------------------------------------------------------------------------------------------------------------------------------------------------------------------------------------------------------------------------------------------------------------------------------------------------------------------------------------------------------------------------------------------------------------------------------------------------------------------------------------------------------------------------------------------------------------------------------------------------------------------------------------------------------------------------------------------------------------------------------------------------------------------------------------------------------------------------------------------------------------------------------------------------------------MRILELYSG--IGGMHYAFRESGVAG-NV--IGAVDINPVANNVYKHNFPEVLLMNRNIESISE------------EEFMKL-NIDMILMSPP---CQPFTR-VGLQKDKLDKRSCS-----LFHLL-QII--PRI-SSLKYI--LLENVKGFENSETRIELL---KCLKNCYFNYKELILSPTQFGIPNTRHRYYLLAKK--KGLKFCFDDS-ILDYS-----LSQRLITLLP-------------------RSKHQLLIEKEYVD-NIEFGVI-----------CYKLKHILED----CEEELYLIPKNVLQKR------------ATLLDIRTAENCGSCCFTKAYGHYVEGTGSVYCPFSEETVQKSLTE----------STKYEKYSEDQLKLF----------------LSLKLRYF--------TPKEVSR-LMCFPED-FTFPN------------------STTIKQKYRLLGNSINVDVVSKLIFLLCITEKENI------------------------------------------------------------------------------------------------------------------------------------------------------------------------------------------------------------------------------------

##########################################################
###Aligned and trimmed protein sequences – fasta format###
##########################################################
>Aed_alb_AALF002946-PA
-------------------------------------------------------------------------------------------------------------------------------------------------------------------------------------------------------------------------------------------------------------------------------------------------------------------------------------------------------------------------------------------------------------------------------------------------------------------------------------------------------------------------------------------------------------------------------------------------------------------------------------------------------------------------------------------------------------------------------------------------------------------------------------------------------------------------------------------------------------------------------------------------------------------------------------------------------MSVTDG-SQCSQTPEYHVLELFSG--IGGMHYAIERSGKPY-KV--VSAIDINPVANTIYNHNFGENKATNSNILSLTP------------DRIQKL-GVNVILMSPP---CQPFTR-NGNFKDVDDRRADP-----FVHLC-DLL--DKI-PTVQFI--LLENVKGFERSQACELYK---TRLAAAGFQLKEYILSPHDFGVPNTRHRYYCVAKR--TA--FTN---------------PSTEIVLKP----------------------------------SSRHVAP-----------EKRISDIVET--ESEQLSRYLLKDDLLRKR------------LAIMDVCTPDSTNSMCFTKAYTHYAEGTGSVYSPLTRSEFDEIYRQ-----------IECTEDDGRRMKLL----------------KSLKVRYF--------TPTEVAR-LMCFPED-FEFPK------------------QTTDKQCYRVLGNSINVLVVSSLFDEMD--------------------------------------------------------------------------------------------------------------------------------------------------------------------------------------------------------------------------------------------
>Api_mel_NP_001164522.1
NILPT----PQIKNINIFHNKCEYCRQKL--NEIKFYPGHPNGAVDEE-IALIDPKLCLFNGTESF-IHESDERPQNKLTYFSVYDKNGHLCSFDTGLIEKNVMLYFSGYIKAIYEEDASP-EGGV--PTKDMGPINEWYVSGFDGGELALIGFNTAFAEYILMDPSEEYAPFMDIVKEKIYMSKLVIEFLLD--EINPSYEDLLNKFQTIVPPKN-MSKFTEDSLLRHAQFICDQVLSFDNSAD---SEDTLLITSPCMRALANLAGVTLGKRVTFRRT-----------------QREQKVRKPAWTKATTT----K-LV---SDMFENIFTDQLIKH--DDKITMGPKRQRCGVCEHCQQPDCGLCNACKDMIKFGGTGRSKQACVK--RRCPNMAIQEADDSDPENEDQYEILMEN---KKV-----------EEEKSKKKDF-KELKKDIIWIGDQIAND-NLKT----YYKSVI---VGDEEIGINDYVLVEPRNPAIPSHVAKVIYMWE-NKNGIK--QFHANWLHRGNDTILGE----TSDPIELFLSDD-CD--DIPFKSVR-----SKCTVIFKEIQKNWNELGNMDLNFENDIKDLDGKTFFFQKRYIPETARFEDPVPDVKY--LHKKNSYRFCPACTRLNMLE-QFNTPKVYERIEEINS-----KEVIYGLVKYKGEDYRVGTTVFLQPDVFNFK-YKTTYQDVLK--LKKEN-VDEDMYPEFYRK--SSDH--IKGSNFDTPDPFCIGYINKIFANTNDMLVSPSDINIMVNKLYRPENTHKSSTLMEQADLNMVYWSNEVCNIKFIKVVGKCYLTYSENLNQ--SIEEWIAAGPYR--FYFNEAYNVQEKTFDEPPYHAISIGKCGKSKGNLKFKG--KKTEES--EKRAIVNTPIEYKKISEK--------------LKTLDVFAG--CGGLSEGLHQAGV-A-EN--LWAIEKEESAAYAYRLNNPNATVFIEDCNVLLKKVMNGETTNEIGQKLPQKGQVELLCGGPP---CQGFS-------GMNRFNSRQYSLFKNSLVV-SYL--SYC-DYYRPNFFIMENVRNFVSFKRSMVLKLTLRCLIRMGYQCTFGILQAGNYGIPQTRRRMIILAAAPGQMLPKYPEPSHVFSKR------ACQLSVLVD----------------------------------NKKYSSN-----------CNWIDSAPFR-------------TISVKDA----------------------------------------------------MFDL-P-----------------------EI----------------KNGWNKEE--------MSYTNEP-TTHFQRK-MRGKQ-YQPLLRDHICKEMTPLVEARMAHIPIASGSDW--RDLPNIAVRLSDGTYCKQLEYTHDDKK------AGRSSVGAYRGVCCCCTGKSCDPTDRQFNTLIPWCLPHTGNRHNHWAGLYGRLEWNGYFSTTITNPEPMGKQGRVLHPVQTRVVSVRECARSQGFPDSFRFYGTI--LDKHRQIGNAVPPPLGVAIGHEIRNCIQNKDITEI-----------------------DIKIQND------------------------------------------
>Api_mel_XP_006563008.1
-------------------------------------------------------------------------------------------------------------------------------------------------------------------------------------------------------------------------------------------------------------------------------------------------------------------------------------------------------------------------------------------------------------------------------------------------------------------------------------------------------------------------------------------------------------------------------------------------------------------------------------------------------------------------------------------------------------------------------------------------------------------------------------------------------------------------------------------------------------------------------------------------------------------------------------------------------M--------------MRVLELYSG--IGGMHYALQESGIKG-DI--VAAVDINTVANSIYKYNFPNVLLLNCNIQSLSA------------QEINNL-NIDTILMSPP---CQPYTR-IGLQKDMLDNRSSS-----LLHVL-SLI--PQI-KTLKYI--LLENVKGFEKSEMRNAVL---KCINTSGFNYKELILSPCQFGIPNTRYRYYLLAKK--NNLEFCFDQS-VLNFE-----LSDSILKILP-------------------KSKYNLLTKKSCTQ-NSKTDKN-----------CYTLENILEH----VEGSQYLIPKKLLEKR------------VWLMDIRTSQSNGSCCFTKAYSHYVEGTGSVYCPYSEKTIKEAFSE----------ANKYERQSLEVSKIL----------------EKLMLRYF--------TPREICR-LMCFPEE-FIFPE------------------YITDKQKYRLLGNSINVYVVSRLIFLLYTERKIT--------------------------------------------------------------------------------------------------------------------------------------------------------------------------------------------------------------------------------------
>Bom_mor_XP_012550860.1
DDSETISNIKNSNNIIPDTEKCNICGQFLNNSDLIYYQGHPQDAVEEY-IALTNDKLVLSSGEDGD-IME---RPQTNITGFTIFDEQGHLCPIDGGLVENDVRIYMSGYLKSICSDSSEIDEESI--PVKDVGPIIEWFIHGFDGGDRNCITLSTEFGEYNLLKPSEAYTPLMNNLYEKIWLSKVVVEFLEEYHYLQPSYEDLLEVVRDFSIPELNNKKMTEEMLHKHAQFVCDQVVSLEIE-----EDDEPLITLPCMRELIKLMGIKFGKRK-IRTQ-----------------IQYKKTDKKAWTKATTT----P-LV---RKTFESFFSNQLDKT--NHEL--VLRRKRCGVCEACQLPDCGECNACRAMAKFGGHGRTKKACVR--RLCPNMAVEQAEDSDPDDEDEYQQISEK-KQDKI------------DDAVPVKLT-GSNSKNLKWIGEPVKAD-ATKI----YYEKVE---IDGAELCNGDFVMIETSQTNIPTLVAKVVYMWK-EIHNPKSGYFHGEVFIRASDTVLGE----VSDPREVFLGDRCCH--GAPLSSIL-----RKANIERKETSADWFKLGGKEVD--DEHFEDDGRTYFYSKYYDRFTSRFEDLPPDPAC--PNALRKHRFCPSCERKTKRD-ARNIPKVFEKLIVKSEIVSEQNRSEWSYVKWQDFDYKKGCGVFLKPGTFKLK-NSMTKANTVA-KPRFEK-VDETIYPEYYRK--NDSN--TRGSNIDTGEPFCVGYIAAVTAASEGPLVVPQDIYLKVNVLLRPENT--SSKFPQHEDTNVLYWTTEIREIPFSTVVGHCHLIYEQNVPQNISLQEWLGNDPCR--FYFRMAYCKSTGEFTDLPQNAISVGRTDRTKDKGKGKG--KSTKTIETVPAKVVEEKI------RP--------------LRTLDVFAG--CGGLSEGLHQAGV-A-EC--KWAIENVEAASHAYSLNNKSCIVFNEDCNALLKTVMSGAKHSANGLRLPMQGEVELLCGGPP---CQGFS-------GMNRFNSREYSNFKNSLVA-SYL--SFC-DYYRPKYFILENVRNFVAFKKGMVLKLTLRALLDMGYQCTFGILQAGNYGVPQTRRRLIILAAAPGYNLPFYPEPTHVFSRR------ACTLTTTID----------------------------------GKRFSTN-----------IHWDESAPKR-------------TCTIQDA----------------------------------------------------MSDL-P-----------------------QI----------------CNGANKIE--------IEYGSMP-ESHFQRL-VRSND-ENSKLRDHICKNMAPLIQARISRIPTTPGSDW--RDLPNISVTLSDGTKCKVLQYRYDDKR------NGRSSSGAVRGVCACASGRACSPLDKQENTLIPWCLPHTGNRHNHWAGLYGRLSWGGYFSTTVTDPEPMGKQGRVLHPDQHRVVSVRECARSQGFPDTYLFAGSV--QDKHRQIGNAVPPPLGAALGREIKKALTLSLTTS-------------------------------------------------------------------------
>Pol_can_XP_014601309.1
----------------------------------------------------------------------------------------------------------------------------------------------------------------------------------------------------------------------------------------------------------------------------------------------------------------------------------------------------------------------------------------------------------------------------------------------------------------------------------------------------------------------------------------------------------------------------------------------------------------------------------------------------------------------------------------------------------------------------------------------------------------------------------------------------------------------------------------------------------------------------------------------------------------------------------------------------------------------MRILELYSG--IGGMHYAFRESGVAG-NV--IGAVDINPVANNVYKHNFPEVLLMNRNIESISE------------EEIINL-NIDMILMSPP---CQPFTR-VGLQKDKLDKRSCS-----LFHLL-QII--PRI-SSLKYI--LLENVKGFENSETRIELL---KCLKSCHFNYKELILSPTQFGIPNTRHRYYLLAKK--KDLKFCFDDS-VLDYS-----LSQRLMMLLP-------------------RSKHQLFMEKEHVD-NIEFGIV-----------CYKLKHILEN----CEEELYLIPKNVLQKR------------ATLLDIRTAENCGSCCFTKAYGHYVEGTGSVYCPFSEETVQKSLTE----------STKYEKYSEDQLKLF----------------LSLKLRYF--------TPKEVSR-LMCFPED-FTFPN------------------STTIKQKYRLLGNSINVDVVSKLIFLLCITEKENIYI-----------------------------------------------------------------------------------------------------------------------------------------------------------------------------------------------------------------------------------
>Har_sal_HSAL14345-PA
NHDEMQSILEVKVDTSLIANRCEYCKQKI-DLNLKLYQGHPNGAVEEQ-IALTDPKLCLFTGDESF-IHESDERPQNKLTYFSVYDKNGHLCPFDTGLIEKNVMLYFSGYMKAIYEEDPSP-EGGV--PTKDMGPINEWYVSGFDGGELALIGFNTAFAEYILMEPSEAYAPFMTAVREKIYMSKLVIEFLLD--EITPSYEDLLNKLQTSVPPKG-MTKFTEDSLLRHAQFICDQVLSFDDSAE---IEDALLIISPCMRSLANYGGVTLGKRTAVRRAP----------------PNKQKVKQPAWTKATTT----K-LV---SNMFENFFTDQLAKHDDDDKIKMGPKRQRCGICENCQQPDCGACVSCKDMIKFGGTGRSKQACVR--RRCPNMAIQEADDSDLENEED-DGLEND---EKI------------EEK-PKKDF-KELKKDIVWMGDDKIIE-GRRT----FYKSVM---VGNEKIELNDYVLVEPRNSAIPLHIAKVMYMWE-NKIGIK--QFHANWVRRGTDTILGE----TADPMEVFLSDD-CE--DVPFKSVN-----SKATVLHKKTPEDWSKLGNMDIN--DTIKDTDGKTFFYKMRYTSETARFEDPLPDPEC--LRKENSHRFCPACAHLRTLE-QYNRPRVCERLEEKSS-----REVTYGIVKYKGEEYRVGSAVFLRPSAFKFK-YIWTYQEIPL--PKKEN-VDEDIYSEFYRK--SSDHLRIKGSNLLTPEPFHIGYINAIYATTNNMLVSPSDIYIKVNRMYRPENTHRDSTLMEQADLNMVYWSDEVFNVRFTEVAGKCYLAYSENLSE--SVEEWSASGPYR--FYFTESYNAKEKTFDEPPYSIINMGKPGKGKGKGKLKT--KTVEET--ENKPVIDKPANYSTITRR--------------LRTLDIFAG--CGGLSDGLHEAGV-A-ET--LWAIEKEETAAYAFRLNYPNATVFSTDCNTLLRKVMKGDRIDENGQKYPQKGEVELLCGGPP---CQGFS-------GMNRFNLRQYSLFKNSLVV-SCL--SYL-DYYRPKFFVMENVRNFVTFKRSMVLKLTLCCLVRMGYQCTFGILQAGNYGVPQTRRRLIILAAAPGETLPCYPEPTNVFTRR------CCRLSVVVD----------------------------------NRKYSSN-----------CAWKESAPFR-------------TISVRDA----------------------------------------------------MSDL-P-----------------------PI----------------KNGWNKEE--------MPYGNEP-MSHFQRK-VRGKQ-YQPMLRDHICKEMAPIIEARIAHIPTASGSDW--RDLPNIVLQLSDNTFANKLEYTYHDKR------AGESSISALRGVCSCCTGRPCDPTDKQFNTLIPWCLPHTGNRHNHWSGLYGRLEWDGFFSTTVTNPEPMGKQGRVLHPVQTRVVSVRECARSQGFRDMFRFYGTV--HDKHRQVGNAVPPPLGTAIGHEIRKCIRNETLMSLGANSEFADDDIAKAAKAKVTLKTEIPVEANIRKSLTNSVPD-------NEASTSSVKHEIVASSS----SA-
>Cer_cal_Ccalc.v2_000349-RA
DTTNVGKIGVSRLKSNNLQQKCEYCRQSLSSDDLKIYPGHPNGAVEEF-IALTDPRLSLFTGEEDM-VDESDERPQNKLTHFSVYDKNGHLCHFDAGLIEKNVILHFSGYMKPIYEENPCP-EGGV--PTKDMGPINEWWMSGYDGGELAIVGFTTAYGEYILMEPSEAYAPFMDSVKEKIYMSKIVIEFLLD--EVNPTYEDLLNKLQTIVPPKG-LSRFTEDSLLRHAQFICEQVISFDSAAR---PEDPLLITTSCMRALVTLAGVTLNKRIELRRPA----------------AGNQKSKKVLWTKATTT----K-LV---NNMFETFFSDQIATY--NEKEILRPKRQRCGVCEICQQPDCGQCSACKDMIKFGGSGRSKQACNG--RRCPNMAIQEADDSDQDDDDVNDTLMGD---TKI------------TQKMILKEF-KHVDKEITWVGQQILND-GRRT----FYNSVM---LVDEEIRANDYVLIESSDPTVPLQVAKVMYMWE-DKSGAK--LCHANWFRRGSDTVLGE----TSDPFELFLLDE-CD--NVPFASIK-----SKARVIYKKSPDNWHELGNADVLPEDEIENKDSRTFFYQKKYTPETARFEDPPLDPEC--PRKEINHRFCPACVRFTDLQ-CYYTPRVFEKQEEKSS-----TEVTYGMVKFKGEEYRVGSAVYLKPTAIKYT-YTSTYHLVRK--VKKGK-VDEDMYPEYYRK--SSDH--VKGSNHDTPEPFHIGYINSIYAKTKNQLVASSDIWIRINKMYRPENTHKGLTLMQQVDLNMVYWSDEVCNVKFADVAGKCYLIYSDNLDQ--SVEEWTAAGPHR--FYFTQAYDASEKTFVDPPYNATNIGKSEVGKGKGKAKCK-SKRSQT--DDKKVVDRPVDYCTVPRK--------------LRTLDVFAG--CGGLSEGLKRAGI-T-DN--RWAIENDETAACAYRLNNPDTTVFCEDCNVLLRKVLKGDTCDNSNQRLPQKGDVELLCGGPP---CQGFS-------GMNRFNSRQYSLFKNSLVV-SCL--SYC-DYYRPKFFVMENVRNFVSFKKSMVLKLTLRCLVRMGYQCTFGILQAGNYGVPQTRRRLIILAAAPGEVLPKYPEPTHVFNKR------AGQLSVMVD----------------------------------NKKYSSN-----------CDWTESAPYR-------------TISVRDA----------------------------------------------------MCDL-P-----------------------TI----------------RNGWNHEE--------MSYGEEP-ISHFQRQ-IRPRE-SDAVLRDHICKDMAPLVEARIAHIPTACGSDW--RDLPNIAIRLSDGTYSKKLEYMHHDKK------AGKSSTGALRGVCCCCTGKPCDPMDRQYNTLIPWCLPHTGRRHNHWAGLYGRLEWGGYFGTTITNPEPMGKQGRVLHPEQTRVVSVRECARSQGFPDSFRFYGNV--LEKHRQIGNAVPPPLGAALGLEIRKCLKINNTEHLNGTEDLK--------------------------------------------------------------RS-
>Cam_flor_XP_011269620.1
TKNIITYKKKGRDIWRLSSMDRNFVKNRSDKVQV-----TRNKKVDSK-VRLMRRDRDEKGTDLEY-DSDKKEYVPRRITRALVKTTK-----------ENHAGKLVWGYC-----------SGWW--P--------ALIVDAEHAG--------------------------MAPISGKLWVY-----------WIGESQISLLRESTQ-------IQPFSRNLEHRL--------TQPSRKSI---RSRAIDATIQMLRQRF---------------------------------GCTLTKPYYYWIQRNIN----G--F---ETLDDLIFYPYPKNI--QERL-DTLREKNIKATERFISNQRSSPETSP---------TKKQAVEK--CKDTNTSWKQIEDERLPLQNQNPGVIAW---AKIAGHCWWPAMIIDYRDCCLKEP-SFGCQWIMWYGDYKVSE-VRHLEFLKFYKGLE--KMRDYIQNTVKQCYLDGVLQASKDYCSRLGCSTD-NWTLDN--VFE--YFSNMNNIHVPY----NQL--QVSDSNK-IY--DKYSDEIV-----KKINEFKSKPNVDAERKNDIKTS---------------------------DALHRVIS---GECTVEKLCLKCLRFSKDK-MEEHPFFIGSLCKECS-------------------------YAFKPCMFVHG-----------------N-DGKCFYCTVCAA--TGTV--LICDTDDCPRVYCTACLKFLICPKAYDDMLSEDPW-------------------------------------------KCFLCRDESKQP--ANMLLHPRLDWK--EKVSTMFRTASN----------------------------PASKDI---------NFENYKNQKKP--------------IRVLSLFDG--LSTGFLVLLNLGIVV-DV--YYASEIDKNALTISSAHFGDRITYLGDVRDITK------------EKIQEIAPIDLLIGGSP---CNDLSLVNPARLGLHDPKGTGILFFEYCRIK-KLM--KKA-NKDRHLFWLYENVASMPSEYRLEI---------NKHLGREPDVIDAADFS-PQHRLRLYW------HNFPFNPYMP-LFQNQ------QDVQDKLTP----------------------------------NLNRKAL-----------CKKLRTVTCR-------------TGSLLQG----------------------------------------------------KAEVKP-----------------------IM----------------MKGESDRL--------WITELEE-IFGFPRH-FTDVK------------------NLSATNRQKLLGKSWSVQTLTAILRPLCFYFKCKEDETSNNISA------LHKDISLLYR-------GKQF-------------------------------------------------------------------------------------------------------------------------------------------------------------------------------------------------
>Pol_dom_XP_015190493.1
SNHNISEENPVIKKVVDTPQKCEYCRQKLIVNEIKLYQGHPNGAVEEF-VALTDSRLSLFTGEEAM-IHESDERPQNKLTHFSVYDNNGHLCPFDTGLIEKNVALYFSGYMKAIYEENACP-EGGV--PTKDMGPINEWWVSGFDGGELALIGFSTSFGEYILMEPSEEYAPFMDCIRQKIYMSKIIIEFLLN--EINPTYEDLLNKLQTIVPPKG-LPKFTEDALLQHAQFICDQVISFDSSAR---PEDPLLITNACMRALISLAGITVGKKIAMRRVQ----------------QKHQKQKKPCWTKATTT----K-LV---NDTFETFFTDQLAKN--EDKNMIGPRRHRCGVCEACQQSDCGTCIACKDMAKFGGGGKSKQACFK--RRCPNMAIQEAEDSDLEDDELTDTFIEN---TKI------------TQKMILKSF-KNVYKKIEWIGQPVAVD-GRRT----FYEAVK---LIDEEIRVNDCVLIESGDPTVPLQIARVIFMCE-DKSGAK--LCHANWFRRGSDTVLGE----TSDPLELFSLDE-CD--NVPFFSIK-----CKATVIYRKKPQDWSGLGNSDEALENEIKDENGKTFFYQKKYTSETARFEDPALDSIC--QRKEISHRFCPACVRFTDLQ-CYYTPKVFELIEEKNF-----REVIYGVVKYKGEEFRVGSAVFLSPGAIRFK-YTATSHTISK--QKKGKAVDEDMYPEYYRK--SSEH--VKGSNCDTPEPFHIGYINTIYVTTTNKLVASSDIWIKVNKLYRPENTHKGLNLMHQVDLNMLYWSDEVCNVKFSEVTGKCYLTYSENLNE--PLEEWSRAGPYR--FYFTQAYNAADKTFDEPSPQACKIGKFGKGKGKGKG----TKPENS--ETKKFIEKPIDYKKV-EP--------------LRTLDLFAG--CGGLSEGLYQAGI-A-KN--NWAVEKEDAAACAYKLNNPDAIVFSEDCNILLQKVMNGDIYDENGLRLPQKGEVELLCGGPP---CQGFS-------GMNRFNSRQYSLFKNSLVA-SCL--SWC-DYYRPKFFIMENVRNFASFKRCMVLKLTLRCLVRMGYQCTFGILQAGNYGVPQTRRRLIILAAAPGEILPKFPEPTHVFSKR------ACRLSVIVD----------------------------------NKKYSSN-----------CDWTESAPYR-------------TISVHDA----------------------------------------------------MSDL-P-----------------------II----------------RNGWNQEE--------MPYGDEP-NSYFQRK-MRSI--HDSILRDHICKDMAPLVEARIAHIPIASGSDW--RDLPNIVVRLSDGTYSKKLEYNHHDKK------AGKSSTGAYRGVCSCCSGKACDPIDRQYNTLIPWCLPHTANRHNHWAGLYGRLEWEGFFGTTITNPEPMGKQGRVLHPEQTRVVSVRECARSQGFPDSFRFYGNL--LDKHRQVGNAVPPPLGAAIGHEIRKCLQD------------------------------------------------------------------------------
>Aed_aeg_AAEL006166-PA
-------------------------------------------------------------------------------------------------------------------------------------------------------------------------------------------------------------------------------------------------------------------------------------------------------------------------------------------------------------------------------------------------------------------------------------------------------------------------------------------------------------------------------------------------------------------------------------------------------------------------------------------------------------------------------------------------------------------------------------------------------------------------------------------------------------------------------------------------------------------------------------------------------------------------------------------------------MSATDV-TEDPHLPEYQVLELFSG--IGGMHFAIERSGKRY-KV--VSAIDINPVANAIYNHNFGANKASNSNILSLTP------------DRIQKL-GVNVILMSPP---CQPFSR-NGNFKDVDDRRADP-----FVHLC-DLL--DKI-PTVQFI--LLENVKGFERSQACELYK---TRLSAAGFRFKEYILSPHDFGVPNTRHRYYCVAKR--TE--FRN---------------PSDEIVSKP----------------------------------TLQHVGT-----------AKRICDLVEP--ESEKLNRYLLKDDLLRKR------------LAIMDICTPDSTNSMCFTKAYTHYAEGTGSVYSPLMRSEFDAIYKQ-----------IETTDDDDEKLKLL----------------RSLRVRYF--------TPAEVAK-LMCFPDD-FEFPK------------------QTTDKQCYRVLGNSINVLVVSSLFDEMDW-------------------------------------------------------------------------------------------------------------------------------------------------------------------------------------------------------------------------------------------
>Pol_can_XP_014601310.1
----------------------------------------------------------------------------------------------------------------------------------------------------------------------------------------------------------------------------------------------------------------------------------------------------------------------------------------------------------------------------------------------------------------------------------------------------------------------------------------------------------------------------------------------------------------------------------------------------------------------------------------------------------------------------------------------------------------------------------------------------------------------------------------------------------------------------------------------------------------------------------------------------------------------------------------------------------------------------------------------------------------------------MNRNIESISE------------EEIINL-NIDMILMSPP---CQPFTR-VGLQKDKLDKRSCS-----LFHLL-QII--PRI-SSLKYI--LLENVKGFENSETRIELL---KCLKSCHFNYKELILSPTQFGIPNTRHRYYLLAKK--KDLKFCFDDS-VLDYS-----LSQRLMMLLP-------------------RSKHQLFMEKEHVD-NIEFGIV-----------CYKLKHILEN----CEEELYLIPKNVLQKR------------ATLLDIRTAENCGSCCFTKAYGHYVEGTGSVYCPFSEETVQKSLTE----------STKYEKYSEDQLKLF----------------LSLKLRYF--------TPKEVSR-LMCFPED-FTFPN------------------STTIKQKYRLLGNSINVDVVSKLIFLLCITEKENIYI-----------------------------------------------------------------------------------------------------------------------------------------------------------------------------------------------------------------------------------
>Har_sal_HSAL18807-PA
----------------------------------------------------------------------------------------------------------------------------------------------------------------------------------------------------------------------------------------------------------------------------------------------------------------------------------------------------------------------------------------------------------------------------------------------------------------------------------------------------------------------------------------------------------------------------------------------------------------------------------------------------------------------------------------------------------------------------------------------------------------------------------------------------------------------------------------------------------------------------------------------------------------------------------------------------------------------MKVLELYSG--IGGMHFALLESGIPA-KV--VAAIDINPVANDVYRHNFPETVLMNRNIQSISA------------QTLNKL-DVDAILMSPP---CQPFTR-LGLQRDILDSRACS-----LLHVL-SLI--PKL-KNLKYI--LLENVQGFEVSQMRNKLV---DCLEECGYAYRELMLSPSQFGIPNSRRRYYLLAKR--KDLKFCFEQT-PLQND-----SSSELLKLLP-------------------KSKHFLLAEKTGKS-NSRSGKI-----------CYTLDNIVEE---YVEESRRDDQFKVLRSS----------------------------------------------------------------------------------------------------------------------------------------------------------------------------------------------------------------------------------------------------------------------------------------------------------------------------------------------------------------------------------------------------------------------------------
>Tri_cas_XP_008196999.1
----------------------------------------------------------------------------------------------------------------------------------------------------------------------------------------------------------------------------------------------------------------------------------------------------------------------------------------------------------------------------------------------------------------------------------------------------------------------------------------------------------------------------------------------------------------------------------------------------------------------------------------------------------------------------------------------------------------------------------------------------------------------------------------------------------------------------------------------------------------------------------------------------------------------------------------------------------------------MEILELYSG--IGGMHWALKVSGVEG-TI--KAAVDINPTANSVYKHNFPHINLLNRNVQSLTP------------QFINKL-GVNTILMSPP---CQPFTR-NGLQEDINDERTKS-----FIHVL-AIL--PDL-K-VTRI--LIENVKGFERSKMRDLLI---ETLEKCGFNYQEFILTPTQIGIPNTRHRYYCLAKK--PPNVFNFKTG-VLKTE-----FP------------------------------------------NQQNAPH-----------CFEISKVLEQ----NELTPYYLTDKVLTNY------------LETTDIRYSTSRNTCCFTKAYGRYVKGTGSVYSDLPEIT-PEIFNQ----------LSDHEPGSSAYLKLA----------------HGLKMRFF--------TPREVGR-LMSFPED-FTFPE------------------NTSDKQKYMLLGNSINVRVVAELIKLLQ--------------------------------------------------------------------------------------------------------------------------------------------------------------------------------------------------------------------------------------------
>Tri_cas_XP_008193458.1
PAQETGDNTKKHKRTSTHSDKCKFCAQTL--NQAVVYTNFPDDYAEES-VALTSERLNVYNGTENI-SFEEGDLPSHKITCFSIYDLNDHLCPLDTGLLQKEVYLHIGGYIKPIFDDDPSP-ENGI--ATLDMGPIHEWFIAGFDGGEKVLLGIITNYAQYVLMEPSLEYAPIFKSLQEKTVLFKFVIEFLLSNFSRAPSYEELLAAVENSDNP-----LLTEEFLLQNAQFVCDQIHSFDLDAG--DNNDMPLLTMPCVRTLASLAGVSFRKRQLMRNL-----------------LGNQRRTKLQLSKATAT----P-LV---RQLFEQLFPNQIQTE--NCQ---SPKKTRCGICDTCRSPDCGQCVYCKDMVKFGGDGNMKQPCKL--RRCPNLVVQELDESDDETVVTPARGREDGRRPGV------------SRVLSDGPL-QNFRESIDIVLGGVNDD-DTGI---------------LLNIKTGDFVQLSPKSATKPNTIARVVNIYT---ATEP--MVHVYLFYRGNETILGE----VANPQELFASNE-CE--DCPVAAIV-----GQAKVVYKATPDNWADLGG------IECLPSGDDRFFYAKQYDSETATFTDYVK-----VRNELDS---CGHCRLNEERK-KIETPTFKD-----------------NKVQWRNEFYEAGNSVFLDPSVYQFP-IPVECTF-----DDAKE-MNESKYPEYYRK--RE----ANASCKKMPQPFCIGLIETLCDG-------PAGVLMAIRVFFRPENTKGGSMLSYQSDINLLFWSTKFITVPFRKVMGKCYVVYCSD-EQ--KAREWSEGGPYR--YYFRQQYDPDCGELVPPTYSCTRLAL-REGAGQ-------------------------DERPFGRP--------------LKCLDVFAG--CGGLSQGFHAAGV-A-NT--KWAIENDKPALDTFRHNNRTCHVFRDDCNVLLRNVMSGK------GGLPPKSEVEMIVGGPP---CQGFS-------GMNRFNEGEYSLFKNSLVV-SLL--SLC-DYYRPLIFVLENVRNFMLYKGGLILKLTLQCLVAIGYQVRISIVEAGEFGVPQARRRFILIASAPGYQLPRIPEPQHVFLQR------GSRLDIYVD----------------------------------GVKYTNG-----------NFWTQSAPYR-------------MLHVRDA----------------------------------------------------IADL-P-----------------------AI----------------EHDDNRPQ--------MPYDDDEGTSHFQRK-MRGNQ-EE--LLDHICKPIAPIVQTRIKLIPPKGGADW--RNLPNVRVQLPDGTMTEVLQYRYRTKK------QKDGEPN--RGVCACSVEKACDPNDRQSNTLIPWCLPHTADRHNNWAGVYGRLDWSGYFATTTTNPEPMGKQGRVIHPDQNRLISVRECARSQGFPDKTKFFGSV--TSKYRQIGNAVPPPLAKAIGLEIKRALRNRHR---------------------------------------------------------------------------
>Nas_vit_XP_008204446.1
AKK--SYFNKRKAE---SSSAASISTNIENSDVI-----KDKSEVPAKRNRTTKRSREVIISEESP-IIEGKYEESRRVTRLLVKNSDEK----PVKYIDNTPGKLVWGYFR----------SGWW--P--DLNIVTALIIRAEDAG--------------------------MIPSSEKIWVS-----------WIGESRISELNAKC--------IDKFSNHLERRLDNLATNSKTKVTCKKQ---KDEACFKTIQLLKKHFT--------------------------------GGALVKPYIAWIKNNIL----P-YK---NKLDELHFYPYPESL--SDKL-NNLKIVNSEKNEKYLRQQEKE-------------RLCKAFEPKNLIKKIEKFEKPIEKGGINIVDQKYGMIVW---AKMQGYSWWPCVIMDYQHLNRKQP-HVAHQWVMWYGDYKYSQ-VQYRQILTFPTGMD--RMESKITATKDELFCKAVLQAAKDYCDKLGYLTE-PWKIKD--VIH--LFYKSKDIYKLK----NA---ELTEPNE--E--DLYSQTIK-----KQLRKQINNQPISEERKKKILEC---------------------------KNLNLLLS---GKLPLESLCISCLE-SGEE-LEDHPFFHASMCEKCL-------------------------EDFSPKIFAYG-----------------N-DAKCFYCTLCGG--DDLV--AVCDSMSCPRVFCTACIKYIICPEFYEDILLKHPW-------------------------------------------YCFLCDPSSIST--NNVVIKIRNDWR--YKMISLYRINCD----------------------------EEAPS----------NLERL-DRNRK--------------IRVLSLFDG--IGTGLVVLKHLNVNI-EC--YYASEIDPDSMQVSFFNHGNEIIQLGDVRNIDE------------KKIKEIAPIDLLIGGSP---CNELSLANPKRRGLDDPEGTGILFYDYVRIM-KLV--KKH-NKKRHLFWLFENVASMPKKFRNQI---------SKNLGREPKFLDSADFS-AQHRPRLYW------GNLPWGPYQ----VNN------VVLQDVLRK----------------------------------RCNRQAL-----------VKKIMTVTTR-------------TNSLNQT----------------------------------------------------KENLKP-----------------------VL----------------MDGKKDML--------WVTELEK-IFGFPMH-YTDT-------------------NLQKTRRLQLIGKAWSVQTLTAILRPVFLF------------------------------------------------------------------------------------------------------------------------------------------------------------------------------------------------------------------------------------------
>Bom_mor_NP_001036934.1
-------------------------------------------------------------------------------------------------------------------------------------------------------------------------------------------------------------------------------------------------------------------------------------------------------------------------------------------------------------------------------------------------------------------------------------------------------------------------------------------------------------------------------------------------------------------------------------------------------------------------------------------------------------------------------------------------------------------------------------------------------------------------------------------------------------------------------------------------------------------------------------------------------------------------------------------------------M---------EEKMEHRILELYSG--IGGMHCAWNESTIKG-KV--VAAIDINTVANDVYKYNFPETLLFTKNIQSLTP------------IEIEKY-KIDTVLMSPP---CQPFTR-NGKNLDENDPRTNS-----FLYFI-DIL--DKL-NTLQYI--LMENVKGFECSTVRNLFV---EKLTYCGFVYQEFMLSPVSVGVPNSRLRYYCIAKR--NN-TWNF--------K-----RKDELITCLP------------------------------------KTFAK-----------PHCLKDIIEN----NVPDDYLVPDKMLRK-------------ANIFDICYADSNRSCCFTKAYTHYVEGTGSVFTETSYDIVQKYLKL----------ANYFEVGSDEFLQTL----------------KKLKLRFF--------TSKEILQ-LMSFPSE-YSFPK------------------TVTRKQCYRLLGNSVNVKVISELLQILFDE------------------------------------------------------------------------------------------------------------------------------------------------------------------------------------------------------------------------------------------
>Cer_bir_XP_011350631.1
GNEEVSQLKSQVKKTSATVERCEICRQKL-NDETRLYQGHPNGAMEEQ-IALTDPKLCLFTGDESF-IHESDERPQNKLTYFSVYDKNGHLCPFDTGLIEKNVMLYFSGYMKAIYEEDSSP-EGGV--PTKDMGPINEWYISGFDGGELALIGFNTAFAEYILMEPSEAYAPFMDVVKEKIYMSKLIIEFLLD--EISPTYEDLVNKLQTVVPPKG-MTKFTEDALLRHAQFICDQVSSFDETAA---PDDPLLITTPCMRSLANLAGVTLGKRGAIRRT-----------------RRMEKVKKPAWTMATTT----K-LV---NNMFENIFADQLAKH--DDKMPIGPKRQRCGICESCQQPDCGTCSFCKDMTKFGGTGRSKQACVR--RRCPNMAIQEADDSDPENEEQYESSAED---EKE------------EEK-PKKDF-KELKKDIIWEEEDKIVD-GQKT----YYKSVM---VGNEQIKINDYILVEPRNPAVPLHIGKVIFMWEDNKNGLK--KFHANWFRRGTDTILGE----TSDPVELFLSND-CD--DVTFTCVR-----SKASVIHKKVPDDWSELGNMDVD--DEIKDVDGKTFFYQMRYIPENARFEDPLPDLEC--PRKETSHRFCPACARLRMLE-QYNTPKVSERINEKSS-----KEVIYGVVKYKDEEYRVGSAVFLHPSAFKFK-HIQTYQEAQK--PKKEV-VDEDMYPEFYRK--VSDH-KAKFSNTDTPEPFHVAYINAIYATTTDLIVSPADICIRVNKLYRPENTHRDLTLMEQADLNMVYWSDEVCSVKFSEVAGKCYLVYSENLSE--SVEEWSMGGPNR--FYFTEAYNAKEKTFDEPPYSIISMGKCGKGKGKGKSKT--KKAEEI--ENKPTIDRPSDYSTIKRK--------------LRTLDIFAG--CGGLSEGFHQAGI-A-EN--LWAIEKEESAAYAYRLNNPKTVVFSEDCNILLHKVMNGDRTDDSGQKLPQKGEVELLCGGPP---CQGFS-------GMNRFNFRQYSLFKSSLIV-SCL--SYC-DYYRPKFFVMENVRNFVFYKRSMVLKLTLRCLVRMGYQCTFGIVQAGNYGIAQTRRRMIILAAAPGEILPKYPEPMHVFNRR------CCSLSVVVD----------------------------------NKKYFSN-----------CGWTKSAPYR-------------TITVKDA----------------------------------------------------MCDL-P-----------------------DI----------------RNGWNREE--------MSYGSEP-LTHFQRK-MRDKQ-YQSILKDHICKEMTPLVEARMAHIPTATGSDW--RDLPNISVRLSDGTFSKKLEYLHHDKR------AGKSSTNALRGVCICSSGRPCDPIDKQFNTLIPWCLPHTGNRHHNWRGLYGRLEWDGFFGTTVTNPEPMGKQGRVLHPTQNRVVSVRECARSQGFRDSFRFYGTI--YEKHRQVGNAVPPPLGAAIGHEIRKCISDATVLS---NERY---KSTNSCAKA-AARSNSLDEAD--ETIMNDVSD-QTLTTHNGASTSSNESKDPAACRRRRYST-
>Cop_flo_XP_014215932.1
----------------------------------------------------------------------------------------------------------------------------------------------------------------------------------------------------------------------------------------------------------------------------------------------------------------------------------------------------------------------------------------------------------------------------------------------------------------------------------------------------------------------------------------------------------------------------------------------------------------------------------------------------------------------------------------------------------------------------------------------------------------------------------------------------------------------------------------------------------------------------------------------------------------------------------------------------------------------------------------FSGSTVDG-TL--VTSIDINTIANKVYKYNFPKTANCSRNIESLSI------------EEISKL-DIDCILMSPP---CQPFTR-IGLKKDSSDNRCVS-----FLHLL-TVI--PSL-KNLKYI--LLENVKGFETSQSRYELL---SCLEKARFNYQEFILSPCQFGIPNSRHRYYLMAKK--KDLGFIFDNN-GLLTA-----FPDRVLKVIP-------------------KKLYKLLPVEKRTF-NLSHTVA-----------CYKIKNILEE----NVDDKYLIPEKILSKH------------GHLLDIRTPESKGSCCFTKAYKHYVEGTGSVISPYLDIKMKESLKL----------YDN-----KEKLQYL----------------VNLKLRYF--------TPREISR-IMCFPEN-FKFPN------------------ELTDKQKYRLLGNSINIHVVSQLIYLLNYEDNVSQITCF---------------------------------------------------------------------------------------------------------------------------------------------------------------------------------------------------------------------------------
>Mic_dem_XP_008547166.1
ENNSKNGLTLNNNNTGSKSKVCKICNQNL--NELKFLDSLPEDAVEEV-IALADNKLSF---ETEI-DFLEDFRPTYRLMNFSVYDDEDHLCRFDTGLIESNVYLYCCGLILPIHDKDLAN-PTGT--WTQKIGPINEWYTTGYDGGPYQPILLSSPYAEYYLTSPADSYKPFMDPVVEKIYLSKVVIEFLTS--RDDPTYEDLLDELQTVKLPEG--VSLAEESLLKYAQFICDQVTSFDVNSAEDDSDDFPLLTTSCMRSIIKLTGATVGNDMKQTKT-----------------NEISPVKKKSMPKMILT----K-LV---YQIVNKFFSNEDANS--KELF-ATRQSMNCGTCIECLKPECGRCAACRKKKK---SRNQDSVCVK--RRCPNKAIEAADSDTESLDNKTNCLKKI---EGI--------------PELLENM-KVPSKKVKWISSPVSVT-DDRT----YYGKAA---VNSTTIYINDFVKIKSNNPRFEV-IAKVATMWE--KDGEQ--KAHVNCFYNSRDTILGD----LGDKYELFASSQ-CA--DIFLQCID-----SPAVVRKRNIPVKWAELGDTGLS--VKGFASKEKDYFYQMHYSPETARFEYLDLGPK----KRRDS---CLVCLGKTEAD---FQPKVLEPDLENRS---------YGALLYKNEKYRVKDGVYINPAVVKFK-YKFSIPVP----EKLKQ-VDEELYPEYWRKYATGDH--VKGSNYDTPEPFAIGCVKAICSMRDYNLKA-EDIYLVVNKMYRSENTHE-STRAAMADINMLFWSDEEVEVPLTAIMGKCNIFYKPS-------EADVNFVNHQ--FYFTHAYNAEEELFESPPDDVKKMLE--------------NISENQ------------ESKEV-KP--------------LKTLDIFAG--CGGLSQGLSAAGV-A-DV--RWAIEKDPAAARAFVENHPDVKMYEGDCNALLDSIIQKEK-----ESLPQKGDIELLCGGPP---CQGFS-------GLNRFNGSQYSNLKNALLF-TFL--SYC-DYYRPKYVVMENVKNFVFHHKGLMLKLAMYCFLQIGYQCTFAILQAGNFGLPQSRRRIILLAAAPGQKLPAFPEPLHVFSKR------AWQLDVVID----------------------------------GTKYSGN-----------FSWKDSAPYR-------------TICVRDA----------------------------------------------------IGDL-P-----------------------AI----------------SNGENRVQ--------INYQNDV-LSSFQRT-MRGNK-TTGFITDHICKKMSPLVEARMSYIPTNAGADW--RDLPNIIVELSDGTSTKKLEYRHED------------SSGKLRGVCACAAGELCDLKDRQENTLIPWCLPHTGHRHNGWAGTYGRLDWNGFFGTTITNPEPLGKQGRVLHPEQNRVVSVRECARSQGFKDNYVFNGSV--IDKYRQIGNAVPPPLAQAIGLEIKKVLL-------------------------------------------------------------------------------
>Cam_flor_XP_011252718.1
--------------------------------------AHP-------------------------------------------------------------------------------------------------------------------------------------------VYINKII---------------------------------------------------------------------------------------------------------------------------TAIT----R-LI-------------------------------------------------------------------------------------------------------------------------------------------------------------------------------------------------------------------------------------------------------------------------------------------------------------------------------------------------------------------------------------------------------------------------------------------------------------------------------------------------------------------------------------------------------------------------------------------------------------------------------------------------GLSEGLHQAGI-A-EN--LWAIEKEEPAAYAYRLNNPKTIVFSDDCNTLLRKVMNGDSTDDNGQKLPQKGDVEILCGGPP---CQGFS-------GMNRFNLRQYSLFKSSLVV-SCL--AYC-DYYRPKFFVMENVRNFVFFKRYMVLKLTLRCLVRMGYQCTFGILQAGNYGIPQTRRRMIILAAAPGEILPKYPEPMHVFNKR------CCSVHIVVD----------------------------------NKR------------------------------------------------------------------------------------------------------------------------------------------------------------------------VVFF------------------IC---------------------------------------------------------------FAFISVCLCL-----------------FILARSG------------------------------------------------------------------------------------------------------------------------------------------------------------------------------
>Sol_inv_XP_011158526.1
----------------------------------------------------------------------------------------------------------------------------------------------------------------------------------------------------------------------------------------------------------------------------------------------------------------------------------------------------------------------------------------------------------------------------------------------------------------------------------------------------------------------------------------------------------------------------------------------------------------------------------------------------------------------------------------------------------------------------------------------------------------------------------------------------------------------------------------------------------------------------------------------------------------------------------------------------------------------MRVMELYSG--IGGMHYALCESGIAA-KV--VTAIDINPIANDVYHHNFPETVLINRNIQSINA------------QELNKL-NIDIILMSPP---CQPFTR-LGLRKDTLDNRSCS-----LLHIL-NLI--SDL-KDLKYI--LLENVKGFEVSQMRDKLV---DCIESCGYIYREFILSPCQFGIPNSRHRYYLLAKK--NNLKFCFEQS-SLEND-----LLPELFELLP-------------------KSKHLALAEKKGKI-NPKFNRL-----------CYTLDNILEN----IEESKYLVPSKVLQKR------------AWVLDIRTSESNGSCCFTKGYGHYAEGTGSVYCPFTDEIIRLKYNE----------VGSHENDSDKQLQIL----------------SDLKLRFF--------SPKEVCR-LMCFPED-FHFPE------------------HITDKQKYRLLGNSLNIHVVSRLILLLCTENEDI--------------------------------------------------------------------------------------------------------------------------------------------------------------------------------------------------------------------------------------
>Cop_flo_XP_014214364.1
-----GKKESVKTKATKNESVCEICLQKLNDEDLRLYIGHPNDAVDEY-SVLLNPKLCLFNGDETD-ITEGDARALNKVTSFSVYDKNGHVCPFDGGLIERNIDIYFSGYVKPIYEDDSSI-EGGI--PGKDMGPIVEWWVSGFDGGEQAVISFSTEIGDYVLMEPSEEYAPFMIAVREKSFMSKTVIEFLLE--EHNLEYEDLLNKLKTVAMPSG-LPKFTEDILLHHAQFICDQILSFDSSAT---GEDPLLITSPCMRTLVDLAGITFEKGKTVRKGKKYTNRRQEDEWRKGLIRKVQKEKKTAFTKATTT----K-LV---NNLFENFFPDQLANT--TDNL--AFKRRRCGVCEPCQQPDCGECFACQSMLKFGGPGRTKQACVR--RRCPNMEIQEANAEDVEDDTVSEPDAEL---SLD------------AHKKMRGSL-KSRSCRMEWIGEPVGVD-SKGC---RFYSALQ---LENEVISLNEFIYIESIDPSVPLHIVQIKYMWQ-NKIGIK--MIHATWLWRGSQTVLGE----TASSNELFLVDD-CQ--DVPASYIK-----CKTAVVYRNMPENWKSDDNVDADFSMDESSEDCSSFYYQKIYDPLTARFKDVMPDVVT---DFDTLYRYCASCNRSRDISLSLTRPEVYDKLKEVSR-----NEVTYGRFKFKGEEFMVGSCVYLLPKTFDFK-YPVKPKGIAK--IEMKK-VDEDMYPEYFRK--CNDR--IKGSNSDTPEPFDIGYITKILSTSNVILLACTNLNIAVKKLYRPENTCKGESLKQRSDFNEVYWSEEEYVVPFQQIVGKCYLSFVENLDE--HVSEWTVKGPNR--FYFSLMYDGKNDEFDDPPVKACSIGKVSKKSDKLKSKS--KKPENQ----NVVIDSPPEYPKITTK--------------LRTLDVFAG--CGGLSEGLRQAGV-T-EN--HWAIEIDECAAQAYRLNNPNTKVFTGDCNKILTKVIQGETV-SDGQRLPCKGEVDLLCGGPP---CQGFS-------GMNRFNSRAYSLFKNSLVV-SYL--SYC-DYYRPRFFIMENVRNFVTFRKGVVLKLTLRCLLKMGYQCTFGIVQAGSYGIPQTRRRMIILAAAPGEVLPKLPNPLHVFSKS------ACNLSVVID----------------------------------DKKYDPA-----------YSWTESAPYR-------------VVTVRDA----------------------------------------------------LSDL-P-----------------------QI----------------KSGKNDEV--------MNYISEP-VSHFQRQ-IRSGI-HESVLIDHICKDLGLLVEARMAHIPTVTGSDW--RDLPNIVLPLIDGTHTVKLKYKYHDKK------VGKSSTGAFRGVCNCATGKECNPLDRQDNTLIPWCLPHTANRHNNWAGLYGRIEWDGFFSTTITNPEPMGKQGRVLHPEQTRVVSVRECARSQGFPDNFRFYGNV--QDKHRQVGNAVPPPLAKAIGLELRKSLHLSQSHV-----------------------------KN------------------------------------------
>Onc_fas_OFAS015351-PA
NDKKTSSKGFSEKTQKVQPKKCEICHQLLKDSDLKLYQGHPHNAVEEY-IALTDPKLSLFTGEEDN-VSEFDARPQNKITHFTIYDKNGHICPIDGGLIERNVLLYFSGYVKAVYEEDGST-EGGI--PTKDLGPINEWWISGFDGGEKALVGFSTPYAEYYLLEPSPDYAPLMESVKEKIYLGKIVIEFLIE--EENPSFEDLINKIQTTVPPPG-VPKLTEESLLKHAQFVCDQVLSYEAGCD---DNQSVFITTPCMRSLIHLAGVTFGKRQAMRRTD----------------KKIFKDKKPAWTKATTT----P-LV---KNVFETFFTGQLEST--DDKD-KGPRRKRCGVCEACQLPDCGTCIHCADMVKFGGSGRSKQACIK--R-----------------------------------------------------------------------------------NSAK---VGNDVITVNDCVSVEPATPTAPVVIGQVRYMWQ-NMLNQK--FMHIHWFCRGSETALGE----TADPQELFIIDE-CE--NSLLSGIC-----SVVKVEKKEISPNWASDGGKT----ETLEKPDEKIFFYSKRYDEKCGRFEDPFPDPVC--TNEKTSHRFCVSCERQYRQQ-KFENPYVEDRLEEESS----NKEVQYGIVHWRGEEYRPGSCVFLNPSVFHFKTYGNVFKGFKS--SKQEK-VDEDLYPEFYRK--SSDH--VKGSNQNTPDPFCIGLIKSIVTNSRDKLVAPRDICIRVLKFYRPENTRGVLTQTNHIDLNKLYASDEEVVVNFADVVGKCNVTYSENLCE--DSFFWSNGGPYR--FYFSEAYDSKAQTVTEPSKLFRQLGDAGKVTDQFNLIK--KHYLDKFYNKYNTISLMFRFYETGKT--------------FLLVDYYFSFLISGLSEGLHQSGI-A-ET--KWAVEKEESAANAFKLNNPNCTVFTEDCNFLLKLVMNGDLKTSKGQRLPQKGQVELLCGGPP---CQGFS-------GMNRFNSRQYSLFKNSLIV-SYL--SYC-DYYRPRYFILENVRNFVSFKRSMVLKLTLRCLVKMGYQVAFGILQAGNYGVPQTRRRAIILAAAPGEILPKYPEPLHVFNPR------ATTLSVMID----------------------------------DKKV----------------------FT-------------DLYVRDT-----------------------------------------------------------------------------------------------------------------------------------------YQSMLKDHICKEMSSLVEARIAQIPTAVGSDW--RDLPNIVVRLSDDTYTKKL------------------------------------------------------------------------------------------------------------------------------------------------------------------------------------------------------------------------------------
>Pol_can_XP_014605619.1
SNHNISEEKPVIKKVVDTPQKCEYCRQKLIVDEIKLYQGHPNGAVEEF-VALTDSRLSLFTGEEAT-IHESDERPQNKLTHFSVYDKNGHLCPFDTGLIEKNVVLYFSGYMKAIYEENACP-KGGV--PAKDMGPINEWWVSGFDGGELALIGFSTSFAEYILMEPSEEYAPFMDSIRQKIYMSKIIIEFLLD--EINPTYEDLLNKLQTIVPPKG-LSKFTEDALLRHAQFICDQVISFDASAR---PEDPLLITNACMRALVSLAGITVGKKAAMRKVQ----------------QKHQKQKKPCWTKATTT----K-LV---NNTFETFFTDQLAKN--EDKNMTGPRRHRCGVCEACQQSDCGTCIACKDMVKFGGTGKSKQACFK--RRCPNMAIQEADDSDLEDDELTDTFIEN---TKI------------TQKMILKAF-KHVYKKIEWIGPPVVED-GRRT----FYEAVK---LIDEEIRANDCVLIESSDPAVPLQIARVIYMWE-DKSGAK--LCHANWFRRGSDTVLGE----TSDPLELFALDE-CD--NVPFFSIK-----CKATVIYRKKPKDWSQLGNLDEALEYEIKDEDGKTFFYQKKYTSETARFEDPALDSIC--QRKEISHRFCPACVRFTDLQ-YYYTPKVFELIEEKNY-----REVIYGVVKYKGEEFRVGSAVFLSPGAIRFK-YTATSHTISK--QKKGK-VDEDMYPEYYRK--SSEY--VKGSNYDTPEPFHIGYINTIYVTTTNKLVASSDIWIKVNKLYRPENTHKGLNLMHQVDLNMLYWSDEVCNVKFSEVTGKCYLAYSENLDQ--PLEEWSMGGPYR--FYFTQAYNASEKTFDEPSPQACNIGKSSKGKGKGKG----TKSENS--ETKKFIEKLIDYNKVEKP--------------LRTLDLFAG--CGGLSEGLHQAGI-A-EN--NWAVEKEDAAACAYKLNNPNAIVFSEDCNILLQKVMTGDICDDNGQRLPQKGEVELLCGGPP---CQGFS-------GMNRFNSRQYSLFKNSLVV-SCL--SWC-DYYRPKFFIMENVRNFVSFKRCMVLKLTLRCLVRMGYQCTFGILQAGNYGIPQTRRRLIILAAAPGEMLPKYPEPTHVFSKR------ACRLSVLVD----------------------------------NKKYSSN-----------CDWTESAPYR-------------TISVRDA----------------------------------------------------MSDL-P-----------------------II----------------RNGWNQAE--------MSYGDEP-NSYFQRK-MRNI--RDSILRDHICKDMAPLVEARIAHIPTASGSDW--RDLPNIVVRLSDGTYSKKLEYTHHDKK------AGKSSTGAYRGVCSCCSGKTCDPIDRQYNTLIPWCLPHTANRHNHWAGLYGRLEWEGFFGTTITNPEPMGKQGRVLHPEQTRVVSVRECARSQGFPDSFRFYGNV--LDKHRQVGNAVPPPLGAAIGHEIRKCLQNEEITLTSLMKDYRENKVIK------------------NELI----------------------------------SE-
>Onc_fas_OFAS018396-PA
------------------------------------------------------------------------------------------------------------------------------------------------------------------------------------------------------------------------------------------------------------------------------------------------------------------------------------------------------------------------------------------------------------------------------------------------------------------------------------------------------------------------------------------------------------------------------------------------------------------------------------------------------------------------------------------------------------------------------------------------------------------------------------------------------------------------------------------------------------------------------------------------------------------------------------------------------------------------------------------------------------------------------------------------------------------------------------------------------------------------------------------------------------------------------------------------------------------------------------------------------------------------------------------------------------------------------------------------------MSDL-P-----------------------EI----------------RNGFKEEE--------IPYTGDP-MSYFQKM-I------------------------------------W--NSLD-----------TSQMVYTHHDKK------NGKSKTGALRGVCSCASGKPCDPMDRQFNTLIPWCLPHTGNRHNHWAGLYGRLEWDGFFSTTVTNPEPMGK-----------------------------------------QVGNAVPPPLGAAIGREIRKCVATKELSN---NEEK---MITD-----------------------------------------------------------
>Api_mel_XP_006572585.1
----------------------------------------------------------------------------------------------------------------------------------------------------------------------------------------------------------------------------------------------------------------------------------------------------------------------------------------------------------------------------------------------------------------------------------------------------------------------------------------------------------------------------------------------------------------------------------------------------------------------------------------------------------------------------------------------------------------------------------------------------------------------------------------------------------------------------------------------------------------------------------------------------------------------------------------------------------------------MRVVDVFCG--CGGLSLGLQNAGF---EV--ISGFDNWAKAVNVYNENFDHT--------CFLQDLSNRKET----VKLISSLNHDMIVGGPP---CQDFS-------SAGK---RDITLGRADLTY-DYA--YLI-NIIKPNWFIMENVDRV---RKSHILHEIIEDFKKSGYGLTSVILDASYCNTPQKRKRFFLIGELGGQHNILLP----YLQKK------LANIPM--------------------------------------------------------------------------------TIRDY----------------------------------------------------LGNT-L-----------------------G-----------------------------------------LTYYYRH-PRNYS----------------------------------------------------------------------------RRGIYSI---DEPSPTVRGVNRPLP--------------------------KTYVLNQSDSKEADLSL----VRSLTTIERSYIQTFPKNFVFKGTK--TDLEQMIGNAVPVNLATFVGEGIKEYLKDKKYNVLPNNMTQ-DFKLCDAVLKK---KFDFIDKKKGQLDIFTKCYE----------------------------FL-
>Nas_vit_XP_008217951.1
KQSRPKMMHTGRVAASRKEPVCEICRQKLQDKDLKMYAGHPNDAVDEY-NAVIDEKLCLFNGEEEH-VMQHDWRAINKITFFNVYCRNGHLCPFDSGLVEREAYIYLSGYVKPIYSDDSSI-EGAV--PSKDIGPIVEWFVTGFDGGQDAIIVLSTPLGEYYLMQPSDDYSPFMRCVKEKTFISKTVIECLLD--EPNSEYEDLLNKFETIPMPSG-LPRFTEELLIHHAQFICDQILSFDESAL---SDEPQLIHAPCVKSIIDLSGVTFKKR--FRRGRRRQFLENDEDWQKG--LRLSKQKAPYWSKATTT----Q-QV---HDLFESFFPDQLDNT--ADKL--KLKRRRCGACEACLETDCGQCASCKNMIKFGGTGTSKQACVK--RRCPNMQLVEGDDDDYDEDDDDKANHKE---SSI-----------EVHRKMIRALKKKKSAVIEWMGEPIQS--AKGD----FYNAVM---INHDVIKKNDYIFIEPINSSVPMQVIKVKYMWE-NKMGIK--ILHGTWLWRGSETILGE----TSLPRELFLVDE-CQ--DVPLIYVQ-----AKANVLVREYSNDCTEKGNI-----IDALKENSMILFYQKRYDHVAARFEDLLPELNP---PKGAEHCFCSTCARDILSK-MNRTPQLLELLDDTDD-----KRIKYGIIRYLNEEFRVGSAVYLKPKTFTFE-FPNMNQDTSR-GQKREI-VDEEKYPEAYRK--FNDR--VKGSNVDTPEPFDIGYITSIYSTSKSKLLAGVNAYVTVKKMYRPENTHRGESLKKKSDMNMLYWSDEECDVRLNCIVGKCYIAYSENLNQ--SIEEWSASGPHR--FYFSEAYDLNNEEYTEPPAHACSVTKSFKKDVKAKSKS--KKVETI------IEDIPVSLPQISHK--------------LRTLDVFAG--CGGLSEGLKQAGV-A-ES--LWAIENDTAAAHAYRLNNPKASVFTTDCNSFLEKVINGETS-LGGQSLPKKGEVDLLCGGPP---CQGFS-------GMNRFNSRAYSSFKNSLIA-AMV---------------------------------------------------------------------------------------------------------------------------------------------------------------------------------------------------------------------------------------------------------------------------------------------------------------------------------------------------------------------------------------------------------------------------------------------------------------------------------------------------FP-------------KH---------------GEE-------------------------------------------------------------------------------------
>Cul_qui_XP_001867327.1
-------------------------------------------------------------------------------------------------------------------------------------------------------------------------------------------------------------------------------------------------------------------------------------------------------------------------------------------------------------------------------------------------------------------------------------------------------------------------------------------------------------------------------------------------------------------------------------------------------------------------------------------------------------------------------------------------------------------------------------------------------------------------------------------------------------------------------------------------------------------------------------------------------------------------------------------------------MEPQQLDQNEQNPSEYRVLELFSG--IGGMHYAIRRAGKPF-RV--VAAMEINPVANTIYNHNFGPGAATNSNILSLTP------------ERIDQL-GANVILMSPP---CQPFTR-NGHFKDVEDRRADP-----FVHLC-DLL--DKI-PQVRFV--LLENVKGFERSQACEQYK---VRLTAAGFFFREFILSPHNYGVPNTRHRYYCVAKR--TP--FEG---------------PTQEIIVKP----------------------------------HNKHVKS-----------LKSIGEIVEP-DDGDHLNRYLLKPDLLRKR------------LAIMDVCTPDSRNSMCFTKAYTHYAEGTGSVYSPLAREDFDRIYAQ-----------IGLAEDAEEQDRLR----------------ASLKVRYF--------TPKEVAR-LMSFPEG-FGFPK------------------GTTDKQCYRVLGNSINVLVVSSLFDEME--------------------------------------------------------------------------------------------------------------------------------------------------------------------------------------------------------------------------------------------
>Nas_vit_NP_001164521.1
--REKQGKKETKKPVRPAEPICEICLQKLNDEDLRLYIGHPNNAVDEY-SVLLDPKLCLFNGDELD-ITEGDARALNKVTCFSVYDKNGHLCPFDGGLIEKNINIYFSGYVKPIYDDDPSI-EGGI--PGKDMGPIVEWWVSGFDGGEQAIVSFSTEIGDYVLMDPSEEYAAFMISVREKSFMSKTVIEFLLD--EESPSYEDLLNKLQTVAMPKG-LPKFTEDILLHHAQFICDQIVSFDESAT---TDDPLLITTPCMRALIDLAGITFNKGKTVRKGKKRNSRRQEDDWRRGLMRKAQKEKKPSWTKATAT----Q-LV---NNVFDSFFPDQLANN--NTDT-VALKRRRCGVCEPCQQPDCGACSACKSMIKFGGPGRSKQACVK--RRCPNMEIQEANDEDPDDQEGPEPDAEP---SIV------------AYRKKLGNL-KSRTGKIEWVGKPIGTD-SKGS----FYSAVE---LDSETIEINDFVFIESVDPTVPLQIVKVIYMWE-NKMGIK--MFHATWLWRGSETVLGE----TSNSSELFLVDD-CQ--DVPVSYVK-----SKTTVLHRDTPDNWNELGNTSVNNSMDESKEDITSFYYQKRYDPNNARFEDPLPDLEC---RPEIKYRFCSACTRCTCLQ-QQNRPQVFDKLEEKSS-----KEVLYGMVKFKDEEFRVGSAVFLQPGTFKFK-YPLPYQKANR--TKRE--VDEDRFPEYYRK--FNDR--VKGSNFDTPEPFEIGYITSIYATTNVKLLASTSLHIKVKKLYRPENTFKSESMKGRSDLNMLYWSEEEVTLPFTCVVGKCYLTYSENLDI--SVEEWTVAGPNR--FYFTQMYSHKEEEFDEPPSKACSIGKLIKKSDKIKSKS--KKADAP-----KLIDIPPDFPQIKKK--------------LRTLDVFAG--CGGLSEGLHQAGV-A-ES--SWAIEVDEAAAHAYRLNNPNAAVFTGDCNAYLKKVMDGETM-AGGQRLPQRGEVDLLCGGPP---CQGFS-------GMNRFNSRAYSLFKNSLVV-SYL--SYC-DYYRPRFFIMENVRNFVTFKKSMVLKLTLRCLIRMGYQCTFGILQAGNYGVPQTRRRMIILAAAPGEVLPKYPNPLHVFSKS------ACNLSVVID----------------------------------NKKYFPT-----------YDWVESAPYK-------------VTTIRDA----------------------------------------------------LSDL-P-----------------------SI----------------KSGKNEDV--------MSYGSEP-LSHFQRK-LRAGV-SDSLLLDHICKDLGPLVEARMAHIPTVSGSDW--RDLPNIVIPLSDGNHTNKLKYNYHDKK------AGKSSTGALRGVCSCCTGKECNPLDRQDNTLIPWCLPHTGNRHNHWAGLYGRIEWDGFFSTTITNPEPMGKQGRVLHPDQTRVVSVRECARSQGFPDNFRFYGNI--QDKHRQVGNAVPPPLAAAIGMEIRKSVSIAESSS---NVKK---------------------EEN------------------------------------------
>Sol_inv_XP_011172937.1
AKDIITYRNKNRTIKR-STSDCSLVKDEDDDSIGVQHKDTKNMKVVNK-VNVMRQIPRKNLEHLKH-DSESD---PRRVTRALVKTKTKN-------YKEYRAGKLVWGFF-----------SGWW--P--------ALIIEAEHVG--------------------------MAPAPGKMWVY-----------WLGESHISLLKEGTQ-------IQPFSRNLEERL--------SQQSHKSI---RTRAIDATIQILRQRF---------------------------------NCTLTKPYYYWIQRNIS----D--M---ETLDELTFYPYPEHI--LERL-ETLKEKNAKATKKFILNQKRD---SPSREA---PPSKKQNIEK---KDVNTSWEQIDDERLCLQHQQPGVIAW---AKIPGHCWWPAMIVDYRDCCLKEP-IFGCQWIMWYGDYQVSE-VRHLEFLKFHKGIE--KMREYIQNSNRQQYLEGVLQASKDYCSRLGCDTD-NWTLDN--VFE--YFS--NNIHKPY----NQL--QVSDSNK-IY--DKYSSVIV-----NKINDLKFKLDVDAERKRDIKAS---------------------------NDLRRAMS---GECEMEALCLRCLKIYKGK-KEEHPFFTGSLCKKCS-------------------------DEFKPCMFVHG-----------------N-DGKCFYCTICAT--TGTV--LICDSEDCPRVYCTACLKFLLCPKSFDDMLLEDPW-------------------------------------------ECFLCRDESKQP--ANMILRPRLDWK--KRYTRMFRTSK------------------------------LTSDV---------DITHYKKENRP--------------VRVLSLFDG--LSTGFLVLQKLGLVV-EV--YYASEIDVNALTISSAHFGDRISYLGDVRGITK------------EKIQEIAPIDLLIGGSP---CNDLSLVNPARLGLHDPRGTGVLFFEYCRIK-KLV--EKA-NKDRHMFWLFENVASMPTEYRLEI---------NKNLGREPDVIDSADFS-PQHRLRLYW------HNLPFNPYMP-LFESR------QNVQDKLTP----------------------------------NLNREAL-----------CKKLRTVTGR-------------KGSLLQG----------------------------------------------------KAELKP-----------------------II----------------MKGKTDTI--------WITELEE-IFGFPRH-YTDVK------------------NLSATNRQKILGKSWSVQTLTAILRPLCSYFKCNEDETNKETTS----------------------------------------------------------------------------------------------------------------------------------------------------------------------------------------------------------------------------
>Nic_ves_Dnmt2
----------------------------------------------------------------------------------------------------------------------------------------------------------------------------------------------------------------------------------------------------------------------------------------------------------------------------------------------------------------------------------------------------------------------------------------------------------------------------------------------------------------------------------------------------------------------------------------------------------------------------------------------------------------------------------------------------------------------------------------------------------------------------------------------------------------------------------------------------------------------------------------------------------------------------------------------------------------------MKVLELYSG--IGGMHLALQASKLPG-EV--IASVDINTVANHVYGYNFPETNLLNRNIQSLTP------------KFINSL-EVDTILMSPP---CQPFTR-NGLQKDVDDARTCS-----FTHIL-QIL--PEL-K-VKSI--LIENVKGFECSEMRERLI---EALQAAGFNYQEFMLSPTQFGIPNTRHRYYCLASR--CPDKFTC----------------GPMMELF-----------------------------------KYESFPK-----------PFEIVDVLEN---GDVVEEYRLSEKVLNKR------------GNILDICYGHSTRSCCFTKAYGRYIEGTGSVYCPKSEAETAEVYNA--------------------ESKDL----------------LSLKMRFF--------TPREVCR-LMAFPET-FAFPA------------------STTKKQMFNLLGNSVNVKVVSELIKVLI--------------------------------------------------------------------------------------------------------------------------------------------------------------------------------------------------------------------------------------------
>Nic_ves_Dnmt3
---------------------------------------------------------------------------------------------------------------------------------------------------------------------------------------------------------------------------------------------------------------------------------------------------------------------------------------------------------------------------------------------------------------------------DPKGYSVLW---GKF-GRIFWPALVLPSTLVH-SKA-NDDNIWVFWFGDHTFSQ-VKKANIVNFEEYFKDKTITFFRQNTKQSDWLKAIYEAIKIYSKQRNLLVD-NWKSER--LLK--WAL-------------NGFP-RLGEMSE-NF---TLPEWIV-----QKLDELNKTFEVETESESDDDYD---------------------------ALFPIRIT---NQREFEIMCIGCYSFK--I-LHEHPIFFGNICKICQ-------------------------TKLIKTLFMFG-----------------D-DDAQYCCSICGD--FGNL--ILCSSSKCGRGFCAKCIDIL--KDDRKSILEQDNW-------------------------------------------LCYIC-SSSPRN--SKCFIQLREDWM--ERVHTLFNEKLI----------------------------FKIPS----------------FPKKK--------------LRVLSVFDG--IGTGLVALNKLNIDV-EI--YYAIEIDENAIEIVHSHFK-NVEHLGDIKGINE------------NTLLEICPIDLILAGSP---CNDLSRANPLRKGLYEPSGTGILFFYFFKIL-TTM--AKI-N--GPFFWLFENVSSMNIKNKNII---------SRFLMCEPTMVSAAWVS-PQRRERFFW------GNLPTLQCN---FENK-----GPTLEEYLGS------------------------------------NRKAL-----------CEKVNTITTK-------------RNSLYQG----------------------------------------------------NENKYP-----------------------VFDE--------------TTMENDVL--------TINEIES-VFGFDID-YTNVS------------------NIGVSSRQELLGKAWSVQVSCLLLRCLKQFYRSTN-------------------------------------------------------------------------------------------------------------------------------------------------------------------------------------------------------------------------------------
>Nic_ves_Dnmt1
NETRSTKIEKIDLPTKPKSEKCVNCMQFI--DEVVLYEGHPNNSVEEY-VALTNEKLLLFTGNETH-MDQHDERPTNKITHFNIYGKCGHLCAFDSGLIETNKLIYFSGYVKAVYEEDDNP-DGGI--AAHDLGPINAWYTAGYDGGEKAIVGFSTGYAEYYLMAPAVQYEPLMTIVNSKISLSKLVIEFLLDENWQSPTYEDLLQRLES----SG-NEDLTEEALLRHAQFVCDQVVSFDQAADE-GNEEKPLITAPCMRDLVKIAGVTFRKRKGFRKLDK------------G--QIKRKVKKETWSKATTT----K-LV---RDVFESFFPEQIADN--KVEL-KGPKKKRCGVCEACQLPDCGSCNHCKDMLKFGGTGRSKQACKL--RRCPNMAIQDAEESDNEDSADVEPEPET---EEP------------CS--------KRIIHDVTWAEESVENF-NGRI----YYESAV---VGEHIINNDDYVMLNSAAPDHPLVVARVCYMWD-QEPGGP--TFHALIFTRGSDTILGE----TADPREVFYTDT-CE--NCPLGSIV-----CKAEVRRLPFSFNWSRNFEAGLA---PILEDDGKTFHYSKQYDPEMGRFEDYLM-------SDEENPSPCPACTRKHDKN-HYNTPFPYE-----------------NGIFWRGHRFLVGSCVYLNPDVFKFE-SVHDFSDAD---DNKEM-EDEELYPEYYRK--TSE---VKGSNNETPLPFCIGMIEELNTT---------ELTIEVRKFYRPDNINIGMFLSYQSDLNQIFYSSELISLPFKEVTGKCFIVYGDNLDM--EASEWITKGPDR--FYFRQAYNAKTRSYDDVPSMAMKIGHPKKGKGKGKGKS--KSADSV------HFDYPPMWEHLEVP--------------MRTMDIFAG--CGGLSEGLHQSGV-A-DT--LWAIEKEPAAAQAYKLNNPTTKVFTDDCNSILKQVLEN----ADSGVYPRRGDVELLVGGPP---CQGFS-------GMNRFNAGQYSLFKNSLIV-SYL--SYC-DYYRPKYFILENVRNFVSFKKSLVLKLTLRCLLAMDYQVAFGVLQAGHYGVPQTRRRLIIMAAAPGYKLPQYPEPLHVFNKR------GCQLSVVVG----------------------------------GRRYSNG-----------TKWISSAPLR-------------TITVRDA----------------------------------------------------MADL-P-----------------------DI----------------KNGASKHE--------MMYDNDP-MSHFQRK-IRGG--AQSVLKDHICKDMAPLVEARMAHVPLAPGSDW--RDLPNIVVKLRDGSFANKLRYSYKSKK------QTKTQP---KGVCQCSTGRSCDPSDRQFNTLIPWCLPHTGDRHNHWAGLYGRLEWDGFFSTTVTNPEPMGKQGRVLHPDQHRVVSVRECARSQGFPDRYQFSGSI--LDKHRQVGNAVPPPLGAAIGREIRKSVFMTYRQV-------------------------------------------------------------------------
>Ano_gam_AGAP004101-PA
--------------------------------------------------------------------------------------------------------------------------------------------------------------------------------------------------------------------------------------------------------------------------------------------------------------------------------------------------------------------------------------------------------------------------------------------------------------------------------------------------------------------------------------------------------------------------------------------------------------------------------------------------------------------------------------------------------------------------------------------------------------------------------------------------------------------------------------------------------------------------------------------------------------------------------------------------------------MESAKSEPHRVLELFSG--IGGMRMALEEAGKEF-EI--VSAIDVNPIANEVYKHNFGAETVRNGNILSLTA------------EKVTKL-KVDTILMSPP---CQPFTR-NGKFNDINDRRSDP-----FLHIC-ELL--DKM-PLVEFI--LMENVKGFENSQACEMYK---ARLREAGFHYQQYILSPHQFGVPNTRHRYYCIAKR--HGADFKW---------------KSEEIITTS----------------------------------QAGYGAK-----------QTLVGTIVDT--QQDALGQYGLKSATLLKH------------LPLMDVCTPESTNSMCFTKAYTHYAEGTGSVYCPLSRQEFDKTYAL----------AMGAEEDEDRKLSVL----------------RELRVRYF--------TPKEVAR-LMSFPEH-FSFPD------------------TVTNKQRYRVLGNSINVFVVSVLLHEL---------------------------------------------------------------------------------------------------------------------------------------------------------------------------------------------------------------------------------------------
>Ano_gam_AGAP012836-PA
-------------------------------------------------------------------------------------------------------------------------------------------------------------------------------------------------------------------------------------------------------------------------------------------------------------------------------------------------------------------------------------------------------------------------------------------------------------------------------------------------------------------------------------------------------------------------------------------------------------------------------------------------------------------------------------------------------------------------------------------------------------------------------------------------------------------------------------------------------------------------------------------------------------------------------------------------------F-PRRNTMESTKSEPHRVLELFSG--IGGMRMALEQAGKEF-EI--VSAIDVNPIANEVYKHNFGAKTVRNGNILSLTA------------EKVTKL-KVDTILMSPP---CQPFTR-NGKFNDINDRRSDP-----FLHIC-ELL--DKM-PLVKFI--LMENVKGFENSQACEMYK---ARLREAGFHYQQYILSPHQFGVPNTRHRYYCIAKR--HGADFKW---------------KSEDIITTP----------------------------------QSGCGAK-----------QTLVGTIVDT--QQDALEQYGLKSATLLKH------------LPLMDVCT--------------------------------------------------------------------------------------------------------------------------------------------------------------------------------------------------------------------------------------------------------------------------------------------------------------------------------------------------------------------------------------------------------------
>Cer_bir_XP_011348142.1
MKDIVTYRNKNKVTRR-SSVDQNLVKDERDDTKVRTEKGMRKTEIRSR-THLVHRNASGKDNNLED-DSDKKEYVPQRITRALIKQKKDK---------GNHVGKLVWGYC-----------SGWW--P--------ALIVDAAHVG--------------------------MVPTSGKLWVY-----------WIGESQISLLNEKTQ-------IQPFSRNLEHRL--------AQP-RKNI---QSRAIDATIQILRQYF---------------------------------DCTLTKPYYFWIQRNIS----D--M---ETLDDLTFYPYPKNI--QERL-DVLKEKNAKVTEKFISSQRSSPETTPPRQS----AAKKQIADK--LKNINTSWKQIEDERLPLQHQKPGVIAW---AKIAGHSWWPAMIIDYRDCCLKEP-SFGCQWIMWYGDYKVSE-VRHLEFLKFHKGID--KMKDYIQNTSKQSFLEGVLQASKDYCSRLGCKTD-NWTLTN--VIE--YFSNMNNIHVPY----NQL--QVSESNK-IY--DKYSDEII-----KKINEFRSKPTVDDERKSDIKES---------------------------DALRSVIS---GESTMEKLCLKCLKFSKSK-MEQHPFFVGSLCKECS-------------------------NEFKPCMFVFG-----------------N-DGKCFYCTICAS--MGTV--IICDREDCPRVYCTACLKYLICPKTYDDMLLEDPW-------------------------------------------ECFLCRDESRQP--ANMLLQPRPDWK--SKVTIMFRT-CN----------------------------STSDNV---------DLKSYQKKKRP--------------IRVLSLFDG--LSTGLLVLLKLGLDV-EV--YYASEIDDDALMVSSAHFGDRITYLGDVRGITK------------EKIQEIAPIDLLIGGSP---CNDLSLVNPARMGLHNPKGTGILFFDYCRIK-KLL--NKA-NKGRHLFWLFENVASMPTEYRLEI---------NKHLGQEPDVIDSADFS-PQHRLRLYW------HNLPLNPYMP-LFQKQ------QDVQDILTP----------------------------------HCNRYAL-----------VKKIRTVTTR-------------TNSLRQG----------------------S-----------------------------RAELKP-----------------------IM----------------MRGECDTL--------WITELEE-VFGFPRH-YTDVR------------------NLSATNRQKLIGRSWSVQTLTAILQPLCSYFKCNENETS---------------------------------------------------------------------------------------------------------------------------------------------------------------------------------------------------------------------------------
>Cam_flor_XP_011257755.1
NNEEISQLKSQVKKTLTIIERCDYCKQKL-DDETKLYQGHPNGAMEEQ-IALTDPKLCLFTGDESF-IHESDERPQNKLTYFSVYDKNGHLCAFDTGLIEKNVMLYFSGYMKPIYEEDPSP-EGGV--PTKDMGPINEWYVSGFDGGELALIGFNTAFAEYILMEPSEAYAPFMDVVKEKIYMSKLVIEFLLD--EISPTYEDLLNKLQTVVPPKG-MTKFTEDALLRHAQFICDQVSSFDDSAD---VEDILLITTPCMRSLANLAGVTLGKKAAIRRT-----------------RREQKVKKPAWTKATTT----K-LV---SNMFENIFTDQLAKH--DDKIPTGPKRQRCGVCENCQQPDCGICTSCKDMTKFGGSGRSKQACIR--RRCPNMAIQEADDSDPENEEQYDSLIEN---QKV------------EEK-PKKDF-KELKKNIVWEEQDKIID-GQKT----YYKSVI---VGNERIQINDYVLVEPRNPAIPLHIYKIMFMWE-NKSGVK--QFHANWLRRGTDTILGE----TSDPIELFLSDD-CD--DVPFTSVS-----SKATVIHKKMPDNWIELGNMDID--DEIKDTDGKTFFYQMRYTPETARFENSLPDPEC--PRKENSHRFCPACARLRALE-QYNTPKVFERIEEKSS-----KEVIYGVVRYKDEEYRVGSAVFLYPSAFKFK-YKQMYQEAEK--PKKEV-VDEDMYPEFYRK--VSEK--AKFSNVDTPEPFHIGYINAIYASTTDLIVSSSDIYIKVNKMYRPENTHRDVTLMEQADLNMVYWSEEICSVKFSEVAGKCYLAYSENLSE--SVEEWSLGGPNR--FYFTEAYNAKENSFDEPPYNVINIGKSGKGKGKGKSKA--KKVGET--ENKPVIDKPIDHPVVIRK--------------LRTLDLFAG--CGA------------------------------------------------------------------------------------------------------------------------------------------------QLFLHFDL--------------------------------------------------------------------------------------------------------IYLSN-----------CVWTDSAPFR-------------TITVKDA----------------------------------------------------MCDL-P-----------------------DI----------------KNGWNKEE--------MSYGSEP-LTHFQRK-MRGKQ-YQPILRDHICKEMAPLVEARMSHIPTATGSDW--RDLPNIAVRLSDGTFSKKLEYMHHDKR------AGKSSTGALRGVCSCNTGRLCDPTDKQFNTLIPWCLPHTGNRHNHWSGLYGRLEWDGFFSTTVTNPEPMGKQGRVLHPVQNRVVSVRECARSQGFPDSFRFYGTI--LDKHRQVGNAVPPPLGAAIGQEIRKCIRDTTISS---NTKF---EFTKSCANTFMTRSNRSLDKN-DKVVTNAISDSHTPTTNNGASTSSNRGKN-ATSRHRRYSS-
>Nas_vit_XP_008202943.1
STTATTSPDPYYKVNKQDDISCRICEQTL-NYQLKFYTGEPENGYDEE-LAIIDSRLLLFNGDEEN-ISREDTRAYNKITSFSVYCNNGHLCPFDSGLIERDVEIYFSGYVKPIYSDDPSI-ENGV--PGKNFGPIVEWWSTGFDIGEQPTVAISTEIGDYILMEPSDEYKPFMHSVLIKILIGKIVIEYLVY--EPHATYEDLLNKLQSASSKYDILPNMTEDVLLEYAPFIYLQVMSYDETAK---LNEPLMLVAPCIRRLIDLAGISFKVNRGVSSRGQ---------FHKYQERRAGEYRKELLRKVAENRGDNS-IT---SQLIDSLLPDVEEKL--ITLS-KPCTRDPCGSCDRCQRSSCKECEPCSQ--------KNYEDCPR--RRCFYREIQEANDEDAKDSVNLSQLKGN---SSI-----------SVFKKTINIF-SSFNAKLEWLGDPLIVEGSGNT----FYAAVK---HEEETVCVGDFVLVRSVDQSVPAQVVKIAYMWE-DNVGLA--HFHANLYWWGKDTVLGE----LARPNELFSINK-CN--NISVNCIT-----ERINIDERYMPRNQDV---------STDEDIKANNIFCEKSYDPSDGSFHDLTKPEEV---SVLPTHRSCINCEGKHRRS-ERVEPRTVDELGKKEE------GTLYRAVIYKDEEYIVGSCVYLKPKSLYFQ-FPMLLDHAKSSGKISKK-IDEEKYPELYRK--AEDA--VIDSKFDMPAPFDIGYITEIFTT--------DKLYIKVKKLYRPENTHRNEVLIKQNDMNMLYWSNEVCTVSFNYVVRKCYVAHIKDFSK--SVEEWSNLGPDR--FYFMQMYHDKKFTDIERNMYGCED---------------------------VPLDPPIDYPDV-DA--------------MTSLEIFAG--CGGLSLGLRESGV-I-KKLGSWAIESDVDAANTFQLNNPDITVLVGHPDIVLKNAMKGEFEDSDGKLLPRKDDVEFLCATLP---CENYK-------TMT-----DITVFKHSYIA-TFL--SYC-DYYKPSLFILEADEKLI--KRSFVLKLTLACLVSMGYQVTFDLMQVGCYGAPQNRRRSVLLGAAPDSVLPKFPERLHVFPKP------LCELGIVID----------------------------------SKKYTQD-----------TFWTESAPYR-------------SVTVQDA----------------------------------------------------LIDL-P-----------------------TT----------------KVAIT-EE--------MNYDAKS-TSLFSKI-MRLNM-LEPTVFNHVCKDLGPLVECRISQIPLAVGSDW--RNLPNIEMQLKDESYAKKLIYNYDDVE------AGKSSNGELRGVCSCASGERCDPRDRQHGCLIPWHLVHSARKNKHWAGIYSRLQWDGFFNGAITNPQPLGTQGPVLHPTQPRVVSVRECARAQGFPDEFVLPQKIGIHNMYRIIGRASSPFLGRAIGHEIARSLAARHRK--------------------------------------------------------------------------
>Api_mel_XP_006562865.1
NIINTEESKIMQQKPFNVHQKCEYCCQKLTSIDIKIYPGHPNNAVEEM-IALTDPRLSLFTGEEIV-IHESDERPQNKITHFCVYDKNGHLCSFDTGLIEKNIVLYFSGYMKPIYEENSCP-EGGV--PTKDMGPINEWWVSGFDGGELALVGFTTAFAEYILMEPAEVYSPFMDSVKEKIYMSKIVIEFLLD--EINPTYEDLLNKLQTIVPPKG-LSRFTEDSLLRYAQFICDQVISFDASAG---PEDPLLITSPCMRALVTLAGVTLNKRIALRRTQ----------------SRDQKNKKTTWTKATTT----K-LV---NNMFETFFSDQIATN--NDKEISGPKRHRCGICETCQQPDCGVCTACKDMIKFGGSGRSKQACNK--RRCPNMAIQEADDSDQEDDDFNDTLIEN---TKI------------TQKMILKEF-KHVEKEITWVGESIIND-GRRT----FYKSVM---VVDEEIKANDYVLIESNDPTVPLQIAKVIYMWE-DKNGAK--LCHANWFRRGSDTVLGE----TSDSLELFLLDE-CD--NVPFTSVK-----SKATVIYKTNPKNWNELGNADILPEDEIQNKDGKTFFYQKKYIPETARFEDCSLDPEC--PRKEISHRFCPACIRFTTLQ-CYYTPKVFDREEEKNS-----KEVTYNIVKYKNEEFKVGSAVFLMPGAIKYK-YTSTYHISQK--VKKGK-VDEDMYPEYYRK--SSDH--VKGSNYDTPEPFHIGYINSIYATTNNKLVASSDIWIKINKMYRPENTHKGLTLMQQVDLNMVYWSDEVCDIKFSDVAGKCYLVYSENLDQ--SVEEWTTAGPYR--FYFSQAYNASEKTFVDPPYYAMNIGKLGSGKGKGKAKCK-SKKLET--SDKKIIDKPINYCKVPKK--------------LKTLDVFAG--CGGLSEGLRQAGI-V-DN--QWAIEKDEPAACAYRLNNPNTTVFCEDCNVLLRKVMNGDLCDNNGQRLPQKGEVELLCGGPP---CQGFS-------GMNRFNSRQYSLFKNSLVV-SCL--SYC-DYYRPKFFIMENVRNFVSFKRSMVLKLTLRCLVRMGYQCTFGILQAGNYGIPQTRRRLIILAAAPGEVLPKYPEPTHVFSKR------ACQLSVIVD----------------------------------NKKYSSN-----------CDWTESAPYR-------------TISVRDA----------------------------------------------------MSDL-P-----------------------NI----------------RNGWNNEE--------IAYSDEP-ISHFQRK-VRPKE-PDAILRDHICKDMAPLVEARIAHIPTASGSDW--RDLPNITVRLSDGTYSKKLEYMYHDKK------AGKSSTGALRGVCSCCMGKMCDPIARQYNTLIPWCLPHTGKRHNHWAGLYGRLEWDGFFGTTITNPEPMGKQGRVLHPEQTRVVSVRECARSQGFPDSFRFYGNI--LDKHRQIGNAVPPPLGAALGFEIRKCLKNDNILKT-----------------------KIEDLHD------------------------------------------
>Api_mel_XP_006563009.1
-------------------------------------------------------------------------------------------------------------------------------------------------------------------------------------------------------------------------------------------------------------------------------------------------------------------------------------------------------------------------------------------------------------------------------------------------------------------------------------------------------------------------------------------------------------------------------------------------------------------------------------------------------------------------------------------------------------------------------------------------------------------------------------------------------------------------------------------------------------------------------------------------------------------------------------------------------M--------------MRVLELYSG--IGGMHYALQESGIKG-DI--VAAVDINTVANSIYKYNFPNVLLLNCNIQSLSA------------QEINNL-NIDTILMSPP---CQPYTR-IGLQKDMLDNRSSS-----LLHVL-SLI--PQI-KTLKYI--LLENVKGFEKSEMRNAVL---KCINTSGFNYKELILSPCQFGIPNTRYRYYLLAKK--NNLEFCFDQS-VLNFE-----LSDSILKILP-------------------KNPEN--------------------------------------------------------------------------------------------------------------------------------------------------------------------------------------------------------------------------DYYLLGTII---------------------------------------------------------------------------------------------------------------------------------------------------------------------------------------------------------------------------------------------------------
>Cer_bir_XP_011343588.1
-------------------------------------------------------------------------------------------------------------------------------------------------------------------------------------------------------------------------------------------------------------------------------------------------------------------------------------------------------------------------------------------------------------------------------------------------------------------------------------------------------------------------------------------------------------------------------------------------------------------------------------------------------------------------------------------------------------------------------------------------------------------------------------------------------------------------------------------------------------------------------------------------------------------------------------------------------M-----------TTEMRVLELYSG--IGGMHYALHESGVAA-KI--VAAVDINPVANDVYRHNFPETVLMNRNIQSISA------------QELNKL-NIDVILMSPP---CQPFTR-LGLKKDALDNRACS-----LLHVL-SLI--PDL-RDLKYI--LLENVKGFEVSQMRDKLI---NCLESCGYSYRELILTPCQFGIPNSRHRYYLLAKR--NGLRFCLEQG-LLENS-----SLPESFESLP-------------------KSKHSTLAEKHGKI-NPKSGMV-----------CYTLKNILEN----PEESKYLLPSKLLQKR------------AWILDIRTPDSNGSCCFTKGYGHYAEGTGSVYCPFSEETIALKYNE----------ASNRENNSIEQVQIL----------------SDLRLRFF--------SPREVCR-LMCFPED-FDFPK------------------HITDKQKYRLLGNSINVHVVSRLILILCTENKNISEI-Q---------------------------------------------------------------------------------------------------------------------------------------------------------------------------------------------------------------------------------
>Dro_mel_FBpp0110211
--------------------------------------------------------------------------------------------------------------------------------------------------------------------------------------------------------------------------------------------------------------------------------------------------------------------------------------------------------------------------------------------------------------------------------------------------------------------------------------------------------------------------------------------------------------------------------------------------------------------------------------------------------------------------------------------------------------------------------------------------------------------------------------------------------------------------------------------------------------------------------------------------------------------------------------------------------------------MVFRVLELFSG--IGGMHYAFNYAQLDG-QI--VAALDVNTVANAVYAHNYGSNLVKTRNIQSLSV------------KEVTKL-QANMLLMSPP---CQPHTR-QGLQRDTEDKRSDA-----LTHLC-GLI--PEC-QELEYI--LMENVKGFESSQARNQFI---ESLERSGFHWREFILTPTQFNVPNTRYRYYCIARK--GA-DFPFAGG-KIWEE-----MPG-----------------------------------------AIAQNQG-----------LSQIAEIVEE----NVSPDFLVPDDVLTKR------------VLVMDIIHPAQSRSMCFTKGYTHYTEGTGSAYTPLSEDESHRIFELVKEIDTSNQDASKSEKILQQRLDLL----------------HQVRLRYF--------TPREVAR-LMSFPEN-FEFPP------------------ETTNRQKYRLLGNSINVKVVGELIKLLTIK------------------------------------------------------------------------------------------------------------------------------------------------------------------------------------------------------------------------------------------
>Onc_fas_OFAS001247-PA
--------------------------------------------------------------------------------------------------------------------------------------------------------------------------------------------------------------------------------------------------------------------------------------------------------------------------------------------------------------------------------------------------------------------------------------------------------------------------------------------------------------------------------------------------------------------------------------------------------------------------------------------------------------------------------------------------------------------------------------------------------------------------------------------------------------------------------------------------------------------------------------------------------------------------------------------------------------------------------------------------------------------------------------------------------------MISDPSILCQP------------------------------------------------------------------------------------------------------------------------------------------------------------------------------RE-----------CFSINEILEMHDDSVMYDEFLVSEDVLFKR------------ALIMDIVTKEDKRSCCFTKAYARYIEGTGSVYSSLDRLGVSKVLQN-----------VKVSEEKSKKFKLL----------------KSLQLRFF--------SPKEVSN-LMCFPSD-FTFPN------------------SVTQRQKYKLLGNSINVKVVSHLITYLFHS------------------------------------------------------------------------------------------------------------------------------------------------------------------------------------------------------------------------------------------
>Nas_vit_XP_008204447.1
AKK--SYFNKRKAE---SSSAASISTNIENSDVI-----KDKSEVPAKRNRTTKRSREVIISEESP-IIEGKYEESRRVTRLLVKNSDEK----PVKYIDNTPGKLVWGYFR----------SGWW--P--DLNIVTALIIRAEDAG--------------------------MIPSSEKIWVS-----------WIGESRISELNAKC--------IDKFSNHLERRLDNLATNSKTKVTCKKQ---KDEACFKTIQLLKKHFT--------------------------------GGALVKPYIAWIKNNIL----P-YK---NKLDELHFYPYPESL--SDKL-NNLKIVNSEKNEKYLRQQEKE-------------RLCKAFEPKNLIKKIEKFEKPIEKGGINIVDQKYGMIVW---AKMQGYSWWPCVIMDYQHLNRKQP-HVAHQWVMWYGDYKYSQ-VQYRQILTFPTGMD--RMESKITATKDELFCKAVLQAAKDYCDKLGYLTE-PWKIKD--VIH--LFYKSKDIYKLK----NA---ELTEPNE--E--DLYSQTIK-----KQLRKQINNQPISEERKKKILEC---------------------------KNLNLLLS---GKLPLESLCISCLE-SGEE-LEDHPFFHASMCEKCL-------------------------EDFSPKIFAYG-----------------N-DAKCFYCTLCGG--DDLV--AVCDSMSCPRVFCTACIKYIICPEFYEDILLKHPW-------------------------------------------YCFLCDPSSIST--NNVVIKIRNDWR--YKMISLYRINCD----------------------------EEAPS----------NLERL-DRNRK--------------IRVLSLFDG--IGTGLVVLKHLNVNI-EC--YYASEIDPDSMQVSFFNHGNEIIQLGDVRNIDE------------KKIKEIAPIDLLIGGSP---CNELSLANPKRRGLDDPEGTGILFYDYVRIM-KLV--KKH-NKKRHLFWLFENVASMPKKFRNQI---------SKNLGREPKFLDSADFS-AQHRPRLYW------GNLPWGPYQ----VNN------VVLQDVLRK----------------------------------RCNRQAL-----------VKKIMTVTTR-------------TNSLNQT----------------------------------------------------KENLKP-----------------------VL----------------MDGKKDML--------WVTELEK-IFGFPMH-YTDT-------------------NLQKTRRLQLIGKAWSVQTLTAILRPVFLF------------------------------------------------------------------------------------------------------------------------------------------------------------------------------------------------------------------------------------------
>Acy_pis_XP_001949338.2
----------------------------------------------------------------------------------------------------------------------------------------------------------------------------------------------------------------------------------------------------------------------------------------------------------------------------------------------------------------------------------------------------------------------------------------------------------------------------------------------------------------------------------------------------------------------------------------------------------------------------------------------------------------------------------------------------------------------------------------------------------------------------------------------------------------------------------------------------------------------------------------------------------------------------------------------------------------------MRVIEFFSG--IGGMHFALKECNLENFEV--VLAVDINTVANAVYRHFFPSTNLRDLNILSLSP------------EQFDAY-HPDILLMSPP---CQPFTR-NGLVKDINDERTKP-----LLHIIENII--PKS-ESLKYI--LVENVKGFESSLARDKLV---NALSQSGFTFKEFLLSPVHFGICNSRLRYYLLAKK--KPLDFAI--------S-----LPNDIITENY--------W-------------------------DDKLCSR-----------VQQVSDVLSE--SDTELEEYLINDKQLLKG------------GKALDIVTKHSKRSCCFTRSYSSYLCGTGSVYSSLCEENIKEIISN-----------------NDDNLEVL----------------KSLKLRFF--------TPAEVAK-FMCFPVS--DFP--------------------VSKKKAYQLLGNSINVYVVSRLLCLLL----------P---------------------------------------------------------------------------------------------------------------------------------------------------------------------------------------------------------------------------------
>Nas_vit_XP_008217946.1
KQSRPKMMHTGRVAASRKEPVCEICRQKLQDKDLKMYAGHPNDAVDEY-NAVIDEKLCLFNGEEEH-VMQHDWRAINKITFFNVYCRNGHLCPFDSGLVEREAYIYLSGYVKPIYSDDSSI-EGAV--PSKDIGPIVEWFVTGFDGGQDAIIVLSTPLGEYYLMQPSDDYSPFMRCVKEKTFISKTVIECLLD--EPNSEYEDLLNKFETIPMPSG-LPRFTEELLIHHAQFICDQILSFDESAL---SDEPQLIHAPCVKSIIDLSGVTFKKR--FRRGRRRQFLENDEDWQKG--LRLSKQKAPYWSKATTT----Q-QV---HDLFESFFPDQLDNT--ADKL--KLKRRRCGACEACLETDCGQCASCKNMIKFGGTGTSKQACVK--RRCPNMQLVEGDDDDYDEDDDDKANHKE---SSI-----------EVHRKMIRALKKKKSAVIEWMGEPIQS--AKGD----FYNAVM---INHDVIKKNDYIFIEPINSSVPMQVIKVKYMWE-NKMGIK--ILHGTWLWRGSETILGE----TSLPRELFLVDE-CQ--DVPLIYVQ-----AKANVLVREYSNDCTEKGNI-----IDALKENSMILFYQKRYDHVAARFEDLLPELNP---PKGAEHCFCSTCARDILSK-MNRTPQLLELLDDTDD-----KRIKYGIIRYLNEEFRVGSAVYLKPKTFTFE-FPNMNQDTSR-GQKREI-VDEEKYPEAYRK--FNDR--VKGSNVDTPEPFDIGYITSIYSTSKSKLLAGVNAYVTVKKMYRPENTHRGESLKKKSDMNMLYWSDEECDVRLNCIVGKCYIAYSENLNQ--SIEEWSASGPHR--FYFSEAYDLNNEEYTEPPAHACSVTKSFKKDVKAKSKS--KKVETI------IEDIPVSLPQISHK--------------LRTLDVFAG--CGGLSEGLKQAGV-A-ES--LWAIENDTAAAHAYRLNNPKASVFTTDCNSFLEKVINGETS-LGGQSLPKKGEVDLLCGGPP---CQGFS-------GMNRFNSRAYSSFKNSLIV-SFI--SFC-DYYKPRFFLMENVRNFVSFKKSAVLKLTLSCLSRMGYQCTFGILQAGSYGIPQTRRRMILIAAAPGEILPRFPNPLHVFSKS------TCQLTVDVD----------------------------------NVKYFTF-----------TDVHESAPYR-------------AITVYDA----------------------------------------------------LSDL-P-----------------------KI----------------KSGSNEVV--------MRYENDP-LTHFQRK-MRSGMDDELALYDHICKDLGPLVEARMGLIPTKTGSDW--RDLPNIVVRLSDGTCTTKLEYKYNDKK------AGVSSTGAPRGICSCSEGKSCSLRDKQVNTLIPWCLPHTANRHNHWAGLYGRIEWDGFFSTTITNPEPMGKQGRVLHPEQTRVVSVRECARSQGFPDSFRFYGSI--QDKHRQIGNAVPPPLAKAIGLEIRKSVSLKEANE---VLDR---VVVE--------------EES------------------------------------------
>Nas_vit_XP_001599223.2
AKK--SYFNKRKAE---SSSAASISTNIENSDVI-----KDKSEVPAKRNRTTKRSREVIISEESP-IIEGKYEESRRVTRLLVKNSDEK----PVKYIDNTPGKLVWGYFR----------SGWW--P--------ALIIRAEDAG--------------------------MIPSSEKIWVS-----------WIGESRISELNAKC--------IDKFSNHLERRLDNLATNSKTKVTCKKQ---KDEACFKTIQLLKKHFT--------------------------------GGALVKPYIAWIKNNIL----P-YK---NKLDELHFYPYPESL--SDKL-NNLKIVNSEKNEKYLRQQEKE-------------RLCKAFEPKNLIKKIEKFEKPIEKGGINIVDQKYGMIVW---AKMQGYSWWPCVIMDYQHLNRKQP-HVAHQWVMWYGDYKYSQ-VQYRQILTFPTGMD--RMESKITATKDELFCKAVLQAAKDYCDKLGYLTE-PWKIKD--VIH--LFYKSKDIYKLK----NA---ELTEPNE--E--DLYSQTIK-----KQLRKQINNQPISEERKKKILEC---------------------------KNLNLLLS---GKLPLESLCISCLE-SGEE-LEDHPFFHASMCEKCL-------------------------EDFSPKIFAYG-----------------N-DAKCFYCTLCGG--DDLV--AVCDSMSCPRVFCTACIKYIICPEFYEDILLKHPW-------------------------------------------YCFLCDPSSIST--NNVVIKIRNDWR--YKMISLYRINCD----------------------------EEAPS----------NLERL-DRNRK--------------IRVLSLFDG--IGTGLVVLKHLNVNI-EC--YYASEIDPDSMQVSFFNHGNEIIQLGDVRNIDE------------KKIKEIAPIDLLIGGSP---CNELSLANPKRRGLDDPEGTGILFYDYVRIM-KLV--KKH-NKKRHLFWLFENVASMPKKFRNQI---------SKNLGREPKFLDSADFS-AQHRPRLYW------GNLPWGPYQ----VNN------VVLQDVLRK----------------------------------RCNRQAL-----------VKKIMTVTTR-------------TNSLNQT----------------------------------------------------KENLKP-----------------------VL----------------MDGKKDML--------WVTELEK-IFGFPMH-YTDT-------------------NLQKTRRLQLIGKAWSVQTLTAILRPVFLF------------------------------------------------------------------------------------------------------------------------------------------------------------------------------------------------------------------------------------------
>Cer_bir_XP_011350635.1
GNEEVSQLKSQVKKTSATVERCEICRQKL-NDETRLYQGHPNGAMEEQ-IALTDPKLCLFTGDESF-IHESDERPQNKLTYFSVYDKNGHLCPFDTGLIEKNVMLYFSGYMKAIYEEDSSP-EGGV--PTKDMGPINEWYISGFDGGELALIGFNTAFAEYILMEPSEAYAPFMDVVKEKIYMSKLIIEFLLD--EISPTYEDLVNKLQTVVPPKG-MTKFTEDALLRHAQFICDQVSSFDETAA---PDDPLLITTPCMRSLANLAGVTLGKRGAIRRT-----------------RRMEKVKKPAWTMATTT----K-LV---NNMFENIFADQLAKH--DDKMPIGPKRQRCGICESCQQPDCGTCSFCKDMTKFGGTGRSKQACVR--RRCPNMAIQEADDSDPENEEQYESSAED---EKE------------EEK-PKKDF-KELKKDIIWEEEDKIVD-GQKT----YYKSVM---VGNEQIKINDYILVEPRNPAVPLHIGKVIFMWEDNKNGLK--KFHANWFRRGTDTILGE----TSDPVELFLSND-CD--DVTFTCVR-----SKASVIHKKVPDDWSELGNMDVD--DEIKDVDGKTFFYQMRYIPENARFEDPLPDLEC--PRKETSHRFCPACARLRMLE-QYNTPKVSERINEKSS-----KEVIYGVVKYKDEEYRVGSAVFLHPSAFKFK-HIQTYQEAQK--PKKEV-VDEDMYPEFYRK--VSDH-KAKFSNTDTPEPFHVAYINAIYATTTDLIVSPADICIRVNKLYRPENTHRDLTLMEQADLNMVYWSDEVCSVKFSEVAGKCYLVYSENLSE--SVEEWSMGGPNR--FYFTEAYNAKEKTFDEPPYSIISMGKCGKGKGKGKSKT--KKAEEI--ENKPTIDRPSDYSTIKRK--------------LRTLDIFAG--CGGLSEGFHQAGI-A-EN--LWAIEKEESAAYAYRLNNPKTVVFSEDCNILLHKVMNGDRTDDSGQKLPQKGEVELLCGGPP---CQGFS-------GMNRFNFRQYSLFKSSLIV-SCL--SYC-DYYRPKFFVMENVRNFVFYKRSMVLKLTLRCLVRMGYQCTFGIVQAGNYGIAQTRRRMIILAAAPGEILPKYPEPMHVFNRR------CCSLSVVVD----------------------------------NKKYFSN-----------CGWTKSAPYR-------------TITVKDA----------------------------------------------------MCDL-P-----------------------DI----------------RNGWNREE--------MSYGSEP-LTHFQRK-MRDKQ-YQSILKDHICKEMTPLVEARMAHIPTATGSDW--RDLPNISVRLSDGTFSKKLEYLHHDKR------AGKSSTNALRGVCICSSGRPCDPIDKQFNTLIPWCLPHTGNRHHNWRGLYGRLEWDGFFGTTVTNPEPMGKQGRVLHPTQNRVVSVRECARSQGFRDSFRFYGTI--YEKHRQVGNAVPPPLGAAIGHEIRKCISDATVLS---NERY---KSTNSCAKA-AARSNSLDEAD--ETIMNDVSD-QTLTTHNGASTSSNESKDPAACRRRRYST-
>Zoo_nev_KDR21442
------------------------------------------------------------------------------------------------------------------------------------------------------------------------------------------------------------------------------SSLESRR----------------------------------------------------------------------------------------------------------------------------------------------------------RKKIVAKRLLNPSDPFEGP------------EGSLVW---GKLRNFPWWPGIIVDEHACGLSCI-PSGQFCIFWFADRRVSG-VQNKWMKDFKKHYE--QCFD--PTVKQALYVSGVEEAVKLCAKRLGHNAE-SWTKKE--ALC--WAQ--AGFQRSA----NR---KVEEVTP-IFVPDGVQDDLLLIKRCRKSNEKNNKLLENCGSSSEASSS---------QPSFQY------------DDLKKVKK---GEMDIEKLCLRCRSSKVQI-VGEHPYFKGSLCKICM-------------------------ETVKEHIFTFG-----------------A-DGIHMHCAICSN--AGEV--FVCSNPQCCKVYCHVCIDLLASEGAKNWIREKEPW-------------------------------------------LCFLC-DDPLSS--MHGFIKPRPDWMNCQRISALFPANNI----------------------------MSS-------------IPLSKKSKSG--------------LRVLSLFDG--ISTGMVVLKMMGIKV-EK--YYASEVDKDAINVSKVNHGDSIEHIGDVELLSP------------EKLSRLGPIDLLIGGSP---CTELSLVNPARKGLYDTEGSGYLFFDFYRVL-MTL--QVL-H-GKNIFWIFENTASMPYRLRNVI---------TRFLGCDPVVIDASWLS-AQRRARFFW------GNIPGLGRTE-LPEIN------MKLDECLMP----------------------------------GMERKAV-----------VEKIRTVTTQ-------------SNSLLQG----------------------------------------------------KNRIFP-----------------------VK----------------MKEEMDAV--------WITELEV-IFGLPLH-YTDTG------------------NLQLRERRQLLGRAWSVPVVKHILQPLKLYFKCEREKSVKQGKM--------------------------------------------TT------------------------------------------------------------------------------------------------------------------------------------------------------------------------------
>Onc_fas_OFAS010264-PA
----------------------------------------------------------------------------------------------------------------------------------------------------------------------------------------------------------------------------------------------------------------------------------------------------------------------------------------------------------------------------------------------------------------------------------------------------------------------------------------------------------------------------------------------------------------------------------------------------------------------------------------------------------------------------------------------------------------------------------------------------------------------------------------------------------------------------------------------------------------------------------------------------------------------------------------------------------------------------------MMGYVALKELDLVI-ED--YFASEIEESAIKVAKLNSKGKITHIGGVESINI------------QKLQQIGRIDLLLGGSP---CTELSLVNPARRGLFDMEGSGPLFFDYLRIL-HDL--QTL-N--PSIQFLFENTAAMPTQFQKTI---------TRFLKCEPILLDSRLFC-PMKRARYFW------GNIPQMNNIS-DIKKNE----FNQLKYFLTE----------------------------------NCGRTPQ-----------VPLLRTVTTN-------------SNSLRQ-----------------------------------------------------------------------------------------------------------------------------------------------------------------------------------------------------------------------------------------------------------------------------------------------------------------------------------------------------------------------------------------------------------------------------------
>Api_mel_XP_006569703.1
----------------------------------------------------------------------------------------------------------------------------------------------------------------------------------------------MSD--EINPSYEDLLNKFQTIVPPKN-MSKFTEDSLLRHAQFICDQVLSFDNSAD---SEDTLLITSPCMRALANLAGVTLGKRVTFRRT-----------------QREQKVRKPAWTKATTT----K-LV---SDMFENIFTDQLIKH--DDKITMGPKRQRCGVCEHCQQPDCGLCNACKDMIKFGGTGRSKQACVK--RRCPNMAIQEADDSDPENEDQYEILMEN---KKV-----------EEEKSKKKDF-KELKKDIIWIGDQIAND-NLKT----YYKSVI---VGDEEIGINDYVLVEPRNPAIPSHVAKVIYMWE-NKNGIK--QFHANWLHRGNDTILGE----TSDPIELFLSDD-CD--DIPFKSVR-----SKCTVIFKEIQKNWNELGNMDLNFENDIKDLDGKTFFFQKRYIPETARFEDPVPDVKY--LHKKNSYRFCPACTRLNMLE-QFNTPKVYERIEEINS-----KEVIYGLVKYKGEDYRVGTTVFLQPDVFNFK-YKTTYQDVLK--LKKEN-VDEDMYPEFYRK--SSDH--IKGSNFDTPDPFCIGYINKIFANTNDMLVSPSDINIMVNKLYRPENTHKSSTLMEQADLNMVYWSNEVCNIKFIKVVGKCYLTYSENLNQ--SIEEWIAAGPYR--FYFNEAYNVQEKTFDEPPYHAISIGKCGKSKGNLKFKG--KKTEES--EKRAIVNTPIEYKKISEK--------------LKTLDVFAG--CGGLSEGLHQAGV-A-EN--LWAIEKEESAAYAYRLNNPNATVFIEDCNVLLKKVMNGETTNEIGQKLPQKGQVELLCGGPP---CQGFS-------GMNRFNSRQYSLFKNSLVV-SYL--SYC-DYYRPNFFIMENVRNFVSFKRSMVLKLTLRCLIRMGYQCTFGILQAGNYGIPQTRRRMIILAAAPGQMLPKYPEPSHVFSKR------ACQLSVLVD----------------------------------NKKYSSN-----------CNWIDSAPFR-------------TISVKDA----------------------------------------------------MFDL-P-----------------------EI----------------KNGWNKEE--------MSYTNEP-TTHFQRK-MRGKQ-YQPLLRDHICKEMTPLVEARMAHIPIASGSDW--RDLPNIAVRLSDGTYCKQLEYTHDDKK------AGRSSVGAYRGVCCCCTGKSCDPTDRQFNTLIPWCLPHTGNRHNHWAGLYGRLEWNGYFSTTITNPEPMGKQGRVLHPVQTRVVSVRECARSQGFPDSFRFYGTI--LDKHRQIGNAVPPPLGVAIGHEIRNCIQNKDITEI-----------------------DIKIQND------------------------------------------
>Bom_mor_NP_001036980.1
DDSETISNIKNSNNIIPDTEKCNICGQFLNNSDLIYYQGHPQDAVEEY-IALTNDKLVLSSGEDGD-IME---RPQTNITGFTIFDEQGHLCPIDGGLVENDVRIYMSGYLKSICSDSSEIDEESI--PVKDVGPIIEWFIHGFDGGDRNCITLSTEFGEYNLLKPSEAYTPLMNNLYEKIWLSKVVVEFLEEYHYLQPSYEDLLEVVRDFSIPELNNKKMTEEMLHKHAQFVCDQVVSLEIE-----EDDEPLITLPCMRELIKLMGIKFGKRK-IRTQ-----------------IQYKKTDKKAWTKATTT----P-LV---RKTFESFFSNQLDKT--NHEL--VLRRKRCGVCEACQLPDCGECNACRAMAKFGGHGRTKKACVR--RLCPNMAVEQAEDSDPDDEDEYQQISEK-KQDKI------------DDAVPVKLT-GSNSKNLKWIGEPVKAD-ATKI----YYEKVE---IDGAELCNGDFVMIETSQTNIPTLVAKVVYMWK-EIHNPKSGYFHGEVFIRASDTVLGE----VSDPREVFLGDRCCH--GAPLSSIL-----RKANIERKETSADWFKLGGKEVD--DEHFEDDGRTYFYSKYYDRFTSRFEDLPPDPAC--PNALRKHRFCPSCERKTKRD-ARNIPKVFEKLIVKSEIVSEQNRSEWSYVKWQDFDYKKGCGVFLKPGTFKLK-NSMTKANTVA-KPRFEK-VDETIYPEYYRK--NDSN--TRGSNIDTGEPFCVGYIAAVTAASEGPLVVPQDIYLKVNVLLRPENT--SSKFPQHEDTNVLYWTTEIREIPFSTVVGHCHLIYEQNVPQNISLQEWLGNDPCR--FYFRMAYCKSTGEFTDLPQNAISVGRTDRTKDKGKGKG--KSTKTIETVPAKVVEEKI------RP--------------LRTLDVFAG--CGGLSEGLHQAGV-A-EC--KWAIENVEAASHAYSLNNKSCIVFNEDCNALLKTVMSGAKHSANGLRLPMQGEVELLCGGPP---CQGFS-------GMNRFNSREYSNFKNSLVA-SYL--SFC-DYYRPKYFILENVRNFVAFKKGMVLKLTLRALLDMGYQCTFGILQAGNYGVPQTRRRLIILAAAPGYNLPFYPEPTHVFSRR------ACTLTTTID----------------------------------GKRFSTN-----------IHWDESAPKR-------------TCTIQDA----------------------------------------------------MSDL-P-----------------------QI----------------CNGANKIE--------IEYGSMP-ESHFQRL-VRSND-ENSKLRDHICKNMAPLIQARISRIPTTPGSDW--RDLPNISVTLSDGTKCKVLQYRYDDKR------NGRSSSGAVRGVCACASGRACSPLDKQENTLIPWCLPHTGNRHNHWAGLYGRLSWGGYFSTTVTDPEPMGKQGRVLHPDQHRVVSVRECARSQGFPDTYLFAGSV--QDKHRQIGNAVPPPLGAALGREIKKALTLSLTTS-------------------------------------------------------------------------
>Acy_pis_XP_003240668.2
---------------------------------------------------------------------------------------------------------------------------------------------------------------------------------------------------------------------------------------------------------------------------------------------------------------------------------------------------------------------------------------------------------------------------------------------------------------------------------------------------MAD------------------------------------------------------------NQ--------------------------------------------SSDMEVD-------------------------------------------------------------------------------------------------------------G-----------------N-ESTTVY---------------------------------------------------------------------------------------------------SSKAR--TSELPWLRSSSR--AKTSKLPRITSS----------------------------SNP----------------KPSKLPR--------------LRVLSLFDG--IGTGYYALLKLGFDI-EV--IYASEIDKDALMVTKYHFSDNIKQLGSVTEITT------------KMLDQIAPINLLFGGSP---CSDLSGVNYRKKGLFDPKGTGILFYDYYRIW-NYLSVKAA-RENTPFYWLYENVASMEIKNKDTI---------SKFFECQPIVLDSLHFS-PQRRKRYFW------SSLPGITMLP-HIQKTNYATNAPKLEDYLEK----------------------------------NLDRQAN-----------VEIVGTITSK-------------RSCLQDS----------------------------------------------------KSR-NP-----------------------VC----------------QDGQYTGL--------FITEIEA-IFGLPPH-FTDVG------------------DLSISSRQKLLGRAWSVQVIIDILDMLSGLFAKKFPKNEEKRNVWLNACGLRADEYLPNRTLC----STHFD-RKMSGDKEASKSLPSTSENNN------------------IKDPLSVIE-----------------------------------------------------------------------------------------------------------------------------------------------
>Api_mel_NP_001177350.1
-----------------------------------------------------------------------------------------------------------------------------------------------------------------------------MLSEEGKLWVY-----------WIGEARISLLNEKTQ-------IEPFSCNLKARL--------TQN-LNVP---RIRAIDATMQMLRKKL---------------------------------GGTLTKPYFTWIESNFP----KNMI---EMLDEIKFYPYPVKM--QQRL-DHLREKNAKVTERYLLDQKRENQ-------------EKKLAEK--SKD-SPQKVNVDLTLLPLKEQKPGIIAW---AKIAGHNWWPAMIIDYRDCCMREP-TFGCQWIMWYGDYKLSE-VHHQLFLRFDKGME--KMRDYTSNTKKHIYLVGVLQASKDYCSRLGFDTS-NWTLDD--AFE--YFSKPN--HYDYASSANTW--RREDSVK-IY--DKYSARIA-----EKLNELKDNPNVDDQRANDINNS---------------------------DDLRSAIK---GEISFDSLCLKCLRVSNDE-MDIHPFFEGSLCKDCS-------------------------ERYKPCMFVFG-----------------N-DSKCFYCTVCAA--SGMV--IICDKEDCPRVYCTACMKHLLCPTTYEQVLQEDPW-------------------------------------------ECFLCKSRSFT---TDTIVRPRANWK--DKIINMFRTSCD----------------------------SNVEHL----------VAKHNSEKRK--------------IRVLSLFDG--LGTGLLVLLKLGFIV-DA--YYASEIDQDALMVTASHFGDRILQLGNVKDITC------------NTIKEIAPIDLLIGGSP---CNDLSLANPARLGLHDPRGTGVLFFEYRRIL-KLV--RKL-NNERHLFWLYENVASMPSEYRLEI---------NKHLGQEPDVIDSADFS-PQHRLRLYW------HNFPIEPRLL-SSQRE------QDVQDILTP----------------------------------HCQRYSL-----------VKKIRTVTTK-------------VNSLKQG---------------------DG-----------------------------KLALKP-----------------------IL----------------MKDESDSL--------WITELEE-IFGFPRH-YTDVK------------------NLSATKRQRLIGKSWSVQTLTAIFESLCPFFERDIVEIEG--------------------------------------------------------------------------------------------------------------------------------------------------------------------------------------------------------------------------------
>Zoo_nev_KDR10858
----------------------------------------------------------------------------------------------------------------------------------------------------------------------------------------------------------------------------------------------------------------------------------------------------------------------------------------------------------------------------------------------------------------------------------------------------------------------------------------------------------------------------------------------------------------------------------------------------------------------------------------------------------------------------------------------------------------------------------------------------------------------------------------------------------------------------------------------------------------------------------------------------------------------------------------------------------------------MKVLELYSG--IGGMHFAFKESGIPG-EV--KVAVDINTIANKVYQHNFPNTKLLQRNIKSFSA------------NEINDS-GIDMILMSPP---CQPFTR-VGLKRDMSDNRTSS-----FIHLL-SLL--PHLNKKWKYL--VVENVKGFEKSETCQQLI---HTLENLDFCYQEFILSPSMFSIPNTRHRYYLIAKR--RPLYFNF--------P-----LQPHVMESLPVPLHTTSSFTDAAYEMSALNSKHKCLVEEN----QMASEGT-----------CYSLNHILEINKSLEYFEQFNVPDKILGKH------------AWLLDIVGPNSTRSCCFTKAYGRYVEGTGSVFSPTSPDIITNAFEQ----------SRSHVPGSHEQLELL----------------RGLAMRYF--------THREVAR-LMCFPDQGFSLPN------------------DVTIKQSYCLLGNSVNVHVVALLILLLTTGDNTVC-------------------------------------------------------------------------------------------------------------------------------------------------------------------------------------------------------------------------------------
>Cam_flor_XP_011269612.1
TKNIITYKKKGRDIWRLSSMDRNFVKNRSDKVQV-----TRNKKVDSK-VRLMRRDRDEKGTDLEY-DSDKKEYVPRRITRALVKTTK-----------ENHAGKLVWGYC-----------SGWW--P--------ALIVDAEHAG--------------------------MAPISGKLWVY-----------WIGESQISLLRESTQ-------IQPFSRNLEHRL--------TQPSRKSI---RSRAIDATIQMLRQRF---------------------------------GCTLTKPYYYWIQRNIN----G--F---ETLDDLIFYPYPKNI--QERL-DTLREKNIKATERFISNQRSSPETSP---------TKKQAVEK--CKDTNTSWKQIEDERLPLQNQNPGVIAW---AKIAGHCWWPAMIIDYRDCCLKEP-SFGCQWIMWYGDYKVSE-VRHLEFLKFYKGLE--KMRDYIQNTVKQCYLDGVLQASKDYCSRLGCSTD-NWTLDN--VFE--YFSNMNNIHVPY----NQL--QVSDSNK-IY--DKYSDEIV-----KKINEFKSKPNVDAERKNDIKTS---------------------------DALHRVIS---GECTVEKLCLKCLRFSKDK-MEEHPFFIGSLCKECS-------------------------YAFKPCMFVHG-----------------N-DGKCFYCTVCAA--TGTV--LICDTDDCPRVYCTACLKFLICPKAYDDMLSEDPW-------------------------------------------KCFLCRDESKQP--ANMLLHPRLDWK--EKVSTMFRTASN----------------------------PASKDI---------NFENYKNQKKP--------------IRVLSLFDG--LSTGFLVLLNLGIVV-DV--YYASEIDKNALTISSAHFGDRITYLGDVRDITK------------EKIQEIAPIDLLIGGSP---CNDLSLVNPARLGLHDPKGTGILFFEYCRIK-KLM--KKA-NKDRHLFWLYENVASMPSEYRLEI---------NKHLGREPDVIDAADFS-PQHRLRLYW------HNFPFNPYMP-LFQNQ------QDVQDKLTP----------------------------------NLNRKAL-----------CKKLRTVTCR-------------TGSLLQG----------------------------------------------------KAEVKP-----------------------IM----------------MKGESDRL--------WITELEE-IFGFPRH-FTDVK------------------NLSATNRQKLLGKSWSVQTLTAILRPLCFYFKCKEDETSNNISA------LHKDISLLYR-------GKQF-------------------------------------------------------------------------------------------------------------------------------------------------------------------------------------------------
>Mic_dem_XP_008551697.1
----------------------------------------------------------------------------------------------------------------------------------------------------------------------------------------------------------------------------------------------------------------------------------------------------------------------------------------------------------------------------------------------------------------------------------------------------------------------------------------------------------------------------------------------------------------------------------------------------------------------------------------------------------------------------------------------------------------------------------------------------------------------------------------------------------------------------------------------------------------------------------------------------------------------------------------------------------------------MRVLELYSG--IGGMHYAFEKSGVPG-TI--VAAIEISTVANEVYKHNFPSTKLINRNIGSLTV------------KDIEDM-KVDSIFMSPP---CQPFTR-NGLQKDINDARTVS-----FFHIL-ELI--PQL-TNLKYI--LLENVEPFSKSLSRDILT---SCLQNSGFNYRECILSPSDFGVPNSRSRYFLIAKK--KNLPFCLSDS-TITDIN----SDLILNILSK----------------------------------SCRFKIFKNKHPEYLTNDCIKLSEVVSN-------------SNEIDTHEYNLPETILNKYIKVLDIRSPDSKGSCCFTSAYGRYAEGT------------GSVFSP-----------------------LLSSDVEEKIYELKNSELTENNSDILKSLRLRYFTPSEVSR-LMCFPHK-FTFPS------------------TINKRQRYKLIGNSINVHIVSLLIILLDYVPDSN--------------------------------------------------------------------------------------------------------------------------------------------------------------------------------------------------------------------------------------
>Nas_vit_XP_001602026.2
---------------------------------------------------------------------------------------------------------------------------------------------------------------------------------------------------------------------------------------------------------------------------------------------------------------------------------------------------------------------------------------------------------------------------------------------------------------------------------------------------------------------------------------------------------------------------------------------------------------------------------------------------------------------------------------------------------------------------------------------------------------------------------------------------------------------------------------------------------------------------------------------------------------------------------------------------------------------------------------ALQESSVTG-KI--ITSIDINTTANKVYRHNFPETANISRNIESVTV------------EEIAKL-HIDCILMSPP---CQPFTR-IGLKKDSDDNRCLS-----LLHIL-QII--PHI-ESLDYI--LLENVKGFESSQARNEVI---LCLEKSGFNYKELILSPCQFGIPNSRHRYYLIAKR--KGLKFIFDDA-SLITS-----IPEKVLELLP-------------------KNRYTSVPLEDGTHSSIKSKGK-----------CFKLKYILES----NVVENFLIPGKILLKR------------GSLLDIRTPESSGSCCFTKAYSHYVEGTGSVFSPSPDFEIKKKFEE----------INKSSETPEDKMQAL----------------LGLKLRYF--------TPKEVSR-LMCFPEN-FEFPN------------------DLSNKQKYRLLGNSINVHVVSQLIYLLYFENSVSLT------------------------------------------------------------------------------------------------------------------------------------------------------------------------------------------------------------------------------------
>Cam_flor_XP_011265390.1
----------------------------------------------------------------------------------------------------------------------------------------------------------------------------------------------------------------------------------------------------------------------------------------------------------------------------------------------------------------------------------------------------------------------------------------------------------------------------------------------------------------------------------------------------------------------------------------------------------------------------------------------------------------------------------------------------------------------------------------------------------------------------------------------------------------------------------------------------------------------------------------------------------------------------------------------------------------------MKVLELYSG--IGGMHYALRESEITA-KV--VAAIDINPVANAVYRENFPETILMNRNIESLNA------------QELNKL-GLDAILMSPP---CQPFTR-LGLKKDALDNRACS-----LLHIL-NLI--PEL-KSLRYI--LLENVKGFEVSEMRDKFL---NCIESCGYVYRELILSPCQFGIPNSRNRYYLLAKR--KNLKFCFKQP-LLKNS-----LPSALLKLPP-------------------KSMHAILAEKNGKI-NTKSGGM-----------CYTLDNILEN----VEESKYLLPSKLLQKR------------AQVLDIRTSKSNGSCCFTKGYGHYVEGTGSVYCPFADETIKLKYSK----------AANEENNLDQQIQLL----------------SDLKLRFF--------SPKEVCR-LMCFPED-FNFPK------------------HITDKQKYRLLGNSINVHVVSRLIFLLYTENENVHDN-----------------------------------------------------------------------------------------------------------------------------------------------------------------------------------------------------------------------------------
>Cer_cal_Ccalc.v2_004812-RA
---HVESDKTSEKIVYNKTERCNICRQKI-DDYIKIYEGPPNNASEEM-LALTDDKLS---------IDSQDDFPQHKLTHFSVFDRNSHLCPFDTGLVDENVQLFFSGYIKPVYEDDASP-EGGV--PAEMMGPIAEWYIAGFDGGDLALVYIKSPYAEYILMEPSAEYAPIFKALKAKSYLSKYIIEFLLD--ETEPTYEDLINKLETIVPPDN-LEQFTEESLLTHAQFICDRVLSFDADAE---EEDTLFITTPCMRSLVDLAGVTLGRKNALREIRA---------------RRSQRNNQQTWTKATTT----R-LV---NDVFEHVFSDQLIEH--DNEI-SKKHKMRCGVCGHCESPDCGECAACKAMVKFGGTGKSKQACTR--RRCPNMAIKLANESDVEDDDQLETMTEDMSASRS------------EENSDTKTV-KELSKDIAWLGEKIVSD-KKRT----FYTGVT---VGDEMIEVNDCVLVEPNDSSVPPYVAKVVYLWE-TNEGAK--MFHANWFYRGNETILQE----TSHPAEIFLSDQ-CK--DLPFSSIR-----SKCTVIHKKAPENWAELGNTDWNVEDEKKYKDGKTFFYQKRYLFETCRFEDPLPELEC--TSTISSHCFCAVCARVKELD-EFNTPKVSERKEEKCN------MVTYGLVQYKGEDYTVQSAVFLSPKAFSFK-YKLKYSSA----PKRDD-VDPELYPEYYRK--RSDY--VKGSNFELLDPFCIGCISEIYATTNKKEPSLDDIYIKVNKLYRPENTHKGATLVKQEDLNKLYWSDEVCTINFGNVVGKCYLAYSENITI--PIDDWTDAGPYR--FYFSEAYDIEHEKFEEPCSTARNLGRSTLKGSKGNVKLKGNKSKIS--EEKEDTNKPIEYKIIGRK--------------LRTLDVFSG--CGGLSEGLHQSGI-S-ET--LWAIEKEKPAANAFRLNNPQAT---------------GETTDKWGQKLPQKGDVEILCGGPP---CQGFS-------GMNRFNKRQYSLFKNSLVV-SFL--SYC-DYYRPKFFIMENVHNFLSFKKHVVLKLTLRCLIRMGYQCAFESLQAGNYGVPQSRRRAILLAAAPGQTLPKYPEAMHVFRKH------F-NIRTYIG----------------------------------KKYYDTT-----------RTWT-SAPYR-------------TITVKDA----------------------------------------------------IFDL-P-----------------------EI----------------KNGCSTLK--------MPYTSDP-VSHFQRK-IRRKL-TEPMLRDHICKTMNPLILTRISHIPLTVGADW--RDLPNIAITLGTGYKVKKLEYTHDDKK------MGRAPTGALRGVCNCAEGDKCDPMARQFDTLIPWCLPHTGTRHNHWAGLYGRLEWDGFFSTTVTIPEPMGKQGRVLHPVQNRVVSVRECARSQGFPDYYQFHGEI--NDKHRQIGNAVPPPLAAAIGHEIRKCIRDTDVIP---KIES---ELTEDIERPTTSR-----EYP------------------------------------------
>Cop_flo_XP_014203900.1
TTNSLMRSTVAFETNDKDEILCSICQQRL--DDIIFYDKRPLDGKSEA-MSIVDNRLVLFDGEENNEYSQEDTRAYNKITCFSVYCKNGHLCSFDSGLIDKDKEIYFSGYVKPIYSEDPVI-TDGVAIPGKNFGPIVEWWTTGFDVGEKPTVGFCTELGDYLLMEPSPEYASFMETATLKIFVSKTVIEFVLH--EPDASYEDLLRKLQTIPMPGNKPEVFTEDDLMRLAPFICMQLMSFDELSN---PAEQLLVVSPCIRRMMDLAGIDFRYNYLEKSQST----------RIGRETRVNKRKKRLYNSDEIN-SNLS-LVLDHRNLIEVIFHCNQTKI---PQV-ASKNTLKCECCVNCRRPGCGECLGCT----------LKKNCWR--KRCAWSEIQDANIEDEWLSKFIPTKDIP--FSTI------------AYNNKITGI-KEYKKDVALLGPPIAFD-NGDS----YYESAK---VSGFHIKSGDFVCLRSSLTSVPPQIMKVHYIYE-NNSGEA--MCHANFYWWGKDTVLGE----FSNPKEVFNIAL-CS--NIPLASIS-----KKVKVVERKKPVFWDQS--------ITAREFNEDIYFCEKSFEPLTGKFYDLPVEDETLREKSQTPYKFCKIQVDVDHAD-AQKKPRVLTKLDEKDN------KIMYEKVYYKNEEYFVGSTVYIKPRKLYFK-FPMSNNNAYVGSVKNET-IDDKKYTESYRI--KKIP--VKELQHEILPILDIGFITELFSMD-------DKIFMRVKKFYRPENTHDGKNLIKKSNLNQLFWSEEETEMEFTHVIGKCYVVHKNSIKT--SVDQWTAGGPDR--FYFSKEYQDETFVDVNKERYKGSI---------------------------VIRDIPKEHP-VTRK--------------LKTLNIFAG--CGGLAMGFQRSGL-A-SI--KWAIEPDKAALSVFQLNMTKTEVFNTNVKSFLEAVKNVEEE-LDKPKIPTE-EVEFLCATIP---GKNYK-------SLEN--------FKNSDVA-TFI--EYC-EYYRPVLFAMDADENLV--KHNDFLKLTLSCFVTIGYQVTFNVMQVGNFGVPQNRKRSVILGAAPGYKLPSYPKNLHVFPKS------MCQFHVIVD----------------------------------DKKYCPI-----------DEWNNSAPFR-------------SVNVHDA----------------------------------------------------ISDL-P-----------------------LI----------------AYGQYKND--------LGYYGKL-LTHYQKL-MRLGV-SENDMFDHECKKFSALVHVRFLLLPLSPGSDW--RNLPNSDMKLIDGSHTKKLIYTHDDTD------AGKNSAGDMRGVCSCANGSVCDLNYRQEDTIIPWHLVHSAKRHNQWAGLYSRLQWDGYFG-NITNPEPLGTEGPVIHPQQPRVVSVRECARSQGFPDDFKLGDAVSTHDKYRLIGQSTSPLLSLCLGSEIKKSLL-------------------------------------------------------------------------------
>Pol_dom_XP_015187312.1
----------------------------------------------------------------------------------------------------------------------------------------------------------------------------------------------------------------------------------------------------------------------------------------------------------------------------------------------------------------------------------------------------------------------------------------------------------------------------------------------------------------------------------------------------------------------------------------------------------------------------------------------------------------------------------------------------------------------------------------------------------------------------------------------------------------------------------------------------------------------------------------------------------------------------------------------------------------------MRILELYSG--IGGMHYAFRESGVAG-NV--IGAVDINPVANNVYKHNFPEVLLMNRNIESISE------------EEFMKL-NIDMILMSPP---CQPFTR-VGLQKDKLDKRSCS-----LFHLL-QII--PRI-SSLKYI--LLENVKGFENSETRIELL---KCLKNCYFNYKELILSPTQFGIPNTRHRYYLLAKK--KGLKFCFDDS-ILDYS-----LSQRLITLLP-------------------RSKHQLLIEKEYVD-NIEFGVI-----------CYKLKHILED----CEEELYLIPKNVLQKR------------ATLLDIRTAENCGSCCFTKAYGHYVEGTGSVYCPFSEETVQKSLTE----------STKYEKYSEDQLKLF----------------LSLKLRYF--------TPKEVSR-LMCFPED-FTFPN------------------STTIKQKYRLLGNSINVDVVSKLIFLLCITEKENI-------------------------------------------------------------------------------------------------------------------------------------------------------------------------------------------------------------------------------------

####################################################
###Parenthetical phylogenetic tree – nexus format###
####################################################
#NEXUS

Begin taxa;
	Dimensions ntax=62;
		Taxlabels
			Acy_pis_XP_001949338.2 
			Acy_pis_XP_003240668.2 
			Aed_aeg_AAEL006166-PA 
			Aed_alb_AALF002946-PA 
			Ano_gam_AGAP004101-PA 
			Ano_gam_AGAP012836-PA 
			Api_mel_NP_001164522.1 
			Api_mel_NP_001177350.1 
			Api_mel_XP_006562865.1 
			Api_mel_XP_006563008.1 
			Api_mel_XP_006563009.1 
			Api_mel_XP_006569703.1 
			Api_mel_XP_006572585.1 
			Bom_mor_NP_001036934.1 
			Bom_mor_NP_001036980.1 
			Bom_mor_XP_012550860.1 
			Cam_flor_XP_011252718.1 
			Cam_flor_XP_011257755.1 
			Cam_flor_XP_011265390.1 
			Cam_flor_XP_011269612.1 
			Cam_flor_XP_011269620.1 
			Cer_bir_XP_011343588.1 
			Cer_bir_XP_011348142.1 
			Cer_bir_XP_011350631.1 
			Cer_bir_XP_011350635.1 
			Cer_cal_Ccalc.v2_000349-RA 
			Cer_cal_Ccalc.v2_004812-RA 
			Cop_flo_XP_014203900.1 
			Cop_flo_XP_014214364.1 
			Cop_flo_XP_014215932.1 
			Cul_qui_XP_001867327.1 
			Dro_mel_FBpp0110211 
			Har_sal_HSAL14345-PA 
			Har_sal_HSAL18807-PA 
			Mic_dem_XP_008547166.1 
			Mic_dem_XP_008551697.1 
			Nas_vit_NP_001164521.1 
			Nas_vit_XP_001599223.2 
			Nas_vit_XP_001602026.2 
			Nas_vit_XP_008202943.1 
			Nas_vit_XP_008204446.1 
			Nas_vit_XP_008204447.1 
			Nas_vit_XP_008217946.1 
			Nas_vit_XP_008217951.1 
			Nic_ves_Dnmt1 
			Nic_ves_Dnmt2 
			Nic_ves_Dnmt3 
			Onc_fas_OFAS001247-PA 
			Onc_fas_OFAS010264-PA 
			Onc_fas_OFAS015351-PA 
			Onc_fas_OFAS018396-PA 
			Pol_can_XP_014601309.1 
			Pol_can_XP_014601310.1 
			Pol_can_XP_014605619.1 
			Pol_dom_XP_015187312.1 
			Pol_dom_XP_015190493.1 
			Sol_inv_XP_011158526.1 
			Sol_inv_XP_011172937.1 
			Tri_cas_XP_008193458.1 
			Tri_cas_XP_008196999.1 
			Zoo_nev_KDR10858 
			Zoo_nev_KDR21442
			;
End;
Begin trees;
	Translate
		   1 Acy_pis_XP_001949338.2,
		   2 Acy_pis_XP_003240668.2,
		   3 Aed_aeg_AAEL006166-PA,
		   4 Aed_alb_AALF002946-PA,
		   5 Ano_gam_AGAP004101-PA,
		   6 Ano_gam_AGAP012836-PA,
		   7 Api_mel_NP_001164522.1,
		   8 Api_mel_NP_001177350.1,
		   9 Api_mel_XP_006562865.1,
		  10 Api_mel_XP_006563008.1,
		  11 Api_mel_XP_006563009.1,
		  12 Api_mel_XP_006569703.1,
		  13 Api_mel_XP_006572585.1,
		  14 Bom_mor_NP_001036934.1,
		  15 Bom_mor_NP_001036980.1,
		  16 Bom_mor_XP_012550860.1,
		  17 Cam_flor_XP_011252718.1,
		  18 Cam_flor_XP_011257755.1,
		  19 Cam_flor_XP_011265390.1,
		  20 Cam_flor_XP_011269612.1,
		  21 Cam_flor_XP_011269620.1,
		  22 Cer_bir_XP_011343588.1,
		  23 Cer_bir_XP_011348142.1,
		  24 Cer_bir_XP_011350631.1,
		  25 Cer_bir_XP_011350635.1,
		  26 Cer_cal_Ccalc.v2_000349-RA,
		  27 Cer_cal_Ccalc.v2_004812-RA,
		  28 Cop_flo_XP_014203900.1,
		  29 Cop_flo_XP_014214364.1,
		  30 Cop_flo_XP_014215932.1,
		  31 Cul_qui_XP_001867327.1,
		  32 Dro_mel_FBpp0110211,
		  33 Har_sal_HSAL14345-PA,
		  34 Har_sal_HSAL18807-PA,
		  35 Mic_dem_XP_008547166.1,
		  36 Mic_dem_XP_008551697.1,
		  37 Nas_vit_NP_001164521.1,
		  38 Nas_vit_XP_001599223.2,
		  39 Nas_vit_XP_001602026.2,
		  40 Nas_vit_XP_008202943.1,
		  41 Nas_vit_XP_008204446.1,
		  42 Nas_vit_XP_008204447.1,
		  43 Nas_vit_XP_008217946.1,
		  44 Nas_vit_XP_008217951.1,
		  45 Nic_ves_Dnmt1,
		  46 Nic_ves_Dnmt2,
		  47 Nic_ves_Dnmt3,
		  48 Onc_fas_OFAS001247-PA,
		  49 Onc_fas_OFAS010264-PA,
		  50 Onc_fas_OFAS015351-PA,
		  51 Onc_fas_OFAS018396-PA,
		  52 Pol_can_XP_014601309.1,
		  53 Pol_can_XP_014601310.1,
		  54 Pol_can_XP_014605619.1,
		  55 Pol_dom_XP_015187312.1,
		  56 Pol_dom_XP_015190493.1,
		  57 Sol_inv_XP_011158526.1,
		  58 Sol_inv_XP_011172937.1,
		  59 Tri_cas_XP_008193458.1,
		  60 Tri_cas_XP_008196999.1,
		  61 Zoo_nev_KDR10858,
		  62 Zoo_nev_KDR21442
;
tree TREE1 = ((((((1[&height=3.5087809767352225E-8,height_95%_HPD={0.0,7.450580596923828E-8},height_median=3.166496753692627E-8,height_range={0.0,1.3504177331924438E-7},length=0.41235398412841806,length_95%_HPD={0.32866814732551575,0.49815747141838074},length_median=0.4108535349369049,length_range={0.2722818851470947,0.6180055737495422}]:0.41551162671240927,48[&height=3.5153527654225157E-8,height_95%_HPD={0.0,7.450580596923828E-8},height_median=3.166496753692627E-8,height_range={0.0,1.3504177331924438E-7},length=0.41239538962305516,length_95%_HPD={0.3241877853870392,0.49955660104751587},length_median=0.41004201769828796,length_range={0.2722818851470947,0.6196078062057495}]:0.4155116266466914)[&height=0.40584303053513915,height_95%_HPD={0.3243510510073975,0.4804416857659817},height_median=0.40488156490027905,height_range={0.2722818925976753,0.5972306784242392},length=0.09468689462847862,length_95%_HPD={0.004930485971271992,0.17553628981113434},length_median=0.09121011197566986,length_range={2.0817480981349945E-4,0.30476468801498413},posterior=0.8908369169698974]:0.13752793759730952,((((((10[&height=3.490167293670019E-8,height_95%_HPD={0.0,7.450580596923828E-8},height_median=3.166496753692627E-8,height_range={0.0,1.210719347000122E-7},length=0.020916837887432434,length_95%_HPD={0.007937333546578884,0.03552128002047539},length_median=0.02006416767835617,length_range={0.003947034012526274,0.06204019486904144}]:0.020916837887432434,11[&height=3.490167293670019E-8,height_95%_HPD={0.0,7.450580596923828E-8},height_median=3.166496753692627E-8,height_range={0.0,1.210719347000122E-7},length=0.020916837887432434,length_95%_HPD={0.007937333546578884,0.03552128002047539},length_median=0.02006416767835617,length_range={0.003947034012526274,0.06204019486904144}]:0.020916837887432434)[&height=0.02091687278910537,height_95%_HPD={0.007937360554933548,0.03552134148776531},height_median=0.020064188167452812,height_range={0.003947040066123009,0.06204022467136383},length=0.24630706317698972,length_95%_HPD={0.2122519314289093,0.2808854281902313},length_median=0.24593918025493622,length_range={0.1773783266544342,0.326943576335907},posterior=1.0]:0.24660247959848053,((19[&height=3.494766129962013E-8,height_95%_HPD={3.4924596548080444E-9,7.553944669780321E-8},height_median=3.166496753692627E-8,height_range={0.0,1.1548399925231934E-7},length=0.14302586446652696,length_95%_HPD={0.12002032995223999,0.16646888852119446},length_median=0.14255623519420624,length_range={0.09728269279003143,0.20958106219768524}]:0.143176464472157,(22[&height=3.497441706878159E-8,height_95%_HPD={3.725290298461914E-9,7.450580596923828E-8},height_median=3.073364496231079E-8,height_range={0.0,1.1362135410308838E-7},length=0.10130237530736601,length_95%_HPD={0.08068777620792389,0.12259188294410706},length_median=0.10107854753732681,length_range={0.06472181528806686,0.14783649146556854}]:0.10130237530736601,57[&height=3.497441706878159E-8,height_95%_HPD={3.725290298461914E-9,7.450580596923828E-8},height_median=3.073364496231079E-8,height_range={0.0,1.1362135410308838E-7},length=0.10130237530736601,length_95%_HPD={0.08068777620792389,0.12259188294410706},length_median=0.10107854753732681,length_range={0.06472181528806686,0.14783649146556854}]:0.10130237530736601)[&height=0.10130241028178308,height_95%_HPD={0.08068782463669777,0.1225918997079134},height_median=0.10107857524417341,height_range={0.06472186930477619,0.14783654920756817},length=0.04173381169170407,length_95%_HPD={0.022001760080456734,0.06270209699869156},length_median=0.04128941148519516,length_range={0.010670039802789688,0.0841052234172821},posterior=1.0]:0.041874089138035225)[&height=0.1426635677442237,height_95%_HPD={0.12034554593265057,0.16608454613015056},height_median=0.1422894815914333,height_range={0.09728270070627332,0.19616850093007088},length=0.029840671494904228,length_95%_HPD={0.004888913128525019,0.05730357766151428},length_median=0.028698804788291454,length_range={1.4716108853463084E-4,0.10434955358505249},posterior=0.9661484176866247]:0.028830517547508094,34[&height=3.495875113787258E-8,height_95%_HPD={1.862645149230957E-9,7.450580596923828E-8},height_median=3.096647560596466E-8,height_range={0.0,1.1920928955078125E-7},length=0.17171610455661404,length_95%_HPD={0.1422976851463318,0.20263773202896118},length_median=0.17128275334835052,length_range={0.11083604395389557,0.23540402948856354}]:0.17200698200857525)[&height=0.1720070169673264,height_95%_HPD={0.14483126904815435,0.20351503416895866},height_median=0.1713809221982956,height_range={0.11984869581647217,0.23540408350527287},length=0.09549583227538276,length_95%_HPD={0.060785144567489624,0.12898170948028564},length_median=0.09498662501573563,length_range={0.03408701345324516,0.1586964726448059},posterior=1.0]:0.0955123354202595)[&height=0.26723204444136,height_95%_HPD={0.23598062340170145,0.29930352309020236},height_median=0.2668702080845833,height_range={0.20626040920615196,0.3458248805254698},length=0.049661842097191974,length_95%_HPD={0.02012685313820839,0.07917450368404388},length_median=0.048873286694288254,length_range={0.005030744709074497,0.11265307664871216},posterior=0.9927224611313265]:0.049300426111039686,((52[&height=3.48289816303255E-8,height_95%_HPD={0.0,7.497146725654602E-8},height_median=3.14321368932724E-8,height_range={0.0,1.257285475730896E-7},length=0.001578896110963742,length_95%_HPD={4.906104322799365E-7,0.004546263255178928},length_median=0.0011092707281932235,length_range={4.906104322799365E-7,0.013091182336211205}]:0.0015788961109637419,53[&height=3.48289816303255E-8,height_95%_HPD={0.0,7.497146725654602E-8},height_median=3.14321368932724E-8,height_range={0.0,1.257285475730896E-7},length=0.001578896110963742,length_95%_HPD={4.906104322799365E-7,0.004546263255178928},length_median=0.0011092707281932235,length_range={4.906104322799365E-7,0.013091182336211205}]:0.0015788961109637419)[&height=0.0015789309399453723,height_95%_HPD={5.476176738739014E-7,0.004546287469565868},height_median=0.0011093019020336214,height_range={5.476176738739014E-7,0.013091227039694786},length=0.022944910050240304,length_95%_HPD={0.011909046210348606,0.03459622338414192},length_median=0.02258157916367054,length_range={0.005035955458879471,0.05004078149795532},posterior=1.0]:0.022944910050240304,55[&height=3.4807811559128406E-8,height_95%_HPD={0.0,7.450580596923828E-8},height_median=3.166496753692627E-8,height_range={0.0,1.2665987014770508E-7},length=0.024523806182374118,length_95%_HPD={0.013726246543228626,0.036407385021448135},length_median=0.02410046011209488,length_range={0.0077628022991120815,0.05115850642323494}]:0.024523806182374114)[&height=0.024523840990185675,height_95%_HPD={0.013726264238357544,0.036407435312867165},height_median=0.024100522976368666,height_range={0.007762853056192398,0.051158539950847626},length=0.2919840179420724,length_95%_HPD={0.25648412108421326,0.32965579628944397},length_median=0.2919485867023468,length_range={0.1938503235578537,0.3589933216571808},posterior=1.0]:0.2922959375084399)[&height=0.3168197784986256,height_95%_HPD={0.28308933263178915,0.352290041744709},height_median=0.3164720758795738,height_range={0.25058595836162567,0.39630662836134434},length=0.09371051180083705,length_95%_HPD={0.054451946169137955,0.13670799136161804},length_median=0.0929105207324028,length_range={0.020037347450852394,0.18524006009101868},posterior=1.0]:0.09526075822027208,(30[&height=3.4832051914554023E-8,height_95%_HPD={0.0,7.450580596923828E-8},height_median=3.14321368932724E-8,height_range={0.0,1.2665987014770508E-7},length=0.22648693380281962,length_95%_HPD={0.1884031444787979,0.2670055329799652},length_median=0.22583366930484772,length_range={0.15727385878562927,0.3051203489303589}]:0.22648693380281965,39[&height=3.4832051914554023E-8,height_95%_HPD={0.0,7.450580596923828E-8},height_median=3.14321368932724E-8,height_range={0.0,1.2665987014770508E-7},length=0.22648693380281962,length_95%_HPD={0.1884031444787979,0.2670055329799652},length_median=0.22583366930484772,length_range={0.15727385878562927,0.3051203489303589}]:0.22648693380281965)[&height=0.22648696863487155,height_95%_HPD={0.18840316496789455,0.26700560189783573},height_median=0.22583368979394436,height_range={0.15727387665538117,0.3051203843206167},length=0.17797818671830212,length_95%_HPD={0.12679050862789154,0.2268281728029251},length_median=0.17759719491004944,length_range={0.08638268709182739,0.2831205725669861},posterior=1.0]:0.1855935680840261)[&height=0.40599264323657364,height_95%_HPD={0.3673426585737616,0.4447876177728176},height_median=0.4055249597877264,height_range={0.3403061870485544,0.4976010285317898},length=0.045218205557865564,length_95%_HPD={0.011082535609602928,0.08330962806940079},length_median=0.043639615178108215,length_range={4.327209899201989E-4,0.13468089699745178},posterior=0.7726320432241702]:0.04621103864318049,36[&height=3.488161411078005E-8,height_95%_HPD={0.0,7.450580596923828E-8},height_median=3.166496753692627E-8,height_range={0.0,1.2665987014770508E-7},length=0.4567960160170833,length_95%_HPD={0.3975979685783386,0.5226057767868042},length_median=0.4553615152835846,length_range={0.32155466079711914,0.6344305872917175}]:0.45829154048046405)[&height=0.4499061979525193,height_95%_HPD={0.40341438353061676,0.4960569702088833},height_median=0.44887490943074226,height_range={0.37086477503180504,0.5641114227473736},length=0.06382974002409282,length_95%_HPD={0.021446870639920235,0.10549217462539673},length_median=0.06309553235769272,length_range={0.005650115665048361,0.148576557636261},posterior=0.7766016098798103]:0.07805466888085139,((46[&height=3.483216583957125E-8,height_95%_HPD={0.0,7.450580596923828E-8},height_median=3.166496753692627E-8,height_range={0.0,1.3969838619232178E-7},length=0.298683984099353,length_95%_HPD={0.24707500636577606,0.35428154468536377},length_median=0.29761239886283875,length_range={0.20341992378234863,0.4172951579093933}]:0.298683984099353,60[&height=3.483216583957125E-8,height_95%_HPD={0.0,7.450580596923828E-8},height_median=3.166496753692627E-8,height_range={0.0,1.3969838619232178E-7},length=0.298683984099353,length_95%_HPD={0.24707500636577606,0.35428154468536377},length_median=0.29761239886283875,length_range={0.20341992378234863,0.4172951579093933}]:0.298683984099353)[&height=0.2986840189315188,height_95%_HPD={0.24707502871751785,0.35428157167189056},height_median=0.29761243611574173,height_range={0.20341995358467102,0.41729515977203846},length=0.13792063290809262,length_95%_HPD={0.07085273414850235,0.21097052097320557},length_median=0.1354321390390396,length_range={0.028923919424414635,0.2937351167201996},posterior=1.0]:0.17106427665143742,61[&height=3.497655536914891E-8,height_95%_HPD={0.0,7.543712854385376E-8},height_median=3.166496753692627E-8,height_range={0.0,1.2665987014770508E-7},length=0.4247519386578374,length_95%_HPD={0.357981413602829,0.507164478302002},length_median=0.4194019138813019,length_range={0.3095882833003998,0.5601803064346313}]:0.46974826060640085)[&height=0.4152118951811719,height_95%_HPD={0.36388675682246685,0.4688799511641264},height_median=0.41537653282284737,height_range={0.32966307923197746,0.5144165935926139},length=0.09371294980996626,length_95%_HPD={0.03577345982193947,0.14906778931617737},length_median=0.09316346049308777,length_range={0.00414800550788641,0.21301405131816864},posterior=0.5763590252508546]:0.06659794865997332)[&posterior=0.2608887418679016]:0.01669335515459902)[&posterior=0.42761054140478555]:0.020047212880618392,14[&height=3.487045487454175E-8,height_95%_HPD={0.0,7.82310962677002E-8},height_median=3.3527612686157227E-8,height_range={0.0,1.341104507446289E-7},length=0.5086821882566237,length_95%_HPD={0.41913270950317383,0.5972729921340942},length_median=0.5088465809822083,length_range={0.3451257646083832,0.6494589447975159}]:0.5730867774076921)[&height=0.5574910406299193,height_95%_HPD={0.5152496658265591,0.6016213046386838},height_median=0.5565922106616199,height_range={0.4919731302652508,0.6354349162429571},length=0.05146720584595907,length_95%_HPD={0.004763387143611908,0.0965234637260437},length_median=0.05042414180934429,length_range={1.4768558685318567E-5,0.13803286850452423},posterior=0.5846289557834381]:0.03010468587442261,((((3[&height=3.504704446783478E-8,height_95%_HPD={1.862645149230957E-9,7.50696926843375E-8},height_median=2.9802322387695312E-8,height_range={0.0,1.1920928955078125E-7},length=0.07847612083643389,length_95%_HPD={0.05767042934894562,0.0996008813381195},length_median=0.0780753493309021,length_range={0.04611213505268097,0.11822929233312607}]:0.07847612083643389,4[&height=3.504704446783478E-8,height_95%_HPD={1.862645149230957E-9,7.50696926843375E-8},height_median=2.9802322387695312E-8,height_range={0.0,1.1920928955078125E-7},length=0.07847612083643389,length_95%_HPD={0.05767042934894562,0.0996008813381195},length_median=0.0780753493309021,length_range={0.04611213505268097,0.11822929233312607}]:0.07847612083643389)[&height=0.07847615588347835,height_95%_HPD={0.057670448906719685,0.0996008887887001},height_median=0.07807540732028428,height_range={0.04611215740442276,0.11822937428951263},length=0.09286627484829939,length_95%_HPD={0.061136506497859955,0.12221401929855347},length_median=0.09246298670768738,length_range={0.04387744143605232,0.16758853197097778},posterior=1.0]:0.09286627484829942,31[&height=3.4991179490374114E-8,height_95%_HPD={0.0,7.450580596923828E-8},height_median=2.9802322387695312E-8,height_range={0.0,1.1920928955078125E-7},length=0.17134239574059826,length_95%_HPD={0.1412411779165268,0.20125621557235718},length_median=0.1711365431547165,length_range={0.11952511221170425,0.23920144140720367}]:0.17134239574059829)[&height=0.17134243073177777,height_95%_HPD={0.14124122634530067,0.20125623233616352},height_median=0.1711365506052971,height_range={0.11952517181634903,0.23920145630836487},length=0.132933635014475,length_95%_HPD={0.09222879260778427,0.17451635003089905},length_median=0.13213428854942322,length_range={0.06516089290380478,0.22977247834205627},posterior=1.0]:0.13293363501447494,(5[&height=3.487564989544166E-8,height_95%_HPD={0.0,7.450580596923828E-8},height_median=3.166496753692627E-8,height_range={0.0,1.30385160446167E-7},length=0.021102456425968013,length_95%_HPD={0.009385135024785995,0.03446226939558983},length_median=0.020384782925248146,length_range={0.004985588137060404,0.055458515882492065}]:0.021102456425968013,6[&height=3.487564989544166E-8,height_95%_HPD={0.0,7.450580596923828E-8},height_median=3.166496753692627E-8,height_range={0.0,1.30385160446167E-7},length=0.021102456425968013,length_95%_HPD={0.009385135024785995,0.03446226939558983},length_median=0.020384782925248146,length_range={0.004985588137060404,0.055458515882492065}]:0.021102456425968013)[&height=0.02110249130161791,height_95%_HPD={0.009385169483721256,0.034462302923202515},height_median=0.02038481249473989,height_range={0.004985630512237549,0.055458568036556244},length=0.28317357444463487,length_95%_HPD={0.23851221799850464,0.3278062045574188},length_median=0.2830407917499542,length_range={0.2118166983127594,0.37288954854011536},posterior=1.0]:0.2831735744446348)[&height=0.3042760657462527,height_95%_HPD={0.2618926092982292,0.34905653819441795},height_median=0.3036237880587578,height_range={0.2276366419682745,0.39572633150964975},length=0.18920282268158747,length_95%_HPD={0.13290682435035706,0.25077512860298157},length_median=0.18790194392204285,length_range={0.09357314556837082,0.3162075877189636},posterior=1.0]:0.18923076039271758,32[&height=3.505976555989901E-8,height_95%_HPD={0.0,7.82310962677002E-8},height_median=3.166496753692627E-8,height_range={0.0,1.4901161193847656E-7},length=0.49335029626618226,length_95%_HPD={0.4258028566837311,0.5659493803977966},length_median=0.49281609058380127,length_range={0.38278162479400635,0.6448720097541809}]:0.49350679107920475)[&height=0.493318120956277,height_95%_HPD={0.4258725233376026,0.5658611953258514},height_median=0.49281612783670425,height_range={0.38278164714574814,0.6448720879852772},length=0.08835336631585643,length_95%_HPD={0.0327022522687912,0.14325012266635895},length_median=0.0870596170425415,length_range={0.011470741592347622,0.2057441622018814},posterior=0.9960304333443599]:0.10968467201359927)[&height=0.6031914981525696,height_95%_HPD={0.5596276596188545,0.6450709272176027},height_median=0.6026117131114006,height_range={0.5263800472021103,0.6899781450629234},length=0.8405823215771594,length_95%_HPD={0.6880514621734619,0.9977575540542603},length_median=0.8375689387321472,length_range={0.5699726939201355,1.164750337600708},posterior=1.0]:0.8429025630652883,(((2[&height=3.535410869282694E-8,height_95%_HPD={0.0,8.102506399154663E-8},height_median=3.3527612686157227E-8,height_range={0.0,1.4156103134155273E-7},length=0.5528820920626744,length_95%_HPD={0.46569401025772095,0.6656758189201355},length_median=0.5456826686859131,length_range={0.4176887571811676,0.7509067058563232}]:0.5536099008364237,47[&height=3.527745721345582E-8,height_95%_HPD={0.0,8.044298738241196E-8},height_median=3.3527612686157227E-8,height_range={0.0,1.4156103134155273E-7},length=0.5473727498148884,length_95%_HPD={0.47088509798049927,0.6296669840812683},length_median=0.5452564358711243,length_range={0.4176887571811676,0.7528733611106873}]:0.5536099009130752)[&height=0.5409447246279706,height_95%_HPD={0.47028658958151937,0.6156489327549934},height_median=0.5401051574117446,height_range={0.4176888018846512,0.6855883244425058},length=0.09345830198009562,length_95%_HPD={0.021902091801166534,0.16217315196990967},length_median=0.0923004224896431,length_range={1.5303048712667078E-4,0.29363155364990234},posterior=0.8858749586503474]:0.08279677026618204,(49[&height=3.521757276883812E-8,height_95%_HPD={0.0,7.450580596923828E-8},height_median=3.329478204250336E-8,height_range={0.0,1.341104507446289E-7},length=0.4184906360089339,length_95%_HPD={0.34307393431663513,0.5059771537780762},length_median=0.41680586338043213,length_range={0.28716281056404114,0.5855947136878967}]:0.4184906360089338,62[&height=3.521757276883812E-8,height_95%_HPD={0.0,7.450580596923828E-8},height_median=3.329478204250336E-8,height_range={0.0,1.341104507446289E-7},length=0.4184906360089339,length_95%_HPD={0.34307393431663513,0.5059771537780762},length_median=0.41680586338043213,length_range={0.28716281056404114,0.5855947136878967}]:0.4184906360089338)[&height=0.41849067122650657,height_95%_HPD={0.3430740125477314,0.5059771537780762},height_median=0.4168059043586254,height_range={0.28716287575662136,0.5855947323143482},length=0.21111889787951574,length_95%_HPD={0.12292978912591934,0.29776710271835327},length_median=0.21161006391048431,length_range={0.02098935656249523,0.3739166855812073},posterior=1.0]:0.2179160352302078)[&height=0.6351947123729396,height_95%_HPD={0.5792984738945961,0.6942933974787593},height_median=0.6345745548605919,height_range={0.5301277935504913,0.7528734058141708},length=0.09151609139764026,length_95%_HPD={0.03558452054858208,0.14788486063480377},length_median=0.091367706656456,length_range={1.7919782840181142E-4,0.2041211873292923},posterior=0.9862167824456941]:0.09025470520018686,((8[&height=3.500479212592701E-8,height_95%_HPD={0.0,7.450580596923828E-8},height_median=2.9802322387695312E-8,height_range={0.0,1.341104507446289E-7},length=0.2863463111717181,length_95%_HPD={0.25781720876693726,0.31417176127433777},length_median=0.2859741747379303,length_range={0.2400899976491928,0.34376657009124756}]:0.28634631117171816,(((20[&height=3.499586718907859E-8,height_95%_HPD={0.0,7.328344509005547E-8},height_median=3.2145180739462376E-8,height_range={0.0,1.2454984243959188E-7},length=6.619582625441923E-4,length_95%_HPD={3.792940788116539E-6,0.0020132933277636766},length_median=4.6089099487289786E-4,length_range={3.784696556152767E-9,0.004991701804101467}]:6.619582625441922E-4,21[&height=3.499586718907859E-8,height_95%_HPD={0.0,7.328344509005547E-8},height_median=3.2145180739462376E-8,height_range={0.0,1.2454984243959188E-7},length=6.619582625441923E-4,length_95%_HPD={3.792940788116539E-6,0.0020132933277636766},length_median=4.6089099487289786E-4,length_range={3.784696556152767E-9,0.004991701804101467}]:6.619582625441922E-4)[&height=6.619932584113812E-4,height_95%_HPD={3.7997961044311523E-6,0.0020133554935455322},height_median=4.609283059835434E-4,height_range={2.60770320892334E-8,0.0049917567521333694},length=0.12699432354036352,length_95%_HPD={0.11108029633760452,0.14344476163387299},length_median=0.1267189085483551,length_range={0.09825912117958069,0.15947262942790985},posterior=1.0]:0.12699432354036352,58[&height=3.506086248933423E-8,height_95%_HPD={0.0,7.450580596923828E-8},height_median=3.259629011154175E-8,height_range={0.0,1.2293457984924316E-7},length=0.1276562817379124,length_95%_HPD={0.1120440885424614,0.14438071846961975},length_median=0.1273983120918274,length_range={0.09832949191331863,0.16038012504577637}]:0.1276562817379124)[&height=0.1276563167987749,height_95%_HPD={0.11204412952065468,0.14438073709607124},height_median=0.12739834189414978,height_range={0.09832951053977013,0.1603801343590021},length=0.03648644438193558,length_95%_HPD={0.02200273983180523,0.0510675348341465},length_median=0.036164235323667526,length_range={0.010035362094640732,0.07562052458524704},posterior=1.0]:0.0364864443819356,23[&height=3.5008078301071756E-8,height_95%_HPD={0.0,7.450580596923828E-8},height_median=2.9802322387695312E-8,height_range={0.0,1.341104507446289E-7},length=0.16414272617263218,length_95%_HPD={0.14716924726963043,0.1827457994222641},length_median=0.16383329033851624,length_range={0.13500523567199707,0.2024143785238266}]:0.1641427261726322)[&height=0.1641427611807105,height_95%_HPD={0.147169291973114,0.18274584040045738},height_median=0.16383332759141922,height_range={0.13500528782606125,0.20241443812847137},length=0.12220358499579977,length_95%_HPD={0.09498953074216843,0.15139994025230408},length_median=0.12193834781646729,length_range={0.07177591323852539,0.18206053972244263},posterior=1.0]:0.12220358499579978)[&height=0.2863463461765103,height_95%_HPD={0.25781724229454994,0.3141718227416277},height_median=0.28597421012818813,height_range={0.24009000067599118,0.34376659989356995},length=0.2033510298253236,length_95%_HPD={0.16207940876483917,0.2453484684228897},length_median=0.20314593613147736,length_range={0.1330069601535797,0.28440725803375244},posterior=1.0]:0.2033510298253235,(38[&height=3.482013917943644E-8,height_95%_HPD={0.0,7.631024345755577E-8},height_median=3.234890755265951E-8,height_range={0.0,1.2712553143501282E-7},length=6.008661324889483E-4,length_95%_HPD={1.87454318734126E-8,0.0019128435524180532},length_median=3.9985901094041765E-4,length_range={1.87454318734126E-8,0.004872083198279142}]:9.963349153313612E-4,(41[&height=3.4820734009241724E-8,height_95%_HPD={0.0,7.62956915423274E-8},height_median=3.236345946788788E-8,height_range={0.0,1.2712553143501282E-7},length=5.80885959513673E-4,length_95%_HPD={1.0617734602647033E-7,0.0018551566172391176},length_median=3.951756516471505E-4,length_range={1.0617734602647033E-7,0.004849505145102739}]:7.829517320491509E-4,42[&height=3.482068778283093E-8,height_95%_HPD={0.0,7.62956915423274E-8},height_median=3.235982148908079E-8,height_range={0.0,1.2712553143501282E-7},length=5.895487217884423E-4,length_95%_HPD={1.87454318734126E-8,0.0018510015215724707},length_median=4.052539588883519E-4,length_range={1.87454318734126E-8,0.0039429315365850925}]:7.829517320953774E-4)[&posterior=0.33851582313375234]:2.1338318268738056E-4)[&height=9.963697354705408E-4,height_95%_HPD={5.02169132232666E-5,0.002659577876329422},height_median=7.533468306064606E-4,height_range={5.02169132232666E-5,0.004872140008956194},length=0.4887010062663633,length_95%_HPD={0.448087602853775,0.5277445912361145},length_median=0.48812010884284973,length_range={0.41691818833351135,0.5675930380821228},posterior=1.0]:0.48870100626636326)[&height=0.4896973760018338,height_95%_HPD={0.44902703166007996,0.5290358178317547},height_median=0.4890403747558594,height_range={0.4173398483544588,0.5681819468736649},length=0.23642723993648307,length_95%_HPD={0.18313145637512207,0.28965452313423157},length_median=0.23641839623451233,length_range={0.13177937269210815,0.3399389684200287},posterior=1.0]:0.23696403565506746)[&height=0.7266614116569012,height_95%_HPD={0.6797400526702404,0.7743164524435997},height_median=0.7261078541632742,height_range={0.6282765883952379,0.8297068439424038},length=0.7185875234694318,length_95%_HPD={0.5717927813529968,0.8891942501068115},length_median=0.7138683199882507,length_range={0.4543376863002777,1.0417184829711914},posterior=1.0]:0.7194326495609566)[&height=1.4356894696727283,height_95%_HPD={1.294289793819189,1.5784976518662006},height_median=1.4336822777986526,height_range={1.1803973019123077,1.7242715703323483},length=0.17950462181788812,length_95%_HPD={0.030216746032238007,0.3323916792869568},length_median=0.17759109288454056,length_range={2.1668843692168593E-4,0.4799179434776306},posterior=0.936376667769324]:0.16808393962702683,((((((((((7[&height=3.557014021017324E-8,height_95%_HPD={3.899913281202316E-9,7.171183824539185E-8},height_median=3.329478204250336E-8,height_range={0.0,1.0163057595491409E-7},length=0.0014829222819733002,length_95%_HPD={1.5408878971356899E-4,0.0034689505118876696},length_median=0.0012870236532762647,length_range={6.211081927176565E-5,0.005677850916981697}]:0.0014829222819733002,12[&height=3.557014021017324E-8,height_95%_HPD={3.899913281202316E-9,7.171183824539185E-8},height_median=3.329478204250336E-8,height_range={0.0,1.0163057595491409E-7},length=0.0014829222819733002,length_95%_HPD={1.5408878971356899E-4,0.0034689505118876696},length_median=0.0012870236532762647,length_range={6.211081927176565E-5,0.005677850916981697}]:0.0014829222819733002)[&height=0.0014829578521135104,height_95%_HPD={1.5410035848617554E-4,0.003468986600637436},height_median=0.001287076622247696,height_range={6.216205656528473E-5,0.00567791610956192},length=0.18736163040501685,length_95%_HPD={0.1728813350200653,0.2012282758951187},length_median=0.18732550740242004,length_range={0.15867197513580322,0.2152254730463028},posterior=1.0]:0.18736163040501688,((17[&height=3.56416806331873E-8,height_95%_HPD={3.725290298461914E-9,6.984919309616089E-8},height_median=3.3527612686157227E-8,height_range={0.0,1.043081283569336E-7},length=0.10228955039128289,length_95%_HPD={0.07585372775793076,0.12959112226963043},length_median=0.10287051647901535,length_range={0.05966615304350853,0.14535687863826752}]:0.10631412811198376,(18[&height=3.564910539031231E-8,height_95%_HPD={5.471520125865936E-9,7.078051567077637E-8},height_median=3.3527612686157227E-8,height_range={0.0,1.0756775736808777E-7},length=0.09508371960188118,length_95%_HPD={0.08355846256017685,0.10776030272245407},length_median=0.09504839777946472,length_range={0.07466351985931396,0.12230073660612106}]:0.09518182428053817,(24[&height=3.5625478522608744E-8,height_95%_HPD={3.958120942115784E-9,7.036578608676791E-8},height_median=3.3352989703416824E-8,height_range={0.0,1.069856807589531E-7},length=4.008888969727794E-4,length_95%_HPD={1.2324279623499024E-6,0.0011933640344068408},length_median=2.922068233601749E-4,length_range={1.2324279623499024E-6,0.0026808371767401695}]:4.008888969727794E-4,25[&height=3.5625478522608744E-8,height_95%_HPD={3.958120942115784E-9,7.036578608676791E-8},height_median=3.3352989703416824E-8,height_range={0.0,1.069856807589531E-7},length=4.008888969727794E-4,length_95%_HPD={1.2324279623499024E-6,0.0011933640344068408},length_median=2.922068233601749E-4,length_range={1.2324279623499024E-6,0.0026808371767401695}]:4.008888969727794E-4)[&height=4.00924522451302E-4,height_95%_HPD={1.2563541531562805E-6,0.0011933846399188042},height_median=2.922927960753441E-4,height_range={1.2563541531562805E-6,0.0026808481197804213},length=0.09085446236514838,length_95%_HPD={0.07590778917074203,0.10479730367660522},length_median=0.091428741812706,length_range={0.059501439332962036,0.11883533000946045},posterior=1.0]:0.09478093540719226)[&height=0.09345317498795132,height_95%_HPD={0.08105911873281002,0.10387972509488463},height_median=0.09351207595318556,height_range={0.07466354593634605,0.11921418365091085},length=0.017699660480372532,length_95%_HPD={1.0940844731521793E-5,0.034873202443122864},length_median=0.01700586173683405,length_range={1.0940844731521793E-5,0.05934538692235947},posterior=0.6289557834380858]:0.011132303824020834)[&height=0.1063141637536644,height_95%_HPD={0.08796848077327013,0.12736106850206852},height_median=0.10479709506034851,height_range={0.0807097585638985,0.1453569009900093},length=0.041142914007557624,length_95%_HPD={0.020589234307408333,0.05990691855549812},length_median=0.04227490723133087,length_range={0.0056146965362131596,0.07431968301534653},posterior=1.0]:0.041142914007557624,33[&height=3.5627515095256565E-8,height_95%_HPD={3.725290298461914E-9,7.078051567077637E-8},height_median=3.3527612686157227E-8,height_range={0.0,1.1175870895385742E-7},length=0.14745704213370692,length_95%_HPD={0.1347815990447998,0.1596672534942627},length_median=0.14731037616729736,length_range={0.12224070727825165,0.1723979264497757}]:0.14745704213370692)[&height=0.14745707776122202,height_95%_HPD={0.13478163443505764,0.1596672683954239},height_median=0.14731042087078094,height_range={0.12224077060818672,0.1723979664966464},length=0.04138751049590835,length_95%_HPD={0.028547607362270355,0.054351985454559326},length_median=0.041200850158929825,length_range={0.01993904635310173,0.07043737918138504},posterior=1.0]:0.04138751049590836)[&height=0.18884458825713038,height_95%_HPD={0.17545649036765099,0.20374816469848156},height_median=0.18884745240211487,height_range={0.1591412746347487,0.21634528180584311},length=0.06930424633343173,length_95%_HPD={0.052680179476737976,0.08519376069307327},length_median=0.0691140666604042,length_range={0.036618005484342575,0.10300730913877487},posterior=1.0]:0.06930868502421625,((9[&height=3.5579352090791394E-8,height_95%_HPD={5.587935447692871E-9,7.081689545884728E-8},height_median=3.3527612686157227E-8,height_range={0.0,1.043081283569336E-7},length=0.09597518155387223,length_95%_HPD={0.08399998396635056,0.1080131009221077},length_median=0.09581874310970306,length_range={0.07587578892707825,0.12005123496055603}]:0.09597518155387223,26[&height=3.5579352090791394E-8,height_95%_HPD={5.587935447692871E-9,7.081689545884728E-8},height_median=3.3527612686157227E-8,height_range={0.0,1.043081283569336E-7},length=0.09597518155387223,length_95%_HPD={0.08399998396635056,0.1080131009221077},length_median=0.09581874310970306,length_range={0.07587578892707825,0.12005123496055603}]:0.09597518155387223)[&height=0.09597521713322432,height_95%_HPD={0.08400004729628563,0.10801314748823643},height_median=0.09581877291202545,height_range={0.0758758163137827,0.12005126778967679},length=0.06519614102922512,length_95%_HPD={0.05062130093574524,0.08030369132757187},length_median=0.06503303349018097,length_range={0.0404159314930439,0.09341922402381897},posterior=1.0]:0.06519614102922514,(54[&height=3.560420379032353E-8,height_95%_HPD={3.725290298461914E-9,7.078051567077637E-8},height_median=3.3527612686157227E-8,height_range={0.0,1.1175870895385742E-7},length=0.03373832644787713,length_95%_HPD={0.026827605441212654,0.04170204699039459},length_median=0.03347882255911827,length_range={0.020998364314436913,0.04896528646349907}]:0.03373832644787713,56[&height=3.560420379032353E-8,height_95%_HPD={3.725290298461914E-9,7.078051567077637E-8},height_median=3.3527612686157227E-8,height_range={0.0,1.1175870895385742E-7},length=0.03373832644787713,length_95%_HPD={0.026827605441212654,0.04170204699039459},length_median=0.03347882255911827,length_range={0.020998364314436913,0.04896528646349907}]:0.03373832644787713)[&height=0.033738362052080924,height_95%_HPD={0.026827612426131964,0.041702061891555786},height_median=0.0334788765758276,height_range={0.020998386666178703,0.04896533512510359},length=0.12743299611036854,length_95%_HPD={0.11282473802566528,0.14273034036159515},length_median=0.12732534110546112,length_range={0.09876987338066101,0.1542636901140213},posterior=1.0]:0.12743299611036854)[&height=0.16117135816244946,height_95%_HPD={0.14632517186691985,0.1752512790262699},height_median=0.16100815311074257,height_range={0.13382272329181433,0.19073433242738247},length=0.09698054335673756,length_95%_HPD={0.07993410527706146,0.11434652656316757},length_median=0.09694819897413254,length_range={0.06714268028736115,0.12993435561656952},posterior=1.0]:0.09698191511889717)[&height=0.2581530495302678,height_95%_HPD={0.24218925461173058,0.2740857806056738},height_median=0.2580381380394101,height_range={0.2304145097732544,0.28826872259378433},length=0.07278350770698247,length_95%_HPD={0.031401365995407104,0.1015944704413414},length_median=0.07651100680232048,length_range={0.006832322105765343,0.12071293592453003},posterior=0.9996692027786966]:0.08295387742477056,(27[&height=3.562386809069987E-8,height_95%_HPD={0.0,7.078051567077637E-8},height_median=3.3527612686157227E-8,height_range={0.0,1.103617250919342E-7},length=0.30059565677343386,length_95%_HPD={0.23518794775009155,0.3622218370437622},length_median=0.29975426197052,length_range={0.1638793796300888,0.383369117975235}]:0.3007304412119542,51[&height=3.574329761175015E-8,height_95%_HPD={0.0,7.078051567077637E-8},height_median=3.3527612686157227E-8,height_range={0.0,1.103617250919342E-7},length=0.29066496877820663,length_95%_HPD={0.2324780374765396,0.34302741289138794},length_median=0.29357999563217163,length_range={0.1638793796300888,0.3798454701900482}]:0.30073044109252467)[&height=0.2818480513535688,height_95%_HPD={0.22758080420317128,0.33507278468459845},height_median=0.2829359171446413,height_range={0.1638794243335724,0.3644854048616253},length=0.05830828906523956,length_95%_HPD={0.0058519006706774235,0.11027881503105164},length_median=0.056632913649082184,length_range={2.1904152163187973E-5,0.1596120446920395},posterior=0.6924688499283272]:0.04037667387029492)[&height=0.3411071507061172,height_95%_HPD={0.3213667571544647,0.3622561916708946},height_median=0.34090330079197884,height_range={0.302344374358654,0.3833691441686824},length=0.06550609840583133,length_95%_HPD={0.04470231011509895,0.08816833049058914},length_median=0.06534446775913239,length_range={0.018696226179599762,0.109822578728199},posterior=1.0]:0.06823286423789293,((29[&height=3.558978906648915E-8,height_95%_HPD={2.7939677238464355E-9,7.264316082000732E-8},height_median=3.3527612686157227E-8,height_range={0.0,1.1175870895385742E-7},length=0.16063661799237358,length_95%_HPD={0.14442424476146698,0.17780013382434845},length_median=0.16048596799373627,length_range={0.13072293996810913,0.19397877156734467}]:0.16063661799237358,37[&height=3.558978906648915E-8,height_95%_HPD={2.7939677238464355E-9,7.264316082000732E-8},height_median=3.3527612686157227E-8,height_range={0.0,1.1175870895385742E-7},length=0.16063661799237358,length_95%_HPD={0.14442424476146698,0.17780013382434845},length_median=0.16048596799373627,length_range={0.13072293996810913,0.19397877156734467}]:0.16063661799237358)[&height=0.16063665358216264,height_95%_HPD={0.14442426525056362,0.17780015710741282},height_median=0.16048598289489746,height_range={0.13072296138852835,0.19397881627082825},length=0.11553895657013107,length_95%_HPD={0.09437829256057739,0.13722462952136993},length_median=0.11535673588514328,length_range={0.07702209800481796,0.1573254019021988},posterior=1.0]:0.11553895657013105,(43[&height=3.55905817278766E-8,height_95%_HPD={0.0,7.147900760173798E-8},height_median=3.3993273973464966E-8,height_range={0.0,1.1964584700763226E-7},length=0.0028490716535695855,length_95%_HPD={9.888543281704187E-4,0.005206182599067688},length_median=0.0027194933500140905,length_range={3.355491498950869E-4,0.00924157164990902}]:0.0028490716535695855,44[&height=3.55905817278766E-8,height_95%_HPD={0.0,7.147900760173798E-8},height_median=3.3993273973464966E-8,height_range={0.0,1.1964584700763226E-7},length=0.0028490716535695855,length_95%_HPD={9.888543281704187E-4,0.005206182599067688},length_median=0.0027194933500140905,length_range={3.355491498950869E-4,0.00924157164990902}]:0.0028490716535695855)[&height=0.0028491072441513133,height_95%_HPD={9.889155626296997E-4,0.005206241927226074},height_median=0.002719555050134659,height_range={3.355816879775375E-4,0.009241597726941109},length=0.27332650290814237,length_95%_HPD={0.2531782388687134,0.29440268874168396},length_median=0.2729598879814148,length_range={0.23341462016105652,0.31555280089378357},posterior=1.0]:0.27332650290814237)[&height=0.2761756101522937,height_95%_HPD={0.25609585642814636,0.29706185683608055},height_median=0.27582211804110557,height_range={0.23775817826390266,0.3189142197370529},length=0.13316440479171646,length_95%_HPD={0.10965913534164429,0.15536180138587952},length_median=0.13265495002269745,length_range={0.08965761214494705,0.1795199066400528},posterior=1.0]:0.13316440479171643)[&height=0.40739300074488866,height_95%_HPD={0.3873780332505703,0.42769520869478583},height_median=0.40693934296723455,height_range={0.3737049400806427,0.44810788717586547},length=0.043658601913266364,length_95%_HPD={0.022740939632058144,0.06828128546476364},length_median=0.04257743991911411,length_range={0.009636161848902702,0.10037866234779358},posterior=0.9275554085345683]:0.04049577233370788,50[&height=3.5655204490464233E-8,height_95%_HPD={0.0,7.078051567077637E-8},height_median=3.3527612686157227E-8,height_range={0.0,1.1175870895385742E-7},length=0.43863208273671955,length_95%_HPD={0.3810170590877533,0.4714514911174774},length_median=0.44439563155174255,length_range={0.3402385115623474,0.4878290295600891}]:0.4498357516225135)[&height=0.4464520688182989,height_95%_HPD={0.4236651882529259,0.468473837710917},height_median=0.44628922268748283,height_range={0.40141503885388374,0.4878290593624115},length=0.048630494990555134,length_95%_HPD={0.02557946927845478,0.07203700393438339},length_median=0.04791348800063133,length_range={0.011568614281713963,0.10014007985591888},posterior=0.8862057558716506]:0.0447086811906523,((15[&height=3.552980261209728E-8,height_95%_HPD={0.0,7.088237907737494E-8},height_median=3.3949618227779865E-8,height_range={0.0,1.0701478458940983E-7},length=3.8772840200042915E-4,length_95%_HPD={4.525905410446285E-7,0.0012105186469852924},length_median=2.4610155378468335E-4,length_range={4.525905410446285E-7,0.0026891306042671204}]:3.8772840200042915E-4,16[&height=3.552980261209728E-8,height_95%_HPD={0.0,7.088237907737494E-8},height_median=3.3949618227779865E-8,height_range={0.0,1.0701478458940983E-7},length=3.8772840200042915E-4,length_95%_HPD={4.525905410446285E-7,0.0012105186469852924},length_median=2.4610155378468335E-4,length_range={4.525905410446285E-7,0.0026891306042671204}]:3.8772840200042915E-4)[&height=3.8776393180304126E-4,height_95%_HPD={4.647299647331238E-7,0.0012105554342269897},height_median=2.4615228176116943E-4,height_range={4.647299647331238E-7,0.0026891790330410004},length=0.42660941206405967,length_95%_HPD={0.3835460841655731,0.461274653673172},length_median=0.4249221086502075,length_range={0.35539737343788147,0.5439785122871399},posterior=1.0]:0.4266139880966319,45[&height=3.5766420980519204E-8,height_95%_HPD={0.0,7.078051567077637E-8},height_median=3.3527612686157227E-8,height_range={0.0,1.1175870895385742E-7},length=0.4205056926699113,length_95%_HPD={0.3807869255542755,0.4565393030643463},length_median=0.4220893085002899,length_range={0.3402385115623474,0.4909469187259674}]:0.427001716262014)[&height=0.42353135812676385,height_95%_HPD={0.3898036338723614,0.4531029239296913},height_median=0.42384202778339386,height_range={0.3555155545473099,0.49094693921506405},length=0.06964481965858779,length_95%_HPD={0.0404609739780426,0.09927087277173996},length_median=0.06989357620477676,length_range={0.009771866723895073,0.12245657294988632},posterior=0.9182930863380747]:0.06754271643993531)[&height=0.4945444684683703,height_95%_HPD={0.4725247919559479,0.5182467401027679},height_median=0.49434884637594223,height_range={0.45158445090055466,0.5478775501251221},length=0.09661987337408767,length_95%_HPD={0.06967318803071976,0.1250201314687729},length_median=0.09648552536964417,length_range={0.030939893797039986,0.14807075262069702},posterior=1.0]:0.0967038698732271,(35[&height=3.5738591184762144E-8,height_95%_HPD={0.0,7.818016456440091E-8},height_median=3.4524418879300356E-8,height_range={0.0,1.2593227438628674E-7},length=0.5245962360752024,length_95%_HPD={0.4878351092338562,0.5618759989738464},length_median=0.5246042609214783,length_range={0.43861478567123413,0.6009776592254639}]:0.5246802325743418,59[&height=3.5734483465831215E-8,height_95%_HPD={0.0,7.82310962677002E-8},height_median=3.4458935260772705E-8,height_range={0.0,1.2593227438628674E-7},length=0.5246802325784496,length_95%_HPD={0.48789942264556885,0.5621918439865112},length_median=0.5246042609214783,length_range={0.43861478567123413,0.6404748558998108}]:0.5246802325784495)[&height=0.5245060268565434,height_95%_HPD={0.4878351353108883,0.5614792071282864},height_median=0.5245629586279392,height_range={0.43861482758075,0.6009777095168829},length=0.0667078261977854,length_95%_HPD={0.03387554734945297,0.09819690883159637},length_median=0.06640147045254707,length_range={0.01087610051035881,0.1323244720697403},posterior=0.9979049509317455]:0.06656807002866438)[&height=0.5912483383415974,height_95%_HPD={0.5661842375993729,0.617711134487763},height_median=0.5910198336932808,height_range={0.538309604045935,0.6406361007248051},length=0.10239490087837562,length_95%_HPD={0.06896691769361496,0.13626089692115784},length_median=0.1020749881863594,length_range={0.029695801436901093,0.16808916628360748},posterior=1.0]:0.10239490087837566,(28[&height=3.558362748809275E-8,height_95%_HPD={0.0,7.079506758600473E-8},height_median=2.9802322387695312E-8,height_range={0.0,1.0766962077468634E-7},length=0.4237635978554559,length_95%_HPD={0.38972461223602295,0.45838066935539246},length_median=0.42383188009262085,length_range={0.3690800368785858,0.4968562722206116}]:0.4237635978554559,40[&height=3.558362748809275E-8,height_95%_HPD={0.0,7.079506758600473E-8},height_median=2.9802322387695312E-8,height_range={0.0,1.0766962077468634E-7},length=0.4237635978554559,length_95%_HPD={0.38972461223602295,0.45838066935539246},length_median=0.42383188009262085,length_range={0.3690800368785858,0.4968562722206116}]:0.4237635978554559)[&height=0.4237636334390834,height_95%_HPD={0.3897246867418289,0.45838069543242455},height_median=0.42383190989494324,height_range={0.3690800592303276,0.49685630830936134},length=0.26987960578088976,length_95%_HPD={0.23443275690078735,0.3048907220363617},length_median=0.2697194814682007,length_range={0.19989053905010223,0.3449338972568512},posterior=1.0]:0.26987960578088965)[&height=0.6936432392199731,height_95%_HPD={0.6617865105508827,0.7245412468910217},height_median=0.6934225857257843,height_range={0.6361137144267559,0.7558650374412537},length=0.35038309341321405,length_95%_HPD={0.23584726452827454,0.4679633677005768},length_median=0.3480788469314575,length_range={0.17315325140953064,0.620502233505249},posterior=1.0]:0.35038309341321405,13[&height=3.503483623892028E-8,height_95%_HPD={0.0,8.940696716308594E-8},height_median=2.9802322387695312E-8,height_range={0.0,1.4156103134155273E-7},length=1.044026297598351,length_95%_HPD={0.9287800788879395,1.1582627296447754},length_median=1.0415183305740356,length_range={0.8701979517936707,1.312451958656311}]:1.044026297598351)[&height=1.0440263326331871,height_95%_HPD={0.9287801012396812,1.1582628190517426},height_median=1.0415183417499065,height_range={0.8701979741454124,1.3124519735574722},length=0.5669863006320438,length_95%_HPD={0.40709733963012695,0.7067820429801941},length_median=0.5676606297492981,length_range={0.28503280878067017,0.8415395617485046},posterior=1.0]:0.5701516682116976)[&height=1.6141780008448847,height_95%_HPD={1.5099188587628305,1.7160786669701338},height_median=1.6120398801285774,height_range={1.4090093150734901,1.8475932478904724},length=0.0,posterior=1.0]:0.0;
End;
