# Supplementary material for: Dnmt1 is essential for egg production and embryo viability in the large milkweed bug, Oncopeltus fasciatus
Source: Epigenetics Chromatin. 2019 Jan 7;12:6. doi: 10.1186/s13072-018-0246-5 (PMC6322253; doi:10.1186/s13072-018-0246-5)
Supplement: Supplementary file 1 — Additional file 1: Fig. S1. Identification of O. fasciatus DNA methyltransferases. a Phylogenetic relationship of DNA methyltransferases identified the de novo (Dnmt3) and maintenance (Dnmt1) DNA methyltransferase in O. fasciatus. Node support with ≤ 0.5 posterior probability is indicated—other nodes are ≥ 0.95. Branch lengths are in amino acid substitutions per site. Species names are represented as abbreviations: Acy. pis.: Acyrthosiphon pisum, Aed. aeg.: Aedes aegypti, Aed. alb.: Aedes albopictus, Ano. gam.: Anopheles gambiae, Api. mel.: A. mellifera, Bom. mor.: Bo. mori, Cam. flo.: Camponotus floridanus, Cop. flo.: Copidosoma floridanum, Cul. qui.: Culex pipiens quinquefasciatus, Dro. mel.: Drosophila melanogaster, Har. sal.: Harpegnathos saltator, Mic. dem.: Microplitis demolitor, Nas. vit.: Nasonia vitripennis, Nic. ves.: Nicrophorus vespilloides, Onc. fas.: O. fasciatus, Cer. bir.: Ooceraea (Cerapachys) biroi, Pol. can.: Polistes canadensis, Pol. dom.: Polistes dominula, Sol. inv.: Solenopsis invicta, Tri. cas.: Tribolium castaneum, and Zoo. nev.: Z. nevadensis. b A to scale representation of Dnmt1 and protein domains identified in O. fasciatus and M. musculus. Fig. S2. Assessment of RNAi treatment targeting S-adenosyl-L-methionine (AdoMet) region (ds-dnmt1-2) of Dnmt1 produces similar results as ds-dnmt1-1. a Assessment of RNAi treatment targeting Dnmt1 using qRT-PCR demonstrates successful reduction in transcription in ovaries compared to control. b Whole ovaries from ds-dnmt1-2 females removed 12–14 days post-injection. c Control follicular epithelium nuclei. d ds-dnmt1-1 follicular epithelium nuclei. e ds-dnmt1-2 follicular epithelium nuclei. For c–e scale bar corresponds to 100 µm. Fig. S3. DNA methylation consequences following posttranscriptional knockdown of Dnmt1 are restricted to ovaries. a Assessment of RNAi treatment targeting Dnmt1 using qRT-PCR demonstrates successful reduction in transcription compared to control across all tissues sampled. Col [file 13072_2018_246_MOESM1_ESM.zip › ESM/table_s10.bewick_et_al.dnmt1.12052018.xlsx]

## Sheet: Sheet1
##gff-version 2
##date 2016-09-13
Scaffold1	RepeatMasker	similarity	419	480	26.5	+	.	Target "Motif:(AATA)n" 1 61
Scaffold1	RepeatMasker	similarity	426	479	15.4	+	.	Target "Motif:(ACATAT)n" 1 53
Scaffold1	RepeatMasker	similarity	428	479	22.4	+	.	Target "Motif:(AT)n" 1 53
Scaffold1	RepeatMasker	similarity	10508	12699	0	+	.	Target "Motif:(TA)n" 1 2192
Scaffold1	RepeatMasker	similarity	15299	15342	17.9	+	.	Target "Motif:(T)n" 1 44
Scaffold1	RepeatMasker	similarity	21582	21645	13.4	-	.	Target "Motif:REP-6_PBa" 562 622
Scaffold1	RepeatMasker	similarity	21597	21655	18.6	-	.	Target "Motif:REP-9_PBa" 166 225
Scaffold1	RepeatMasker	similarity	21811	21894	20	+	.	Target "Motif:REP-6_PBa" 116 196
Scaffold1	RepeatMasker	similarity	23099	23145	18.6	+	.	Target "Motif:(GAGG)n" 1 46
Scaffold1	RepeatMasker	similarity	23099	23136	11.8	+	.	Target "Motif:(GA)n" 1 39
Scaffold1	RepeatMasker	similarity	23225	23258	9.5	+	.	Target "Motif:(CTCT)n" 1 34
Scaffold1	RepeatMasker	similarity	23783	23828	21.8	+	.	Target "Motif:(ATTATT)n" 1 45
Scaffold1	RepeatMasker	similarity	24186	24230	29.6	+	.	Target "Motif:(AAAGAA)n" 1 45
Scaffold1	RepeatMasker	similarity	27157	27187	10.5	+	.	Target "Motif:(TATT)n" 1 33
Scaffold1	RepeatMasker	similarity	27534	27553	0	+	.	Target "Motif:(A)n" 1 20
Scaffold1	RepeatMasker	similarity	28932	28987	23.4	+	.	Target "Motif:(TAAGAA)n" 1 54
Scaffold1	RepeatMasker	similarity	29322	29376	12.7	+	.	Target "Motif:DNA3-10_CGi" 3685 3739
Scaffold1	RepeatMasker	similarity	29331	29412	22.2	-	.	Target "Motif:Tx1-11_CGi" 6607 6690
Scaffold1	RepeatMasker	similarity	30475	30546	22.7	+	.	Target "Motif:(TTTCTA)n" 1 69
Scaffold1	RepeatMasker	similarity	32251	32274	13.9	+	.	Target "Motif:(TTTA)n" 1 24
Scaffold1	RepeatMasker	similarity	33034	33079	17.4	-	.	Target "Motif:L1-54_LSal" 3871 3917
Scaffold1	RepeatMasker	similarity	33522	33564	15.7	+	.	Target "Motif:(A)n" 1 43
Scaffold1	RepeatMasker	similarity	33658	33698	11.6	+	.	Target "Motif:(AAATAC)n" 1 41
Scaffold1	RepeatMasker	similarity	34017	34049	7.4	+	.	Target "Motif:(ATTCTT)n" 1 32
Scaffold1	RepeatMasker	similarity	35035	35092	24.6	+	.	Target "Motif:(AAATATT)n" 1 55
Scaffold1	RepeatMasker	similarity	35205	35484	29.4	+	.	Target "Motif:Jockey-4_RPr" 2855 3113
Scaffold1	RepeatMasker	similarity	35216	35304	27	+	.	Target "Motif:Jockey-8_RPr" 1026 1114
Scaffold1	RepeatMasker	similarity	35645	35718	22.6	+	.	Target "Motif:CryptonH-5_HM" 4402 4472
Scaffold1	RepeatMasker	similarity	35665	35734	27.1	+	.	Target "Motif:Mariner-17_AEc" 239 308
Scaffold1	RepeatMasker	similarity	36079	36110	7.5	+	.	Target "Motif:(AAAAT)n" 1 30
Scaffold1	RepeatMasker	similarity	36079	36104	12.7	+	.	Target "Motif:(A)n" 1 26
Scaffold1	RepeatMasker	similarity	40464	40529	21.2	-	.	Target "Motif:REP-6_PBa" 116 181
Scaffold1	RepeatMasker	similarity	40949	40985	0	+	.	Target "Motif:(AT)n" 1 38
Scaffold1	RepeatMasker	similarity	42234	42258	0	+	.	Target "Motif:(GT)n" 1 25
Scaffold1	RepeatMasker	similarity	44864	44896	17.2	+	.	Target "Motif:(A)n" 1 33
Scaffold1	RepeatMasker	similarity	45093	45142	19.7	+	.	Target "Motif:(ATT)n" 1 50
Scaffold1	RepeatMasker	similarity	45108	45153	17.1	+	.	Target "Motif:(TATTA)n" 1 44
Scaffold1	RepeatMasker	similarity	47728	47767	8.3	+	.	Target "Motif:(AAAGAAG)n" 1 42
Scaffold1	RepeatMasker	similarity	47732	47766	13.2	+	.	Target "Motif:(AGAA)n" 1 36
Scaffold1	RepeatMasker	similarity	47869	48030	28.1	+	.	Target "Motif:Jockey-8_RPr" 811 972
Scaffold1	RepeatMasker	similarity	49173	49216	11.3	+	.	Target "Motif:(TTTTTAT)n" 1 41
Scaffold1	RepeatMasker	similarity	49309	49343	9.2	+	.	Target "Motif:(T)n" 1 35
Scaffold1	RepeatMasker	similarity	49343	49384	20	+	.	Target "Motif:(TAGA)n" 1 42
Scaffold1	RepeatMasker	similarity	49634	49705	19.7	+	.	Target "Motif:REP-9_PBa" 155 226
Scaffold1	RepeatMasker	similarity	50209	50227	0	+	.	Target "Motif:(A)n" 1 19
Scaffold1	RepeatMasker	similarity	52038	52075	5.8	+	.	Target "Motif:(ATTATA)n" 1 39
Scaffold1	RepeatMasker	similarity	52192	52212	5	+	.	Target "Motif:(AT)n" 1 21
Scaffold1	RepeatMasker	similarity	52312	52416	20.2	+	.	Target "Motif:RTE-20_LMi" 3182 3286
Scaffold1	RepeatMasker	similarity	55053	55089	6.8	+	.	Target "Motif:(TTTTAT)n" 1 34
Scaffold1	RepeatMasker	similarity	56473	56577	29.1	+	.	Target "Motif:(ATAAT)n" 1 103
Scaffold1	RepeatMasker	similarity	60900	60926	4.2	+	.	Target "Motif:(TA)n" 1 26
Scaffold1	RepeatMasker	similarity	60981	61052	17.1	+	.	Target "Motif:REP-6_PBa" 112 182
Scaffold1	RepeatMasker	similarity	61011	61057	17	+	.	Target "Motif:REP-4_LMi" 432 480
Scaffold1	RepeatMasker	similarity	61016	61052	5.4	+	.	Target "Motif:REP-7_PBa" 485 521
Scaffold1	RepeatMasker	similarity	62279	62311	18.1	+	.	Target "Motif:(ATTT)n" 1 32
Scaffold1	RepeatMasker	similarity	64204	64232	3.5	+	.	Target "Motif:(AATGC)n" 1 33
Scaffold1	RepeatMasker	similarity	64490	64533	13.6	+	.	Target "Motif:(ATTTTT)n" 1 43
Scaffold1	RepeatMasker	similarity	64493	64524	7.5	+	.	Target "Motif:(TTTA)n" 1 31
Scaffold1	RepeatMasker	similarity	65699	65781	24.7	-	.	Target "Motif:Helitron-like-13_Hmel" 767 849
Scaffold1	RepeatMasker	similarity	65710	65775	20	-	.	Target "Motif:REP-6_PBa" 543 607
Scaffold1	RepeatMasker	similarity	65989	66064	17.3	-	.	Target "Motif:REP-6_PBa" 542 616
Scaffold1	RepeatMasker	similarity	66310	66394	18.6	+	.	Target "Motif:REP-9_PBa" 157 238
Scaffold1	RepeatMasker	similarity	66616	66654	15.8	+	.	Target "Motif:(AATTTTT)n" 1 37
Scaffold1	RepeatMasker	similarity	67543	67592	10.7	+	.	Target "Motif:(CTCTTC)n" 1 57
Scaffold1	RepeatMasker	similarity	67543	67581	14.4	+	.	Target "Motif:(CT)n" 1 40
Scaffold1	RepeatMasker	similarity	67893	67981	24.6	+	.	Target "Motif:(TC)n" 1 86
Scaffold1	RepeatMasker	similarity	68390	68432	10	+	.	Target "Motif:(TC)n" 1 43
Scaffold1	RepeatMasker	similarity	69464	69499	10.8	+	.	Target "Motif:(TTA)n" 1 33
Scaffold1	RepeatMasker	similarity	69625	69647	0	+	.	Target "Motif:(A)n" 1 23
Scaffold1	RepeatMasker	similarity	70538	70556	0	+	.	Target "Motif:(A)n" 1 19
Scaffold1	RepeatMasker	similarity	71037	71121	18.6	-	.	Target "Motif:REP-9_PBa" 157 237
Scaffold1	RepeatMasker	similarity	71776	71816	23.9	+	.	Target "Motif:(TTTTCTT)n" 1 40
Scaffold1	RepeatMasker	similarity	72982	73080	24.8	+	.	Target "Motif:(AG)n" 1 98
Scaffold1	RepeatMasker	similarity	76041	76086	13	+	.	Target "Motif:(ATAA)n" 1 48
Scaffold1	RepeatMasker	similarity	78239	78265	7.8	+	.	Target "Motif:(AATA)n" 1 27
Scaffold1	RepeatMasker	similarity	78719	78757	19.4	+	.	Target "Motif:(AGAAA)n" 1 37
Scaffold1	RepeatMasker	similarity	78722	78774	25.4	+	.	Target "Motif:(AAATAA)n" 1 53
Scaffold1	RepeatMasker	similarity	78723	78744	0	+	.	Target "Motif:(AAT)n" 1 23
Scaffold1	RepeatMasker	similarity	78833	78904	18.3	+	.	Target "Motif:REP-6_PBa" 131 196
Scaffold1	RepeatMasker	similarity	82683	82702	5.2	+	.	Target "Motif:(T)n" 1 20
Scaffold1	RepeatMasker	similarity	83050	83074	0	+	.	Target "Motif:(T)n" 1 25
Scaffold1	RepeatMasker	similarity	83135	83194	17	-	.	Target "Motif:REP-9_PBa" 155 213
Scaffold1	RepeatMasker	similarity	83268	83326	12.5	+	.	Target "Motif:REP-6_PBa" 141 196
Scaffold1	RepeatMasker	similarity	83585	83606	4.8	+	.	Target "Motif:(T)n" 1 22
Scaffold1	RepeatMasker	similarity	83724	83789	25.4	+	.	Target "Motif:(TAATT)n" 1 63
Scaffold1	RepeatMasker	similarity	84252	84276	8.5	+	.	Target "Motif:(A)n" 1 25
Scaffold1	RepeatMasker	similarity	84430	84462	17.1	+	.	Target "Motif:(T)n" 1 33
Scaffold1	RepeatMasker	similarity	84934	85396	26.3	-	.	Target "Motif:Jockey-8_RPr" 648 1110
Scaffold1	RepeatMasker	similarity	85083	85435	30.6	-	.	Target "Motif:Jockey-4_RPr" 2447 2800
Scaffold1	RepeatMasker	similarity	87649	87688	11.3	+	.	Target "Motif:(CACCCA)n" 1 39
Scaffold1	RepeatMasker	similarity	88976	89011	12.8	+	.	Target "Motif:(TATT)n" 1 36
Scaffold1	RepeatMasker	similarity	89889	89976	14.2	+	.	Target "Motif:Gypsy-13_IS-I" 872 953
Scaffold1	RepeatMasker	similarity	95602	95649	6.9	+	.	Target "Motif:REP-6_PBa" 152 196
Scaffold1	RepeatMasker	similarity	96796	96840	21.5	+	.	Target "Motif:(AT)n" 1 46
Scaffold1	RepeatMasker	similarity	97201	97220	5.3	+	.	Target "Motif:(CTA)n" 1 20
Scaffold1	RepeatMasker	similarity	97640	97696	20.1	+	.	Target "Motif:(A)n" 1 57
Scaffold1	RepeatMasker	similarity	98743	98825	20.3	+	.	Target "Motif:REP-6_PBa" 544 622
Scaffold1	RepeatMasker	similarity	99174	99234	19.9	+	.	Target "Motif:(ATAAA)n" 1 56
Scaffold1	RepeatMasker	similarity	99353	99409	13	+	.	Target "Motif:REP-7_PBa" 481 534
Scaffold1	RepeatMasker	similarity	100452	100491	9.4	+	.	Target "Motif:(TAAATA)n" 1 37
Scaffold1	RepeatMasker	similarity	101375	101446	17.1	+	.	Target "Motif:REP-6_PBa" 538 608
Scaffold1	RepeatMasker	similarity	102449	102523	21.6	-	.	Target "Motif:TRAS3_BM" 1684 1761
Scaffold1	RepeatMasker	similarity	102721	102771	28.3	+	.	Target "Motif:(AT)n" 1 52
Scaffold1	RepeatMasker	similarity	102908	103242	28	-	.	Target "Motif:Jockey-8_RPr" 778 1114
Scaffold1	RepeatMasker	similarity	107749	107797	14.8	+	.	Target "Motif:(CTCTTCC)n" 1 48
Scaffold1	RepeatMasker	similarity	108791	108861	26.8	+	.	Target "Motif:REP-9_PBa" 161 231
Scaffold1	RepeatMasker	similarity	108803	108861	20.3	+	.	Target "Motif:REP-6_PBa" 558 616
Scaffold1	RepeatMasker	similarity	110170	110231	5.7	+	.	Target "Motif:(AAAT)n" 1 62
Scaffold1	RepeatMasker	similarity	112850	113162	33.5	+	.	Target "Motif:Jockey-6_RPr" 3833 4154
Scaffold1	RepeatMasker	similarity	112885	113156	31	+	.	Target "Motif:Jockey-8_RPr" 654 931
Scaffold1	RepeatMasker	similarity	116822	116849	0	+	.	Target "Motif:(CT)n" 1 28
Scaffold1	RepeatMasker	similarity	116906	116975	30.5	+	.	Target "Motif:(CT)n" 1 72
Scaffold1	RepeatMasker	similarity	117265	117305	19.4	+	.	Target "Motif:(AAATA)n" 1 42
Scaffold1	RepeatMasker	similarity	118508	118548	18.5	+	.	Target "Motif:(AATAA)n" 1 40
Scaffold1	RepeatMasker	similarity	119119	119145	12.2	+	.	Target "Motif:(A)n" 1 27
Scaffold1	RepeatMasker	similarity	119377	119530	29.3	+	.	Target "Motif:(AGAG)n" 1 158
Scaffold1	RepeatMasker	similarity	119437	119568	27.8	+	.	Target "Motif:(GAGAGG)n" 1 133
Scaffold1	RepeatMasker	similarity	119488	119530	10.1	+	.	Target "Motif:(GA)n" 1 43
Scaffold1	RepeatMasker	similarity	119967	120048	20.6	-	.	Target "Motif:REP-6_PBa" 544 622
Scaffold1	RepeatMasker	similarity	120239	120324	24.8	+	.	Target "Motif:REP-9_PBa" 157 237
Scaffold1	RepeatMasker	similarity	120994	121021	16.1	+	.	Target "Motif:(AAATT)n" 1 28
Scaffold1	RepeatMasker	similarity	121022	121091	20	-	.	Target "Motif:NAVIMAR1" 1111 1186
Scaffold1	RepeatMasker	similarity	121087	121388	23.4	-	.	Target "Motif:NAVIMAR1" 788 1092
Scaffold1	RepeatMasker	similarity	122835	123528	28.9	+	.	Target "Motif:Jockey-8_RPr" 408 1114
Scaffold1	RepeatMasker	similarity	126879	126900	0	+	.	Target "Motif:(GT)n" 1 22
Scaffold1	RepeatMasker	similarity	126931	126958	12.6	+	.	Target "Motif:(CCCAT)n" 1 27
Scaffold1	RepeatMasker	similarity	127705	127750	13	+	.	Target "Motif:Transib-6_HM" 837 882
Scaffold1	RepeatMasker	similarity	129120	129179	11.5	+	.	Target "Motif:(TTA)n" 1 64
Scaffold1	RepeatMasker	similarity	129578	129606	11.3	+	.	Target "Motif:(TATTT)n" 1 30
Scaffold1	RepeatMasker	similarity	135707	135728	9.8	+	.	Target "Motif:(A)n" 1 22
Scaffold1	RepeatMasker	similarity	136095	136174	13.4	-	.	Target "Motif:REP-6_PBa" 121 196
Scaffold1	RepeatMasker	similarity	136916	136966	31.3	+	.	Target "Motif:(AA)n" 1 51
Scaffold1	RepeatMasker	similarity	137310	137371	26.5	+	.	Target "Motif:(TTAT)n" 1 61
Scaffold1	RepeatMasker	similarity	137494	137521	11.7	+	.	Target "Motif:(AATA)n" 1 29
Scaffold1	RepeatMasker	similarity	137717	137750	0	+	.	Target "Motif:(AC)n" 1 34
Scaffold1	RepeatMasker	similarity	138058	138089	17.9	+	.	Target "Motif:(A)n" 1 32
Scaffold1	RepeatMasker	similarity	138672	138709	14.5	+	.	Target "Motif:(TC)n" 1 38
Scaffold1	RepeatMasker	similarity	138673	138725	18.3	+	.	Target "Motif:(CTCTCA)n" 1 52
Scaffold1	RepeatMasker	similarity	138794	138830	18.6	+	.	Target "Motif:(TC)n" 1 39
Scaffold1	RepeatMasker	similarity	138937	138964	7.6	+	.	Target "Motif:(G)n" 1 28
Scaffold1	RepeatMasker	similarity	139307	139343	9.2	+	.	Target "Motif:(AATA)n" 1 38
Scaffold1	RepeatMasker	similarity	139566	139596	14.4	+	.	Target "Motif:(TCTC)n" 1 31
Scaffold1	RepeatMasker	similarity	139609	139633	0	+	.	Target "Motif:(AT)n" 1 25
Scaffold1	RepeatMasker	similarity	140783	140811	15.3	+	.	Target "Motif:(ACAC)n" 1 29
Scaffold1	RepeatMasker	similarity	141420	141439	5.3	+	.	Target "Motif:(A)n" 1 20
Scaffold1	RepeatMasker	similarity	142455	142491	3.1	+	.	Target "Motif:(TAAATT)n" 1 37
Scaffold1	RepeatMasker	similarity	142903	142921	5.6	+	.	Target "Motif:(T)n" 1 19
Scaffold1	RepeatMasker	similarity	145806	146170	33.9	+	.	Target "Motif:Jockey-6_Hmel" 320 683
Scaffold1	RepeatMasker	similarity	145812	146064	28.3	+	.	Target "Motif:Jockey-6_RPr" 3071 3325
Scaffold1	RepeatMasker	similarity	145861	146195	33.8	+	.	Target "Motif:Jockey-3_DSim" 3627 3959
Scaffold1	RepeatMasker	similarity	145922	146194	28.7	+	.	Target "Motif:Jockey-14_DBp" 3357 3631
Scaffold1	RepeatMasker	similarity	146103	146343	33.7	+	.	Target "Motif:Jockey-5_DEu" 704 956
Scaffold1	RepeatMasker	similarity	146574	146595	4.7	+	.	Target "Motif:(AAAT)n" 1 22
Scaffold1	RepeatMasker	similarity	149473	149552	8.9	-	.	Target "Motif:DNA3-4_CGi" 8961 9041
Scaffold1	RepeatMasker	similarity	149491	149581	14.3	+	.	Target "Motif:Copia17-NVi_I" 894 991
Scaffold1	RepeatMasker	similarity	149867	149991	12.6	+	.	Target "Motif:Nematis_Cr" 1 119
Scaffold1	RepeatMasker	similarity	149932	150028	21	-	.	Target "Motif:DNA2-10_CGi" 1922 2008
Scaffold1	RepeatMasker	similarity	150399	150448	23.6	+	.	Target "Motif:(ATATTAC)n" 1 52
Scaffold1	RepeatMasker	similarity	152828	152859	17.5	+	.	Target "Motif:(TAAAAA)n" 1 33
Scaffold1	RepeatMasker	similarity	152868	152908	21.8	+	.	Target "Motif:(TATAAT)n" 1 39
Scaffold1	RepeatMasker	similarity	152880	152909	10.8	+	.	Target "Motif:(TTA)n" 1 32
Scaffold1	RepeatMasker	similarity	153065	153090	4	+	.	Target "Motif:(A)n" 1 26
Scaffold1	RepeatMasker	similarity	153633	153660	0	+	.	Target "Motif:(ATGT)n" 1 27
Scaffold1	RepeatMasker	similarity	154551	154611	24.1	+	.	Target "Motif:(AATA)n" 1 58
Scaffold1	RepeatMasker	similarity	158661	158696	18.9	+	.	Target "Motif:(AAAATTA)n" 1 36
Scaffold1	RepeatMasker	similarity	159029	159073	29.6	+	.	Target "Motif:(AAAAAGA)n" 1 45
Scaffold1	RepeatMasker	similarity	160503	160645	32.1	+	.	Target "Motif:(AG)n" 1 146
Scaffold1	RepeatMasker	similarity	161327	161349	9.3	+	.	Target "Motif:(TTAT)n" 1 23
Scaffold1	RepeatMasker	similarity	164708	164756	26.3	+	.	Target "Motif:(TAAAAAA)n" 1 47
Scaffold1	RepeatMasker	similarity	165256	165284	4.2	+	.	Target "Motif:(ATTAT)n" 1 27
Scaffold1	RepeatMasker	similarity	166768	166819	21.4	+	.	Target "Motif:(ATTTATT)n" 1 51
Scaffold1	RepeatMasker	similarity	166768	166815	12.3	+	.	Target "Motif:(ATTT)n" 1 49
Scaffold1	RepeatMasker	similarity	167254	167333	20.5	+	.	Target "Motif:(AG)n" 1 80
Scaffold1	RepeatMasker	similarity	168577	168620	22.3	+	.	Target "Motif:(TA)n" 1 44
Scaffold1	RepeatMasker	similarity	168630	168672	16.3	+	.	Target "Motif:Kolobok-10_HM" 2305 2347
Scaffold1	RepeatMasker	similarity	170166	170198	13.4	+	.	Target "Motif:(T)n" 1 33
Scaffold1	RepeatMasker	similarity	171034	171054	0	+	.	Target "Motif:(A)n" 1 21
Scaffold1	RepeatMasker	similarity	172076	172151	24	-	.	Target "Motif:Sola2-4_LMi" 2154 2229
Scaffold1	RepeatMasker	similarity	173013	173052	11.4	+	.	Target "Motif:(AATTACA)n" 1 43
Scaffold1	RepeatMasker	similarity	173462	173504	16.2	+	.	Target "Motif:(TATCAT)n" 1 44
Scaffold1	RepeatMasker	similarity	173754	173783	11.7	+	.	Target "Motif:(ATTAT)n" 1 30
Scaffold1	RepeatMasker	similarity	174228	174252	0	+	.	Target "Motif:(A)n" 1 25
Scaffold1	RepeatMasker	similarity	174854	174875	9.8	+	.	Target "Motif:(T)n" 1 22
Scaffold1	RepeatMasker	similarity	175125	175151	12.2	+	.	Target "Motif:(ATTAT)n" 1 28
Scaffold1	RepeatMasker	similarity	175557	175737	27.3	+	.	Target "Motif:Chapaev3-5_HM" 1554 1737
Scaffold1	RepeatMasker	similarity	176181	176248	23.5	+	.	Target "Motif:REP-9_PBa" 157 225
Scaffold1	RepeatMasker	similarity	176258	176288	14.5	+	.	Target "Motif:(TTATT)n" 1 32
Scaffold1	RepeatMasker	similarity	176374	176489	30.4	+	.	Target "Motif:EnSpm-N3_RPr" 1063 1180
Scaffold1	RepeatMasker	similarity	176721	176742	0	+	.	Target "Motif:(CTT)n" 1 22
Scaffold1	RepeatMasker	similarity	177021	177042	9.8	+	.	Target "Motif:(A)n" 1 22
Scaffold1	RepeatMasker	similarity	177523	177554	0	+	.	Target "Motif:(AC)n" 1 32
Scaffold1	RepeatMasker	similarity	177578	177655	1.3	+	.	Target "Motif:(CT)n" 1 78
Scaffold1	RepeatMasker	similarity	177875	177892	0	+	.	Target "Motif:(AT)n" 1 18
Scaffold1	RepeatMasker	similarity	178492	178526	17.1	+	.	Target "Motif:(ATTT)n" 1 35
Scaffold1	RepeatMasker	similarity	178570	178621	13.6	+	.	Target "Motif:(ATAA)n" 1 53
Scaffold1	RepeatMasker	similarity	178631	179420	32.2	-	.	Target "Motif:Jockey-8_RPr" 342 1121
Scaffold1	RepeatMasker	similarity	179388	179458	26.8	-	.	Target "Motif:CR1_Ele27" 3848 3922
Scaffold1	RepeatMasker	similarity	179495	179562	27.7	+	.	Target "Motif:(ATTTAAA)n" 1 64
Scaffold1	RepeatMasker	similarity	183045	183083	14.4	+	.	Target "Motif:(A)n" 1 39
Scaffold1	RepeatMasker	similarity	184361	184388	12.5	+	.	Target "Motif:(TAATG)n" 1 27
Scaffold1	RepeatMasker	similarity	184439	184525	17.4	-	.	Target "Motif:Chapaev3-N1_HR" 1666 1752
Scaffold1	RepeatMasker	similarity	188898	188917	5.2	+	.	Target "Motif:(T)n" 1 20
Scaffold1	RepeatMasker	similarity	189265	189289	0	+	.	Target "Motif:(T)n" 1 25
Scaffold1	RepeatMasker	similarity	189447	189477	0	+	.	Target "Motif:(T)n" 1 31
Scaffold1	RepeatMasker	similarity	190679	190754	19.8	-	.	Target "Motif:REP-9_PBa" 155 226
Scaffold1	RepeatMasker	similarity	191168	191239	1.4	+	.	Target "Motif:(TG)n" 1 72
Scaffold1	RepeatMasker	similarity	193547	193602	15.8	+	.	Target "Motif:HETA_DSi" 1804 1855
Scaffold1	RepeatMasker	similarity	197036	197126	15.8	-	.	Target "Motif:Chapaev-6_HM" 3974 4053
Scaffold1	RepeatMasker	similarity	197063	197129	17.9	+	.	Target "Motif:L2-8_NVi" 351 421
Scaffold1	RepeatMasker	similarity	197081	197140	26.7	-	.	Target "Motif:Gypsy-22_DWil-I" 905 964
Scaffold1	RepeatMasker	similarity	203025	203116	15.2	-	.	Target "Motif:Ginger1-5_HM" 3658 3749
Scaffold1	RepeatMasker	similarity	203031	203127	14.5	+	.	Target "Motif:TRAS3_BM" 1722 1812
Scaffold1	RepeatMasker	similarity	203391	203451	27.4	+	.	Target "Motif:(GT)n" 1 61
Scaffold1	RepeatMasker	similarity	203425	203461	14.9	+	.	Target "Motif:(GTTTGT)n" 1 39
Scaffold1	RepeatMasker	similarity	203697	203750	18.8	+	.	Target "Motif:(AATT)n" 1 52
Scaffold1	RepeatMasker	similarity	206566	206601	13.9	+	.	Target "Motif:Jockey-6_DYa" 3963 3998
Scaffold1	RepeatMasker	similarity	208748	208771	4.3	+	.	Target "Motif:(GT)n" 1 24
Scaffold1	RepeatMasker	similarity	209341	209529	3.8	+	.	Target "Motif:(ACAC)n" 1 189
Scaffold1	RepeatMasker	similarity	209906	209927	9.7	+	.	Target "Motif:(TG)n" 1 22
Scaffold1	RepeatMasker	similarity	210583	210620	21.1	+	.	Target "Motif:(AATATAT)n" 1 39
Scaffold1	RepeatMasker	similarity	210996	211024	19.7	+	.	Target "Motif:(T)n" 1 29
Scaffold1	RepeatMasker	similarity	215289	215310	0	+	.	Target "Motif:(A)n" 1 22
Scaffold1	RepeatMasker	similarity	215441	215462	9.8	+	.	Target "Motif:(A)n" 1 22
Scaffold1	RepeatMasker	similarity	216359	216405	9.4	+	.	Target "Motif:REP-6_PBa" 579 622
Scaffold1	RepeatMasker	similarity	216611	216693	21.5	+	.	Target "Motif:REP-6_PBa" 542 622
Scaffold1	RepeatMasker	similarity	217119	217166	18.9	+	.	Target "Motif:(TACATA)n" 1 52
Scaffold1	RepeatMasker	similarity	217209	217244	20.5	+	.	Target "Motif:(TATTTT)n" 1 35
Scaffold1	RepeatMasker	similarity	217307	217378	27.8	+	.	Target "Motif:REP-6_PBa" 544 615
Scaffold1	RepeatMasker	similarity	217384	217428	14.1	+	.	Target "Motif:(ATTTTT)n" 1 43
Scaffold1	RepeatMasker	similarity	217912	217961	19.7	+	.	Target "Motif:(ATTG)n" 1 49
Scaffold1	RepeatMasker	similarity	219947	219973	8	+	.	Target "Motif:(T)n" 1 27
Scaffold1	RepeatMasker	similarity	220078	220166	22.4	-	.	Target "Motif:REP-6_PBa" 112 196
Scaffold1	RepeatMasker	similarity	220450	220538	21.8	+	.	Target "Motif:REP-6_PBa" 538 622
Scaffold1	RepeatMasker	similarity	223780	223821	4.9	+	.	Target "Motif:(T)n" 1 42
Scaffold1	RepeatMasker	similarity	225339	225383	20.5	+	.	Target "Motif:(T)n" 1 45
Scaffold1	RepeatMasker	similarity	229029	229094	20.3	+	.	Target "Motif:BmSE" 42 109
Scaffold1	RepeatMasker	similarity	229484	229557	1.4	+	.	Target "Motif:(CA)n" 1 74
Scaffold1	RepeatMasker	similarity	229795	229838	21.3	+	.	Target "Motif:(TTATTT)n" 1 45
Scaffold1	RepeatMasker	similarity	231982	232059	24.7	+	.	Target "Motif:(AT)n" 1 81
Scaffold1	RepeatMasker	similarity	232389	232415	0	+	.	Target "Motif:(TAA)n" 1 27
Scaffold1	RepeatMasker	similarity	233580	233601	9.7	+	.	Target "Motif:(TTG)n" 1 22
Scaffold1	RepeatMasker	similarity	234701	234889	31.4	-	.	Target "Motif:I-48_AAe" 4069 4248
Scaffold1	RepeatMasker	similarity	234766	234822	21.1	-	.	Target "Motif:Nimb-2_RPr" 5253 5309
Scaffold1	RepeatMasker	similarity	237116	237180	17.7	-	.	Target "Motif:Gypsy-6_AEc-I" 10717 10781
Scaffold1	RepeatMasker	similarity	237475	237558	20	-	.	Target "Motif:REP-6_PBa" 542 622
Scaffold1	RepeatMasker	similarity	237613	237660	6.9	+	.	Target "Motif:REP-6_PBa" 152 196
Scaffold1	RepeatMasker	similarity	239170	239214	18.2	+	.	Target "Motif:(T)n" 1 45
Scaffold1	RepeatMasker	similarity	239648	239717	21.8	-	.	Target "Motif:REP-9_PBa" 157 225
Scaffold1	RepeatMasker	similarity	239718	239747	11.7	+	.	Target "Motif:(AAGAT)n" 1 30
Scaffold1	RepeatMasker	similarity	239959	240006	25.6	+	.	Target "Motif:(TTATTT)n" 1 48
Scaffold1	RepeatMasker	similarity	243945	244155	20	+	.	Target "Motif:Nimb-3_RPr" 325 524
Scaffold1	RepeatMasker	similarity	244306	244342	19.4	+	.	Target "Motif:(AAATAT)n" 1 36
Scaffold1	RepeatMasker	similarity	245025	245128	30.2	+	.	Target "Motif:(ATTTTT)n" 1 101
Scaffold1	RepeatMasker	similarity	245146	245194	29.7	+	.	Target "Motif:(TTTATAA)n" 1 50
Scaffold1	RepeatMasker	similarity	245244	245272	15.6	+	.	Target "Motif:(A)n" 1 29
Scaffold1	RepeatMasker	similarity	247254	247296	22.9	+	.	Target "Motif:(ATT)n" 1 43
Scaffold1	RepeatMasker	similarity	249910	249939	19.2	+	.	Target "Motif:(T)n" 1 30
Scaffold1	RepeatMasker	similarity	251851	251869	5.6	+	.	Target "Motif:(T)n" 1 19
Scaffold1	RepeatMasker	similarity	252864	252891	8.2	+	.	Target "Motif:(AAAT)n" 1 28
Scaffold1	RepeatMasker	similarity	255007	255073	0	+	.	Target "Motif:(TGGAGTAT)n" 1 66
Scaffold1	RepeatMasker	similarity	255555	255620	18.9	+	.	Target "Motif:(TTATAAT)n" 1 67
Scaffold1	RepeatMasker	similarity	256266	256316	2	+	.	Target "Motif:(TA)n" 1 51
Scaffold1	RepeatMasker	similarity	257464	257506	12.8	+	.	Target "Motif:(TATGGAG)n" 1 45
Scaffold1	RepeatMasker	similarity	257509	257549	0	+	.	Target "Motif:(TGGAGTAT)n" 1 43
Scaffold1	RepeatMasker	similarity	261944	261983	5	+	.	Target "Motif:REP-6_PBa" 145 185
Scaffold1	RepeatMasker	similarity	262746	262783	10	+	.	Target "Motif:(TAATGA)n" 1 36
Scaffold1	RepeatMasker	similarity	264110	264205	25.2	+	.	Target "Motif:Mariner-9_HM" 3211 3311
Scaffold1	RepeatMasker	similarity	264157	264233	21.3	+	.	Target "Motif:CR1-80_HM" 4022 4098
Scaffold1	RepeatMasker	similarity	264157	264211	21.8	+	.	Target "Motif:Daphne-18_HM" 4410 4464
Scaffold1	RepeatMasker	similarity	264160	264223	20.3	+	.	Target "Motif:Daphne-98_HMa" 4175 4241
Scaffold1	RepeatMasker	similarity	264476	264540	16.8	-	.	Target "Motif:REP-6_PBa" 137 196
Scaffold1	RepeatMasker	similarity	264822	264874	16.1	+	.	Target "Motif:REP-6_PBa" 573 622
Scaffold1	RepeatMasker	similarity	265861	265886	4	+	.	Target "Motif:(A)n" 1 26
Scaffold1	RepeatMasker	similarity	267077	267114	13.6	+	.	Target "Motif:(GGGAA)n" 1 35
Scaffold1	RepeatMasker	similarity	267560	267634	21.5	-	.	Target "Motif:REP-9_PBa" 167 236
Scaffold1	RepeatMasker	similarity	267673	267751	28.2	+	.	Target "Motif:REP-6_PBa" 538 615
Scaffold1	RepeatMasker	similarity	269905	269960	22.1	+	.	Target "Motif:(TTTA)n" 1 56
Scaffold1	RepeatMasker	similarity	272047	272509	23.7	-	.	Target "Motif:Mariner-100_HSal" 824 1286
Scaffold1	RepeatMasker	similarity	272099	272769	32.5	-	.	Target "Motif:Mariner-N1_ACe" 168 851
Scaffold1	RepeatMasker	similarity	272543	272797	33.2	-	.	Target "Motif:Mariner-7_HSal" 140 385
Scaffold1	RepeatMasker	similarity	273430	273458	0	+	.	Target "Motif:(A)n" 1 29
Scaffold1	RepeatMasker	similarity	273568	273675	29	-	.	Target "Motif:Ginger1-1_AC" 905 1011
Scaffold1	RepeatMasker	similarity	273601	273679	21.5	-	.	Target "Motif:Ginger1-1_AC" 853 931
Scaffold1	RepeatMasker	similarity	274097	274156	12.4	+	.	Target "Motif:(AAAAT)n" 1 57
Scaffold1	RepeatMasker	similarity	274630	274692	14.5	+	.	Target "Motif:(TAAA)n" 1 65
Scaffold1	RepeatMasker	similarity	275248	275305	21.2	+	.	Target "Motif:(ATA)n" 1 59
Scaffold1	RepeatMasker	similarity	275250	275291	20	+	.	Target "Motif:(AATAATA)n" 1 41
Scaffold1	RepeatMasker	similarity	275959	275984	0	+	.	Target "Motif:(T)n" 1 26
Scaffold1	RepeatMasker	similarity	276322	276349	15.9	+	.	Target "Motif:(T)n" 1 28
Scaffold1	RepeatMasker	similarity	278876	278914	24.2	+	.	Target "Motif:(GTATA)n" 1 40
Scaffold1	RepeatMasker	similarity	279088	279110	0	+	.	Target "Motif:(A)n" 1 23
Scaffold1	RepeatMasker	similarity	281183	281215	17	+	.	Target "Motif:(A)n" 1 33
Scaffold1	RepeatMasker	similarity	289025	289109	19.8	-	.	Target "Motif:REP-9_PBa" 155 236
Scaffold1	RepeatMasker	similarity	289298	289324	8	+	.	Target "Motif:(T)n" 1 27
Scaffold1	RepeatMasker	similarity	289391	289423	3.3	+	.	Target "Motif:(TATTAGT)n" 1 36
Scaffold1	RepeatMasker	similarity	289570	289652	26.3	+	.	Target "Motif:(TATT)n" 1 86
Scaffold1	RepeatMasker	similarity	296532	296580	21.1	+	.	Target "Motif:(TAGTTAA)n" 1 51
Scaffold1	RepeatMasker	similarity	297461	297496	9.9	+	.	Target "Motif:(AT)n" 1 36
Scaffold1	RepeatMasker	similarity	299211	299232	0	+	.	Target "Motif:(A)n" 1 22
Scaffold1	RepeatMasker	similarity	299617	299636	5.2	+	.	Target "Motif:(A)n" 1 20
Scaffold1	RepeatMasker	similarity	300057	300103	9.9	+	.	Target "Motif:(AATAAT)n" 1 48
Scaffold1	RepeatMasker	similarity	300450	300537	23.9	+	.	Target "Motif:Chapaev3-N1_HR" 1 88
Scaffold1	RepeatMasker	similarity	301720	301852	16.3	+	.	Target "Motif:Chapaev3-N1_HR" 1620 1752
Scaffold1	RepeatMasker	similarity	303619	303665	22.4	+	.	Target "Motif:(AAAAT)n" 1 44
Scaffold1	RepeatMasker	similarity	305464	305482	5.6	+	.	Target "Motif:(G)n" 1 19
Scaffold1	RepeatMasker	similarity	305586	305614	15.5	+	.	Target "Motif:(A)n" 1 29
Scaffold1	RepeatMasker	similarity	309288	309569	24.3	+	.	Target "Motif:(TATT)n" 1 287
Scaffold1	RepeatMasker	similarity	309290	309569	29.8	+	.	Target "Motif:(ATTATTT)n" 1 271
Scaffold1	RepeatMasker	similarity	309482	309567	31.6	+	.	Target "Motif:(TTT)n" 1 86
Scaffold1	RepeatMasker	similarity	310573	310615	11.6	+	.	Target "Motif:(TTTAAA)n" 1 40
Scaffold1	RepeatMasker	similarity	310735	310779	21.4	+	.	Target "Motif:(AATTAT)n" 1 46
Scaffold1	RepeatMasker	similarity	310913	310935	0	+	.	Target "Motif:(T)n" 1 23
Scaffold1	RepeatMasker	similarity	311120	311159	12.5	+	.	Target "Motif:REP-6_PBa" 145 184
Scaffold1	RepeatMasker	similarity	311363	311415	18.9	+	.	Target "Motif:REP-9_PBa" 157 210
Scaffold1	RepeatMasker	similarity	311994	312039	19.6	+	.	Target "Motif:hATw-4_BF" 3287 3333
Scaffold1	RepeatMasker	similarity	316592	316609	0	+	.	Target "Motif:(T)n" 1 18
Scaffold1	RepeatMasker	similarity	317307	317324	0	+	.	Target "Motif:(A)n" 1 18
Scaffold1	RepeatMasker	similarity	317604	317626	9.6	+	.	Target "Motif:(TA)n" 1 23
Scaffold1	RepeatMasker	similarity	319109	319175	22	+	.	Target "Motif:(TTAA)n" 1 64
Scaffold1	RepeatMasker	similarity	320504	320524	0	+	.	Target "Motif:(A)n" 1 21
Scaffold1	RepeatMasker	similarity	320526	320556	14.2	+	.	Target "Motif:(CA)n" 1 31
Scaffold1	RepeatMasker	similarity	320691	320718	0	+	.	Target "Motif:(CT)n" 1 28
Scaffold1	RepeatMasker	similarity	325312	325351	18	+	.	Target "Motif:(TTTATC)n" 1 39
Scaffold1	RepeatMasker	similarity	327141	327157	0	+	.	Target "Motif:(A)n" 1 17
Scaffold1	RepeatMasker	similarity	327750	327796	23.2	+	.	Target "Motif:(TATA)n" 1 46
Scaffold1	RepeatMasker	similarity	328495	328538	20.9	+	.	Target "Motif:(AAAATCT)n" 1 46
Scaffold1	RepeatMasker	similarity	328496	328537	18.7	+	.	Target "Motif:(AAATCT)n" 1 39
Scaffold1	RepeatMasker	similarity	329606	329690	20.1	-	.	Target "Motif:REP-6_PBa" 116 196
Scaffold1	RepeatMasker	similarity	330959	330994	18.9	+	.	Target "Motif:(T)n" 1 36
Scaffold1	RepeatMasker	similarity	331442	331484	13.9	-	.	Target "Motif:BEL-3_CQ-I" 4837 4880
Scaffold1	RepeatMasker	similarity	334752	334768	0	+	.	Target "Motif:(A)n" 1 17
Scaffold1	RepeatMasker	similarity	335362	335392	3.3	+	.	Target "Motif:(A)n" 1 31
Scaffold1	RepeatMasker	similarity	335674	335753	23	+	.	Target "Motif:(TTATAA)n" 1 77
Scaffold1	RepeatMasker	similarity	336685	336727	19.5	+	.	Target "Motif:(ATTAATT)n" 1 44
Scaffold1	RepeatMasker	similarity	343079	343126	13.8	-	.	Target "Motif:REP-6_PBa" 153 196
Scaffold1	RepeatMasker	similarity	351053	351089	22	+	.	Target "Motif:(ATTT)n" 1 37
Scaffold1	RepeatMasker	similarity	351375	351446	22.9	+	.	Target "Motif:REP-9_PBa" 155 225
Scaffold1	RepeatMasker	similarity	351745	351774	14.7	+	.	Target "Motif:(TA)n" 1 31
Scaffold1	RepeatMasker	similarity	352113	352134	0	+	.	Target "Motif:(AATG)n" 1 24
Scaffold1	RepeatMasker	similarity	352466	352483	0	+	.	Target "Motif:(T)n" 1 18
Scaffold1	RepeatMasker	similarity	353657	353740	21	-	.	Target "Motif:REP-6_PBa" 542 622
Scaffold1	RepeatMasker	similarity	354847	354870	13.9	+	.	Target "Motif:(T)n" 1 24
Scaffold1	RepeatMasker	similarity	355127	355173	16.2	+	.	Target "Motif:(TTTAAT)n" 1 44
Scaffold1	RepeatMasker	similarity	356593	356650	20.5	+	.	Target "Motif:(ATTTA)n" 1 54
Scaffold1	RepeatMasker	similarity	356664	356703	20.4	+	.	Target "Motif:(TTAAATT)n" 1 42
Scaffold1	RepeatMasker	similarity	356791	356819	19.7	+	.	Target "Motif:(AC)n" 1 29
Scaffold1	RepeatMasker	similarity	357555	357586	17.9	+	.	Target "Motif:(ATAA)n" 1 33
Scaffold1	RepeatMasker	similarity	359847	359866	5.3	+	.	Target "Motif:(AC)n" 1 20
Scaffold1	RepeatMasker	similarity	360994	361078	23.4	+	.	Target "Motif:(TTTAAA)n" 1 87
Scaffold1	RepeatMasker	similarity	361001	361036	13.6	+	.	Target "Motif:(TTTAA)n" 1 34
Scaffold1	RepeatMasker	similarity	361459	361497	17.6	+	.	Target "Motif:(CAATTT)n" 1 42
Scaffold1	RepeatMasker	similarity	363737	363769	17	+	.	Target "Motif:(T)n" 1 33
Scaffold1	RepeatMasker	similarity	364321	364391	21.7	+	.	Target "Motif:(ATA)n" 1 70
Scaffold1	RepeatMasker	similarity	369906	370001	24.5	+	.	Target "Motif:Daphne-3_HMM" 4566 4658
Scaffold1	RepeatMasker	similarity	369910	369979	24.3	+	.	Target "Motif:Mariner-18_HSal" 1775 1846
Scaffold1	RepeatMasker	similarity	369919	370001	21.7	+	.	Target "Motif:REP-4_PBa" 469 553
Scaffold1	RepeatMasker	similarity	369927	370014	22.1	+	.	Target "Motif:TRAS1" 2122 2210
Scaffold1	RepeatMasker	similarity	371700	371798	21.2	+	.	Target "Motif:DNA3-4_CGi" 8925 9025
Scaffold1	RepeatMasker	similarity	371722	371810	19.3	-	.	Target "Motif:DNA-11_CGi" 2035 2123
Scaffold1	RepeatMasker	similarity	372795	372858	20.3	-	.	Target "Motif:I-68_AAe" 5449 5513
Scaffold1	RepeatMasker	similarity	372802	372993	31.4	-	.	Target "Motif:I-1_DYa" 4519 4704
Scaffold1	RepeatMasker	similarity	372806	372865	21.7	-	.	Target "Motif:I-66_AAe" 6105 6165
Scaffold1	RepeatMasker	similarity	373932	374005	23.3	-	.	Target "Motif:REP-6_PBa" 112 184
Scaffold1	RepeatMasker	similarity	374714	374749	12.1	+	.	Target "Motif:(AAT)n" 1 39
Scaffold1	RepeatMasker	similarity	375103	375135	0	+	.	Target "Motif:(T)n" 1 33
Scaffold1	RepeatMasker	similarity	377934	378003	20.8	+	.	Target "Motif:(TTTA)n" 1 70
Scaffold1	RepeatMasker	similarity	378103	378880	31.1	-	.	Target "Motif:Jockey-8_RPr" 340 1106
Scaffold1	RepeatMasker	similarity	378773	378898	29.8	-	.	Target "Motif:Jockey-2_DEl" 3752 3878
Scaffold1	RepeatMasker	similarity	378811	378952	24.1	-	.	Target "Motif:Jockey-4_DRh" 3733 3875
Scaffold1	RepeatMasker	similarity	378981	379088	28.3	-	.	Target "Motif:Jockey-6_RPr" 3311 3418
Scaffold1	RepeatMasker	similarity	379308	379344	15.8	+	.	Target "Motif:(ATAAA)n" 1 37
Scaffold1	RepeatMasker	similarity	379824	379846	9.3	+	.	Target "Motif:(ATTT)n" 1 23
Scaffold1	RepeatMasker	similarity	381887	381923	12.4	+	.	Target "Motif:(AAAT)n" 1 37
Scaffold1	RepeatMasker	similarity	382609	382658	16.9	+	.	Target "Motif:(TATAT)n" 1 51
Scaffold1	RepeatMasker	similarity	382861	382884	8.8	+	.	Target "Motif:(CT)n" 1 25
Scaffold1	RepeatMasker	similarity	383782	384072	29.2	+	.	Target "Motif:Jockey-8_RPr" 803 1117
Scaffold1	RepeatMasker	similarity	384123	384161	24.2	+	.	Target "Motif:(ATATTGT)n" 1 40
Scaffold1	RepeatMasker	similarity	384125	384215	26	+	.	Target "Motif:(TTTA)n" 1 88
Scaffold1	RepeatMasker	similarity	384176	384213	5.5	+	.	Target "Motif:(ATATTA)n" 1 41
Scaffold1	RepeatMasker	similarity	387429	387483	20.8	+	.	Target "Motif:(TGAGAG)n" 1 58
Scaffold1	RepeatMasker	similarity	387430	387467	21.3	+	.	Target "Motif:(GA)n" 1 39
Scaffold1	RepeatMasker	similarity	387439	387485	16.6	+	.	Target "Motif:(GTGA)n" 1 51
Scaffold1	RepeatMasker	similarity	388035	388095	17.6	-	.	Target "Motif:REP-6_PBa" 139 196
Scaffold1	RepeatMasker	similarity	388177	388247	23.9	+	.	Target "Motif:REP-9_PBa" 155 225
Scaffold1	RepeatMasker	similarity	388179	388262	23.8	+	.	Target "Motif:REP-6_PBa" 116 196
Scaffold1	RepeatMasker	similarity	391148	391218	22.5	+	.	Target "Motif:REP-9_PBa" 155 225
Scaffold1	RepeatMasker	similarity	391150	391233	22.5	+	.	Target "Motif:REP-6_PBa" 542 622
Scaffold1	RepeatMasker	similarity	392112	392128	0	+	.	Target "Motif:(A)n" 1 17
Scaffold1	RepeatMasker	similarity	394130	394151	0	+	.	Target "Motif:(A)n" 1 22
Scaffold1	RepeatMasker	similarity	395091	395108	0	+	.	Target "Motif:(AAT)n" 1 18
Scaffold1	RepeatMasker	similarity	395542	395593	17.9	+	.	Target "Motif:(TATTTA)n" 1 54
Scaffold1	RepeatMasker	similarity	396333	396358	0	+	.	Target "Motif:(AAAT)n" 1 27
Scaffold1	RepeatMasker	similarity	396743	396783	19.5	+	.	Target "Motif:(T)n" 1 41
Scaffold1	RepeatMasker	similarity	397532	397574	7.4	+	.	Target "Motif:(TATAT)n" 1 46
Scaffold1	RepeatMasker	similarity	397544	397573	7	+	.	Target "Motif:(TA)n" 1 33
Scaffold1	RepeatMasker	similarity	400483	400514	0	+	.	Target "Motif:(T)n" 1 32
Scaffold1	RepeatMasker	similarity	401703	401727	13.2	+	.	Target "Motif:(A)n" 1 25
Scaffold1	RepeatMasker	similarity	402883	402917	16.9	+	.	Target "Motif:(TA)n" 1 35
Scaffold1	RepeatMasker	similarity	407369	407408	20.1	+	.	Target "Motif:(AAAGAAG)n" 1 42
Scaffold1	RepeatMasker	similarity	407427	407508	27.2	-	.	Target "Motif:RTEX-4_CGi" 4769 4849
Scaffold1	RepeatMasker	similarity	407432	407504	20	-	.	Target "Motif:Gypsy-249_AA-LTR" 68 137
Scaffold1	RepeatMasker	similarity	407443	407522	21.2	+	.	Target "Motif:Penelope-5_HRo" 2643 2722
Scaffold1	RepeatMasker	similarity	407446	407533	26.1	+	.	Target "Motif:Polinton-1_SM" 9733 9820
Scaffold1	RepeatMasker	similarity	407462	407547	19.4	+	.	Target "Motif:Sola3-1_AA" 772 864
Scaffold1	RepeatMasker	similarity	407566	407623	26.9	+	.	Target "Motif:(ATCATA)n" 1 58
Scaffold1	RepeatMasker	similarity	407719	407754	10	+	.	Target "Motif:(AAATAC)n" 1 35
Scaffold1	RepeatMasker	similarity	408128	408216	18.9	+	.	Target "Motif:(TAA)n" 1 88
Scaffold1	RepeatMasker	similarity	408172	408222	14.1	+	.	Target "Motif:(ATAA)n" 1 50
Scaffold1	RepeatMasker	similarity	409868	409928	20.7	+	.	Target "Motif:REP-6_PBa" 139 196
Scaffold1	RepeatMasker	similarity	411559	411592	13.6	+	.	Target "Motif:(AATTA)n" 1 34
Scaffold1	RepeatMasker	similarity	412593	412633	17.1	+	.	Target "Motif:(CTTT)n" 1 42
Scaffold1	RepeatMasker	similarity	412658	412720	12.7	-	.	Target "Motif:Mariner-N27_LMi" 759 826
Scaffold1	RepeatMasker	similarity	413061	413111	20.2	+	.	Target "Motif:(TAAATT)n" 1 49
Scaffold1	RepeatMasker	similarity	413389	413431	15	+	.	Target "Motif:(TAAAA)n" 1 41
Scaffold1	RepeatMasker	similarity	414220	414281	32.9	+	.	Target "Motif:(AAATA)n" 1 61
Scaffold1	RepeatMasker	similarity	415721	415779	23.7	+	.	Target "Motif:(AAAA)n" 1 59
Scaffold1	RepeatMasker	similarity	416098	416167	27.9	+	.	Target "Motif:(AATA)n" 1 68
Scaffold1	RepeatMasker	similarity	416478	416506	0	+	.	Target "Motif:(A)n" 1 29
Scaffold1	RepeatMasker	similarity	416975	416997	9.3	+	.	Target "Motif:(GA)n" 1 23
Scaffold1	RepeatMasker	similarity	417267	417391	22.9	+	.	Target "Motif:(CTCT)n" 1 117
Scaffold1	RepeatMasker	similarity	417860	418283	29.4	-	.	Target "Motif:Jockey-8_RPr" 712 1134
Scaffold1	RepeatMasker	similarity	425134	425178	24.5	+	.	Target "Motif:(AAATAT)n" 1 45
Scaffold1	RepeatMasker	similarity	426741	426757	0	+	.	Target "Motif:(T)n" 1 17
Scaffold1	RepeatMasker	similarity	427335	428094	30.2	-	.	Target "Motif:Jockey-8_RPr" 342 1114
Scaffold1	RepeatMasker	similarity	428028	428102	23	-	.	Target "Motif:Jockey-3_DRh" 3825 3899
Scaffold1	RepeatMasker	similarity	428390	428418	0	+	.	Target "Motif:(TA)n" 1 30
Scaffold1	RepeatMasker	similarity	428862	428908	13.7	-	.	Target "Motif:REP-6_PBa" 579 622
Scaffold1	RepeatMasker	similarity	430865	430895	10.5	+	.	Target "Motif:(AAT)n" 1 33
Scaffold1	RepeatMasker	similarity	431345	431392	24.8	+	.	Target "Motif:(AATTTAA)n" 1 49
Scaffold1	RepeatMasker	similarity	434108	434156	29.6	+	.	Target "Motif:(ATTTAT)n" 1 50
Scaffold1	RepeatMasker	similarity	434114	434157	18.8	+	.	Target "Motif:(AT)n" 1 43
Scaffold1	RepeatMasker	similarity	434511	434541	18.5	+	.	Target "Motif:(T)n" 1 31
Scaffold1	RepeatMasker	similarity	434690	434709	0	+	.	Target "Motif:(TG)n" 1 20
Scaffold1	RepeatMasker	similarity	436722	436768	31.3	+	.	Target "Motif:(AT)n" 1 47
Scaffold1	RepeatMasker	similarity	438032	438075	27.5	+	.	Target "Motif:(ATTATA)n" 1 45
Scaffold1	RepeatMasker	similarity	438636	438659	14.4	+	.	Target "Motif:(T)n" 1 24
Scaffold1	RepeatMasker	similarity	439132	439178	28.4	+	.	Target "Motif:(TTTT)n" 1 47
Scaffold1	RepeatMasker	similarity	441717	441809	16	+	.	Target "Motif:(ATTAT)n" 1 94
Scaffold1	RepeatMasker	similarity	443241	443272	11.6	+	.	Target "Motif:(TTTA)n" 1 30
Scaffold1	RepeatMasker	similarity	445937	445963	7.9	+	.	Target "Motif:(TTAAA)n" 1 27
Scaffold1	RepeatMasker	similarity	454474	454494	5	+	.	Target "Motif:(GT)n" 1 21
Scaffold1	RepeatMasker	similarity	455833	455916	22.2	+	.	Target "Motif:REP-6_PBa" 542 622
Scaffold1	RepeatMasker	similarity	455857	455915	14.1	+	.	Target "Motif:REP-7_PBa" 478 534
Scaffold1	RepeatMasker	similarity	455872	455922	28	+	.	Target "Motif:SINE2-2_LMi" 43 92
Scaffold1	RepeatMasker	similarity	459821	460139	26.7	+	.	Target "Motif:Jockey-8_RPr" 778 1117
Scaffold1	RepeatMasker	similarity	460203	460243	13.3	+	.	Target "Motif:(TTTATT)n" 1 43
Scaffold1	RepeatMasker	similarity	461608	461667	3.6	+	.	Target "Motif:(CT)n" 1 60
Scaffold1	RepeatMasker	similarity	462467	462506	21.1	+	.	Target "Motif:(TTTA)n" 1 39
Scaffold1	RepeatMasker	similarity	463576	463594	5.5	+	.	Target "Motif:(AT)n" 1 19
Scaffold1	RepeatMasker	similarity	464654	464677	14.4	+	.	Target "Motif:(A)n" 1 24
Scaffold1	RepeatMasker	similarity	464752	464833	31.7	+	.	Target "Motif:Jockey-8_RPr" 1033 1114
Scaffold1	RepeatMasker	similarity	464867	464890	4.3	+	.	Target "Motif:(ATAAA)n" 1 26
Scaffold1	RepeatMasker	similarity	465449	465520	22.9	+	.	Target "Motif:Daphne-98_HMa" 3960 4025
Scaffold1	RepeatMasker	similarity	465462	465519	29.3	-	.	Target "Motif:Mariner-39_HM" 971 1029
Scaffold1	RepeatMasker	similarity	465470	465525	23.2	-	.	Target "Motif:L2-8_NVi" 365 420
Scaffold1	RepeatMasker	similarity	465471	465519	16.3	-	.	Target "Motif:Kolobok-2_AP" 476 524
Scaffold1	RepeatMasker	similarity	465483	465539	20.9	+	.	Target "Motif:Gypsy-5_DBp-I" 166 218
Scaffold1	RepeatMasker	similarity	465844	465915	23.9	+	.	Target "Motif:(TTTAAAA)n" 1 74
Scaffold1	RepeatMasker	similarity	465844	465901	16.3	+	.	Target "Motif:(TTTAAA)n" 1 53
Scaffold1	RepeatMasker	similarity	466022	466042	4.9	+	.	Target "Motif:(A)n" 1 21
Scaffold1	RepeatMasker	similarity	467522	467578	13	+	.	Target "Motif:REP-7_PBa" 481 534
Scaffold1	RepeatMasker	similarity	467620	467677	21.1	+	.	Target "Motif:(TTAT)n" 1 57
Scaffold1	RepeatMasker	similarity	470323	470350	0	+	.	Target "Motif:(T)n" 1 28
Scaffold1	RepeatMasker	similarity	470716	470749	6.1	+	.	Target "Motif:Gypsy-202_AA-I" 2042 2074
Scaffold1	RepeatMasker	similarity	472032	472075	27.1	+	.	Target "Motif:(AATGTT)n" 1 45
Scaffold1	RepeatMasker	similarity	472426	472471	11.8	+	.	Target "Motif:(TATTATC)n" 1 51
Scaffold1	RepeatMasker	similarity	472814	472893	26.6	-	.	Target "Motif:Kiri-1_AAe" 3438 3518
Scaffold1	RepeatMasker	similarity	472825	472893	25.4	-	.	Target "Motif:Daphne-17_HRo" 3129 3197
Scaffold1	RepeatMasker	similarity	472825	472885	18	-	.	Target "Motif:Daphne-10_LMi" 3298 3360
Scaffold1	RepeatMasker	similarity	472844	472903	23.3	-	.	Target "Motif:L2-14_CTe" 402 462
Scaffold1	RepeatMasker	similarity	473109	473184	26.2	+	.	Target "Motif:(ATTTTAT)n" 1 78
Scaffold1	RepeatMasker	similarity	476517	476566	27.7	+	.	Target "Motif:(ATTTT)n" 1 50
Scaffold1	RepeatMasker	similarity	476518	476561	19.9	+	.	Target "Motif:(TTTGTAT)n" 1 43
Scaffold1	RepeatMasker	similarity	480924	480950	12	+	.	Target "Motif:(CT)n" 1 27
Scaffold1	RepeatMasker	similarity	483790	483822	14.2	+	.	Target "Motif:(AT)n" 1 33
Scaffold1	RepeatMasker	similarity	488967	489301	36.4	-	.	Target "Motif:Jockey-8_RPr" 61 409
Scaffold1	RepeatMasker	similarity	488967	489263	34.2	-	.	Target "Motif:Jockey-4_DF" 3575 3883
Scaffold1	RepeatMasker	similarity	488975	489428	36.2	-	.	Target "Motif:Jockey-3_RPr" 3274 3738
Scaffold1	RepeatMasker	similarity	489153	489469	38	-	.	Target "Motif:Jockey-6_RPr" 3107 3428
Scaffold1	RepeatMasker	similarity	490016	490193	31	+	.	Target "Motif:EnSpm-2_LSal" 2464 2639
Scaffold1	RepeatMasker	similarity	490265	490665	14.5	+	.	Target "Motif:EnSpm-2_RPr" 874 1265
Scaffold1	RepeatMasker	similarity	490664	490860	18.6	+	.	Target "Motif:EnSpm-2_RPr" 1300 1495
Scaffold1	RepeatMasker	similarity	493428	493454	12	+	.	Target "Motif:(T)n" 1 27
Scaffold1	RepeatMasker	similarity	495916	495958	20.9	+	.	Target "Motif:RTE-1_DF" 1446 1488
Scaffold1	RepeatMasker	similarity	499082	499238	31.9	-	.	Target "Motif:L2-1_RPr" 4330 4486
Scaffold1	RepeatMasker	similarity	500731	500812	26.4	+	.	Target "Motif:(ATTAA)n" 1 80
Scaffold1	RepeatMasker	similarity	501414	501445	13.7	+	.	Target "Motif:(TA)n" 1 34
Scaffold1	RepeatMasker	similarity	503604	503627	9.1	+	.	Target "Motif:(TCT)n" 1 24
Scaffold1	RepeatMasker	similarity	504919	504957	17.2	+	.	Target "Motif:(ATGTGA)n" 1 41
Scaffold1	RepeatMasker	similarity	505054	505098	9.1	+	.	Target "Motif:CR1-79_HM" 4226 4269
Scaffold1	RepeatMasker	similarity	505100	505134	2.9	+	.	Target "Motif:(GA)n" 1 35
Scaffold1	RepeatMasker	similarity	505214	505249	16.6	+	.	Target "Motif:(GATAAGT)n" 1 36
Scaffold1	RepeatMasker	similarity	506031	506064	20.1	+	.	Target "Motif:(A)n" 1 34
Scaffold1	RepeatMasker	similarity	506768	506791	13.7	+	.	Target "Motif:(T)n" 1 24
Scaffold1	RepeatMasker	similarity	507665	507684	5.3	+	.	Target "Motif:(TG)n" 1 20
Scaffold1	RepeatMasker	similarity	510225	510268	27.3	+	.	Target "Motif:(AAAT)n" 1 45
Scaffold1	RepeatMasker	similarity	510657	510703	16.2	+	.	Target "Motif:(ATATATT)n" 1 46
Scaffold1	RepeatMasker	similarity	511194	511292	24.3	+	.	Target "Motif:(TATT)n" 1 98
Scaffold1	RepeatMasker	similarity	511595	511620	8.2	+	.	Target "Motif:(T)n" 1 26
Scaffold1	RepeatMasker	similarity	513328	513349	0	+	.	Target "Motif:(T)n" 1 22
Scaffold1	RepeatMasker	similarity	514144	514190	11.4	-	.	Target "Motif:REP-6B_PBa" 494 537
Scaffold1	RepeatMasker	similarity	514217	514301	21	+	.	Target "Motif:REP-6_PBa" 541 622
Scaffold1	RepeatMasker	similarity	514620	514660	23.9	+	.	Target "Motif:(TAAA)n" 1 40
Scaffold1	RepeatMasker	similarity	517516	517546	11.2	+	.	Target "Motif:(TTTA)n" 1 30
Scaffold1	RepeatMasker	similarity	520584	520636	20.8	+	.	Target "Motif:CR1-3_IS" 2814 2866
Scaffold1	RepeatMasker	similarity	520744	520803	21.4	+	.	Target "Motif:(TTAA)n" 1 54
Scaffold1	RepeatMasker	similarity	521449	521474	8.2	+	.	Target "Motif:(T)n" 1 26
Scaffold1	RepeatMasker	similarity	524694	524710	0	+	.	Target "Motif:(A)n" 1 17
Scaffold1	RepeatMasker	similarity	530809	530827	5.5	+	.	Target "Motif:(TG)n" 1 19
Scaffold1	RepeatMasker	similarity	532080	532099	0	+	.	Target "Motif:(TC)n" 1 20
Scaffold1	RepeatMasker	similarity	532100	532125	0	+	.	Target "Motif:(TA)n" 1 26
Scaffold1	RepeatMasker	similarity	532419	532446	16.1	+	.	Target "Motif:(ATTT)n" 1 28
Scaffold1	RepeatMasker	similarity	533165	533183	5.6	+	.	Target "Motif:(G)n" 1 19
Scaffold1	RepeatMasker	similarity	535103	535122	5.2	+	.	Target "Motif:(T)n" 1 20
Scaffold1	RepeatMasker	similarity	537274	537528	25.1	-	.	Target "Motif:Jockey-8_RPr" 866 1117
Scaffold1	RepeatMasker	similarity	538639	538657	5.5	+	.	Target "Motif:(TG)n" 1 19
Scaffold1	RepeatMasker	similarity	539910	539930	0	+	.	Target "Motif:(TC)n" 1 21
Scaffold1	RepeatMasker	similarity	540031	540058	16.1	+	.	Target "Motif:(ATTT)n" 1 28
Scaffold1	RepeatMasker	similarity	540382	540420	28.6	+	.	Target "Motif:(TT)n" 1 39
Scaffold1	RepeatMasker	similarity	540716	540750	16.1	+	.	Target "Motif:(T)n" 1 35
Scaffold1	RepeatMasker	similarity	541025	541057	6.7	+	.	Target "Motif:(TAAA)n" 1 34
Scaffold1	RepeatMasker	similarity	544325	544387	23.4	-	.	Target "Motif:REP-6_PBa" 562 622
Scaffold1	RepeatMasker	similarity	546785	546824	12.5	-	.	Target "Motif:REP-6_PBa" 568 607
Scaffold1	RepeatMasker	similarity	547653	547699	14.8	+	.	Target "Motif:(TAA)n" 1 49
Scaffold1	RepeatMasker	similarity	548313	548337	0	+	.	Target "Motif:(TAA)n" 1 24
Scaffold1	RepeatMasker	similarity	549311	549385	18.7	+	.	Target "Motif:REP-6_PBa" 116 190
Scaffold1	RepeatMasker	similarity	549465	549499	19.5	+	.	Target "Motif:(A)n" 1 35
Scaffold1	RepeatMasker	similarity	549746	549822	18.1	+	.	Target "Motif:Tx1-10_LMi" 5555 5627
Scaffold1	RepeatMasker	similarity	549773	549848	21.9	+	.	Target "Motif:REP-9_PBa" 174 246
Scaffold1	RepeatMasker	similarity	550503	550528	8.2	+	.	Target "Motif:(A)n" 1 26
Scaffold1	RepeatMasker	similarity	550693	550724	10.8	+	.	Target "Motif:(TTATTT)n" 1 32
Scaffold1	RepeatMasker	similarity	550703	550724	9.8	+	.	Target "Motif:(T)n" 1 22
Scaffold1	RepeatMasker	similarity	551496	551554	17.9	-	.	Target "Motif:REP-6_PBa" 566 621
Scaffold1	RepeatMasker	similarity	551582	551638	18.6	+	.	Target "Motif:REP-6_PBa" 568 621
Scaffold1	RepeatMasker	similarity	552955	553009	21	+	.	Target "Motif:(TATA)n" 1 54
Scaffold1	RepeatMasker	similarity	553930	553966	2.9	+	.	Target "Motif:(ATA)n" 1 39
Scaffold1	RepeatMasker	similarity	556422	556850	30.2	+	.	Target "Motif:Jockey-8_RPr" 708 1133
Scaffold1	RepeatMasker	similarity	557180	557212	13.2	+	.	Target "Motif:(AATA)n" 1 35
Scaffold1	RepeatMasker	similarity	557239	557267	8.4	+	.	Target "Motif:(TTTC)n" 1 27
Scaffold1	RepeatMasker	similarity	558551	558639	18.4	+	.	Target "Motif:Polinton-3_PBa" 757 839
Scaffold1	RepeatMasker	similarity	559138	559173	20.5	+	.	Target "Motif:(ATTTTA)n" 1 35
Scaffold1	RepeatMasker	similarity	559772	559790	0	+	.	Target "Motif:(CA)n" 1 19
Scaffold1	RepeatMasker	similarity	560692	560776	9.5	+	.	Target "Motif:Polinton-3_PBa" 10465 10548
Scaffold1	RepeatMasker	similarity	562531	562604	18.9	+	.	Target "Motif:(ATTAATA)n" 1 71
Scaffold1	RepeatMasker	similarity	562945	563229	36.2	+	.	Target "Motif:Jockey-1_DEl" 3510 3797
Scaffold1	RepeatMasker	similarity	562979	563367	29.5	+	.	Target "Motif:Jockey-8_RPr" 678 1078
Scaffold1	RepeatMasker	similarity	564245	564323	20	-	.	Target "Motif:REP-6_PBa" 121 196
Scaffold1	RepeatMasker	similarity	564603	564672	20.3	+	.	Target "Motif:REP-8_PBa" 216 285
Scaffold1	RepeatMasker	similarity	564604	564689	24.4	+	.	Target "Motif:REP-9_PBa" 157 239
Scaffold1	RepeatMasker	similarity	564889	564905	0	+	.	Target "Motif:(T)n" 1 17
Scaffold1	RepeatMasker	similarity	565887	565953	25.1	+	.	Target "Motif:(CA)n" 1 64
Scaffold1	RepeatMasker	similarity	566315	566403	23.9	-	.	Target "Motif:REP-6_PBa" 112 196
Scaffold1	RepeatMasker	similarity	567606	567680	19.2	-	.	Target "Motif:REP-7_PBa" 461 535
Scaffold1	RepeatMasker	similarity	567620	567687	19.7	-	.	Target "Motif:REP-6_PBa" 115 181
Scaffold1	RepeatMasker	similarity	568577	568594	0	+	.	Target "Motif:(T)n" 1 18
Scaffold1	RepeatMasker	similarity	568991	569007	0	+	.	Target "Motif:(T)n" 1 17
Scaffold1	RepeatMasker	similarity	570037	570107	22.2	+	.	Target "Motif:(TAATATT)n" 1 73
Scaffold1	RepeatMasker	similarity	570247	570271	0	+	.	Target "Motif:(CTA)n" 1 25
Scaffold1	RepeatMasker	similarity	572125	572165	13.3	+	.	Target "Motif:(TATAA)n" 1 44
Scaffold1	RepeatMasker	similarity	572680	572703	8.9	+	.	Target "Motif:(T)n" 1 24
Scaffold1	RepeatMasker	similarity	575310	575380	22.5	+	.	Target "Motif:REP-6_PBa" 540 610
Scaffold1	RepeatMasker	similarity	576360	576442	20	+	.	Target "Motif:REP-9_PBa" 157 236
Scaffold1	RepeatMasker	similarity	576517	576546	0	+	.	Target "Motif:(AT)n" 1 30
Scaffold1	RepeatMasker	similarity	577018	577054	2.8	+	.	Target "Motif:(T)n" 1 37
Scaffold1	RepeatMasker	similarity	578366	578389	9.1	+	.	Target "Motif:(T)n" 1 24
Scaffold1	RepeatMasker	similarity	578452	578478	16.8	+	.	Target "Motif:(T)n" 1 27
Scaffold1	RepeatMasker	similarity	580684	580819	32	+	.	Target "Motif:Jockey-2_RPr" 3798 3934
Scaffold1	RepeatMasker	similarity	580717	580819	31.1	+	.	Target "Motif:Jockey-8_RPr" 648 751
Scaffold1	RepeatMasker	similarity	582275	582304	10.8	+	.	Target "Motif:(AAAAT)n" 1 31
Scaffold1	RepeatMasker	similarity	582652	582669	0	+	.	Target "Motif:(A)n" 1 18
Scaffold1	RepeatMasker	similarity	583012	583094	24	+	.	Target "Motif:(ATAA)n" 1 76
Scaffold1	RepeatMasker	similarity	583215	583297	17.8	+	.	Target "Motif:REP-6_PBa" 544 622
Scaffold1	RepeatMasker	similarity	583678	583712	0	+	.	Target "Motif:(A)n" 1 35
Scaffold1	RepeatMasker	similarity	585817	585848	14.8	+	.	Target "Motif:(TATTTT)n" 1 31
Scaffold1	RepeatMasker	similarity	586025	586077	21.7	+	.	Target "Motif:(TATTA)n" 1 55
Scaffold1	RepeatMasker	similarity	591385	591428	23.2	+	.	Target "Motif:(TTACATA)n" 1 42
Scaffold1	RepeatMasker	similarity	593433	593451	5.5	+	.	Target "Motif:(AG)n" 1 19
Scaffold1	RepeatMasker	similarity	597282	597346	26.3	+	.	Target "Motif:(AG)n" 1 66
Scaffold1	RepeatMasker	similarity	597294	597357	22.4	+	.	Target "Motif:(GAGAGG)n" 1 67
Scaffold1	RepeatMasker	similarity	597296	597358	30.6	+	.	Target "Motif:(GAGG)n" 1 60
Scaffold1	RepeatMasker	similarity	597918	597957	17.7	+	.	Target "Motif:(AATTTGT)n" 1 40
Scaffold1	RepeatMasker	similarity	598375	598414	7.5	+	.	Target "Motif:Mariner3-4N1_LMi" 276 316
Scaffold1	RepeatMasker	similarity	599429	599445	0	+	.	Target "Motif:(A)n" 1 17
Scaffold1	RepeatMasker	similarity	601363	601395	9.8	+	.	Target "Motif:(AAATA)n" 1 35
Scaffold1	RepeatMasker	similarity	601895	601975	28	+	.	Target "Motif:(TATAT)n" 1 80
Scaffold1	RepeatMasker	similarity	602616	602668	21.4	+	.	Target "Motif:(AT)n" 1 53
Scaffold1	RepeatMasker	similarity	605500	605580	30.5	+	.	Target "Motif:(TT)n" 1 81
Scaffold1	RepeatMasker	similarity	606879	606897	5.6	+	.	Target "Motif:(A)n" 1 19
Scaffold1	RepeatMasker	similarity	608407	608466	19.5	+	.	Target "Motif:(TATT)n" 1 58
Scaffold1	RepeatMasker	similarity	608714	608732	0	+	.	Target "Motif:(A)n" 1 19
Scaffold1	RepeatMasker	similarity	609026	609061	23.2	+	.	Target "Motif:(AGAAA)n" 1 36
Scaffold1	RepeatMasker	similarity	609035	609063	21.1	+	.	Target "Motif:(A)n" 1 29
Scaffold1	RepeatMasker	similarity	609185	609216	7	+	.	Target "Motif:(GTCT)n" 1 33
Scaffold1	RepeatMasker	similarity	610061	610096	5.9	+	.	Target "Motif:(TC)n" 1 37
Scaffold1	RepeatMasker	similarity	610728	610757	14.9	+	.	Target "Motif:(ATT)n" 1 30
Scaffold1	RepeatMasker	similarity	612430	612459	16	+	.	Target "Motif:(TTAT)n" 1 29
Scaffold1	RepeatMasker	similarity	615297	615351	13	-	.	Target "Motif:REP-7_PBa" 481 534
Scaffold1	RepeatMasker	similarity	615413	615456	9.3	+	.	Target "Motif:REP-7_PBa" 492 534
Scaffold1	RepeatMasker	similarity	616004	616035	0	+	.	Target "Motif:(A)n" 1 32
Scaffold1	RepeatMasker	similarity	618206	618226	0	+	.	Target "Motif:(T)n" 1 21
Scaffold1	RepeatMasker	similarity	618460	618478	0	+	.	Target "Motif:(A)n" 1 19
Scaffold1	RepeatMasker	similarity	620785	620927	26.1	-	.	Target "Motif:Jockey-8_RPr" 696 838
Scaffold1	RepeatMasker	similarity	621550	621570	5	+	.	Target "Motif:(A)n" 1 21
Scaffold1	RepeatMasker	similarity	625252	625319	22.2	+	.	Target "Motif:(ATTA)n" 1 72
Scaffold1	RepeatMasker	similarity	628181	628213	14.4	+	.	Target "Motif:(ATA)n" 1 33
Scaffold1	RepeatMasker	similarity	630065	630108	5.7	+	.	Target "Motif:(GATCATT)n" 1 43
Scaffold1	RepeatMasker	similarity	632333	632378	25.8	+	.	Target "Motif:(TTATTT)n" 1 47
Scaffold1	RepeatMasker	similarity	633430	633448	0	+	.	Target "Motif:(T)n" 1 19
Scaffold1	RepeatMasker	similarity	633676	633714	14.9	+	.	Target "Motif:(TTA)n" 1 40
Scaffold1	RepeatMasker	similarity	633868	633914	25.1	+	.	Target "Motif:(TTTAAA)n" 1 49
Scaffold1	RepeatMasker	similarity	635443	635475	0	+	.	Target "Motif:(TA)n" 1 33
Scaffold1	RepeatMasker	similarity	635973	636008	10	+	.	Target "Motif:(TTA)n" 1 36
Scaffold1	RepeatMasker	similarity	637410	637463	22.2	+	.	Target "Motif:(TCTTTC)n" 1 51
Scaffold1	RepeatMasker	similarity	637532	637617	6.2	+	.	Target "Motif:(CT)n" 1 86
Scaffold1	RepeatMasker	similarity	638608	638645	5.8	+	.	Target "Motif:(TTTTC)n" 1 38
Scaffold1	RepeatMasker	similarity	646606	646627	0	+	.	Target "Motif:(T)n" 1 22
Scaffold1	RepeatMasker	similarity	646991	647013	9.3	+	.	Target "Motif:(A)n" 1 23
Scaffold1	RepeatMasker	similarity	648379	648458	26.1	+	.	Target "Motif:(TTA)n" 1 76
Scaffold1	RepeatMasker	similarity	649396	649414	5.6	+	.	Target "Motif:(T)n" 1 19
Scaffold1	RepeatMasker	similarity	649453	649491	12.8	-	.	Target "Motif:L1-48_LSal" 716 755
Scaffold1	RepeatMasker	similarity	651133	651150	0	+	.	Target "Motif:(T)n" 1 18
Scaffold1	RepeatMasker	similarity	651198	651236	17.3	+	.	Target "Motif:(ATATTTC)n" 1 41
Scaffold1	RepeatMasker	similarity	652406	652427	0	+	.	Target "Motif:(A)n" 1 22
Scaffold1	RepeatMasker	similarity	653402	653476	28.5	+	.	Target "Motif:(TTATA)n" 1 72
Scaffold1	RepeatMasker	similarity	654382	654416	15.9	+	.	Target "Motif:(TTGTT)n" 1 37
Scaffold1	RepeatMasker	similarity	655313	655335	9.3	+	.	Target "Motif:(T)n" 1 23
Scaffold1	RepeatMasker	similarity	659326	659358	0	+	.	Target "Motif:(T)n" 1 33
Scaffold1	RepeatMasker	similarity	661737	661783	0	+	.	Target "Motif:(T)n" 1 47
Scaffold1	RepeatMasker	similarity	662385	662661	24.4	+	.	Target "Motif:(GAGA)n" 1 276
Scaffold1	RepeatMasker	similarity	662803	662855	12.1	+	.	Target "Motif:(ATTT)n" 1 50
Scaffold1	RepeatMasker	similarity	662963	663013	23.4	+	.	Target "Motif:(ATAA)n" 1 54
Scaffold1	RepeatMasker	similarity	663102	663128	7.8	+	.	Target "Motif:(TA)n" 1 27
Scaffold1	RepeatMasker	similarity	666118	666158	3.1	+	.	Target "Motif:(TGTATTA)n" 1 40
Scaffold1	RepeatMasker	similarity	666120	666155	6.9	+	.	Target "Motif:(TAT)n" 1 34
Scaffold1	RepeatMasker	similarity	666528	666578	21	+	.	Target "Motif:(TATTTAT)n" 1 53
Scaffold1	RepeatMasker	similarity	667052	667083	17.9	+	.	Target "Motif:(TAAAAA)n" 1 33
Scaffold1	RepeatMasker	similarity	667054	667088	20.8	+	.	Target "Motif:(AATAAT)n" 1 34
Scaffold1	RepeatMasker	similarity	667488	667529	11.4	+	.	Target "Motif:(TTCTT)n" 1 42
Scaffold1	RepeatMasker	similarity	667677	667729	17.7	+	.	Target "Motif:(CTCG)n" 1 55
Scaffold1	RepeatMasker	similarity	669613	669650	19.1	+	.	Target "Motif:(ATTCTAT)n" 1 38
Scaffold1	RepeatMasker	similarity	673272	673289	0	+	.	Target "Motif:(T)n" 1 18
Scaffold1	RepeatMasker	similarity	674859	674875	0	+	.	Target "Motif:(T)n" 1 17
Scaffold1	RepeatMasker	similarity	675802	675827	0	+	.	Target "Motif:(TTAT)n" 1 27
Scaffold1	RepeatMasker	similarity	676737	676764	3.7	+	.	Target "Motif:(T)n" 1 28
Scaffold1	RepeatMasker	similarity	677209	677237	12	+	.	Target "Motif:(TTATT)n" 1 28
Scaffold1	RepeatMasker	similarity	677417	677437	0	+	.	Target "Motif:(TTA)n" 1 22
Scaffold1	RepeatMasker	similarity	677985	678036	19.7	+	.	Target "Motif:(A)n" 1 52
Scaffold1	RepeatMasker	similarity	678276	678296	4.9	+	.	Target "Motif:(TTTA)n" 1 21
Scaffold1	RepeatMasker	similarity	678945	678972	0	+	.	Target "Motif:(TAAAAA)n" 1 31
Scaffold1	RepeatMasker	similarity	678946	678971	12.7	+	.	Target "Motif:(A)n" 1 26
Scaffold1	RepeatMasker	similarity	680931	680970	14.4	+	.	Target "Motif:(TTATATA)n" 1 41
Scaffold1	RepeatMasker	similarity	684265	684304	8.1	+	.	Target "Motif:(T)n" 1 40
Scaffold1	RepeatMasker	similarity	686333	686370	0	+	.	Target "Motif:(T)n" 1 38
Scaffold1	RepeatMasker	similarity	686475	686491	0	+	.	Target "Motif:(T)n" 1 17
Scaffold1	RepeatMasker	similarity	686809	686839	14.4	+	.	Target "Motif:(T)n" 1 31
Scaffold1	RepeatMasker	similarity	688102	688160	14.1	+	.	Target "Motif:Gypsy-41_DAn-LTR" 1216 1272
Scaffold1	RepeatMasker	similarity	689732	689755	13.9	+	.	Target "Motif:(TAAA)n" 1 24
Scaffold1	RepeatMasker	similarity	689903	689950	9.1	-	.	Target "Motif:REP-6B_PBa" 493 537
Scaffold1	RepeatMasker	similarity	690603	690623	5	+	.	Target "Motif:(T)n" 1 21
Scaffold1	RepeatMasker	similarity	690668	690687	5.2	+	.	Target "Motif:(A)n" 1 20
Scaffold1	RepeatMasker	similarity	696328	696396	11.1	+	.	Target "Motif:(TC)n" 1 70
Scaffold1	RepeatMasker	similarity	696400	696454	21.4	+	.	Target "Motif:(CT)n" 1 57
Scaffold1	RepeatMasker	similarity	702373	702413	13.3	+	.	Target "Motif:(TAAAA)n" 1 45
Scaffold1	RepeatMasker	similarity	702374	702403	14.7	+	.	Target "Motif:(A)n" 1 30
Scaffold1	RepeatMasker	similarity	704439	704473	23.5	+	.	Target "Motif:(TATT)n" 1 35
Scaffold1	RepeatMasker	similarity	705199	705228	14.7	+	.	Target "Motif:(ATATTA)n" 1 31
Scaffold1	RepeatMasker	similarity	705432	705513	29.3	+	.	Target "Motif:(ATTTTT)n" 1 82
Scaffold1	RepeatMasker	similarity	705525	705564	20	+	.	Target "Motif:(AT)n" 1 42
Scaffold1	RepeatMasker	similarity	705903	705978	19.4	+	.	Target "Motif:(TTCTCTC)n" 1 77
Scaffold1	RepeatMasker	similarity	705906	705978	18.6	+	.	Target "Motif:(TC)n" 1 78
Scaffold1	RepeatMasker	similarity	706604	707072	29.8	-	.	Target "Motif:Jockey-8_RPr" 647 1119
Scaffold1	RepeatMasker	similarity	708324	708387	26	+	.	Target "Motif:(AA)n" 1 64
Scaffold1	RepeatMasker	similarity	710516	710552	11.9	+	.	Target "Motif:(AATAAC)n" 1 37
Scaffold1	RepeatMasker	similarity	711028	711141	31.8	+	.	Target "Motif:(AGA)n" 1 114
Scaffold1	RepeatMasker	similarity	711029	711141	28	+	.	Target "Motif:(GAAGAG)n" 1 113
Scaffold1	RepeatMasker	similarity	713574	713614	26.4	+	.	Target "Motif:(AA)n" 1 41
Scaffold1	RepeatMasker	similarity	713909	713941	13.4	+	.	Target "Motif:(ATTTT)n" 1 34
Scaffold1	RepeatMasker	similarity	714605	714652	25.6	+	.	Target "Motif:(TAAAAA)n" 1 48
Scaffold1	RepeatMasker	similarity	714606	714632	16.5	+	.	Target "Motif:(A)n" 1 27
Scaffold1	RepeatMasker	similarity	717882	717912	11.2	+	.	Target "Motif:(AAATA)n" 1 31
Scaffold1	RepeatMasker	similarity	720459	720490	17.6	+	.	Target "Motif:(AT)n" 1 33
Scaffold1	RepeatMasker	similarity	720900	720971	18.6	-	.	Target "Motif:P-1_LSal" 466 539
Scaffold1	RepeatMasker	similarity	721021	721041	5	+	.	Target "Motif:(TTAA)n" 1 21
Scaffold1	RepeatMasker	similarity	721133	721174	10.3	+	.	Target "Motif:(TCATCTAT)n" 1 48
Scaffold1	RepeatMasker	similarity	721141	721170	3.4	+	.	Target "Motif:(TCATTC)n" 1 34
Scaffold1	RepeatMasker	similarity	721252	721549	11.8	-	.	Target "Motif:EnSpm-2_RPr" 869 1163
Scaffold1	RepeatMasker	similarity	721609	721904	31.4	-	.	Target "Motif:Jockey-8_RPr" 648 944
Scaffold1	RepeatMasker	similarity	721971	722744	32.9	-	.	Target "Motif:Jockey-6_RPr" 3001 3781
Scaffold1	RepeatMasker	similarity	724334	724358	12.5	+	.	Target "Motif:REP-4_PBa" 575 599
Scaffold1	RepeatMasker	similarity	724340	724358	47.2	+	.	Target "Motif:Ginger1-1_AC" 854 872
Scaffold1	RepeatMasker	similarity	724359	724395	0	+	.	Target "Motif:(TA)n" 1 37
Scaffold1	RepeatMasker	similarity	724396	724502	47.2	+	.	Target "Motif:Ginger1-1_AC" 873 980
Scaffold1	RepeatMasker	similarity	724470	724520	13.7	-	.	Target "Motif:Helitron-N1_PBa" 551 603
Scaffold1	RepeatMasker	similarity	725998	726022	13.7	+	.	Target "Motif:(A)n" 1 25
Scaffold1	RepeatMasker	similarity	727206	728037	26.8	+	.	Target "Motif:(GACGATG)n" 1 854
Scaffold1	RepeatMasker	similarity	730924	730940	0	+	.	Target "Motif:(T)n" 1 17
Scaffold1	RepeatMasker	similarity	731251	731420	31.8	-	.	Target "Motif:CR1-79_HM" 4377 4556
Scaffold1	RepeatMasker	similarity	731310	731426	26.7	+	.	Target "Motif:Daphne-7_HMM" 3202 3319
Scaffold1	RepeatMasker	similarity	731337	731420	21.4	+	.	Target "Motif:REP-4_PBa" 469 553
Scaffold1	RepeatMasker	similarity	731350	731441	27.2	+	.	Target "Motif:Mariner-N13_HSal" 418 509
Scaffold1	RepeatMasker	similarity	734908	734933	8.1	+	.	Target "Motif:(CA)n" 1 26
Scaffold1	RepeatMasker	similarity	736678	736983	28.6	-	.	Target "Motif:Jockey-8_RPr" 654 980
Scaffold1	RepeatMasker	similarity	737304	737344	16.4	+	.	Target "Motif:(ATAATAA)n" 1 44
Scaffold1	RepeatMasker	similarity	737317	737343	12	+	.	Target "Motif:(ATAA)n" 1 28
Scaffold1	RepeatMasker	similarity	739763	739807	23.6	+	.	Target "Motif:(T)n" 1 45
Scaffold1	RepeatMasker	similarity	740049	740089	14.9	+	.	Target "Motif:(TTTTC)n" 1 40
Scaffold1	RepeatMasker	similarity	740139	740162	4.3	+	.	Target "Motif:(A)n" 1 24
Scaffold1	RepeatMasker	similarity	742086	742128	11.6	+	.	Target "Motif:REP-6B_PBa" 483 525
Scaffold1	RepeatMasker	similarity	742853	742886	12.8	+	.	Target "Motif:(TTTTACT)n" 1 36
Scaffold1	RepeatMasker	similarity	742859	742882	8.8	+	.	Target "Motif:(T)n" 1 24
Scaffold1	RepeatMasker	similarity	744152	744185	20.2	+	.	Target "Motif:(T)n" 1 34
Scaffold1	RepeatMasker	similarity	744265	744319	27.3	+	.	Target "Motif:(AAATTT)n" 1 56
Scaffold1	RepeatMasker	similarity	744558	744576	5.6	+	.	Target "Motif:(T)n" 1 19
Scaffold1	RepeatMasker	similarity	745924	746359	28.2	-	.	Target "Motif:Jockey-8_RPr" 648 1083
Scaffold1	RepeatMasker	similarity	749483	749527	4.8	+	.	Target "Motif:(AT)n" 1 45
Scaffold1	RepeatMasker	similarity	749731	749748	0	+	.	Target "Motif:(TA)n" 1 18
Scaffold1	RepeatMasker	similarity	749952	750002	17.3	+	.	Target "Motif:(ATTTAAT)n" 1 49
Scaffold1	RepeatMasker	similarity	750250	750285	9.4	+	.	Target "Motif:(TA)n" 1 36
Scaffold1	RepeatMasker	similarity	750390	750421	14	+	.	Target "Motif:(AT)n" 1 33
Scaffold1	RepeatMasker	similarity	759684	759740	17.8	+	.	Target "Motif:(TTATAA)n" 1 56
Scaffold1	RepeatMasker	similarity	761095	761523	32.4	-	.	Target "Motif:Jockey-8_RPr" 701 1134
Scaffold1	RepeatMasker	similarity	761274	761583	35.2	-	.	Target "Motif:Jockey-4_RPr" 2479 2789
Scaffold1	RepeatMasker	similarity	762990	763035	11.7	-	.	Target "Motif:REP-6B_PBa" 494 537
Scaffold1	RepeatMasker	similarity	763827	763851	0	+	.	Target "Motif:(T)n" 1 25
Scaffold1	RepeatMasker	similarity	769665	769700	22.7	+	.	Target "Motif:(A)n" 1 36
Scaffold1	RepeatMasker	similarity	769983	770001	5.5	+	.	Target "Motif:(A)n" 1 19
Scaffold1	RepeatMasker	similarity	770897	770920	0	+	.	Target "Motif:(T)n" 1 24
Scaffold1	RepeatMasker	similarity	771459	771477	0	+	.	Target "Motif:(A)n" 1 19
Scaffold1	RepeatMasker	similarity	771751	771803	5.9	+	.	Target "Motif:(A)n" 1 53
Scaffold1	RepeatMasker	similarity	771963	771979	0	+	.	Target "Motif:(A)n" 1 17
Scaffold1	RepeatMasker	similarity	771965	772011	22.6	+	.	Target "Motif:(AAAT)n" 1 44
Scaffold1	RepeatMasker	similarity	773696	773747	20.6	+	.	Target "Motif:(ATAAA)n" 1 54
Scaffold1	RepeatMasker	similarity	773867	773934	26.5	+	.	Target "Motif:REP-9_PBa" 155 225
Scaffold1	RepeatMasker	similarity	773889	773934	17.4	+	.	Target "Motif:REP-6_PBa" 139 184
Scaffold1	RepeatMasker	similarity	774381	774500	18.3	-	.	Target "Motif:Mariner-1_AMel" 1176 1304
Scaffold1	RepeatMasker	similarity	775454	775773	18	+	.	Target "Motif:Mariner-1_AMel" 985 1304
Scaffold1	RepeatMasker	similarity	779245	779272	0	+	.	Target "Motif:(CT)n" 1 28
Scaffold1	RepeatMasker	similarity	779275	779424	35.1	+	.	Target "Motif:(CT)n" 1 147
Scaffold1	RepeatMasker	similarity	780248	780282	0	+	.	Target "Motif:(AAAT)n" 1 33
Scaffold1	RepeatMasker	similarity	782500	782533	12.8	+	.	Target "Motif:(AAAATA)n" 1 36
Scaffold1	RepeatMasker	similarity	783848	783990	19	+	.	Target "Motif:Copia17-NVi_I" 825 963
Scaffold1	RepeatMasker	similarity	783876	783990	12.6	+	.	Target "Motif:Nematis_Cr" 1 111
Scaffold1	RepeatMasker	similarity	783889	783990	11.8	-	.	Target "Motif:Tx1-1_CGi" 5931 6040
Scaffold1	RepeatMasker	similarity	783890	784056	18.3	-	.	Target "Motif:Ginger1-1_AC" 406 573
Scaffold1	RepeatMasker	similarity	783900	784010	11.7	+	.	Target "Motif:Nematis_Cr" 1 112
Scaffold1	RepeatMasker	similarity	784054	784132	17.8	+	.	Target "Motif:DNA2-10_CGi" 1927 2005
Scaffold1	RepeatMasker	similarity	784133	784164	0	+	.	Target "Motif:(CA)n" 1 32
Scaffold1	RepeatMasker	similarity	784488	784533	15.8	+	.	Target "Motif:(ATCAATTC)n" 1 47
Scaffold1	RepeatMasker	similarity	784721	784776	16.5	+	.	Target "Motif:(TTATTGA)n" 1 61
Scaffold1	RepeatMasker	similarity	788025	788111	22.4	+	.	Target "Motif:REP-6_PBa" 538 622
Scaffold1	RepeatMasker	similarity	788035	788110	16.2	+	.	Target "Motif:REP-9_PBa" 163 236
Scaffold1	RepeatMasker	similarity	789539	789591	24.4	+	.	Target "Motif:(AAAA)n" 1 53
Scaffold1	RepeatMasker	similarity	794909	795302	32.9	-	.	Target "Motif:Jockey-8_RPr" 708 1119
Scaffold1	RepeatMasker	similarity	798189	798224	22.5	+	.	Target "Motif:(TGTGTG)n" 1 36
Scaffold1	RepeatMasker	similarity	799637	799675	17.2	+	.	Target "Motif:(TAATA)n" 1 40
Scaffold1	RepeatMasker	similarity	810300	810432	14.7	+	.	Target "Motif:Chapaev3-N1_HR" 1620 1752
Scaffold1	RepeatMasker	similarity	810527	810599	25.1	+	.	Target "Motif:(AATA)n" 1 71
Scaffold1	RepeatMasker	similarity	810740	810781	19.9	+	.	Target "Motif:(TTTA)n" 1 42
Scaffold1	RepeatMasker	similarity	814341	814381	13.5	+	.	Target "Motif:(T)n" 1 41
Scaffold1	RepeatMasker	similarity	815270	815294	8.5	+	.	Target "Motif:(T)n" 1 25
Scaffold1	RepeatMasker	similarity	816474	816531	11.2	+	.	Target "Motif:REP-6_PBa" 142 196
Scaffold1	RepeatMasker	similarity	817471	817492	0	+	.	Target "Motif:(CA)n" 1 22
Scaffold1	RepeatMasker	similarity	818461	818507	14	+	.	Target "Motif:(GA)n" 1 49
Scaffold1	RepeatMasker	similarity	818464	818523	26.3	+	.	Target "Motif:(AGGG)n" 1 56
Scaffold1	RepeatMasker	similarity	819167	819220	22.2	+	.	Target "Motif:REP-9_PBa" 172 225
Scaffold1	RepeatMasker	similarity	819178	819237	12.8	+	.	Target "Motif:REP-6_PBa" 142 196
Scaffold1	RepeatMasker	similarity	819477	819534	11.2	+	.	Target "Motif:REP-6_PBa" 142 196
Scaffold1	RepeatMasker	similarity	819961	819987	0	+	.	Target "Motif:(GTTTT)n" 1 29
Scaffold1	RepeatMasker	similarity	821411	821435	4.2	+	.	Target "Motif:(TTTAT)n" 1 27
Scaffold1	RepeatMasker	similarity	821516	821562	16.7	+	.	Target "Motif:(AAAAT)n" 1 49
Scaffold1	RepeatMasker	similarity	822010	822078	29	+	.	Target "Motif:REP-9_PBa" 163 231
Scaffold1	RepeatMasker	similarity	822031	822078	16.7	+	.	Target "Motif:REP-6_PBa" 143 190
Scaffold1	RepeatMasker	similarity	822587	822614	12.6	+	.	Target "Motif:(TA)n" 1 27
Scaffold1	RepeatMasker	similarity	823653	823693	13.3	+	.	Target "Motif:(ATTTAT)n" 1 44
Scaffold1	RepeatMasker	similarity	823655	823691	13.1	+	.	Target "Motif:(TTATTTA)n" 1 36
Scaffold1	RepeatMasker	similarity	823658	823702	21.3	+	.	Target "Motif:(TATT)n" 1 46
Scaffold1	RepeatMasker	similarity	824096	824137	10.2	+	.	Target "Motif:(AAAT)n" 1 43
Scaffold1	RepeatMasker	similarity	824851	825017	23.5	+	.	Target "Motif:Jockey-8_RPr" 798 964
Scaffold1	RepeatMasker	similarity	830063	830110	11.8	+	.	Target "Motif:(TAAAT)n" 1 50
Scaffold1	RepeatMasker	similarity	830069	830095	4.5	+	.	Target "Motif:(TAAA)n" 1 25
Scaffold1	RepeatMasker	similarity	830156	830206	30.1	+	.	Target "Motif:(AAATTAT)n" 1 50
Scaffold1	RepeatMasker	similarity	830562	830637	2.7	+	.	Target "Motif:(CT)n" 1 76
Scaffold1	RepeatMasker	similarity	830769	830817	4.2	+	.	Target "Motif:(TC)n" 1 50
Scaffold1	RepeatMasker	similarity	831222	831262	2.8	+	.	Target "Motif:(GA)n" 1 41
Scaffold1	RepeatMasker	similarity	831861	831992	19.9	-	.	Target "Motif:Jockey-4_RPr" 2980 3110
Scaffold1	RepeatMasker	similarity	834190	834247	14.6	-	.	Target "Motif:REP-6_PBa" 568 622
Scaffold1	RepeatMasker	similarity	834528	834616	21.5	+	.	Target "Motif:REP-6_PBa" 112 196
Scaffold1	RepeatMasker	similarity	834966	834989	13.9	+	.	Target "Motif:(T)n" 1 24
Scaffold1	RepeatMasker	similarity	837053	837070	0	+	.	Target "Motif:(TAC)n" 1 18
Scaffold1	RepeatMasker	similarity	844539	844644	21	-	.	Target "Motif:Kolobok-7_CGi" 1960 2059
Scaffold1	RepeatMasker	similarity	844583	844644	19.4	-	.	Target "Motif:ISL2EU-8_CGi" 4620 4683
Scaffold1	RepeatMasker	similarity	844699	844749	20.2	+	.	Target "Motif:(ATT)n" 1 54
Scaffold1	RepeatMasker	similarity	844705	844746	22	+	.	Target "Motif:(ATTTT)n" 1 43
Scaffold1	RepeatMasker	similarity	845583	845648	17.8	-	.	Target "Motif:REP-6_PBa" 562 623
Scaffold1	RepeatMasker	similarity	845594	845669	25	-	.	Target "Motif:REP-9_PBa" 154 231
Scaffold1	RepeatMasker	similarity	845875	845911	16.2	+	.	Target "Motif:REP-6_PBa" 153 189
Scaffold1	RepeatMasker	similarity	849025	849063	14.1	+	.	Target "Motif:(AG)n" 1 39
Scaffold1	RepeatMasker	similarity	849539	849566	7.6	+	.	Target "Motif:(TTCTA)n" 1 29
Scaffold1	RepeatMasker	similarity	852718	852763	22.7	+	.	Target "Motif:(AATAATA)n" 1 47
Scaffold1	RepeatMasker	similarity	857330	857432	22.8	+	.	Target "Motif:REP-6_PBa" 103 199
Scaffold1	RepeatMasker	similarity	858144	858400	23	-	.	Target "Motif:Jockey-8_RPr" 858 1114
Scaffold1	RepeatMasker	similarity	858460	858829	34.2	-	.	Target "Motif:Jockey-4_RPr" 2369 2736
Scaffold1	RepeatMasker	similarity	858461	858708	28.7	-	.	Target "Motif:Jockey-8_RPr" 648 896
Scaffold1	RepeatMasker	similarity	859244	859327	20	-	.	Target "Motif:REP-6_PBa" 116 196
Scaffold1	RepeatMasker	similarity	859367	859450	20	+	.	Target "Motif:REP-6_PBa" 542 622
Scaffold1	RepeatMasker	similarity	861697	861721	4.2	+	.	Target "Motif:(AT)n" 1 26
Scaffold1	RepeatMasker	similarity	861932	861953	0	+	.	Target "Motif:(AATT)n" 1 23
Scaffold1	RepeatMasker	similarity	862812	862905	23.4	+	.	Target "Motif:REP-6_PBa" 533 622
Scaffold1	RepeatMasker	similarity	863337	863366	0	+	.	Target "Motif:(T)n" 1 30
Scaffold1	RepeatMasker	similarity	864608	864685	18.6	+	.	Target "Motif:REP-9_PBa" 155 237
Scaffold1	RepeatMasker	similarity	864625	864685	17.3	+	.	Target "Motif:REP-7_PBa" 478 535
Scaffold1	RepeatMasker	similarity	864930	864983	14.9	+	.	Target "Motif:(ATTTCTA)n" 1 58
Scaffold1	RepeatMasker	similarity	865452	865480	0	+	.	Target "Motif:(CT)n" 1 29
Scaffold1	RepeatMasker	similarity	865668	865709	21	+	.	Target "Motif:(CCCT)n" 1 40
Scaffold1	RepeatMasker	similarity	866869	866900	14.8	+	.	Target "Motif:(ACACCA)n" 1 31
Scaffold1	RepeatMasker	similarity	867284	867331	15.7	+	.	Target "Motif:(TAGAGG)n" 1 47
Scaffold1	RepeatMasker	similarity	872305	872390	21.1	+	.	Target "Motif:REP-6_PBa" 541 622
Scaffold1	RepeatMasker	similarity	872400	872457	18.2	+	.	Target "Motif:REP-6_PBa" 568 622
Scaffold1	RepeatMasker	similarity	876190	876218	15.3	+	.	Target "Motif:(TTAT)n" 1 30
Scaffold1	RepeatMasker	similarity	877497	877530	7	+	.	Target "Motif:(AATA)n" 1 34
Scaffold1	RepeatMasker	similarity	877895	877966	25	+	.	Target "Motif:REP-9_PBa" 155 226
Scaffold1	RepeatMasker	similarity	877998	878054	17	+	.	Target "Motif:(AGCAACT)n" 1 57
Scaffold1	RepeatMasker	similarity	878257	878297	11.4	+	.	Target "Motif:(TTTATA)n" 1 42
Scaffold1	RepeatMasker	similarity	878598	878614	0	+	.	Target "Motif:(T)n" 1 17
Scaffold1	RepeatMasker	similarity	881118	881156	17.2	+	.	Target "Motif:(T)n" 1 39
Scaffold1	RepeatMasker	similarity	881754	881788	15.9	+	.	Target "Motif:(GTAT)n" 1 37
Scaffold1	RepeatMasker	similarity	882912	882972	13.9	+	.	Target "Motif:(TAATTT)n" 1 63
Scaffold1	RepeatMasker	similarity	882922	882960	24.7	+	.	Target "Motif:(TTTAATT)n" 1 40
Scaffold1	RepeatMasker	similarity	883140	883166	16.8	+	.	Target "Motif:(A)n" 1 27
Scaffold1	RepeatMasker	similarity	885224	885288	23	+	.	Target "Motif:(TTAA)n" 1 61
Scaffold1	RepeatMasker	similarity	885336	885406	16.1	+	.	Target "Motif:(ATAAT)n" 1 75
Scaffold1	RepeatMasker	similarity	890958	890986	11.2	+	.	Target "Motif:(A)n" 1 29
Scaffold1	RepeatMasker	similarity	891207	891254	14.6	-	.	Target "Motif:REP-6_PBa" 564 611
Scaffold1	RepeatMasker	similarity	895545	895618	23	-	.	Target "Motif:REP-9_PBa" 151 225
Scaffold1	RepeatMasker	similarity	895613	895675	17.5	+	.	Target "Motif:REP-9_PBa" 162 225
Scaffold1	RepeatMasker	similarity	895627	895690	13.4	+	.	Target "Motif:REP-6_PBa" 562 622
Scaffold1	RepeatMasker	similarity	898328	898361	16.5	+	.	Target "Motif:(CCCCCA)n" 1 35
Scaffold1	RepeatMasker	similarity	899573	899616	16	+	.	Target "Motif:(AATTTTC)n" 1 46
Scaffold1	RepeatMasker	similarity	899870	899896	12	+	.	Target "Motif:(AATT)n" 1 28
Scaffold1	RepeatMasker	similarity	900694	900828	29.5	+	.	Target "Motif:(CT)n" 1 132
Scaffold1	RepeatMasker	similarity	902855	902927	33	+	.	Target "Motif:(AATAT)n" 1 70
Scaffold1	RepeatMasker	similarity	903263	903282	0	+	.	Target "Motif:(AC)n" 1 21
Scaffold1	RepeatMasker	similarity	903707	903755	26.7	+	.	Target "Motif:(CCCT)n" 1 51
Scaffold1	RepeatMasker	similarity	908970	909042	15.7	+	.	Target "Motif:(ATTTT)n" 1 70
Scaffold1	RepeatMasker	similarity	908971	909043	36.4	+	.	Target "Motif:(TTTTTTT)n" 1 73
Scaffold1	RepeatMasker	similarity	908972	909041	20.7	+	.	Target "Motif:(TTTA)n" 1 71
Scaffold1	RepeatMasker	similarity	908973	909036	21.7	+	.	Target "Motif:(TTATTTA)n" 1 62
Scaffold1	RepeatMasker	similarity	909361	909533	24.6	-	.	Target "Motif:Jockey-8_RPr" 936 1106
Scaffold1	RepeatMasker	similarity	912312	912351	5	-	.	Target "Motif:REP-6_PBa" 571 611
Scaffold1	RepeatMasker	similarity	913038	913062	13.1	+	.	Target "Motif:(A)n" 1 25
Scaffold1	RepeatMasker	similarity	913450	913488	28	+	.	Target "Motif:(AATAA)n" 1 39
Scaffold1	RepeatMasker	similarity	913539	913590	25.4	+	.	Target "Motif:(AAATA)n" 1 49
Scaffold1	RepeatMasker	similarity	913556	913585	10.7	+	.	Target "Motif:(AAT)n" 1 32
Scaffold1	RepeatMasker	similarity	915246	915451	29.2	-	.	Target "Motif:Jockey-8_RPr" 909 1114
Scaffold1	RepeatMasker	similarity	917614	917698	19.5	-	.	Target "Motif:REP-6_PBa" 116 198
Scaffold1	RepeatMasker	similarity	917926	917969	11.4	+	.	Target "Motif:REP-9_PBa" 182 225
Scaffold1	RepeatMasker	similarity	918246	918279	24.9	+	.	Target "Motif:(TT)n" 1 34
Scaffold1	RepeatMasker	similarity	919057	919122	19	-	.	Target "Motif:REP-8_PBa" 254 321
Scaffold1	RepeatMasker	similarity	919068	919154	23.2	-	.	Target "Motif:REP-7_PBa" 461 543
Scaffold1	RepeatMasker	similarity	919076	919164	23.9	-	.	Target "Motif:REP-6_PBa" 112 196
Scaffold1	RepeatMasker	similarity	919410	919487	21.1	-	.	Target "Motif:REP-6_PBa" 112 188
Scaffold1	RepeatMasker	similarity	919638	919760	12.6	-	.	Target "Motif:Mariner-1_AMel" 1183 1301
Scaffold1	RepeatMasker	similarity	919777	920207	9.3	+	.	Target "Motif:Mariner-84N1_HSal" 494 917
Scaffold1	RepeatMasker	similarity	920587	920609	0	+	.	Target "Motif:(T)n" 1 23
Scaffold1	RepeatMasker	similarity	928245	928288	14.4	+	.	Target "Motif:(ATA)n" 1 42
Scaffold1	RepeatMasker	similarity	929676	929748	25.6	+	.	Target "Motif:(TC)n" 1 72
Scaffold1	RepeatMasker	similarity	930787	931243	26.8	-	.	Target "Motif:Jockey-8_RPr" 648 1114
Scaffold1	RepeatMasker	similarity	930934	931360	32.9	-	.	Target "Motif:Jockey-4_RPr" 2373 2806
Scaffold1	RepeatMasker	similarity	931537	931588	26	+	.	Target "Motif:(TCTCT)n" 1 52
Scaffold1	RepeatMasker	similarity	934113	934175	20.7	+	.	Target "Motif:(AATAT)n" 1 63
Scaffold1	RepeatMasker	similarity	936826	936949	29.6	+	.	Target "Motif:(CTCT)n" 1 128
Scaffold1	RepeatMasker	similarity	938939	938986	12.3	+	.	Target "Motif:(TATCA)n" 1 50
Scaffold1	RepeatMasker	similarity	939537	939592	22.8	+	.	Target "Motif:(AAAAAG)n" 1 59
Scaffold1	RepeatMasker	similarity	941460	941532	28.8	+	.	Target "Motif:(ATTTTTT)n" 1 73
Scaffold1	RepeatMasker	similarity	941642	941667	12.7	+	.	Target "Motif:(A)n" 1 26
Scaffold1	RepeatMasker	similarity	942101	942138	21.7	+	.	Target "Motif:(A)n" 1 38
Scaffold1	RepeatMasker	similarity	942284	942377	24.9	-	.	Target "Motif:DNA2-10_CGi" 1930 2011
Scaffold1	RepeatMasker	similarity	942427	942478	4.1	+	.	Target "Motif:Kolobok-10N1_CGi" 364 412
Scaffold1	RepeatMasker	similarity	942573	942642	19.7	+	.	Target "Motif:(CT)n" 1 69
Scaffold1	RepeatMasker	similarity	942848	942872	13.2	+	.	Target "Motif:(A)n" 1 25
Scaffold1	RepeatMasker	similarity	943089	943510	31.6	+	.	Target "Motif:EnSpm-2_LSal" 2237 2658
Scaffold1	RepeatMasker	similarity	943548	943667	13.3	+	.	Target "Motif:EnSpm-2_RPr" 887 1025
Scaffold1	RepeatMasker	similarity	943666	943735	18.8	+	.	Target "Motif:EnSpm-2_RPr" 1426 1495
Scaffold1	RepeatMasker	similarity	943969	943992	13.7	+	.	Target "Motif:(TAAA)n" 1 24
Scaffold1	RepeatMasker	similarity	944318	944598	31.9	-	.	Target "Motif:Jockey-8_RPr" 843 1119
Scaffold1	RepeatMasker	similarity	945091	945168	24.2	+	.	Target "Motif:(TTAT)n" 1 79
Scaffold1	RepeatMasker	similarity	946164	946182	5.5	+	.	Target "Motif:(T)n" 1 19
Scaffold1	RepeatMasker	similarity	947002	947060	18.9	-	.	Target "Motif:Penelope-79_LMi" 2552 2613
Scaffold1	RepeatMasker	similarity	948256	948333	17.9	+	.	Target "Motif:Tx1-1_CGi" 5948 6025
Scaffold1	RepeatMasker	similarity	952483	952526	13.9	+	.	Target "Motif:(AG)n" 1 42
Scaffold1	RepeatMasker	similarity	956797	956828	7	+	.	Target "Motif:(ATAA)n" 1 32
Scaffold1	RepeatMasker	similarity	959108	959148	26.4	+	.	Target "Motif:(TTT)n" 1 41
Scaffold1	RepeatMasker	similarity	970958	970997	13.7	+	.	Target "Motif:(ATA)n" 1 41
Scaffold1	RepeatMasker	similarity	972390	972448	18.2	+	.	Target "Motif:(TATT)n" 1 55
Scaffold1	RepeatMasker	similarity	979283	979326	13.9	+	.	Target "Motif:(AT)n" 1 44
Scaffold1	RepeatMasker	similarity	979831	979854	13.7	+	.	Target "Motif:(A)n" 1 24
Scaffold1	RepeatMasker	similarity	980762	980829	8.1	-	.	Target "Motif:REP-6_PBa" 559 622
Scaffold1	RepeatMasker	similarity	982356	982378	9.3	+	.	Target "Motif:(AAAT)n" 1 23
Scaffold1	RepeatMasker	similarity	982503	982533	6.8	+	.	Target "Motif:(AAT)n" 1 34
Scaffold1	RepeatMasker	similarity	983298	983345	20.7	+	.	Target "Motif:(TA)n" 1 47
Scaffold1	RepeatMasker	similarity	985827	985855	7.2	+	.	Target "Motif:(TG)n" 1 29
Scaffold1	RepeatMasker	similarity	986591	986621	7.8	+	.	Target "Motif:(TTTAT)n" 1 29
Scaffold1	RepeatMasker	similarity	988450	988473	4.3	+	.	Target "Motif:(CT)n" 1 24
Scaffold1	RepeatMasker	similarity	989061	989166	29.2	+	.	Target "Motif:Nimb-1_AAe" 5710 5816
Scaffold1	RepeatMasker	similarity	990082	990137	19.6	-	.	Target "Motif:Daphne-18_HM" 4545 4600
Scaffold1	RepeatMasker	similarity	990104	990152	16.3	-	.	Target "Motif:hATm-19_HM" 3071 3122
Scaffold1	RepeatMasker	similarity	998454	998875	30.5	+	.	Target "Motif:Jockey-1_RPr" 917 1348
Scaffold1	RepeatMasker	similarity	1001493	1002068	35.6	+	.	Target "Motif:Jockey-5_RPr" 218 786
Scaffold1	RepeatMasker	similarity	1002862	1002922	15.8	-	.	Target "Motif:REP-6_PBa" 565 622
Scaffold1	RepeatMasker	similarity	1003105	1003187	19	+	.	Target "Motif:REP-6_PBa" 116 196
Scaffold1	RepeatMasker	similarity	1003264	1003291	7.6	+	.	Target "Motif:(GTTTT)n" 1 30
Scaffold1	RepeatMasker	similarity	1004996	1005102	26.2	-	.	Target "Motif:Daphne-54_LMi" 3407 3511
Scaffold1	RepeatMasker	similarity	1005457	1005489	18.4	+	.	Target "Motif:(ATA)n" 1 32
Scaffold1	RepeatMasker	similarity	1005851	1005905	24.1	+	.	Target "Motif:(AG)n" 1 58
Scaffold1	RepeatMasker	similarity	1005918	1005958	0	+	.	Target "Motif:(AG)n" 1 41
Scaffold1	RepeatMasker	similarity	1007258	1007346	23.6	-	.	Target "Motif:REP-6_PBa" 112 196
Scaffold1	RepeatMasker	similarity	1007978	1008043	16.5	-	.	Target "Motif:REP-6_PBa" 136 196
Scaffold1	RepeatMasker	similarity	1010827	1010914	27.6	-	.	Target "Motif:Jockey-6_RPr" 4078 4164
Scaffold1	RepeatMasker	similarity	1010838	1010891	22.2	-	.	Target "Motif:Jockey-1_DEl" 3750 3803
Scaffold1	RepeatMasker	similarity	1012634	1012660	7.8	+	.	Target "Motif:(TTTA)n" 1 28
Scaffold1	RepeatMasker	similarity	1017329	1017347	0	+	.	Target "Motif:(T)n" 1 19
Scaffold1	RepeatMasker	similarity	1017492	1017549	16.4	+	.	Target "Motif:REP-6_PBa" 568 622
Scaffold1	RepeatMasker	similarity	1019870	1019892	9.3	+	.	Target "Motif:(T)n" 1 23
Scaffold1	RepeatMasker	similarity	1020990	1021064	23.3	+	.	Target "Motif:REP-6_PBa" 542 615
Scaffold1	RepeatMasker	similarity	1021116	1021169	23.9	+	.	Target "Motif:(AATAA)n" 1 56
Scaffold1	RepeatMasker	similarity	1024802	1025149	30.3	-	.	Target "Motif:Jockey-6_RPr" 2714 3061
Scaffold1	RepeatMasker	similarity	1025942	1025967	12.5	+	.	Target "Motif:(A)n" 1 26
Scaffold1	RepeatMasker	similarity	1026791	1026872	15.5	+	.	Target "Motif:Gypsy-228_AA-I" 1977 2062
Scaffold1	RepeatMasker	similarity	1027095	1027131	18.4	+	.	Target "Motif:(TAAA)n" 1 38
Scaffold1	RepeatMasker	similarity	1027105	1027136	17.7	+	.	Target "Motif:(AT)n" 1 33
Scaffold1	RepeatMasker	similarity	1028468	1028514	19.1	-	.	Target "Motif:Mariner-74_HSal" 632 678
Scaffold1	RepeatMasker	similarity	1031482	1031565	24.4	+	.	Target "Motif:(TATTAA)n" 1 84
Scaffold1	RepeatMasker	similarity	1031867	1031896	18.9	+	.	Target "Motif:(A)n" 1 30
Scaffold1	RepeatMasker	similarity	1032031	1032072	12.1	+	.	Target "Motif:(AATTAT)n" 1 41
Scaffold1	RepeatMasker	similarity	1032499	1032518	5.3	+	.	Target "Motif:(A)n" 1 20
Scaffold1	RepeatMasker	similarity	1032766	1032783	0	+	.	Target "Motif:(TG)n" 1 18
Scaffold1	RepeatMasker	similarity	1033444	1034043	32	+	.	Target "Motif:Jockey-8_RPr" 520 1117
Scaffold1	RepeatMasker	similarity	1034066	1034123	21.1	+	.	Target "Motif:(TTTATT)n" 1 57
Scaffold1	RepeatMasker	similarity	1034225	1034699	23.3	-	.	Target "Motif:Mariner-100_HSal" 783 1256
Scaffold1	RepeatMasker	similarity	1034265	1034917	33.6	-	.	Target "Motif:Mariner-N1_ACe" 168 834
Scaffold1	RepeatMasker	similarity	1034703	1034945	34.1	-	.	Target "Motif:Mariner-7_HSal" 140 373
Scaffold1	RepeatMasker	similarity	1035134	1035163	14.9	+	.	Target "Motif:(TAAAAA)n" 1 31
Scaffold1	RepeatMasker	similarity	1035382	1035406	13.2	+	.	Target "Motif:(TAAA)n" 1 25
Scaffold1	RepeatMasker	similarity	1038035	1038061	12.2	+	.	Target "Motif:(TA)n" 1 27
Scaffold1	RepeatMasker	similarity	1039006	1039396	31.1	+	.	Target "Motif:Jockey-2_RPr" 2680 3082
Scaffold1	RepeatMasker	similarity	1039376	1039460	27.2	+	.	Target "Motif:Jockey-1_DGri" 4473 4553
Scaffold1	RepeatMasker	similarity	1039387	1039467	27.2	+	.	Target "Motif:Jockey-13_DAn" 4062 4142
Scaffold1	RepeatMasker	similarity	1039399	1040186	31.6	+	.	Target "Motif:Jockey-8_RPr" 340 1133
Scaffold1	RepeatMasker	similarity	1040845	1040880	12.2	+	.	Target "Motif:(A)n" 1 36
Scaffold1	RepeatMasker	similarity	1041022	1041080	5.3	+	.	Target "Motif:(CACG)n" 1 59
Scaffold1	RepeatMasker	similarity	1041460	1041487	0	+	.	Target "Motif:(T)n" 1 28
Scaffold1	RepeatMasker	similarity	1042003	1042083	25.3	+	.	Target "Motif:(ATTGT)n" 1 84
Scaffold1	RepeatMasker	similarity	1042053	1042080	12.1	+	.	Target "Motif:(ATGT)n" 1 29
Scaffold1	RepeatMasker	similarity	1042107	1042155	14.6	+	.	Target "Motif:(TAATACA)n" 1 51
Scaffold1	RepeatMasker	similarity	1043881	1043982	25.5	+	.	Target "Motif:CR1-16_HRo" 2713 2814
Scaffold1	RepeatMasker	similarity	1043887	1044011	28.9	+	.	Target "Motif:EnSpm-4_HM" 1218 1341
Scaffold1	RepeatMasker	similarity	1043895	1043996	26.5	+	.	Target "Motif:Kolobok-N1_AEc" 7346 7446
Scaffold1	RepeatMasker	similarity	1045462	1045488	16.9	+	.	Target "Motif:(TGCA)n" 1 27
Scaffold1	RepeatMasker	similarity	1046684	1046745	23.5	+	.	Target "Motif:(TTA)n" 1 64
Scaffold1	RepeatMasker	similarity	1046754	1046771	0	+	.	Target "Motif:(A)n" 1 18
Scaffold1	RepeatMasker	similarity	1050134	1050166	13.2	+	.	Target "Motif:(ATAAA)n" 1 33
Scaffold1	RepeatMasker	similarity	1051798	1051814	0	+	.	Target "Motif:(A)n" 1 17
Scaffold1	RepeatMasker	similarity	1053357	1053378	0	+	.	Target "Motif:(A)n" 1 22
Scaffold1	RepeatMasker	similarity	1053685	1053738	27.5	+	.	Target "Motif:(AACAAG)n" 1 54
Scaffold1	RepeatMasker	similarity	1053918	1053935	0	+	.	Target "Motif:(T)n" 1 18
Scaffold1	RepeatMasker	similarity	1054792	1054839	30.5	+	.	Target "Motif:(TTTTTTT)n" 1 48
Scaffold1	RepeatMasker	similarity	1055179	1055820	34.2	-	.	Target "Motif:Jockey-6_RPr" 3865 4502
Scaffold1	RepeatMasker	similarity	1055346	1055820	28.3	-	.	Target "Motif:Jockey-8_RPr" 648 1114
Scaffold1	RepeatMasker	similarity	1055501	1055860	35.4	-	.	Target "Motif:Jockey-4_RPr" 2447 2806
Scaffold1	RepeatMasker	similarity	1055937	1056037	32.7	-	.	Target "Motif:Jockey-7_DF" 3695 3795
Scaffold1	RepeatMasker	similarity	1055961	1056088	29.9	-	.	Target "Motif:Jockey-1_RPr" 1324 1452
Scaffold1	RepeatMasker	similarity	1056081	1056459	29.6	-	.	Target "Motif:Jockey-1_RPr" 917 1295
Scaffold1	RepeatMasker	similarity	1056625	1056650	0	+	.	Target "Motif:(GGTTGT)n" 1 26
Scaffold1	RepeatMasker	similarity	1056802	1056978	29.6	-	.	Target "Motif:Jockey-6_RPr" 1010 1201
Scaffold1	RepeatMasker	similarity	1057834	1057863	10.8	+	.	Target "Motif:(A)n" 1 30
Scaffold1	RepeatMasker	similarity	1059292	1059440	27.1	-	.	Target "Motif:L2B-6_CQ" 1629 1766
Scaffold1	RepeatMasker	similarity	1059320	1059444	27.5	-	.	Target "Motif:Crack-10_AAe" 3496 3617
Scaffold1	RepeatMasker	similarity	1059332	1059625	28.3	-	.	Target "Motif:Daphne-16_HMa" 2513 2803
Scaffold1	RepeatMasker	similarity	1059378	1059621	39.6	-	.	Target "Motif:Daphne-33_HRo" 2963 3206
Scaffold1	RepeatMasker	similarity	1059483	1059624	32.1	-	.	Target "Motif:Daphne-4_HRo" 3335 3476
Scaffold1	RepeatMasker	similarity	1059485	1059648	36	-	.	Target "Motif:Crack-4_CP" 2803 2966
Scaffold1	RepeatMasker	similarity	1059771	1059903	34.1	-	.	Target "Motif:Crack-29_BF" 584 715
Scaffold1	RepeatMasker	similarity	1059806	1059882	24.7	-	.	Target "Motif:Daphne-49_LMi" 2775 2851
Scaffold1	RepeatMasker	similarity	1059840	1059945	22.8	-	.	Target "Motif:Daphne-15_LMi" 3174 3278
Scaffold1	RepeatMasker	similarity	1061978	1062518	35.8	-	.	Target "Motif:Mariner-26_RPr" 603 1144
Scaffold1	RepeatMasker	similarity	1063204	1063247	14.3	+	.	Target "Motif:(TTAAA)n" 1 42
Scaffold1	RepeatMasker	similarity	1063978	1064019	19.1	-	.	Target "Motif:Daphne-4_HRo" 4460 4501
Scaffold1	RepeatMasker	similarity	1064830	1064894	23.4	-	.	Target "Motif:I-6_DF" 4623 4688
Scaffold1	RepeatMasker	similarity	1064834	1064891	19.3	-	.	Target "Motif:I-4_DK" 1805 1863
Scaffold1	RepeatMasker	similarity	1064942	1065074	26.5	-	.	Target "Motif:I-1_DYa" 4451 4576
Scaffold1	RepeatMasker	similarity	1065466	1065878	35.2	-	.	Target "Motif:Nimb-1_MMa" 3677 4087
Scaffold1	RepeatMasker	similarity	1065500	1065585	21.9	-	.	Target "Motif:Nimb-29_LMi" 4256 4341
Scaffold1	RepeatMasker	similarity	1065517	1065657	31.7	-	.	Target "Motif:Nimb-2C_LMi" 4452 4592
Scaffold1	RepeatMasker	similarity	1066033	1066639	37.6	-	.	Target "Motif:Nimb-36_LMi" 3481 4087
Scaffold1	RepeatMasker	similarity	1066488	1066727	36.5	-	.	Target "Motif:I-67_AAe" 3732 3971
Scaffold1	RepeatMasker	similarity	1070017	1070263	31.5	-	.	Target "Motif:Jockey-6_RPr" 1664 1908
Scaffold1	RepeatMasker	similarity	1070048	1070222	28.4	-	.	Target "Motif:Jockey-4_RPr" 326 502
Scaffold1	RepeatMasker	similarity	1073139	1073192	19.6	+	.	Target "Motif:(ATTTAT)n" 1 56
Scaffold1	RepeatMasker	similarity	1076381	1076444	18.2	+	.	Target "Motif:(AT)n" 1 68
Scaffold1	RepeatMasker	similarity	1076576	1076602	16.5	+	.	Target "Motif:(T)n" 1 27
Scaffold1	RepeatMasker	similarity	1077528	1077591	10.4	+	.	Target "Motif:Gypsy18-I_Dya" 943 1002
Scaffold1	RepeatMasker	similarity	1077631	1077649	0	+	.	Target "Motif:(A)n" 1 19
Scaffold1	RepeatMasker	similarity	1078353	1078373	0	+	.	Target "Motif:(A)n" 1 21
Scaffold1	RepeatMasker	similarity	1081940	1081992	19.6	+	.	Target "Motif:Penelope-71_LMi" 834 884
Scaffold1	RepeatMasker	similarity	1082022	1082060	21	+	.	Target "Motif:(AAT)n" 1 39
Scaffold1	RepeatMasker	similarity	1082064	1082114	13.7	-	.	Target "Motif:CR1-11_HRo" 3980 4035
Scaffold1	RepeatMasker	similarity	1082372	1082394	9.3	+	.	Target "Motif:(A)n" 1 23
Scaffold1	RepeatMasker	similarity	1082727	1082751	4.2	+	.	Target "Motif:(A)n" 1 25
Scaffold1	RepeatMasker	similarity	1083753	1083820	22.3	+	.	Target "Motif:(TAATTT)n" 1 67
Scaffold1	RepeatMasker	similarity	1084147	1084221	26.7	+	.	Target "Motif:Chapaev3-N1_HR" 1 75
Scaffold1	RepeatMasker	similarity	1085942	1086020	12.2	+	.	Target "Motif:Chapaev3-N1_HR" 1666 1745
Scaffold1	RepeatMasker	similarity	1086885	1087125	33.1	+	.	Target "Motif:Mariner-26_RPr" 736 968
Scaffold1	RepeatMasker	similarity	1087151	1087357	26.4	+	.	Target "Motif:Mariner-N33_RPr" 184 381
Scaffold1	RepeatMasker	similarity	1089790	1089840	23.7	+	.	Target "Motif:(ATTT)n" 1 51
Scaffold1	RepeatMasker	similarity	1090476	1090528	24.5	+	.	Target "Motif:Daphne-7_HMM" 3187 3239
Scaffold1	RepeatMasker	similarity	1090486	1090529	11.4	-	.	Target "Motif:Chapaev-8_HM" 7706 7749
Scaffold1	RepeatMasker	similarity	1090487	1090543	18.2	-	.	Target "Motif:Kolobok-2_AP" 3534 3588
Scaffold1	RepeatMasker	similarity	1091677	1091720	23.3	+	.	Target "Motif:(TTAT)n" 1 42
Scaffold1	RepeatMasker	similarity	1091991	1092094	24.5	-	.	Target "Motif:CR1-80_HM" 3997 4107
Scaffold1	RepeatMasker	similarity	1091991	1092077	19.6	-	.	Target "Motif:Neptune_Hyd" 4611 4693
Scaffold1	RepeatMasker	similarity	1092002	1092109	25.2	-	.	Target "Motif:EnSpm-4_HM" 1157 1272
Scaffold1	RepeatMasker	similarity	1092355	1092389	16.9	+	.	Target "Motif:(TGATTT)n" 1 35
Scaffold1	RepeatMasker	similarity	1094416	1094483	20.9	+	.	Target "Motif:REP-9_PBa" 155 221
Scaffold1	RepeatMasker	similarity	1094438	1094502	14.8	+	.	Target "Motif:REP-6_PBa" 135 196
Scaffold1	RepeatMasker	similarity	1094811	1094875	16.4	+	.	Target "Motif:REP-6_PBa" 135 196
Scaffold1	RepeatMasker	similarity	1095033	1095100	30.9	+	.	Target "Motif:REP-9_PBa" 164 231
Scaffold1	RepeatMasker	similarity	1096118	1096175	16.4	-	.	Target "Motif:REP-6_PBa" 568 622
Scaffold1	RepeatMasker	similarity	1096119	1096188	20.9	-	.	Target "Motif:REP-9_PBa" 170 236
Scaffold1	RepeatMasker	similarity	1097269	1097314	19.9	+	.	Target "Motif:(ATTTAA)n" 1 43
Scaffold1	RepeatMasker	similarity	1102210	1102238	19.7	+	.	Target "Motif:(ATAA)n" 1 29
Scaffold1	RepeatMasker	similarity	1103251	1103291	20.5	+	.	Target "Motif:(TATTATG)n" 1 41
Scaffold1	RepeatMasker	similarity	1105094	1105122	0	+	.	Target "Motif:(T)n" 1 29
Scaffold1	RepeatMasker	similarity	1111126	1111213	23.3	+	.	Target "Motif:REP-6_PBa" 115 196
Scaffold1	RepeatMasker	similarity	1112652	1112706	16.9	+	.	Target "Motif:(TA)n" 1 58
Scaffold1	RepeatMasker	similarity	1113019	1113083	23	+	.	Target "Motif:(TATAAAG)n" 1 61
Scaffold1	RepeatMasker	similarity	1113252	1113281	7.5	+	.	Target "Motif:(TTAA)n" 1 30
Scaffold1	RepeatMasker	similarity	1113726	1113780	0	+	.	Target "Motif:(CT)n" 1 55
Scaffold1	RepeatMasker	similarity	1118966	1118983	0	+	.	Target "Motif:(TC)n" 1 18
Scaffold1	RepeatMasker	similarity	1119222	1119472	33.6	+	.	Target "Motif:Jockey-2_RPr" 3798 4050
Scaffold1	RepeatMasker	similarity	1119255	1119519	25.2	+	.	Target "Motif:Jockey-8_RPr" 648 928
Scaffold1	RepeatMasker	similarity	1119471	1119693	27.8	+	.	Target "Motif:Jockey-8_RPr" 879 1114
Scaffold1	RepeatMasker	similarity	1120081	1120099	5.5	+	.	Target "Motif:(A)n" 1 19
Scaffold1	RepeatMasker	similarity	1120396	1120422	3.9	+	.	Target "Motif:(TAA)n" 1 28
Scaffold1	RepeatMasker	similarity	1120874	1120913	18.7	+	.	Target "Motif:(AAATT)n" 1 38
Scaffold1	RepeatMasker	similarity	1122165	1122228	22.3	+	.	Target "Motif:(TAAGAA)n" 1 67
Scaffold1	RepeatMasker	similarity	1123132	1123155	0	+	.	Target "Motif:(GT)n" 1 24
Scaffold1	RepeatMasker	similarity	1124229	1124302	23.1	+	.	Target "Motif:(AATATAA)n" 1 75
Scaffold1	RepeatMasker	similarity	1125705	1125744	17.7	+	.	Target "Motif:(TTATTT)n" 1 40
Scaffold1	RepeatMasker	similarity	1126012	1126053	12.2	-	.	Target "Motif:REP-7_PBa" 494 534
Scaffold1	RepeatMasker	similarity	1132446	1132486	20.6	+	.	Target "Motif:(ATTAAAA)n" 1 40
Scaffold1	RepeatMasker	similarity	1133696	1133748	25.3	+	.	Target "Motif:(TATT)n" 1 54
Scaffold1	RepeatMasker	similarity	1134316	1134353	12.7	+	.	Target "Motif:(ATTTTT)n" 1 36
Scaffold1	RepeatMasker	similarity	1135892	1135990	23.2	+	.	Target "Motif:REP-9_PBa" 155 249
Scaffold1	RepeatMasker	similarity	1138051	1138074	13.7	+	.	Target "Motif:(AT)n" 1 24
Scaffold1	RepeatMasker	similarity	1138555	1138582	15.9	+	.	Target "Motif:(GT)n" 1 28
Scaffold1	RepeatMasker	similarity	1138961	1139034	24.7	-	.	Target "Motif:REP-9_PBa" 155 227
Scaffold1	RepeatMasker	similarity	1139054	1139100	13.7	+	.	Target "Motif:REP-6_PBa" 579 622
Scaffold1	RepeatMasker	similarity	1139843	1139899	28.4	+	.	Target "Motif:(ATAAA)n" 1 54
Scaffold1	RepeatMasker	similarity	1140166	1140273	22.8	+	.	Target "Motif:(TTAA)n" 1 106
Scaffold1	RepeatMasker	similarity	1140697	1140756	21.9	+	.	Target "Motif:(AAT)n" 1 57
Scaffold1	RepeatMasker	similarity	1155486	1155503	0	+	.	Target "Motif:(T)n" 1 18
Scaffold1	RepeatMasker	similarity	1157745	1157785	10.8	+	.	Target "Motif:(A)n" 1 41
Scaffold1	RepeatMasker	similarity	1157804	1157852	19.3	+	.	Target "Motif:(TTTTAAT)n" 1 50
Scaffold1	RepeatMasker	similarity	1158454	1158503	27.7	+	.	Target "Motif:(CTTATTT)n" 1 50
Scaffold1	RepeatMasker	similarity	1160217	1160236	0	+	.	Target "Motif:(TG)n" 1 20
Scaffold1	RepeatMasker	similarity	1160684	1160726	11.6	-	.	Target "Motif:Nimb-4_RPr" 6944 6986
Scaffold1	RepeatMasker	similarity	1161107	1161136	0	+	.	Target "Motif:(T)n" 1 30
Scaffold1	RepeatMasker	similarity	1161353	1161396	17.6	+	.	Target "Motif:(ATTA)n" 1 41
Scaffold1	RepeatMasker	similarity	1161514	1161540	12.2	+	.	Target "Motif:(A)n" 1 27
Scaffold1	RepeatMasker	similarity	1161601	1161696	27.6	+	.	Target "Motif:(TTATA)n" 1 92
Scaffold1	RepeatMasker	similarity	1163907	1164060	50	-	.	Target "Motif:Gypsy-22_DWil-I" 915 1066
Scaffold1	RepeatMasker	similarity	1163985	1164104	25.2	-	.	Target "Motif:Chapaev-N1_HM" 1799 1917
Scaffold1	RepeatMasker	similarity	1163985	1164079	26.6	-	.	Target "Motif:DNA-8-1_HM" 1600 1694
Scaffold1	RepeatMasker	similarity	1163985	1164069	19.3	-	.	Target "Motif:CR1-79_HM" 3955 4037
Scaffold1	RepeatMasker	similarity	1164880	1164932	12.5	+	.	Target "Motif:(ATT)n" 1 48
Scaffold1	RepeatMasker	similarity	1165753	1165783	7.2	+	.	Target "Motif:(TTTAG)n" 1 32
Scaffold1	RepeatMasker	similarity	1167307	1167334	12.6	+	.	Target "Motif:(TTCA)n" 1 27
Scaffold1	RepeatMasker	similarity	1167780	1167806	7.9	+	.	Target "Motif:(A)n" 1 27
Scaffold1	RepeatMasker	similarity	1167812	1167965	21.7	-	.	Target "Motif:EnSpm-2_RPr" 1342 1495
Scaffold1	RepeatMasker	similarity	1169615	1170124	22.7	-	.	Target "Motif:Mariner-2_AEc" 735 1250
Scaffold1	RepeatMasker	similarity	1173297	1173322	4	+	.	Target "Motif:(T)n" 1 26
Scaffold1	RepeatMasker	similarity	1175029	1175047	5.6	+	.	Target "Motif:(TC)n" 1 19
Scaffold1	RepeatMasker	similarity	1176202	1176251	27.4	+	.	Target "Motif:(ACTAATT)n" 1 50
Scaffold1	RepeatMasker	similarity	1176207	1176252	21.8	+	.	Target "Motif:(ATT)n" 1 44
Scaffold1	RepeatMasker	similarity	1177282	1177304	9.3	+	.	Target "Motif:(T)n" 1 23
Scaffold1	RepeatMasker	similarity	1180464	1180495	13.7	+	.	Target "Motif:(A)n" 1 32
Scaffold1	RepeatMasker	similarity	1181294	1181479	27.6	+	.	Target "Motif:Mariner-N33_HSal" 2 187
Scaffold1	RepeatMasker	similarity	1181569	1181625	19.3	+	.	Target "Motif:Mariner-N33_HSal" 339 395
Scaffold1	RepeatMasker	similarity	1181626	1181945	28.9	+	.	Target "Motif:Mariner-57_LMi" 537 879
Scaffold1	RepeatMasker	similarity	1181959	1181989	18.2	+	.	Target "Motif:(ATT)n" 1 31
Scaffold1	RepeatMasker	similarity	1183515	1183543	11.2	+	.	Target "Motif:(TATT)n" 1 31
Scaffold1	RepeatMasker	similarity	1183548	1183635	19.7	+	.	Target "Motif:Polinton-3_LMi" 4774 4866
Scaffold1	RepeatMasker	similarity	1183574	1183658	22.9	-	.	Target "Motif:Sola1-1_AC" 837 920
Scaffold1	RepeatMasker	similarity	1183576	1183651	23	-	.	Target "Motif:Mariner-15_SIn" 2120 2193
Scaffold1	RepeatMasker	similarity	1183936	1183970	23.6	+	.	Target "Motif:(A)n" 1 35
Scaffold1	RepeatMasker	similarity	1186835	1186924	20.3	-	.	Target "Motif:REP-6B_PBa" 453 537
Scaffold1	RepeatMasker	similarity	1187296	1187383	20.5	+	.	Target "Motif:REP-6B_PBa" 453 536
Scaffold1	RepeatMasker	similarity	1188642	1189173	35.6	+	.	Target "Motif:Jockey-1_RPr" 917 1455
Scaffold1	RepeatMasker	similarity	1188702	1189129	32.1	+	.	Target "Motif:Jockey-6_RPr" 2972 3398
Scaffold1	RepeatMasker	similarity	1189520	1189542	9.3	+	.	Target "Motif:(A)n" 1 23
Scaffold1	RepeatMasker	similarity	1191666	1191691	8.9	+	.	Target "Motif:(TTAA)n" 1 25
Scaffold1	RepeatMasker	similarity	1193066	1193082	0	+	.	Target "Motif:(T)n" 1 17
Scaffold1	RepeatMasker	similarity	1195481	1195517	15.8	+	.	Target "Motif:(TTTAT)n" 1 37
Scaffold1	RepeatMasker	similarity	1195669	1196288	24	+	.	Target "Motif:Mariner-100_HSal" 146 765
Scaffold1	RepeatMasker	similarity	1196286	1196459	24.3	+	.	Target "Motif:Mariner-100_HSal" 940 1112
Scaffold1	RepeatMasker	similarity	1196312	1196458	19.1	+	.	Target "Motif:Mariner-12_SIn" 964 1110
Scaffold1	RepeatMasker	similarity	1196460	1196609	22.6	+	.	Target "Motif:Mariner-9_LHu" 1138 1288
Scaffold1	RepeatMasker	similarity	1197724	1197772	27.2	+	.	Target "Motif:(TAAAA)n" 1 51
Scaffold1	RepeatMasker	similarity	1197746	1197766	0	+	.	Target "Motif:(A)n" 1 21
Scaffold1	RepeatMasker	similarity	1200554	1200588	19.5	+	.	Target "Motif:(A)n" 1 35
Scaffold1	RepeatMasker	similarity	1200555	1200590	15.4	+	.	Target "Motif:(AAAAT)n" 1 36
Scaffold1	RepeatMasker	similarity	1202362	1202473	34.7	+	.	Target "Motif:Sola1-1_AC" 3485 3591
Scaffold1	RepeatMasker	similarity	1202373	1202488	32.7	+	.	Target "Motif:Ginger1-5_HM" 3670 3774
Scaffold1	RepeatMasker	similarity	1202415	1202499	35.3	-	.	Target "Motif:Helitron-N1_PBa" 549 635
Scaffold1	RepeatMasker	similarity	1202428	1202488	19.7	-	.	Target "Motif:CryptonH-5_HM" 4402 4464
Scaffold1	RepeatMasker	similarity	1202441	1202502	19.4	-	.	Target "Motif:hAT-4_PBa" 3072 3136
Scaffold1	RepeatMasker	similarity	1202509	1202547	11.8	+	.	Target "Motif:(TTAT)n" 1 40
Scaffold1	RepeatMasker	similarity	1202734	1202798	23.5	+	.	Target "Motif:(AAATAT)n" 1 65
Scaffold1	RepeatMasker	similarity	1218900	1218957	23.2	+	.	Target "Motif:(TTTA)n" 1 55
Scaffold1	RepeatMasker	similarity	1219214	1219284	2.9	+	.	Target "Motif:(ATATAT)n" 1 71
Scaffold1	RepeatMasker	similarity	1220751	1220782	17.5	+	.	Target "Motif:(TA)n" 1 33
Scaffold1	RepeatMasker	similarity	1221993	1222063	21.7	+	.	Target "Motif:(ATATTA)n" 1 71
Scaffold1	RepeatMasker	similarity	1222014	1222051	9.9	+	.	Target "Motif:(TAATT)n" 1 35
Scaffold1	RepeatMasker	similarity	1222489	1222526	15.3	+	.	Target "Motif:(GGATTA)n" 1 38
Scaffold1	RepeatMasker	similarity	1222727	1222801	22.7	-	.	Target "Motif:I-2_DAn" 4876 4956
Scaffold1	RepeatMasker	similarity	1223051	1223076	8.2	+	.	Target "Motif:(TG)n" 1 26
Scaffold1	RepeatMasker	similarity	1223162	1223765	18.4	-	.	Target "Motif:EnSpm-2_RPr" 873 1495
Scaffold1	RepeatMasker	similarity	1223806	1224012	28.1	-	.	Target "Motif:EnSpm-2_LSal" 2451 2641
Scaffold1	RepeatMasker	similarity	1224013	1224042	14.7	+	.	Target "Motif:(T)n" 1 30
Scaffold1	RepeatMasker	similarity	1225301	1225346	0	+	.	Target "Motif:(TA)n" 1 46
Scaffold1	RepeatMasker	similarity	1225352	1225376	0	+	.	Target "Motif:(T)n" 1 25
Scaffold1	RepeatMasker	similarity	1231986	1232006	0	+	.	Target "Motif:(T)n" 1 21
Scaffold1	RepeatMasker	similarity	1241515	1241584	19.8	+	.	Target "Motif:Mariner-N26_HSal" 667 733
Scaffold1	RepeatMasker	similarity	1241542	1241604	22.2	-	.	Target "Motif:Kolobok-3_Aplcal" 4121 4183
Scaffold1	RepeatMasker	similarity	1241546	1241612	22.4	-	.	Target "Motif:Ginger1-1_AC" 849 915
Scaffold1	RepeatMasker	similarity	1243175	1243199	13.2	+	.	Target "Motif:(AGA)n" 1 25
Scaffold1	RepeatMasker	similarity	1243789	1243840	18.9	+	.	Target "Motif:(TAAATC)n" 1 53
Scaffold1	RepeatMasker	similarity	1244792	1244813	9.8	+	.	Target "Motif:(A)n" 1 22
Scaffold1	RepeatMasker	similarity	1245095	1245377	31.5	-	.	Target "Motif:Copia-6_LH-I" 179 463
Scaffold1	RepeatMasker	similarity	1246347	1246383	8.8	+	.	Target "Motif:(A)n" 1 37
Scaffold1	RepeatMasker	similarity	1248858	1248915	16.4	-	.	Target "Motif:REP-6_PBa" 568 622
Scaffold1	RepeatMasker	similarity	1248938	1249023	23.5	+	.	Target "Motif:REP-9_PBa" 155 236
Scaffold1	RepeatMasker	similarity	1248967	1249024	14.6	+	.	Target "Motif:REP-6B_PBa" 483 537
Scaffold1	RepeatMasker	similarity	1251140	1251166	16.5	+	.	Target "Motif:(TTAA)n" 1 27
Scaffold1	RepeatMasker	similarity	1254193	1254230	6.5	+	.	Target "Motif:(GT)n" 1 37
Scaffold1	RepeatMasker	similarity	1256956	1257039	18.8	-	.	Target "Motif:REP-6_PBa" 115 195
Scaffold1	RepeatMasker	similarity	1257799	1257841	24.5	+	.	Target "Motif:(TAAA)n" 1 44
Scaffold1	RepeatMasker	similarity	1259067	1259107	9.1	+	.	Target "Motif:(TTAAAT)n" 1 38
Scaffold1	RepeatMasker	similarity	1259072	1259147	28.7	+	.	Target "Motif:(TTTAAAT)n" 1 79
Scaffold1	RepeatMasker	similarity	1260000	1260028	8.5	+	.	Target "Motif:(AAAT)n" 1 27
Scaffold1	RepeatMasker	similarity	1260935	1262214	22.3	-	.	Target "Motif:Mariner-93_HSal" 1 1289
Scaffold1	RepeatMasker	similarity	1263414	1263454	11	+	.	Target "Motif:(TTGTG)n" 1 42
Scaffold1	RepeatMasker	similarity	1263956	1264017	24.7	+	.	Target "Motif:(ATTTTAT)n" 1 65
Scaffold1	RepeatMasker	similarity	1265951	1266008	20.3	+	.	Target "Motif:(TAAA)n" 1 59
Scaffold1	RepeatMasker	similarity	1266966	1266984	5.5	+	.	Target "Motif:(ATG)n" 1 19
Scaffold1	RepeatMasker	similarity	1269584	1269673	30	-	.	Target "Motif:CryptonH-4_HM" 874 963
Scaffold1	RepeatMasker	similarity	1269598	1269720	28.9	+	.	Target "Motif:EnSpm-16_HM" 5403 5529
Scaffold1	RepeatMasker	similarity	1269598	1269695	29.2	-	.	Target "Motif:Transib-3_HM" 578 673
Scaffold1	RepeatMasker	similarity	1269598	1269674	19.5	+	.	Target "Motif:Kolobok-N1_AEc" 7379 7457
Scaffold1	RepeatMasker	similarity	1269600	1269685	21.4	-	.	Target "Motif:CR1-79_HM" 4385 4468
Scaffold1	RepeatMasker	similarity	1269602	1269734	29.1	+	.	Target "Motif:EnSpm-19_HMa" 770 904
Scaffold1	RepeatMasker	similarity	1269613	1269694	20.7	-	.	Target "Motif:Gypsy-22_DWil-I" 1123 1210
Scaffold1	RepeatMasker	similarity	1270291	1270333	19.2	+	.	Target "Motif:(A)n" 1 43
Scaffold1	RepeatMasker	similarity	1270510	1270530	0	+	.	Target "Motif:(T)n" 1 21
Scaffold1	RepeatMasker	similarity	1271661	1271865	29.4	+	.	Target "Motif:RTE-2_CQ" 2097 2318
Scaffold1	RepeatMasker	similarity	1273024	1273062	8.5	+	.	Target "Motif:(ATATCTT)n" 1 42
Scaffold1	RepeatMasker	similarity	1274729	1274783	7.9	+	.	Target "Motif:REP-6_PBa" 145 196
Scaffold1	RepeatMasker	similarity	1275493	1275574	29.3	+	.	Target "Motif:(TTTAT)n" 1 82
Scaffold1	RepeatMasker	similarity	1279781	1279839	12.5	+	.	Target "Motif:Nimb-33_LMi" 5819 5874
Scaffold1	RepeatMasker	similarity	1279781	1279826	15.2	+	.	Target "Motif:Nimb-2B_LMi" 5858 5903
Scaffold1	RepeatMasker	similarity	1280491	1280523	13.2	+	.	Target "Motif:(AATAT)n" 1 34
Scaffold1	RepeatMasker	similarity	1281399	1281735	29	+	.	Target "Motif:Mariner-18_RPr" 716 1031
Scaffold1	RepeatMasker	similarity	1281533	1281797	32.1	+	.	Target "Motif:nMar-18_Hmel" 836 1101
Scaffold1	RepeatMasker	similarity	1283457	1283485	0	+	.	Target "Motif:(T)n" 1 29
Scaffold1	RepeatMasker	similarity	1285199	1285246	13.7	+	.	Target "Motif:(TATTT)n" 1 51
Scaffold1	RepeatMasker	similarity	1285839	1285888	16	-	.	Target "Motif:BEL-9_DWil-I" 2530 2582
Scaffold1	RepeatMasker	similarity	1286022	1286075	21.5	+	.	Target "Motif:(AT)n" 1 55
Scaffold1	RepeatMasker	similarity	1286319	1286336	0	+	.	Target "Motif:(T)n" 1 18
Scaffold1	RepeatMasker	similarity	1286372	1286421	16.5	+	.	Target "Motif:(AGAA)n" 1 45
Scaffold1	RepeatMasker	similarity	1286691	1286751	22.5	-	.	Target "Motif:hAT-N22_LSal" 1426 1483
Scaffold1	RepeatMasker	similarity	1287368	1287386	5.5	+	.	Target "Motif:(TAA)n" 1 19
Scaffold1	RepeatMasker	similarity	1289426	1289457	10	+	.	Target "Motif:(AT)n" 1 33
Scaffold1	RepeatMasker	similarity	1289791	1289849	18.2	+	.	Target "Motif:(TTTA)n" 1 54
Scaffold1	RepeatMasker	similarity	1290201	1290289	21.2	-	.	Target "Motif:REP-6B_PBa" 453 537
Scaffold1	RepeatMasker	similarity	1290511	1290599	21.2	+	.	Target "Motif:REP-6_PBa" 538 622
Scaffold1	RepeatMasker	similarity	1299142	1299201	19.5	+	.	Target "Motif:(TCT)n" 1 64
Scaffold1	RepeatMasker	similarity	1301681	1301713	3.8	+	.	Target "Motif:(ACTGC)n" 1 31
Scaffold1	RepeatMasker	similarity	1303843	1303900	24.1	-	.	Target "Motif:Dp_Skipper-1-I" 974 1031
Scaffold1	RepeatMasker	similarity	1304746	1304776	3.3	+	.	Target "Motif:(AC)n" 1 31
Scaffold1	RepeatMasker	similarity	1304919	1304938	5.3	+	.	Target "Motif:(A)n" 1 20
Scaffold1	RepeatMasker	similarity	1305658	1305697	13.8	+	.	Target "Motif:(TTATA)n" 1 43
Scaffold1	RepeatMasker	similarity	1306403	1306430	7.6	+	.	Target "Motif:(A)n" 1 28
Scaffold1	RepeatMasker	similarity	1306745	1306839	24.2	+	.	Target "Motif:Jockey-8_RPr" 833 928
Scaffold1	RepeatMasker	similarity	1308441	1308476	12.1	+	.	Target "Motif:(TAAGGAT)n" 1 38
Scaffold1	RepeatMasker	similarity	1311200	1311229	10.8	+	.	Target "Motif:(T)n" 1 30
Scaffold1	RepeatMasker	similarity	1312301	1312322	0	+	.	Target "Motif:(AC)n" 1 22
Scaffold1	RepeatMasker	similarity	1314023	1314059	11.7	+	.	Target "Motif:(A)n" 1 37
Scaffold1	RepeatMasker	similarity	1314355	1314376	0	+	.	Target "Motif:(A)n" 1 22
Scaffold1	RepeatMasker	similarity	1316449	1316609	16.4	+	.	Target "Motif:(TAACTA)n" 1 168
Scaffold1	RepeatMasker	similarity	1316832	1317090	16.8	+	.	Target "Motif:(AACTAT)n" 1 276
Scaffold1	RepeatMasker	similarity	1316913	1317089	17.4	+	.	Target "Motif:(TAAC)n" 1 190
Scaffold1	RepeatMasker	similarity	1317809	1317827	0	+	.	Target "Motif:(C)n" 1 19
Scaffold1	RepeatMasker	similarity	1320608	1320767	26.4	-	.	Target "Motif:Jockey-8_RPr" 778 944
Scaffold1	RepeatMasker	similarity	1320972	1321175	30.6	-	.	Target "Motif:Jockey-5_RPr" 401 619
Scaffold1	RepeatMasker	similarity	1321125	1321475	32.2	-	.	Target "Motif:Jockey-3_RPr" 3386 3744
Scaffold1	RepeatMasker	similarity	1322569	1322600	22.1	+	.	Target "Motif:(AATTAA)n" 1 32
Scaffold1	RepeatMasker	similarity	1323610	1323658	17.3	+	.	Target "Motif:(AATA)n" 1 49
Scaffold1	RepeatMasker	similarity	1323955	1323989	21.2	+	.	Target "Motif:(TTC)n" 1 34
Scaffold1	RepeatMasker	similarity	1325515	1325587	26	+	.	Target "Motif:(ATTTA)n" 1 69
Scaffold1	RepeatMasker	similarity	1330873	1330930	14.6	-	.	Target "Motif:REP-6_PBa" 568 622
Scaffold1	RepeatMasker	similarity	1331052	1331076	4.2	+	.	Target "Motif:(TTTA)n" 1 27
Scaffold1	RepeatMasker	similarity	1331174	1331226	25.8	+	.	Target "Motif:(TA)n" 1 53
Scaffold1	RepeatMasker	similarity	1333917	1333933	0	+	.	Target "Motif:(T)n" 1 17
Scaffold1	RepeatMasker	similarity	1334514	1334562	4.2	+	.	Target "Motif:(AC)n" 1 49
Scaffold1	RepeatMasker	similarity	1334828	1334851	0	+	.	Target "Motif:(TG)n" 1 24
Scaffold1	RepeatMasker	similarity	1338279	1338327	16.3	-	.	Target "Motif:REP-6_PBa" 147 196
Scaffold1	RepeatMasker	similarity	1344524	1344541	0	+	.	Target "Motif:(T)n" 1 18
Scaffold1	RepeatMasker	similarity	1345596	1345644	10.3	+	.	Target "Motif:(ATTT)n" 1 47
Scaffold1	RepeatMasker	similarity	1346758	1346825	19.4	+	.	Target "Motif:REP-9_PBa" 170 236
Scaffold1	RepeatMasker	similarity	1348890	1348915	4	+	.	Target "Motif:(T)n" 1 26
Scaffold1	RepeatMasker	similarity	1349738	1349771	20.2	+	.	Target "Motif:(A)n" 1 34
Scaffold1	RepeatMasker	similarity	1349844	1349951	20.8	-	.	Target "Motif:REP-6_PBa" 91 196
Scaffold1	RepeatMasker	similarity	1350075	1350174	25	+	.	Target "Motif:REP-6_PBa" 112 208
Scaffold1	RepeatMasker	similarity	1350488	1350538	22	+	.	Target "Motif:(AATTT)n" 1 49
Scaffold1	RepeatMasker	similarity	1350634	1350691	18.2	+	.	Target "Motif:REP-7_PBa" 481 535
Scaffold1	RepeatMasker	similarity	1352060	1352127	20.6	-	.	Target "Motif:L2-9_HRo" 4370 4440
Scaffold1	RepeatMasker	similarity	1352404	1352487	22.7	+	.	Target "Motif:(TTTA)n" 1 81
Scaffold1	RepeatMasker	similarity	1353939	1353962	4.3	+	.	Target "Motif:(A)n" 1 24
Scaffold1	RepeatMasker	similarity	1354114	1354197	21	+	.	Target "Motif:REP-6_PBa" 542 622
Scaffold1	RepeatMasker	similarity	1354543	1354570	11.7	+	.	Target "Motif:(A)n" 1 28
Scaffold1	RepeatMasker	similarity	1354944	1354965	9.7	+	.	Target "Motif:(T)n" 1 22
Scaffold1	RepeatMasker	similarity	1357032	1357102	20.4	+	.	Target "Motif:(TTTTAA)n" 1 67
Scaffold1	RepeatMasker	similarity	1357397	1357421	4.2	+	.	Target "Motif:(T)n" 1 25
Scaffold1	RepeatMasker	similarity	1357538	1357557	5.3	+	.	Target "Motif:(A)n" 1 20
Scaffold1	RepeatMasker	similarity	1358022	1358099	27	+	.	Target "Motif:(TTAATT)n" 1 76
Scaffold1	RepeatMasker	similarity	1360015	1360120	21.8	+	.	Target "Motif:REP-6_PBa" 515 622
Scaffold1	RepeatMasker	similarity	1361309	1361429	29.3	-	.	Target "Motif:Jockey-5_DF" 2309 2430
Scaffold1	RepeatMasker	similarity	1361353	1361445	27.1	-	.	Target "Motif:Jockey-5_DTa" 3765 3864
Scaffold1	RepeatMasker	similarity	1361363	1361437	23	-	.	Target "Motif:Jockey-4_DF" 3807 3876
Scaffold1	RepeatMasker	similarity	1363705	1363760	30.4	+	.	Target "Motif:(AACACA)n" 1 57
Scaffold1	RepeatMasker	similarity	1364110	1364171	24.7	+	.	Target "Motif:(TAAATG)n" 1 65
Scaffold1	RepeatMasker	similarity	1364140	1364200	15	+	.	Target "Motif:(AAATTAT)n" 1 59
Scaffold1	RepeatMasker	similarity	1368842	1368891	22.6	+	.	Target "Motif:(TTTATT)n" 1 49
Scaffold1	RepeatMasker	similarity	1368844	1368899	21.2	+	.	Target "Motif:(TTTA)n" 1 59
Scaffold1	RepeatMasker	similarity	1369197	1369281	22.6	-	.	Target "Motif:REP-6_PBa" 116 196
Scaffold1	RepeatMasker	similarity	1369331	1369370	17.7	+	.	Target "Motif:(ATTTA)n" 1 41
Scaffold1	RepeatMasker	similarity	1369368	1369397	18.9	+	.	Target "Motif:(A)n" 1 30
Scaffold1	RepeatMasker	similarity	1369513	1369601	25.9	+	.	Target "Motif:REP-6_PBa" 538 622
Scaffold1	RepeatMasker	similarity	1374436	1374692	32.4	-	.	Target "Motif:Jockey-8_RPr" 852 1119
Scaffold1	RepeatMasker	similarity	1375008	1375034	16.6	+	.	Target "Motif:(ATTTT)n" 1 27
Scaffold1	RepeatMasker	similarity	1376354	1376420	23.9	-	.	Target "Motif:REP-9_PBa" 159 225
Scaffold1	RepeatMasker	similarity	1376550	1376609	20	+	.	Target "Motif:REP-6_PBa" 565 626
Scaffold1	RepeatMasker	similarity	1383469	1383492	13.9	+	.	Target "Motif:(A)n" 1 24
Scaffold1	RepeatMasker	similarity	1383470	1383497	7.5	+	.	Target "Motif:(AAAAT)n" 1 28
Scaffold1	RepeatMasker	similarity	1385936	1385987	11.8	-	.	Target "Motif:REP-7_PBa" 484 534
Scaffold1	RepeatMasker	similarity	1388822	1389012	27.3	+	.	Target "Motif:Jockey-8_RPr" 924 1114
Scaffold1	RepeatMasker	similarity	1390566	1390618	0	+	.	Target "Motif:(AC)n" 1 53
Scaffold1	RepeatMasker	similarity	1392390	1392451	6.8	+	.	Target "Motif:(TC)n" 1 63
Scaffold1	RepeatMasker	similarity	1392584	1392653	2.9	+	.	Target "Motif:(CT)n" 1 70
Scaffold1	RepeatMasker	similarity	1393597	1393638	23.4	+	.	Target "Motif:(TCTTTC)n" 1 41
Scaffold1	RepeatMasker	similarity	1394407	1394444	11.3	+	.	Target "Motif:(TTTTTA)n" 1 38
Scaffold1	RepeatMasker	similarity	1395787	1395806	0	+	.	Target "Motif:(TG)n" 1 20
Scaffold1	RepeatMasker	similarity	1396712	1396756	12.6	+	.	Target "Motif:(TTATA)n" 1 48
Scaffold1	RepeatMasker	similarity	1398424	1398520	26.6	-	.	Target "Motif:REP-8_PBa" 217 312
Scaffold1	RepeatMasker	similarity	1398438	1398520	17.8	-	.	Target "Motif:REP-6_PBa" 542 622
Scaffold1	RepeatMasker	similarity	1398753	1398822	18.8	+	.	Target "Motif:REP-9_PBa" 157 225
Scaffold1	RepeatMasker	similarity	1399423	1399498	22.7	+	.	Target "Motif:Kolobok-N1_AEc" 7362 7437
Scaffold1	RepeatMasker	similarity	1399521	1399598	29.9	+	.	Target "Motif:Jockey-9_DRh" 2459 2535
Scaffold1	RepeatMasker	similarity	1399533	1399597	21.9	+	.	Target "Motif:Jockey-2_DAn" 2007 2075
Scaffold1	RepeatMasker	similarity	1399544	1399611	30.9	+	.	Target "Motif:CR1-10_CGi" 2114 2181
Scaffold1	RepeatMasker	similarity	1400396	1400417	0	+	.	Target "Motif:(T)n" 1 22
Scaffold1	RepeatMasker	similarity	1401486	1401509	4.3	+	.	Target "Motif:(AATA)n" 1 26
Scaffold1	RepeatMasker	similarity	1402102	1402143	11.9	+	.	Target "Motif:(ATAATA)n" 1 41
Scaffold1	RepeatMasker	similarity	1405194	1405249	9.6	+	.	Target "Motif:(CA)n" 1 58
Scaffold1	RepeatMasker	similarity	1405958	1405980	9.3	+	.	Target "Motif:(T)n" 1 23
Scaffold1	RepeatMasker	similarity	1408329	1408377	29.6	+	.	Target "Motif:(ATTT)n" 1 50
Scaffold1	RepeatMasker	similarity	1409354	1409370	0	+	.	Target "Motif:(A)n" 1 17
Scaffold1	RepeatMasker	similarity	1409668	1409691	4.3	+	.	Target "Motif:(ATAAA)n" 1 26
Scaffold1	RepeatMasker	similarity	1411183	1411242	25.8	+	.	Target "Motif:(TAAT)n" 1 63
Scaffold1	RepeatMasker	similarity	1411454	1411475	9.7	+	.	Target "Motif:(T)n" 1 22
Scaffold1	RepeatMasker	similarity	1418809	1418832	9.1	+	.	Target "Motif:(TA)n" 1 25
Scaffold1	RepeatMasker	similarity	1420392	1420474	20.6	-	.	Target "Motif:REP-6_PBa" 118 196
Scaffold1	RepeatMasker	similarity	1421568	1421593	4	+	.	Target "Motif:(TAAA)n" 1 26
Scaffold1	RepeatMasker	similarity	1422095	1422111	0	+	.	Target "Motif:(TG)n" 1 17
Scaffold1	RepeatMasker	similarity	1422722	1422794	27.2	+	.	Target "Motif:(AATAAAT)n" 1 69
Scaffold1	RepeatMasker	similarity	1423352	1423376	4.1	+	.	Target "Motif:(A)n" 1 25
Scaffold1	RepeatMasker	similarity	1424815	1424964	12.7	-	.	Target "Motif:Ginger2-1_LS" 861 1017
Scaffold1	RepeatMasker	similarity	1424829	1424941	8.1	+	.	Target "Motif:Nematis_Cr" 2 112
Scaffold1	RepeatMasker	similarity	1424854	1424964	9.9	+	.	Target "Motif:Nematis_Cr" 1 111
Scaffold1	RepeatMasker	similarity	1425863	1426016	29.6	-	.	Target "Motif:Jockey-8_RPr" 954 1114
Scaffold1	RepeatMasker	similarity	1426036	1426418	33.5	-	.	Target "Motif:Jockey-4_RPr" 2371 2743
Scaffold1	RepeatMasker	similarity	1426036	1426299	28.4	-	.	Target "Motif:Jockey-8_RPr" 648 904
Scaffold1	RepeatMasker	similarity	1426902	1426923	4.7	+	.	Target "Motif:(T)n" 1 22
Scaffold1	RepeatMasker	similarity	1428672	1428705	24.3	+	.	Target "Motif:(AA)n" 1 34
Scaffold1	RepeatMasker	similarity	1429528	1429554	0	+	.	Target "Motif:(T)n" 1 27
Scaffold1	RepeatMasker	similarity	1430098	1430135	9.6	+	.	Target "Motif:(ATT)n" 1 37
Scaffold1	RepeatMasker	similarity	1430412	1430454	14	+	.	Target "Motif:(ATTATTTA)n" 1 43
Scaffold1	RepeatMasker	similarity	1430660	1430707	20.9	+	.	Target "Motif:(AATTAA)n" 1 47
Scaffold1	RepeatMasker	similarity	1431885	1431917	16.9	+	.	Target "Motif:(TTTTTA)n" 1 33
Scaffold1	RepeatMasker	similarity	1432692	1432715	8.9	+	.	Target "Motif:(G)n" 1 24
Scaffold1	RepeatMasker	similarity	1432958	1433044	23.2	+	.	Target "Motif:(TTACTAA)n" 1 94
Scaffold1	RepeatMasker	similarity	1436817	1436872	25.2	+	.	Target "Motif:(TACTTAG)n" 1 58
Scaffold1	RepeatMasker	similarity	1437641	1437712	20.8	+	.	Target "Motif:(TTATA)n" 1 72
Scaffold1	RepeatMasker	similarity	1437892	1437915	13.9	+	.	Target "Motif:(A)n" 1 24
Scaffold1	RepeatMasker	similarity	1439364	1439393	19.2	+	.	Target "Motif:(A)n" 1 30
Scaffold1	RepeatMasker	similarity	1439365	1439397	20.8	+	.	Target "Motif:(AAAAC)n" 1 33
Scaffold1	RepeatMasker	similarity	1439626	1439882	30.9	+	.	Target "Motif:(GAGA)n" 1 263
Scaffold1	RepeatMasker	similarity	1441965	1442010	7.2	-	.	Target "Motif:REP-6_PBa" 580 622
Scaffold1	RepeatMasker	similarity	1442234	1442287	12.1	+	.	Target "Motif:REP-6_PBa" 146 196
Scaffold1	RepeatMasker	similarity	1450191	1450257	20.7	+	.	Target "Motif:Gypsy-81_LMi-I" 2273 2336
Scaffold1	RepeatMasker	similarity	1450443	1450472	10.7	+	.	Target "Motif:(TA)n" 1 32
Scaffold1	RepeatMasker	similarity	1450473	1450498	0	+	.	Target "Motif:(TG)n" 1 26
Scaffold1	RepeatMasker	similarity	1450751	1450838	21.3	+	.	Target "Motif:(TA)n" 1 93
Scaffold1	RepeatMasker	similarity	1451270	1451365	17.6	-	.	Target "Motif:Mariner-20_RPr" 173 266
Scaffold1	RepeatMasker	similarity	1453027	1453110	0	+	.	Target "Motif:(TG)n" 1 84
Scaffold1	RepeatMasker	similarity	1456458	1456492	19.6	+	.	Target "Motif:(AAATAAT)n" 1 36
Scaffold1	RepeatMasker	similarity	1457430	1457462	6.7	+	.	Target "Motif:(TTAA)n" 1 34
Scaffold1	RepeatMasker	similarity	1457567	1457627	0	+	.	Target "Motif:(GT)n" 1 61
Scaffold1	RepeatMasker	similarity	1458668	1458724	13	-	.	Target "Motif:REP-6_PBa" 568 621
Scaffold1	RepeatMasker	similarity	1459352	1459383	21.6	+	.	Target "Motif:(GCTC)n" 1 32
Scaffold1	RepeatMasker	similarity	1459357	1459384	11.6	+	.	Target "Motif:(CT)n" 1 28
Scaffold1	RepeatMasker	similarity	1459891	1460286	29.8	+	.	Target "Motif:Jockey-4_RPr" 2617 3012
Scaffold1	RepeatMasker	similarity	1459891	1460228	26.8	+	.	Target "Motif:Jockey-8_RPr" 778 1115
Scaffold1	RepeatMasker	similarity	1461504	1461584	24.7	-	.	Target "Motif:Jockey-8_RPr" 778 858
Scaffold1	RepeatMasker	similarity	1461507	1461597	29.2	-	.	Target "Motif:Jockey-9_DBp" 477 567
Scaffold1	RepeatMasker	similarity	1464584	1464623	26.9	+	.	Target "Motif:(AA)n" 1 40
Scaffold1	RepeatMasker	similarity	1465182	1465224	4.9	+	.	Target "Motif:(AC)n" 1 43
Scaffold1	RepeatMasker	similarity	1467595	1467644	22.5	+	.	Target "Motif:(ATTTTT)n" 1 49
Scaffold1	RepeatMasker	similarity	1468096	1468161	17.8	-	.	Target "Motif:Mariner-26_RPr" 198 259
Scaffold1	RepeatMasker	similarity	1469509	1469560	25.7	+	.	Target "Motif:(AAAAGTT)n" 1 49
Scaffold1	RepeatMasker	similarity	1469867	1470195	34.5	+	.	Target "Motif:Jockey-6_RPr" 4060 4405
Scaffold1	RepeatMasker	similarity	1469867	1470135	25	+	.	Target "Motif:Jockey-8_RPr" 843 1114
Scaffold1	RepeatMasker	similarity	1471361	1471418	14.6	-	.	Target "Motif:REP-6_PBa" 568 622
Scaffold1	RepeatMasker	similarity	1471566	1471605	21.2	+	.	Target "Motif:(ATTT)n" 1 40
Scaffold1	RepeatMasker	similarity	1472009	1472032	4.3	+	.	Target "Motif:(A)n" 1 24
Scaffold1	RepeatMasker	similarity	1473728	1473748	0	+	.	Target "Motif:(CA)n" 1 21
Scaffold1	RepeatMasker	similarity	1473829	1473886	12	+	.	Target "Motif:(ATTGATAT)n" 1 62
Scaffold1	RepeatMasker	similarity	1474034	1474054	5	+	.	Target "Motif:(A)n" 1 21
Scaffold1	RepeatMasker	similarity	1474754	1474836	19	-	.	Target "Motif:REP-6_PBa" 542 622
Scaffold1	RepeatMasker	similarity	1475084	1475176	20.2	-	.	Target "Motif:REP-6_PBa" 105 196
Scaffold1	RepeatMasker	similarity	1475218	1475293	20.6	+	.	Target "Motif:REP-9_PBa" 163 236
Scaffold1	RepeatMasker	similarity	1476066	1476456	32.1	+	.	Target "Motif:Jockey-6_RPr" 1969 2373
Scaffold1	RepeatMasker	similarity	1476803	1476928	25	+	.	Target "Motif:Jockey-6_RPr" 2714 2838
Scaffold1	RepeatMasker	similarity	1476954	1477282	26.7	+	.	Target "Motif:Jockey-8_RPr" 781 1114
Scaffold1	RepeatMasker	similarity	1478307	1478394	16.8	+	.	Target "Motif:(GGTG)n" 1 83
Scaffold1	RepeatMasker	similarity	1478744	1478826	25.9	+	.	Target "Motif:(ATTATT)n" 1 82
Scaffold1	RepeatMasker	similarity	1478771	1478812	25.3	+	.	Target "Motif:(TTTA)n" 1 43
Scaffold1	RepeatMasker	similarity	1480525	1480551	0	+	.	Target "Motif:(AC)n" 1 27
Scaffold1	RepeatMasker	similarity	1482257	1482287	10.5	+	.	Target "Motif:(TTTGAT)n" 1 33
Scaffold1	RepeatMasker	similarity	1483008	1483091	26	-	.	Target "Motif:REP-6_PBa" 116 196
Scaffold1	RepeatMasker	similarity	1483110	1483192	17.8	+	.	Target "Motif:REP-6_PBa" 542 622
Scaffold1	RepeatMasker	similarity	1485751	1485773	9.6	+	.	Target "Motif:(GAAA)n" 1 23
Scaffold1	RepeatMasker	similarity	1486292	1486374	19	-	.	Target "Motif:REP-6_PBa" 116 196
Scaffold1	RepeatMasker	similarity	1489700	1489740	18.4	+	.	Target "Motif:(TTCCAA)n" 1 40
Scaffold1	RepeatMasker	similarity	1489803	1489866	17.3	+	.	Target "Motif:(TGTCAT)n" 1 66
Scaffold1	RepeatMasker	similarity	1489918	1489938	0	+	.	Target "Motif:(AAT)n" 1 21
Scaffold1	RepeatMasker	similarity	1490906	1490946	16.3	+	.	Target "Motif:(TGTTGTT)n" 1 42
Scaffold1	RepeatMasker	similarity	1492648	1492674	0	+	.	Target "Motif:(T)n" 1 27
Scaffold1	RepeatMasker	similarity	1494588	1494638	22.2	+	.	Target "Motif:(TTGATG)n" 1 51
Scaffold1	RepeatMasker	similarity	1496528	1496582	7.9	-	.	Target "Motif:REP-6_PBa" 145 196
Scaffold1	RepeatMasker	similarity	1496657	1496714	13	+	.	Target "Motif:REP-6_PBa" 568 622
Scaffold1	RepeatMasker	similarity	1496808	1496851	15.8	+	.	Target "Motif:(ATAATGAA)n" 1 45
Scaffold1	RepeatMasker	similarity	1496996	1497024	7.3	+	.	Target "Motif:(A)n" 1 29
Scaffold1	RepeatMasker	similarity	1497144	1497172	0	+	.	Target "Motif:(TTG)n" 1 29
Scaffold1	RepeatMasker	similarity	1497284	1497327	5	+	.	Target "Motif:(AAAACTG)n" 1 44
Scaffold1	RepeatMasker	similarity	1500221	1500288	16.4	+	.	Target "Motif:(CTCT)n" 1 68
Scaffold1	RepeatMasker	similarity	1501363	1501389	7.8	+	.	Target "Motif:(GA)n" 1 29
Scaffold1	RepeatMasker	similarity	1506171	1506252	28.2	+	.	Target "Motif:(TATATAA)n" 1 79
Scaffold1	RepeatMasker	similarity	1513607	1513628	0	+	.	Target "Motif:(T)n" 1 22
Scaffold1	RepeatMasker	similarity	1513822	1513862	23.9	+	.	Target "Motif:(TTAAACA)n" 1 40
Scaffold1	RepeatMasker	similarity	1518923	1518954	6.6	+	.	Target "Motif:(TTATTT)n" 1 35
Scaffold1	RepeatMasker	similarity	1519020	1519063	9.3	+	.	Target "Motif:BEL-1_DWil-I" 731 774
Scaffold1	RepeatMasker	similarity	1520311	1520333	4.5	+	.	Target "Motif:(T)n" 1 23
Scaffold1	RepeatMasker	similarity	1520585	1520604	0	+	.	Target "Motif:(AG)n" 1 21
Scaffold1	RepeatMasker	similarity	1521314	1521344	18.8	+	.	Target "Motif:(TA)n" 1 31
Scaffold1	RepeatMasker	similarity	1522502	1522546	20.4	+	.	Target "Motif:(TAATTTT)n" 1 42
Scaffold1	RepeatMasker	similarity	1524844	1524892	14.6	+	.	Target "Motif:(ATTC)n" 1 50
Scaffold1	RepeatMasker	similarity	1525786	1525819	17.5	+	.	Target "Motif:(TAAA)n" 1 33
Scaffold1	RepeatMasker	similarity	1526322	1526359	11.5	+	.	Target "Motif:(A)n" 1 38
Scaffold1	RepeatMasker	similarity	1527036	1527172	21.4	+	.	Target "Motif:Helitron-2N3_RPr" 327 462
Scaffold1	RepeatMasker	similarity	1527415	1527550	20.9	+	.	Target "Motif:(CTCT)n" 1 138
Scaffold1	RepeatMasker	similarity	1527955	1528157	38.2	+	.	Target "Motif:(TCCC)n" 1 208
Scaffold1	RepeatMasker	similarity	1528158	1528208	2	+	.	Target "Motif:(CT)n" 1 51
Scaffold1	RepeatMasker	similarity	1528209	1528301	38.2	+	.	Target "Motif:(TCCC)n" 209 301
Scaffold1	RepeatMasker	similarity	1528302	1528349	2.1	+	.	Target "Motif:(CT)n" 1 48
Scaffold1	RepeatMasker	similarity	1528350	1528472	38.2	+	.	Target "Motif:(TCCC)n" 302 423
Scaffold1	RepeatMasker	similarity	1528616	1528816	33.4	+	.	Target "Motif:(TCTC)n" 1 206
Scaffold1	RepeatMasker	similarity	1529777	1529830	12.1	-	.	Target "Motif:REP-6B_PBa" 487 537
Scaffold1	RepeatMasker	similarity	1531275	1531293	5.6	+	.	Target "Motif:(A)n" 1 19
Scaffold1	RepeatMasker	similarity	1532170	1532417	28	-	.	Target "Motif:Jockey-8_RPr" 647 894
Scaffold1	RepeatMasker	similarity	1536052	1536097	0	+	.	Target "Motif:(AG)n" 1 46
Scaffold1	RepeatMasker	similarity	1538551	1538580	14.9	+	.	Target "Motif:(A)n" 1 30
Scaffold1	RepeatMasker	similarity	1538769	1538811	25.9	+	.	Target "Motif:(TATTTA)n" 1 42
Scaffold1	RepeatMasker	similarity	1539114	1539338	27	+	.	Target "Motif:Mariner-N28_RPr" 662 885
Scaffold1	RepeatMasker	similarity	1539142	1539337	29.8	+	.	Target "Motif:Mariner-5_RPr" 640 835
Scaffold1	RepeatMasker	similarity	1541044	1541067	14.4	+	.	Target "Motif:(T)n" 1 24
Scaffold1	RepeatMasker	similarity	1541114	1541186	30.6	+	.	Target "Motif:(TAAA)n" 1 71
Scaffold1	RepeatMasker	similarity	1541184	1541229	17.5	+	.	Target "Motif:(TAAACTT)n" 1 42
Scaffold1	RepeatMasker	similarity	1542095	1542120	13.1	+	.	Target "Motif:(T)n" 1 26
Scaffold1	RepeatMasker	similarity	1542315	1542357	13.3	+	.	Target "Motif:(ATTTAT)n" 1 46
Scaffold1	RepeatMasker	similarity	1544454	1544482	19.9	+	.	Target "Motif:(T)n" 1 29
Scaffold1	RepeatMasker	similarity	1546231	1546348	30.7	+	.	Target "Motif:(AG)n" 1 120
Scaffold1	RepeatMasker	similarity	1546948	1546989	17.7	+	.	Target "Motif:(AAT)n" 1 41
Scaffold1	RepeatMasker	similarity	1547128	1547154	12.2	+	.	Target "Motif:(TAATT)n" 1 28
Scaffold1	RepeatMasker	similarity	1547442	1547693	27	+	.	Target "Motif:Jockey-8_RPr" 863 1114
Scaffold1	RepeatMasker	similarity	1551988	1552027	15.3	+	.	Target "Motif:(AACTT)n" 1 39
Scaffold1	RepeatMasker	similarity	1552506	1552530	9.3	+	.	Target "Motif:(AATT)n" 1 24
Scaffold1	RepeatMasker	similarity	1553137	1553170	12.8	+	.	Target "Motif:(GAATAT)n" 1 37
Scaffold1	RepeatMasker	similarity	1553836	1554385	32.2	+	.	Target "Motif:Jockey-4_RPr" 2466 3019
Scaffold1	RepeatMasker	similarity	1553857	1554342	28.6	+	.	Target "Motif:Jockey-8_RPr" 652 1134
Scaffold1	RepeatMasker	similarity	1554390	1554483	17.2	+	.	Target "Motif:(ATTT)n" 1 92
Scaffold1	RepeatMasker	similarity	1554391	1554491	18.2	+	.	Target "Motif:(TTTAT)n" 1 100
Scaffold1	RepeatMasker	similarity	1558433	1558478	16.8	+	.	Target "Motif:(AAAT)n" 1 44
Scaffold1	RepeatMasker	similarity	1558445	1558477	14.3	+	.	Target "Motif:(AAATT)n" 1 32
Scaffold1	RepeatMasker	similarity	1559493	1559519	7.8	+	.	Target "Motif:(T)n" 1 27
Scaffold1	RepeatMasker	similarity	1560302	1561555	36.2	+	.	Target "Motif:Jockey-6_RPr" 3014 4261
Scaffold1	RepeatMasker	similarity	1560517	1561624	34	+	.	Target "Motif:Jockey-8_RPr" 5 1114
Scaffold1	RepeatMasker	similarity	1563440	1563475	17.4	+	.	Target "Motif:(AAATTT)n" 1 34
Scaffold1	RepeatMasker	similarity	1563655	1563691	8.6	+	.	Target "Motif:(T)n" 1 37
Scaffold1	RepeatMasker	similarity	1563977	1564014	15.5	+	.	Target "Motif:(TAAA)n" 1 39
Scaffold1	RepeatMasker	similarity	1566265	1566304	21.2	+	.	Target "Motif:(ATATT)n" 1 40
Scaffold1	RepeatMasker	similarity	1567238	1567260	4.5	+	.	Target "Motif:(G)n" 1 23
Scaffold1	RepeatMasker	similarity	1567661	1567744	25	+	.	Target "Motif:Ginger1-1_AC" 853 936
Scaffold1	RepeatMasker	similarity	1569051	1569068	0	+	.	Target "Motif:(T)n" 1 18
Scaffold1	RepeatMasker	similarity	1572381	1572407	16.8	+	.	Target "Motif:(T)n" 1 27
Scaffold1	RepeatMasker	similarity	1572901	1572977	26.2	+	.	Target "Motif:(TAATT)n" 1 72
Scaffold1	RepeatMasker	similarity	1573000	1573043	12.9	+	.	Target "Motif:(ATTTT)n" 1 46
Scaffold1	RepeatMasker	similarity	1573159	1573193	14.1	+	.	Target "Motif:(ATTA)n" 1 33
Scaffold1	RepeatMasker	similarity	1573687	1573737	0	+	.	Target "Motif:(AC)n" 1 51
Scaffold1	RepeatMasker	similarity	1573906	1573961	23	+	.	Target "Motif:(TA)n" 1 54
Scaffold1	RepeatMasker	similarity	1574145	1574194	18.8	+	.	Target "Motif:(TTTA)n" 1 50
Scaffold1	RepeatMasker	similarity	1575806	1576458	13.7	+	.	Target "Motif:EnSpm-2_RPr" 622 1265
Scaffold1	RepeatMasker	similarity	1576457	1576653	21.6	+	.	Target "Motif:EnSpm-2_RPr" 1300 1495
Scaffold1	RepeatMasker	similarity	1578839	1578905	24.8	+	.	Target "Motif:(TC)n" 1 71
Scaffold1	RepeatMasker	similarity	1579218	1579270	0	+	.	Target "Motif:(TC)n" 1 53
Scaffold1	RepeatMasker	similarity	1579321	1579372	4	+	.	Target "Motif:(CT)n" 1 52
Scaffold1	RepeatMasker	similarity	1579754	1579836	21.5	-	.	Target "Motif:REP-6_PBa" 542 622
Scaffold1	RepeatMasker	similarity	1584580	1584624	15.6	+	.	Target "Motif:(ATTTAT)n" 1 46
Scaffold1	RepeatMasker	similarity	1585071	1585108	10.5	-	.	Target "Motif:Dp_DGLT-A3-I" 3178 3215
Scaffold1	RepeatMasker	similarity	1585274	1585605	14	+	.	Target "Motif:EnSpm-2_RPr" 785 1108
Scaffold1	RepeatMasker	similarity	1586163	1586189	0	+	.	Target "Motif:(TG)n" 1 27
Scaffold1	RepeatMasker	similarity	1586482	1586523	16.9	+	.	Target "Motif:(ATTCTAT)n" 1 43
Scaffold1	RepeatMasker	similarity	1586976	1587007	12.5	-	.	Target "Motif:Gypsy-43_LMi-I" 3286 3317
Scaffold1	RepeatMasker	similarity	1591847	1591898	19.1	+	.	Target "Motif:(ATAAAT)n" 1 52
Scaffold1	RepeatMasker	similarity	1592444	1592461	0	+	.	Target "Motif:(TA)n" 1 18
Scaffold1	RepeatMasker	similarity	1595560	1595597	14.6	+	.	Target "Motif:(C)n" 1 38
Scaffold1	RepeatMasker	similarity	1595602	1595626	8.7	+	.	Target "Motif:(CT)n" 1 25
Scaffold1	RepeatMasker	similarity	1595807	1595944	10.2	+	.	Target "Motif:(TC)n" 1 141
Scaffold1	RepeatMasker	similarity	1596042	1596152	7.9	+	.	Target "Motif:(CT)n" 1 112
Scaffold1	RepeatMasker	similarity	1596227	1596309	17.8	-	.	Target "Motif:Polinton-8_NVi" 8147 8225
Scaffold1	RepeatMasker	similarity	1596236	1596423	16.3	+	.	Target "Motif:Ginger1-1_AC" 386 564
Scaffold1	RepeatMasker	similarity	1596250	1596390	13.6	-	.	Target "Motif:Nematis_Cr" 1 143
Scaffold1	RepeatMasker	similarity	1596281	1596369	10.1	+	.	Target "Motif:Tx1-1_CGi" 5930 6018
Scaffold1	RepeatMasker	similarity	1596303	1596420	15.2	+	.	Target "Motif:TE-X-4_NVi" 184 301
Scaffold1	RepeatMasker	similarity	1596321	1596408	9.1	+	.	Target "Motif:Tx1-1_CGi" 5930 6017
Scaffold1	RepeatMasker	similarity	1596331	1596417	6.9	+	.	Target "Motif:Tx1-1_CGi" 5930 6016
Scaffold1	RepeatMasker	similarity	1596332	1596443	10.7	-	.	Target "Motif:Copia17-NVi_I" 864 985
Scaffold1	RepeatMasker	similarity	1596344	1596427	7.1	+	.	Target "Motif:DNA8-10_CGi" 2029 2112
Scaffold1	RepeatMasker	similarity	1596362	1596452	7.8	-	.	Target "Motif:Polinton-9_NVi" 376 470
Scaffold1	RepeatMasker	similarity	1596473	1596509	15.9	+	.	Target "Motif:(TTTATT)n" 1 37
Scaffold1	RepeatMasker	similarity	1598569	1598661	28.7	+	.	Target "Motif:(TTAT)n" 1 89
Scaffold1	RepeatMasker	similarity	1600079	1600144	18.2	-	.	Target "Motif:REP-6_PBa" 544 610
Scaffold1	RepeatMasker	similarity	1600332	1600398	22.7	+	.	Target "Motif:REP-6_PBa" 116 181
Scaffold1	RepeatMasker	similarity	1600893	1600926	11.8	-	.	Target "Motif:REP-7_PBa" 494 527
Scaffold1	RepeatMasker	similarity	1601082	1601133	20.6	+	.	Target "Motif:(AATAA)n" 1 51
Scaffold1	RepeatMasker	similarity	1601262	1601324	17.8	+	.	Target "Motif:REP-9_PBa" 164 225
Scaffold1	RepeatMasker	similarity	1605020	1605056	11.8	+	.	Target "Motif:(T)n" 1 37
Scaffold1	RepeatMasker	similarity	1605240	1605273	9.5	+	.	Target "Motif:(AG)n" 1 34
Scaffold1	RepeatMasker	similarity	1605796	1605868	26.5	+	.	Target "Motif:(AATA)n" 1 71
Scaffold1	RepeatMasker	similarity	1607516	1607548	9.8	+	.	Target "Motif:(AATAAT)n" 1 36
Scaffold1	RepeatMasker	similarity	1608241	1608290	2	+	.	Target "Motif:(CA)n" 1 50
Scaffold1	RepeatMasker	similarity	1608469	1608509	8.8	+	.	Target "Motif:(AATAATA)n" 1 40
Scaffold1	RepeatMasker	similarity	1608971	1609005	20.8	+	.	Target "Motif:(AAAACT)n" 1 34
Scaffold1	RepeatMasker	similarity	1609718	1609923	27.1	+	.	Target "Motif:(AG)n" 1 208
Scaffold1	RepeatMasker	similarity	1611590	1611675	22.3	-	.	Target "Motif:REP-9_PBa" 155 236
Scaffold1	RepeatMasker	similarity	1611919	1611990	23.9	+	.	Target "Motif:REP-9_PBa" 154 225
Scaffold1	RepeatMasker	similarity	1611927	1612005	21.7	+	.	Target "Motif:REP-6_PBa" 548 622
Scaffold1	RepeatMasker	similarity	1612786	1612846	8.8	-	.	Target "Motif:REP-6_PBa" 139 196
Scaffold1	RepeatMasker	similarity	1612803	1612873	20.3	-	.	Target "Motif:REP-9_PBa" 155 223
Scaffold1	RepeatMasker	similarity	1613579	1613600	0	+	.	Target "Motif:(T)n" 1 22
Scaffold1	RepeatMasker	similarity	1615725	1615778	15.7	-	.	Target "Motif:REP-6_PBa" 572 622
Scaffold1	RepeatMasker	similarity	1616552	1616595	20.2	+	.	Target "Motif:(AAATA)n" 1 42
Scaffold1	RepeatMasker	similarity	1616800	1616855	16.4	-	.	Target "Motif:NAVIMAR1" 1114 1171
Scaffold1	RepeatMasker	similarity	1616868	1617167	28.2	-	.	Target "Motif:NAVIMAR1" 757 1054
Scaffold1	RepeatMasker	similarity	1617289	1617390	23.5	-	.	Target "Motif:NAVIMAR1" 425 542
Scaffold1	RepeatMasker	similarity	1617701	1617732	10	+	.	Target "Motif:(ATTTTA)n" 1 33
Scaffold1	RepeatMasker	similarity	1618296	1618355	35.6	+	.	Target "Motif:(TT)n" 1 60
Scaffold1	RepeatMasker	similarity	1618531	1618566	0	+	.	Target "Motif:(TA)n" 1 36
Scaffold1	RepeatMasker	similarity	1620926	1620967	7.9	+	.	Target "Motif:(ATTATAT)n" 1 44
Scaffold1	RepeatMasker	similarity	1623429	1623465	18.3	+	.	Target "Motif:(AAC)n" 1 39
Scaffold1	RepeatMasker	similarity	1625171	1625196	8.2	+	.	Target "Motif:(A)n" 1 26
Scaffold1	RepeatMasker	similarity	1625962	1628591	0	+	.	Target "Motif:(TA)n" 1 2630
Scaffold1	RepeatMasker	similarity	1628701	1628730	18.9	+	.	Target "Motif:(T)n" 1 30
Scaffold1	RepeatMasker	similarity	1629888	1629951	12.9	+	.	Target "Motif:(ATT)n" 1 60
Scaffold1	RepeatMasker	similarity	1629917	1629946	4.3	+	.	Target "Motif:(ATTTT)n" 1 27
Scaffold1	RepeatMasker	similarity	1631237	1631325	24.8	-	.	Target "Motif:REP-6_PBa" 538 622
Scaffold1	RepeatMasker	similarity	1632596	1632694	22.7	-	.	Target "Motif:REP-6_PBa" 104 196
Scaffold1	RepeatMasker	similarity	1633143	1633169	16.5	+	.	Target "Motif:(AAAAT)n" 1 27
Scaffold1	RepeatMasker	similarity	1634808	1634841	6.5	+	.	Target "Motif:(ATTTAT)n" 1 34
Scaffold1	RepeatMasker	similarity	1635657	1635836	27.4	+	.	Target "Motif:Jockey-6_RPr" 3240 3428
Scaffold1	RepeatMasker	similarity	1635695	1636000	32.8	+	.	Target "Motif:Jockey-4_RPr" 1900 2233
Scaffold1	RepeatMasker	similarity	1635945	1636011	19.4	+	.	Target "Motif:L2-12_CTe" 534 608
Scaffold1	RepeatMasker	similarity	1641331	1641384	23.2	+	.	Target "Motif:(TAAGTTT)n" 1 54
Scaffold1	RepeatMasker	similarity	1642899	1642946	14.3	+	.	Target "Motif:(AATTAATA)n" 1 51
Scaffold1	RepeatMasker	similarity	1643876	1644242	34.4	+	.	Target "Motif:Mariner-26_RPr" 619 1004
Scaffold1	RepeatMasker	similarity	1646712	1646744	3.1	+	.	Target "Motif:(AT)n" 1 33
Scaffold1	RepeatMasker	similarity	1647579	1647637	30.5	+	.	Target "Motif:(TA)n" 1 59
Scaffold1	RepeatMasker	similarity	1647909	1647954	26.5	+	.	Target "Motif:(AAAAT)n" 1 47
Scaffold1	RepeatMasker	similarity	1648733	1648777	12.2	+	.	Target "Motif:(TTTAT)n" 1 47
Scaffold1	RepeatMasker	similarity	1649289	1649307	0	+	.	Target "Motif:(T)n" 1 19
Scaffold1	RepeatMasker	similarity	1651832	1651891	18.6	+	.	Target "Motif:(AAATTA)n" 1 54
Scaffold1	RepeatMasker	similarity	1652437	1652459	4.9	+	.	Target "Motif:(TATT)n" 1 22
Scaffold1	RepeatMasker	similarity	1653651	1653669	0	+	.	Target "Motif:(A)n" 1 19
Scaffold1	RepeatMasker	similarity	1655625	1655710	28.3	+	.	Target "Motif:(TATTGT)n" 1 85
Scaffold1	RepeatMasker	similarity	1655916	1655972	18.6	-	.	Target "Motif:REP-7_PBa" 481 534
Scaffold1	RepeatMasker	similarity	1656227	1656335	16.8	+	.	Target "Motif:(ATTGCT)n" 1 106
Scaffold1	RepeatMasker	similarity	1657523	1657542	0	+	.	Target "Motif:(T)n" 1 20
Scaffold1	RepeatMasker	similarity	1657681	1657718	12.8	+	.	Target "Motif:(TTAACTA)n" 1 37
Scaffold1	RepeatMasker	similarity	1664810	1664838	20	+	.	Target "Motif:(T)n" 1 29
Scaffold1	RepeatMasker	similarity	1665188	1665221	20.2	+	.	Target "Motif:(GTGTTA)n" 1 35
Scaffold1	RepeatMasker	similarity	1666116	1666140	8.5	+	.	Target "Motif:(AC)n" 1 25
Scaffold1	RepeatMasker	similarity	1666623	1666692	23.2	-	.	Target "Motif:REP-6_PBa" 116 184
Scaffold1	RepeatMasker	similarity	1666623	1666676	17	-	.	Target "Motif:REP-7_PBa" 471 523
Scaffold1	RepeatMasker	similarity	1667040	1667102	19.4	-	.	Target "Motif:Merlin9_SM" 515 577
Scaffold1	RepeatMasker	similarity	1675023	1675046	13.9	+	.	Target "Motif:(T)n" 1 24
Scaffold1	RepeatMasker	similarity	1685156	1685241	15.2	-	.	Target "Motif:REP-6_PBa" 543 629
Scaffold1	RepeatMasker	similarity	1685755	1685800	20.8	+	.	Target "Motif:(TTAT)n" 1 46
Scaffold1	RepeatMasker	similarity	1687351	1687464	23	+	.	Target "Motif:(TATTAAT)n" 1 111
Scaffold1	RepeatMasker	similarity	1688240	1688372	16.3	-	.	Target "Motif:Chapaev-4_HMa" 3178 3307
Scaffold1	RepeatMasker	similarity	1690318	1690426	24.8	-	.	Target "Motif:Chapaev3-N1_HR" 8 116
Scaffold1	RepeatMasker	similarity	1690721	1690986	32.7	+	.	Target "Motif:Chapaev3-6_HM" 240 508
Scaffold1	RepeatMasker	similarity	1690752	1691142	33.6	+	.	Target "Motif:Chapaev-20_HM" 389 783
Scaffold1	RepeatMasker	similarity	1691177	1691376	20.2	+	.	Target "Motif:EnSpm-2_RPr" 1077 1265
Scaffold1	RepeatMasker	similarity	1691375	1691472	18.4	+	.	Target "Motif:EnSpm-2_RPr" 1300 1409
Scaffold1	RepeatMasker	similarity	1692819	1692856	22.4	+	.	Target "Motif:(AAATAA)n" 1 37
Scaffold1	RepeatMasker	similarity	1694663	1694688	8.2	+	.	Target "Motif:(G)n" 1 26
Scaffold1	RepeatMasker	similarity	1698675	1698712	15.5	+	.	Target "Motif:(ATTA)n" 1 39
Scaffold1	RepeatMasker	similarity	1699017	1699103	19.8	+	.	Target "Motif:REP-6_PBa" 115 197
Scaffold1	RepeatMasker	similarity	1700972	1701017	17.9	+	.	Target "Motif:(ATTTTCT)n" 1 46
Scaffold1	RepeatMasker	similarity	1702075	1702109	16	+	.	Target "Motif:(A)n" 1 35
Scaffold1	RepeatMasker	similarity	1703327	1703357	10.4	+	.	Target "Motif:(TTCTT)n" 1 33
Scaffold1	RepeatMasker	similarity	1704028	1704102	40.3	+	.	Target "Motif:(AAA)n" 1 75
Scaffold1	RepeatMasker	similarity	1704052	1704102	24.3	+	.	Target "Motif:(AAG)n" 1 53
Scaffold1	RepeatMasker	similarity	1707336	1707381	23.9	+	.	Target "Motif:(CTTTA)n" 1 46
Scaffold1	RepeatMasker	similarity	1707776	1707817	22.8	+	.	Target "Motif:(A)n" 1 42
Scaffold1	RepeatMasker	similarity	1709242	1709265	0	+	.	Target "Motif:(AATA)n" 1 23
Scaffold1	RepeatMasker	similarity	1712118	1712250	13.3	-	.	Target "Motif:Chapaev3-N1_HR" 1620 1752
Scaffold1	RepeatMasker	similarity	1714686	1714712	12.2	+	.	Target "Motif:(ATAA)n" 1 27
Scaffold1	RepeatMasker	similarity	1715271	1715650	28.6	+	.	Target "Motif:Jockey-8_RPr" 741 1134
Scaffold1	RepeatMasker	similarity	1718192	1718244	24.3	+	.	Target "Motif:(TATT)n" 1 56
Scaffold1	RepeatMasker	similarity	1719306	1719358	32.6	+	.	Target "Motif:(AAAA)n" 1 53
Scaffold1	RepeatMasker	similarity	1722367	1722404	2.7	+	.	Target "Motif:(A)n" 1 38
Scaffold1	RepeatMasker	similarity	1723826	1723847	9.7	+	.	Target "Motif:(T)n" 1 22
Scaffold1	RepeatMasker	similarity	1724471	1724535	18.8	+	.	Target "Motif:Penelope-3_LMi" 2043 2107
Scaffold1	RepeatMasker	similarity	1726039	1726093	16.7	-	.	Target "Motif:REP-7_PBa" 481 534
Scaffold1	RepeatMasker	similarity	1726138	1726220	22.5	+	.	Target "Motif:REP-6_PBa" 542 622
Scaffold1	RepeatMasker	similarity	1726165	1726219	14.8	+	.	Target "Motif:REP-7_PBa" 481 534
Scaffold1	RepeatMasker	similarity	1726414	1726481	17.6	+	.	Target "Motif:REP-9_PBa" 163 226
Scaffold1	RepeatMasker	similarity	1727392	1727418	16.5	+	.	Target "Motif:(T)n" 1 27
Scaffold1	RepeatMasker	similarity	1728021	1728093	4.4	+	.	Target "Motif:(TC)n" 1 73
Scaffold1	RepeatMasker	similarity	1733784	1733829	8.8	+	.	Target "Motif:(TTTGATT)n" 1 41
Scaffold1	RepeatMasker	similarity	1734425	1734475	2.3	+	.	Target "Motif:(TGTTAACGAA)n" 1 50
Scaffold1	RepeatMasker	similarity	1736977	1737002	12.7	+	.	Target "Motif:(A)n" 1 26
Scaffold1	RepeatMasker	similarity	1742674	1742697	13.9	+	.	Target "Motif:(A)n" 1 24
Scaffold1	RepeatMasker	similarity	1743445	1743471	12.2	+	.	Target "Motif:(T)n" 1 27
Scaffold1	RepeatMasker	similarity	1744924	1744954	14.2	+	.	Target "Motif:(TATT)n" 1 32
Scaffold1	RepeatMasker	similarity	1752089	1752140	26.9	-	.	Target "Motif:Kolobok-N1_AEc" 2963 3014
Scaffold1	RepeatMasker	similarity	1752097	1752147	27.4	-	.	Target "Motif:REP-4_PBa" 505 555
Scaffold1	RepeatMasker	similarity	1752198	1752396	6.6	+	.	Target "Motif:(CTCT)n" 1 199
Scaffold1	RepeatMasker	similarity	1752730	1752783	27.5	+	.	Target "Motif:(ATGTATT)n" 1 54
Scaffold1	RepeatMasker	similarity	1753561	1753607	18.3	+	.	Target "Motif:(CTTTTAT)n" 1 47
Scaffold1	RepeatMasker	similarity	1754181	1754220	7.9	+	.	Target "Motif:(TA)n" 1 43
Scaffold1	RepeatMasker	similarity	1757543	1757579	22	+	.	Target "Motif:(A)n" 1 37
Scaffold1	RepeatMasker	similarity	1759337	1759361	13.7	+	.	Target "Motif:(AGA)n" 1 25
Scaffold1	RepeatMasker	similarity	1759971	1760017	20.2	+	.	Target "Motif:(TAAATTA)n" 1 47
Scaffold1	RepeatMasker	similarity	1761564	1761615	16.8	+	.	Target "Motif:(TAATT)n" 1 51
Scaffold1	RepeatMasker	similarity	1761674	1761724	20.2	+	.	Target "Motif:(TAA)n" 1 49
Scaffold1	RepeatMasker	similarity	1763621	1763684	20.6	-	.	Target "Motif:REP-9_PBa" 163 225
Scaffold1	RepeatMasker	similarity	1764543	1764591	29.6	+	.	Target "Motif:(TTATT)n" 1 50
Scaffold1	RepeatMasker	similarity	1764739	1764772	0	+	.	Target "Motif:(TTAT)n" 1 33
Scaffold1	RepeatMasker	similarity	1764933	1765262	28.9	-	.	Target "Motif:Jockey-8_RPr" 651 973
Scaffold1	RepeatMasker	similarity	1764947	1765404	34.2	-	.	Target "Motif:Jockey-4_RPr" 2345 2805
Scaffold1	RepeatMasker	similarity	1765773	1765815	15.5	+	.	Target "Motif:(AGAG)n" 1 43
Scaffold1	RepeatMasker	similarity	1766357	1766376	0	+	.	Target "Motif:(T)n" 1 20
Scaffold1	RepeatMasker	similarity	1767811	1767841	0	+	.	Target "Motif:(TG)n" 1 31
Scaffold1	RepeatMasker	similarity	1769804	1769888	25.6	-	.	Target "Motif:REP-6_PBa" 541 622
Scaffold1	RepeatMasker	similarity	1770607	1770649	13.3	+	.	Target "Motif:(ATCAAAT)n" 1 44
Scaffold1	RepeatMasker	similarity	1770610	1770665	21.3	+	.	Target "Motif:(AAATAT)n" 1 53
Scaffold1	RepeatMasker	similarity	1771538	1771589	21.5	+	.	Target "Motif:(TTTGTT)n" 1 50
Scaffold1	RepeatMasker	similarity	1773308	1773341	6.5	+	.	Target "Motif:(CTAATT)n" 1 36
Scaffold1	RepeatMasker	similarity	1774892	1774946	16.8	+	.	Target "Motif:(TTAGTAT)n" 1 59
Scaffold1	RepeatMasker	similarity	1776214	1776289	0	+	.	Target "Motif:(TG)n" 1 76
Scaffold1	RepeatMasker	similarity	1778898	1778949	15.1	+	.	Target "Motif:(AAAT)n" 1 50
Scaffold1	RepeatMasker	similarity	1779601	1779646	4.5	+	.	Target "Motif:(TC)n" 1 46
Scaffold1	RepeatMasker	similarity	1782664	1782713	32	+	.	Target "Motif:(CTCT)n" 1 50
Scaffold1	RepeatMasker	similarity	1782671	1782723	23.8	+	.	Target "Motif:(TCTCTT)n" 1 51
Scaffold1	RepeatMasker	similarity	1784008	1784030	9.3	+	.	Target "Motif:(T)n" 1 23
Scaffold1	RepeatMasker	similarity	1785640	1785677	13.2	+	.	Target "Motif:CR1-8_HRo" 3078 3115
Scaffold1	RepeatMasker	similarity	1785775	1785825	10.7	-	.	Target "Motif:REP-6_PBa" 575 622
Scaffold1	RepeatMasker	similarity	1785827	1785869	13.9	+	.	Target "Motif:REP-6_PBa" 140 182
Scaffold1	RepeatMasker	similarity	1786252	1786291	18	+	.	Target "Motif:(ATTT)n" 1 40
Scaffold1	RepeatMasker	similarity	1786348	1786404	13	-	.	Target "Motif:REP-6_PBa" 568 622
Scaffold1	RepeatMasker	similarity	1786349	1786433	17.2	-	.	Target "Motif:REP-9_PBa" 147 236
Scaffold1	RepeatMasker	similarity	1787511	1787543	20.9	+	.	Target "Motif:(C)n" 1 33
Scaffold1	RepeatMasker	similarity	1787789	1787838	17.8	+	.	Target "Motif:(AACAATT)n" 1 48
Scaffold1	RepeatMasker	similarity	1788357	1788411	7.9	-	.	Target "Motif:REP-6_PBa" 571 622
Scaffold1	RepeatMasker	similarity	1788659	1788736	21.1	-	.	Target "Motif:REP-9_PBa" 161 236
Scaffold1	RepeatMasker	similarity	1789063	1789120	26.2	+	.	Target "Motif:(AATTA)n" 1 57
Scaffold1	RepeatMasker	similarity	1790129	1790164	13	+	.	Target "Motif:(GGATAT)n" 1 37
Scaffold1	RepeatMasker	similarity	1790859	1790916	14.6	-	.	Target "Motif:REP-6_PBa" 142 196
Scaffold1	RepeatMasker	similarity	1791060	1791099	19.9	+	.	Target "Motif:(TTTAT)n" 1 42
Scaffold1	RepeatMasker	similarity	1791156	1791213	14.6	-	.	Target "Motif:REP-6_PBa" 142 196
Scaffold1	RepeatMasker	similarity	1791558	1791619	20.8	+	.	Target "Motif:REP-4_LMi" 135 192
Scaffold1	RepeatMasker	similarity	1792169	1792228	26.6	+	.	Target "Motif:(TA)n" 1 61
Scaffold1	RepeatMasker	similarity	1792386	1792469	25.1	+	.	Target "Motif:REP-6_PBa" 116 196
Scaffold1	RepeatMasker	similarity	1793094	1793228	34.1	+	.	Target "Motif:VENSMAR1" 983 1117
Scaffold1	RepeatMasker	similarity	1793110	1793228	34.5	+	.	Target "Motif:Mariner-5_LMi" 1010 1128
Scaffold1	RepeatMasker	similarity	1793127	1793268	26	+	.	Target "Motif:Mariner-5_AEc" 1025 1151
Scaffold1	RepeatMasker	similarity	1794622	1794685	13.4	-	.	Target "Motif:REP-6_PBa" 136 196
Scaffold1	RepeatMasker	similarity	1801006	1801057	17.2	+	.	Target "Motif:(TATACC)n" 1 55
Scaffold1	RepeatMasker	similarity	1801837	1801870	16.5	+	.	Target "Motif:(AGTTAA)n" 1 35
Scaffold1	RepeatMasker	similarity	1802603	1802691	20.3	+	.	Target "Motif:REP-6_PBa" 112 196
Scaffold1	RepeatMasker	similarity	1804629	1804709	20.8	-	.	Target "Motif:TRAS3_BM" 1732 1808
Scaffold1	RepeatMasker	similarity	1804641	1804732	30.4	-	.	Target "Motif:hAT-4_PBa" 5882 5974
Scaffold1	RepeatMasker	similarity	1804744	1804785	22.1	+	.	Target "Motif:(AATACTA)n" 1 44
Scaffold1	RepeatMasker	similarity	1805807	1805828	9.8	+	.	Target "Motif:(A)n" 1 22
Scaffold1	RepeatMasker	similarity	1807543	1807570	11.6	+	.	Target "Motif:(TTGA)n" 1 28
Scaffold1	RepeatMasker	similarity	1808217	1808273	13.8	+	.	Target "Motif:Nematis_C4" 2093 2145
Scaffold1	RepeatMasker	similarity	1808716	1808773	9.3	-	.	Target "Motif:REP-6_PBa" 142 196
Scaffold1	RepeatMasker	similarity	1810403	1810464	25.8	-	.	Target "Motif:Jockey-2_DPer" 4978 5042
Scaffold1	RepeatMasker	similarity	1811502	1811548	20.2	+	.	Target "Motif:(AT)n" 1 48
Scaffold1	RepeatMasker	similarity	1811624	1811681	26.8	+	.	Target "Motif:(AGAGAG)n" 1 58
Scaffold1	RepeatMasker	similarity	1814174	1814190	0	+	.	Target "Motif:(TA)n" 1 17
Scaffold1	RepeatMasker	similarity	1816548	1816598	11.8	-	.	Target "Motif:EnSpm-N4_HM" 3781 3838
Scaffold1	RepeatMasker	similarity	1816561	1816598	10.5	+	.	Target "Motif:L2-8_NVi" 384 421
Scaffold1	RepeatMasker	similarity	1828177	1828234	9.3	+	.	Target "Motif:REP-6_PBa" 568 622
Scaffold1	RepeatMasker	similarity	1828610	1828638	0	+	.	Target "Motif:(GA)n" 1 29
Scaffold1	RepeatMasker	similarity	1829493	1829528	0	+	.	Target "Motif:(T)n" 1 36
Scaffold1	RepeatMasker	similarity	1829794	1829885	26.6	-	.	Target "Motif:Polinton-3_LMi" 4812 4906
Scaffold1	RepeatMasker	similarity	1830620	1830687	22.1	-	.	Target "Motif:ISL2EU-7_CGi" 4655 4722
Scaffold1	RepeatMasker	similarity	1831945	1832013	26.3	+	.	Target "Motif:(ATA)n" 1 68
Scaffold1	RepeatMasker	similarity	1836382	1836399	0	+	.	Target "Motif:(T)n" 1 18
Scaffold1	RepeatMasker	similarity	1839986	1840012	3.9	+	.	Target "Motif:(A)n" 1 27
Scaffold1	RepeatMasker	similarity	1842564	1842603	16.8	+	.	Target "Motif:(ATAA)n" 1 41
Scaffold1	RepeatMasker	similarity	1848006	1848066	19.7	-	.	Target "Motif:MuDR-1_LMi" 4438 4501
Scaffold1	RepeatMasker	similarity	1848011	1848061	13.7	+	.	Target "Motif:Ginger1-5_HM" 3649 3699
Scaffold1	RepeatMasker	similarity	1848017	1848089	14.1	-	.	Target "Motif:L2-8_NVi" 340 415
Scaffold1	RepeatMasker	similarity	1848285	1848319	19.9	+	.	Target "Motif:(AAATTTA)n" 1 36
Scaffold1	RepeatMasker	similarity	1848504	1848591	25.1	-	.	Target "Motif:REP-9_PBa" 157 240
Scaffold1	RepeatMasker	similarity	1848805	1848853	19.2	+	.	Target "Motif:Tx1-8_LMi" 5605 5652
Scaffold1	RepeatMasker	similarity	1848817	1848873	11.4	+	.	Target "Motif:REP-6B_PBa" 485 537
Scaffold1	RepeatMasker	similarity	1851071	1851493	36.4	+	.	Target "Motif:Jockey-3_RPr" 3871 4303
Scaffold1	RepeatMasker	similarity	1851184	1851493	28.7	+	.	Target "Motif:Jockey-8_RPr" 647 966
Scaffold1	RepeatMasker	similarity	1851698	1851717	5.2	+	.	Target "Motif:(T)n" 1 20
Scaffold1	RepeatMasker	similarity	1852318	1852385	29.2	+	.	Target "Motif:(AGAA)n" 1 65
Scaffold1	RepeatMasker	similarity	1852405	1852647	18.9	-	.	Target "Motif:Ginger2-1_LS" 785 1035
Scaffold1	RepeatMasker	similarity	1852504	1852593	7.8	-	.	Target "Motif:Tx1-1_CGi" 5929 6018
Scaffold1	RepeatMasker	similarity	1852730	1852756	16.8	+	.	Target "Motif:(T)n" 1 27
Scaffold1	RepeatMasker	similarity	1853403	1853457	0	+	.	Target "Motif:(ATAG)n" 1 55
Scaffold1	RepeatMasker	similarity	1853680	1853716	22	+	.	Target "Motif:(T)n" 1 37
Scaffold1	RepeatMasker	similarity	1854443	1854481	2.6	+	.	Target "Motif:(AC)n" 1 39
Scaffold1	RepeatMasker	similarity	1855942	1855960	5.6	+	.	Target "Motif:(T)n" 1 19
Scaffold1	RepeatMasker	similarity	1857867	1857931	26.1	+	.	Target "Motif:hAT-15_HRo" 3548 3612
Scaffold1	RepeatMasker	similarity	1859174	1859244	20.8	+	.	Target "Motif:(TAATATT)n" 1 73
Scaffold1	RepeatMasker	similarity	1859193	1859266	17.6	+	.	Target "Motif:(TAA)n" 1 73
Scaffold1	RepeatMasker	similarity	1859389	1859405	0	+	.	Target "Motif:(CTA)n" 1 17
Scaffold1	RepeatMasker	similarity	1859527	1859564	22.7	+	.	Target "Motif:(AAATATA)n" 1 37
Scaffold1	RepeatMasker	similarity	1859758	1859844	24.4	-	.	Target "Motif:hAT-42_HM" 4089 4183
Scaffold1	RepeatMasker	similarity	1859781	1859844	17.2	+	.	Target "Motif:CryptonH-5_HM" 4405 4469
Scaffold1	RepeatMasker	similarity	1859788	1859865	24.4	-	.	Target "Motif:CryptonH-10_HM" 3497 3575
Scaffold1	RepeatMasker	similarity	1860032	1860130	20.9	+	.	Target "Motif:Jockey-4_RPr" 2915 3012
Scaffold1	RepeatMasker	similarity	1860212	1860252	22.8	+	.	Target "Motif:(A)n" 1 41
Scaffold1	RepeatMasker	similarity	1860427	1860473	0	+	.	Target "Motif:(CT)n" 1 47
Scaffold1	RepeatMasker	similarity	1869668	1869754	22.4	-	.	Target "Motif:REP-6_PBa" 112 196
Scaffold1	RepeatMasker	similarity	1869669	1869744	16.2	-	.	Target "Motif:REP-9_PBa" 163 236
Scaffold1	RepeatMasker	similarity	1869903	1869920	0	+	.	Target "Motif:(A)n" 1 18
Scaffold1	RepeatMasker	similarity	1870366	1870382	0	+	.	Target "Motif:(T)n" 1 17
Scaffold1	RepeatMasker	similarity	1871266	1871347	29.3	-	.	Target "Motif:MERLIN1_SM" 378 462
Scaffold1	RepeatMasker	similarity	1872339	1872372	20.5	+	.	Target "Motif:(TTA)n" 1 35
Scaffold1	RepeatMasker	similarity	1874548	1874590	17.1	+	.	Target "Motif:(ACCAAA)n" 1 41
Scaffold1	RepeatMasker	similarity	1874893	1874917	9.2	+	.	Target "Motif:(CA)n" 1 24
Scaffold1	RepeatMasker	similarity	1874921	1874938	0	+	.	Target "Motif:(T)n" 1 18
Scaffold1	RepeatMasker	similarity	1876617	1876634	0	+	.	Target "Motif:(A)n" 1 18
Scaffold1	RepeatMasker	similarity	1880463	1880479	0	+	.	Target "Motif:(C)n" 1 17
Scaffold1	RepeatMasker	similarity	1880914	1881175	25.3	-	.	Target "Motif:Jockey-8_RPr" 709 967
Scaffold1	RepeatMasker	similarity	1881379	1881678	30.8	-	.	Target "Motif:Jockey-1_RPr" 1225 1521
Scaffold1	RepeatMasker	similarity	1881968	1882010	14.8	+	.	Target "Motif:(TTACA)n" 1 40
Scaffold1	RepeatMasker	similarity	1882444	1882500	0	+	.	Target "Motif:(AC)n" 1 57
Scaffold1	RepeatMasker	similarity	1882642	1882668	8	+	.	Target "Motif:(A)n" 1 27
Scaffold1	RepeatMasker	similarity	1882991	1883064	4.2	+	.	Target "Motif:(CT)n" 1 76
Scaffold1	RepeatMasker	similarity	1891675	1891697	9.3	+	.	Target "Motif:(TATT)n" 1 23
Scaffold1	RepeatMasker	similarity	1893443	1893492	19.7	+	.	Target "Motif:(TTTA)n" 1 48
Scaffold1	RepeatMasker	similarity	1897672	1897717	11.2	+	.	Target "Motif:(AAATAA)n" 1 43
Scaffold1	RepeatMasker	similarity	1898162	1898194	10	+	.	Target "Motif:(T)n" 1 33
Scaffold1	RepeatMasker	similarity	1903844	1903922	26.9	-	.	Target "Motif:Penelope-12_LMi" 1905 1983
Scaffold1	RepeatMasker	similarity	1903944	1903996	22.6	-	.	Target "Motif:Penelope-62_LMi" 1117 1169
Scaffold1	RepeatMasker	similarity	1912003	1912032	14.7	+	.	Target "Motif:(T)n" 1 30
Scaffold1	RepeatMasker	similarity	1915450	1915477	11.7	+	.	Target "Motif:(ATAA)n" 1 29
Scaffold1	RepeatMasker	similarity	1916527	1916563	8.3	+	.	Target "Motif:REP-8_PBa" 261 296
Scaffold1	RepeatMasker	similarity	1918180	1918276	16.8	+	.	Target "Motif:REP-6_PBa" 106 196
Scaffold1	RepeatMasker	similarity	1918838	1918862	4.5	+	.	Target "Motif:(AAAT)n" 1 24
Scaffold1	RepeatMasker	similarity	1921352	1921374	9.3	+	.	Target "Motif:(AAAT)n" 1 23
Scaffold1	RepeatMasker	similarity	1922746	1922774	15.5	+	.	Target "Motif:(T)n" 1 29
Scaffold1	RepeatMasker	similarity	1923418	1923497	25.6	+	.	Target "Motif:DNA2-10_CGi" 1930 2009
Scaffold1	RepeatMasker	similarity	1923526	1923569	30.9	+	.	Target "Motif:(CT)n" 1 44
Scaffold1	RepeatMasker	similarity	1923857	1923898	12	+	.	Target "Motif:(ATTT)n" 1 41
Scaffold1	RepeatMasker	similarity	1924843	1924874	17.6	+	.	Target "Motif:(A)n" 1 32
Scaffold1	RepeatMasker	similarity	1925034	1925070	14.2	+	.	Target "Motif:(TATTTT)n" 1 34
Scaffold1	RepeatMasker	similarity	1925482	1925535	22.2	-	.	Target "Motif:CASAT_HD" 207 261
Scaffold1	RepeatMasker	similarity	1925493	1925553	22.5	-	.	Target "Motif:TRAS3_BM" 1713 1770
Scaffold1	RepeatMasker	similarity	1925496	1925543	18.8	+	.	Target "Motif:CR1-79_HM" 4188 4235
Scaffold1	RepeatMasker	similarity	1925497	1925535	7.7	-	.	Target "Motif:L2-8_NVi" 377 415
Scaffold1	RepeatMasker	similarity	1928285	1928317	13.2	+	.	Target "Motif:(TAATA)n" 1 35
Scaffold1	RepeatMasker	similarity	1929589	1929614	12.7	+	.	Target "Motif:(T)n" 1 26
Scaffold1	RepeatMasker	similarity	1929839	1929867	19.7	+	.	Target "Motif:(T)n" 1 29
Scaffold1	RepeatMasker	similarity	1929973	1930023	18.5	+	.	Target "Motif:(ATAA)n" 1 53
Scaffold1	RepeatMasker	similarity	1930968	1931054	13.7	+	.	Target "Motif:(AAT)n" 1 83
Scaffold1	RepeatMasker	similarity	1931315	1931368	15.7	+	.	Target "Motif:REP-6_PBa" 572 622
Scaffold1	RepeatMasker	similarity	1931558	1931590	18.4	+	.	Target "Motif:(TTTTA)n" 1 32
Scaffold1	RepeatMasker	similarity	1932215	1932249	6.8	+	.	Target "Motif:(CT)n" 1 33
Scaffold1	RepeatMasker	similarity	1933285	1933339	23.6	+	.	Target "Motif:(TAA)n" 1 58
Scaffold1	RepeatMasker	similarity	1935588	1935648	24.9	+	.	Target "Motif:(TCTTTC)n" 1 60
Scaffold1	RepeatMasker	similarity	1936534	1936552	5.6	+	.	Target "Motif:(A)n" 1 19
Scaffold1	RepeatMasker	similarity	1937803	1937861	25.8	+	.	Target "Motif:(ATATT)n" 1 58
Scaffold1	RepeatMasker	similarity	1938403	1938442	7.5	+	.	Target "Motif:REP-6_PBa" 571 611
Scaffold1	RepeatMasker	similarity	1938726	1938766	14.4	+	.	Target "Motif:(TA)n" 1 41
Scaffold1	RepeatMasker	similarity	1938741	1938773	14.4	+	.	Target "Motif:(ATATAC)n" 1 32
Scaffold1	RepeatMasker	similarity	1940363	1940391	11.1	+	.	Target "Motif:(TTAT)n" 1 30
Scaffold1	RepeatMasker	similarity	1941159	1941191	7.8	+	.	Target "Motif:(AAAAT)n" 1 30
Scaffold1	RepeatMasker	similarity	1942991	1943018	4	+	.	Target "Motif:(ATT)n" 1 28
Scaffold1	RepeatMasker	similarity	1943229	1943270	22.6	+	.	Target "Motif:(AGAGAGA)n" 1 44
Scaffold1	RepeatMasker	similarity	1944854	1944882	15.5	+	.	Target "Motif:(T)n" 1 29
Scaffold1	RepeatMasker	similarity	1945197	1945223	7.9	+	.	Target "Motif:(ATATA)n" 1 29
Scaffold1	RepeatMasker	similarity	1946090	1946183	19.9	+	.	Target "Motif:(AATT)n" 1 88
Scaffold1	RepeatMasker	similarity	1947048	1947105	12.8	-	.	Target "Motif:REP-6_PBa" 568 622
Scaffold1	RepeatMasker	similarity	1947701	1947758	0	+	.	Target "Motif:(TC)n" 1 59
Scaffold1	RepeatMasker	similarity	1947809	1947840	0	+	.	Target "Motif:(TC)n" 1 32
Scaffold1	RepeatMasker	similarity	1948061	1948092	17.7	+	.	Target "Motif:(CACA)n" 1 32
Scaffold1	RepeatMasker	similarity	1948996	1949059	23.2	+	.	Target "Motif:(ATA)n" 1 65
Scaffold1	RepeatMasker	similarity	1949508	1949536	4.2	+	.	Target "Motif:(TAT)n" 1 27
Scaffold1	RepeatMasker	similarity	1951267	1951510	35.3	-	.	Target "Motif:I-48_AAe" 4035 4269
Scaffold1	RepeatMasker	similarity	1951963	1952008	7.2	-	.	Target "Motif:REP-6_PBa" 154 196
Scaffold1	RepeatMasker	similarity	1952062	1952130	28.7	+	.	Target "Motif:(ATTT)n" 1 66
Scaffold1	RepeatMasker	similarity	1953211	1953227	0	+	.	Target "Motif:(T)n" 1 17
Scaffold1	RepeatMasker	similarity	1955460	1955484	9.2	+	.	Target "Motif:(TTTA)n" 1 24
Scaffold1	RepeatMasker	similarity	1955610	1956000	28.5	-	.	Target "Motif:Jockey-8_RPr" 717 1114
Scaffold1	RepeatMasker	similarity	1956002	1956058	17.4	+	.	Target "Motif:(TATTAC)n" 1 58
Scaffold1	RepeatMasker	similarity	1956526	1956546	0	+	.	Target "Motif:(T)n" 1 21
Scaffold1	RepeatMasker	similarity	1958979	1959068	12.9	+	.	Target "Motif:(ATAT)n" 1 96
Scaffold1	RepeatMasker	similarity	1959008	1959069	14.3	+	.	Target "Motif:(TAT)n" 1 61
Scaffold1	RepeatMasker	similarity	1960011	1960092	22.3	+	.	Target "Motif:(TTTTTTA)n" 1 78
Scaffold1	RepeatMasker	similarity	1960329	1960361	17.2	+	.	Target "Motif:(T)n" 1 33
Scaffold1	RepeatMasker	similarity	1960809	1960848	12.9	+	.	Target "Motif:(CCCCCCT)n" 1 37
Scaffold1	RepeatMasker	similarity	1962324	1962367	13.6	+	.	Target "Motif:(ATT)n" 1 43
Scaffold1	RepeatMasker	similarity	1963190	1963217	4	+	.	Target "Motif:(AAAT)n" 1 29
Scaffold1	RepeatMasker	similarity	1963286	1963346	3.4	+	.	Target "Motif:(AG)n" 1 61
Scaffold1	RepeatMasker	similarity	1965561	1965592	11.5	+	.	Target "Motif:(TGTT)n" 1 30
Scaffold1	RepeatMasker	similarity	1965639	1965667	19.6	+	.	Target "Motif:(TAAAT)n" 1 29
Scaffold1	RepeatMasker	similarity	1966314	1966354	10.5	+	.	Target "Motif:(CTATTTCT)n" 1 46
Scaffold1	RepeatMasker	similarity	1970747	1970801	24.2	+	.	Target "Motif:(TA)n" 1 56
Scaffold1	RepeatMasker	similarity	1971246	1971265	0	+	.	Target "Motif:(ATAA)n" 1 21
Scaffold1	RepeatMasker	similarity	1973300	1973384	23.2	-	.	Target "Motif:REP-9_PBa" 155 236
Scaffold1	RepeatMasker	similarity	1973400	1973459	22	+	.	Target "Motif:REP-6_PBa" 142 196
Scaffold1	RepeatMasker	similarity	1974831	1974886	12.5	+	.	Target "Motif:(TTATATA)n" 1 58
Scaffold1	RepeatMasker	similarity	1978065	1978090	0	+	.	Target "Motif:(T)n" 1 26
Scaffold1	RepeatMasker	similarity	1978359	1978387	15.3	+	.	Target "Motif:(T)n" 1 29
Scaffold1	RepeatMasker	similarity	1978710	1978741	0	+	.	Target "Motif:(T)n" 1 32
Scaffold1	RepeatMasker	similarity	1979203	1979234	14.7	+	.	Target "Motif:(CACCCC)n" 1 31
Scaffold1	RepeatMasker	similarity	1979288	1979353	20.9	+	.	Target "Motif:(TTTTTA)n" 1 63
Scaffold1	RepeatMasker	similarity	1979585	1979622	18.8	+	.	Target "Motif:(TATTGTA)n" 1 38
Scaffold1	RepeatMasker	similarity	1980164	1980208	0	+	.	Target "Motif:(AT)n" 1 45
Scaffold1	RepeatMasker	similarity	1981712	1981764	0	+	.	Target "Motif:(TC)n" 1 53
Scaffold1	RepeatMasker	similarity	1982637	1982713	26	-	.	Target "Motif:REP-7_PBa" 441 518
Scaffold1	RepeatMasker	similarity	1982637	1982694	22.4	-	.	Target "Motif:REP-9_PBa" 163 220
Scaffold1	RepeatMasker	similarity	1982970	1983020	15.9	+	.	Target "Motif:(AATA)n" 1 51
Scaffold1	RepeatMasker	similarity	1982970	1983014	14.7	+	.	Target "Motif:(A)n" 1 45
Scaffold1	RepeatMasker	similarity	1983147	1983203	17.9	+	.	Target "Motif:REP-9_PBa" 163 218
Scaffold1	RepeatMasker	similarity	1983950	1983999	2	+	.	Target "Motif:(TC)n" 1 50
Scaffold1	RepeatMasker	similarity	1986159	1986197	20.7	+	.	Target "Motif:(T)n" 1 39
Scaffold1	RepeatMasker	similarity	1986872	1986933	22.6	-	.	Target "Motif:REP-9_PBa" 163 225
Scaffold1	RepeatMasker	similarity	1987886	1987924	14.3	+	.	Target "Motif:(TTATA)n" 1 42
Scaffold1	RepeatMasker	similarity	1991078	1991135	9.3	+	.	Target "Motif:REP-6_PBa" 568 622
Scaffold1	RepeatMasker	similarity	1993011	1993030	0	+	.	Target "Motif:(TG)n" 1 20
Scaffold1	RepeatMasker	similarity	1993737	1993776	14.4	+	.	Target "Motif:(TAGTATT)n" 1 41
Scaffold1	RepeatMasker	similarity	1994624	1994663	15.3	+	.	Target "Motif:(ATTTT)n" 1 39
Scaffold1	RepeatMasker	similarity	1995785	1995824	23.5	+	.	Target "Motif:(TATTTTT)n" 1 40
Scaffold1	RepeatMasker	similarity	1995794	1995824	18.2	+	.	Target "Motif:(T)n" 1 31
Scaffold1	RepeatMasker	similarity	1998070	1998113	30.4	+	.	Target "Motif:(ATATA)n" 1 44
Scaffold1	RepeatMasker	similarity	1998625	1998697	25.6	+	.	Target "Motif:(AT)n" 1 71
Scaffold1	RepeatMasker	similarity	1998627	1998713	25.5	+	.	Target "Motif:(ATATAA)n" 1 87
Scaffold1	RepeatMasker	similarity	2000176	2000218	13.9	-	.	Target "Motif:REP-6_PBa" 142 185
Scaffold1	RepeatMasker	similarity	2000217	2000266	18	+	.	Target "Motif:REP-6_PBa" 558 607
Scaffold1	RepeatMasker	similarity	2001307	2001331	0	+	.	Target "Motif:(TA)n" 1 25
Scaffold1	RepeatMasker	similarity	2002080	2002159	23.8	-	.	Target "Motif:I-2_DAn" 4876 4956
Scaffold1	RepeatMasker	similarity	2002107	2002186	25	-	.	Target "Motif:I-1_BM" 5045 5124
Scaffold1	RepeatMasker	similarity	2002128	2002200	28.8	-	.	Target "Motif:I-2_CQ" 3679 3751
Scaffold1	RepeatMasker	similarity	2003583	2003611	20	+	.	Target "Motif:(A)n" 1 29
Scaffold1	RepeatMasker	similarity	2004794	2004847	19.7	+	.	Target "Motif:(TAATA)n" 1 55
Scaffold1	RepeatMasker	similarity	2004809	2004848	13.9	+	.	Target "Motif:(TAATAAAA)n" 1 43
Scaffold1	RepeatMasker	similarity	2004810	2004853	18	+	.	Target "Motif:(AATAA)n" 1 45
Scaffold1	RepeatMasker	similarity	2009368	2009429	25.7	+	.	Target "Motif:(TAT)n" 1 64
Scaffold1	RepeatMasker	similarity	2011699	2011716	0	+	.	Target "Motif:(CTA)n" 1 18
Scaffold1	RepeatMasker	similarity	2012425	2012464	11.4	+	.	Target "Motif:(ATTTC)n" 1 41
Scaffold1	RepeatMasker	similarity	2013065	2013081	0	+	.	Target "Motif:(T)n" 1 17
Scaffold1	RepeatMasker	similarity	2013259	2013313	15.1	+	.	Target "Motif:(TCTCTTC)n" 1 58
Scaffold1	RepeatMasker	similarity	2024292	2024331	21.1	+	.	Target "Motif:(TTCT)n" 1 40
Scaffold1	RepeatMasker	similarity	2024297	2024329	18.1	+	.	Target "Motif:(TTTAT)n" 1 32
Scaffold1	RepeatMasker	similarity	2024308	2024329	9.7	+	.	Target "Motif:(T)n" 1 22
Scaffold1	RepeatMasker	similarity	2024536	2024580	20	-	.	Target "Motif:Helitron-2_DRh" 646 690
Scaffold1	RepeatMasker	similarity	2024653	2024704	10.3	+	.	Target "Motif:(GA)n" 1 53
Scaffold1	RepeatMasker	similarity	2033890	2033916	3.7	+	.	Target "Motif:BEL-12_LH-I" 786 812
Scaffold1	RepeatMasker	similarity	2034056	2034073	0	+	.	Target "Motif:(A)n" 1 18
Scaffold1	RepeatMasker	similarity	2034739	2034780	0	+	.	Target "Motif:(AT)n" 1 42
Scaffold1	RepeatMasker	similarity	2035843	2036051	25.5	+	.	Target "Motif:Jockey-8_RPr" 906 1114
Scaffold1	RepeatMasker	similarity	2036191	2036230	23.4	+	.	Target "Motif:(AAATAAA)n" 1 40
Scaffold1	RepeatMasker	similarity	2037171	2037215	14	+	.	Target "Motif:(ATTTTTA)n" 1 42
Scaffold1	RepeatMasker	similarity	2042617	2042673	11.2	+	.	Target "Motif:REP-7_PBa" 481 534
Scaffold1	RepeatMasker	similarity	2043168	2043197	7	+	.	Target "Motif:(T)n" 1 30
Scaffold1	RepeatMasker	similarity	2043765	2043792	3.7	+	.	Target "Motif:(A)n" 1 28
Scaffold1	RepeatMasker	similarity	2048223	2048278	24	+	.	Target "Motif:(AATTTTT)n" 1 58
Scaffold1	RepeatMasker	similarity	2050443	2050473	10.5	+	.	Target "Motif:(GT)n" 1 32
Scaffold1	RepeatMasker	similarity	2051926	2051960	13.2	+	.	Target "Motif:(TTATAT)n" 1 36
Scaffold1	RepeatMasker	similarity	2052516	2052538	9.3	+	.	Target "Motif:(TTTA)n" 1 23
Scaffold1	RepeatMasker	similarity	2054031	2054086	18.9	+	.	Target "Motif:REP-9_PBa" 184 236
Scaffold1	RepeatMasker	similarity	2054183	2054245	25.2	+	.	Target "Motif:(AAATTTG)n" 1 64
Scaffold1	RepeatMasker	similarity	2055232	2055257	8.1	+	.	Target "Motif:(A)n" 1 26
Scaffold1	RepeatMasker	similarity	2055623	2055756	16.3	-	.	Target "Motif:Chapaev3-N1_HR" 1620 1752
Scaffold1	RepeatMasker	similarity	2056658	2056734	19.8	+	.	Target "Motif:(ATATGA)n" 1 75
Scaffold1	RepeatMasker	similarity	2056692	2056745	26.9	+	.	Target "Motif:(TTA)n" 1 56
Scaffold1	RepeatMasker	similarity	2058499	2058522	4.3	+	.	Target "Motif:(AAT)n" 1 25
Scaffold1	RepeatMasker	similarity	2058925	2059458	35.2	+	.	Target "Motif:Mariner-26_RPr" 624 1170
Scaffold1	RepeatMasker	similarity	2059254	2059486	30.6	+	.	Target "Motif:Mariner-19_RPr" 963 1192
Scaffold1	RepeatMasker	similarity	2060199	2060239	11.1	+	.	Target "Motif:(TTA)n" 1 43
Scaffold1	RepeatMasker	similarity	2060204	2060247	16.1	+	.	Target "Motif:(TATTAA)n" 1 45
Scaffold1	RepeatMasker	similarity	2062664	2062704	18.1	+	.	Target "Motif:(TTTA)n" 1 40
Scaffold1	RepeatMasker	similarity	2062770	2063240	35.2	-	.	Target "Motif:Jockey-6_RPr" 3923 4405
Scaffold1	RepeatMasker	similarity	2062830	2063238	29.1	-	.	Target "Motif:Jockey-8_RPr" 708 1114
Scaffold1	RepeatMasker	similarity	2063941	2063989	0	+	.	Target "Motif:(CT)n" 1 49
Scaffold1	RepeatMasker	similarity	2064266	2064289	9.1	+	.	Target "Motif:(CT)n" 1 24
Scaffold1	RepeatMasker	similarity	2066288	2066313	8.2	+	.	Target "Motif:(A)n" 1 26
Scaffold1	RepeatMasker	similarity	2066936	2067000	13.2	-	.	Target "Motif:REP-6_PBa" 561 622
Scaffold1	RepeatMasker	similarity	2067627	2067660	12.8	+	.	Target "Motif:(AATATAT)n" 1 36
Scaffold1	RepeatMasker	similarity	2067628	2067668	16.4	+	.	Target "Motif:(AT)n" 1 43
Scaffold1	RepeatMasker	similarity	2067888	2068023	36.9	-	.	Target "Motif:BEL-636_AA-I" 4562 4694
Scaffold1	RepeatMasker	similarity	2068591	2068615	13.2	+	.	Target "Motif:(A)n" 1 25
Scaffold1	RepeatMasker	similarity	2068938	2068972	9.2	+	.	Target "Motif:(TAAATGA)n" 1 38
Scaffold1	RepeatMasker	similarity	2069195	2069226	17.9	+	.	Target "Motif:(TTA)n" 1 33
Scaffold1	RepeatMasker	similarity	2070387	2070431	24.5	+	.	Target "Motif:(ATT)n" 1 45
Scaffold1	RepeatMasker	similarity	2070763	2070822	0	+	.	Target "Motif:(T)n" 1 60
Scaffold1	RepeatMasker	similarity	2071768	2071825	14.6	-	.	Target "Motif:REP-6_PBa" 142 196
Scaffold1	RepeatMasker	similarity	2071973	2072012	21.2	+	.	Target "Motif:(ATTT)n" 1 40
Scaffold1	RepeatMasker	similarity	2072069	2072126	14.6	-	.	Target "Motif:REP-6_PBa" 142 196
Scaffold1	RepeatMasker	similarity	2073826	2074207	26.7	-	.	Target "Motif:Jockey-8_RPr" 651 1036
Scaffold1	RepeatMasker	similarity	2074006	2074375	35.8	-	.	Target "Motif:Jockey-7_HMM" 1845 2217
Scaffold1	RepeatMasker	similarity	2074380	2074424	13.3	+	.	Target "Motif:(ATTTA)n" 1 46
Scaffold1	RepeatMasker	similarity	2075090	2075147	15.5	+	.	Target "Motif:Kolobok-7_CGi" 1956 2014
Scaffold1	RepeatMasker	similarity	2075213	2075277	13.2	-	.	Target "Motif:REP-6B_PBa" 476 537
Scaffold1	RepeatMasker	similarity	2075905	2075930	4	+	.	Target "Motif:(AT)n" 1 28
Scaffold1	RepeatMasker	similarity	2077267	2077288	10	+	.	Target "Motif:(A)n" 1 22
Scaffold1	RepeatMasker	similarity	2078211	2078254	13.6	+	.	Target "Motif:(TTTA)n" 1 44
Scaffold1	RepeatMasker	similarity	2078452	2078470	5.5	+	.	Target "Motif:(TG)n" 1 19
Scaffold1	RepeatMasker	similarity	2079243	2079302	16.9	+	.	Target "Motif:Tx1-6_CQ" 2010 2070
Scaffold1	RepeatMasker	similarity	2080894	2080931	0	+	.	Target "Motif:(AT)n" 1 38
Scaffold1	RepeatMasker	similarity	2081219	2081278	23.3	+	.	Target "Motif:DNA-2B_RPr" 50 110
Scaffold1	RepeatMasker	similarity	2083631	2083653	0	+	.	Target "Motif:(AT)n" 1 23
Scaffold1	RepeatMasker	similarity	2085346	2085369	0	+	.	Target "Motif:(A)n" 1 24
Scaffold1	RepeatMasker	similarity	2086330	2086370	20.4	+	.	Target "Motif:(AAAAG)n" 1 41
Scaffold1	RepeatMasker	similarity	2086331	2086374	11.9	+	.	Target "Motif:(AAAG)n" 1 41
Scaffold1	RepeatMasker	similarity	2091704	2091736	3.8	+	.	Target "Motif:(ATTA)n" 1 31
Scaffold1	RepeatMasker	similarity	2092599	2092671	21.9	+	.	Target "Motif:REP-6_PBa" 117 190
Scaffold1	RepeatMasker	similarity	2092928	2093017	16.9	+	.	Target "Motif:DNA6-9_CGi" 2431 2524
Scaffold1	RepeatMasker	similarity	2092971	2093056	7	-	.	Target "Motif:Tx1-1_CGi" 5927 6012
Scaffold1	RepeatMasker	similarity	2092984	2093077	12.2	+	.	Target "Motif:Helitron-N1_HSal" 447 540
Scaffold1	RepeatMasker	similarity	2094054	2094079	8.2	+	.	Target "Motif:(TTTTA)n" 1 26
Scaffold1	RepeatMasker	similarity	2094457	2094514	16.4	+	.	Target "Motif:REP-6_PBa" 568 622
Scaffold1	RepeatMasker	similarity	2094739	2094756	0	+	.	Target "Motif:(T)n" 1 18
Scaffold1	RepeatMasker	similarity	2094838	2094874	25.5	+	.	Target "Motif:(ATTTTAT)n" 1 37
Scaffold1	RepeatMasker	similarity	2095480	2095502	0	+	.	Target "Motif:(T)n" 1 23
Scaffold1	RepeatMasker	similarity	2095730	2095811	24.1	-	.	Target "Motif:REP-9_PBa" 157 236
Scaffold1	RepeatMasker	similarity	2096883	2096928	25.7	+	.	Target "Motif:(TTTAATT)n" 1 47
Scaffold1	RepeatMasker	similarity	2097515	2097569	18.2	-	.	Target "Motif:Daphne-18_HM" 4081 4135
Scaffold1	RepeatMasker	similarity	2099349	2099414	24.2	+	.	Target "Motif:BEL-3_AEc-I" 4493 4559
Scaffold1	RepeatMasker	similarity	2100483	2100506	13.9	+	.	Target "Motif:(TAAT)n" 1 24
Scaffold1	RepeatMasker	similarity	2105922	2105961	8.9	+	.	Target "Motif:(AAATT)n" 1 39
Scaffold1	RepeatMasker	similarity	2106063	2106153	24.4	+	.	Target "Motif:(ATAATAA)n" 1 89
Scaffold1	RepeatMasker	similarity	2106515	2106558	15.2	+	.	Target "Motif:(TTAT)n" 1 40
Scaffold1	RepeatMasker	similarity	2108855	2108898	12.3	+	.	Target "Motif:REP-6_PBa" 582 622
Scaffold1	RepeatMasker	similarity	2109989	2110071	25.3	-	.	Target "Motif:NAVIMAR1" 1127 1210
Scaffold1	RepeatMasker	similarity	2113212	2113233	0	+	.	Target "Motif:(T)n" 1 22
Scaffold1	RepeatMasker	similarity	2113793	2113835	10.5	+	.	Target "Motif:(TATTT)n" 1 44
Scaffold1	RepeatMasker	similarity	2113795	2113831	14.9	+	.	Target "Motif:(T)n" 1 37
Scaffold1	RepeatMasker	similarity	2115176	2115228	22.9	+	.	Target "Motif:(TAAT)n" 1 53
Scaffold1	RepeatMasker	similarity	2117816	2118301	35.9	+	.	Target "Motif:Jockey-6_RPr" 2991 3500
Scaffold1	RepeatMasker	similarity	2119876	2119901	12.5	+	.	Target "Motif:(T)n" 1 26
Scaffold1	RepeatMasker	similarity	2120460	2120498	24.2	+	.	Target "Motif:(TTTTAT)n" 1 40
Scaffold1	RepeatMasker	similarity	2121312	2121645	32.6	-	.	Target "Motif:Jockey-8_RPr" 798 1135
Scaffold1	RepeatMasker	similarity	2121771	2121849	20.2	+	.	Target "Motif:hAT-50_HM" 936 1021
Scaffold1	RepeatMasker	similarity	2121784	2121860	24.7	+	.	Target "Motif:Ginger1-1_AC" 915 995
Scaffold1	RepeatMasker	similarity	2122167	2122191	8.7	+	.	Target "Motif:(T)n" 1 25
Scaffold1	RepeatMasker	similarity	2123720	2123765	24.1	+	.	Target "Motif:(ATTATA)n" 1 45
Scaffold1	RepeatMasker	similarity	2124434	2124506	25	-	.	Target "Motif:Jockey-1_DAn" 3036 3108
Scaffold1	RepeatMasker	similarity	2124501	2124850	32.9	-	.	Target "Motif:Jockey-6_RPr" 3044 3372
Scaffold1	RepeatMasker	similarity	2126830	2126886	25.9	+	.	Target "Motif:(ATTTTT)n" 1 58
Scaffold1	RepeatMasker	similarity	2127615	2127636	9.8	+	.	Target "Motif:(A)n" 1 22
Scaffold1	RepeatMasker	similarity	2127775	2127814	9.4	+	.	Target "Motif:(AAAT)n" 1 37
Scaffold1	RepeatMasker	similarity	2128134	2128193	22.7	+	.	Target "Motif:(TAA)n" 1 59
Scaffold1	RepeatMasker	similarity	2137979	2138062	21.3	-	.	Target "Motif:REP-6_PBa" 542 622
Scaffold1	RepeatMasker	similarity	2139501	2139616	24.7	-	.	Target "Motif:EnSpm-N10B_HM" 3771 3877
Scaffold1	RepeatMasker	similarity	2139517	2139639	24.4	-	.	Target "Motif:EnSpm-21_HMa" 4430 4561
Scaffold1	RepeatMasker	similarity	2139517	2139613	20.8	-	.	Target "Motif:EnSpm-4_HM" 1274 1377
Scaffold1	RepeatMasker	similarity	2139536	2139613	12	-	.	Target "Motif:Daphne-18_HM" 4504 4579
Scaffold1	RepeatMasker	similarity	2141855	2141890	8.8	+	.	Target "Motif:(AATTATC)n" 1 39
Scaffold1	RepeatMasker	similarity	2143516	2143576	27	+	.	Target "Motif:(ATATTCT)n" 1 60
Scaffold1	RepeatMasker	similarity	2144182	2144238	21.7	+	.	Target "Motif:(CTAATAA)n" 1 58
Scaffold1	RepeatMasker	similarity	2146231	2146294	21	-	.	Target "Motif:hAT-6_HRo" 580 642
Scaffold1	RepeatMasker	similarity	2149955	2149990	12.1	+	.	Target "Motif:(ATTGTC)n" 1 39
Scaffold1	RepeatMasker	similarity	2150060	2150088	20	+	.	Target "Motif:(T)n" 1 29
Scaffold1	RepeatMasker	similarity	2150865	2150882	0	+	.	Target "Motif:(A)n" 1 18
Scaffold1	RepeatMasker	similarity	2151376	2151590	32.9	-	.	Target "Motif:SMAR26" 778 989
Scaffold1	RepeatMasker	similarity	2151388	2151496	25.9	-	.	Target "Motif:Mariner-2_HSal" 971 1080
Scaffold1	RepeatMasker	similarity	2151426	2151585	34.9	-	.	Target "Motif:MARINER_CA" 884 1041
Scaffold1	RepeatMasker	similarity	2151631	2151730	29	-	.	Target "Motif:Mariner-26_RPr" 682 781
Scaffold1	RepeatMasker	similarity	2157077	2157115	18.3	+	.	Target "Motif:(ATATAAA)n" 1 39
Scaffold1	RepeatMasker	similarity	2159169	2159211	20.9	+	.	Target "Motif:DNA8-16_LMi" 2883 2925
Scaffold1	RepeatMasker	similarity	2160620	2160647	15.9	+	.	Target "Motif:(ATA)n" 1 28
Scaffold1	RepeatMasker	similarity	2162460	2162487	11.7	+	.	Target "Motif:(CA)n" 1 28
Scaffold1	RepeatMasker	similarity	2163812	2163846	19.5	+	.	Target "Motif:(AAT)n" 1 35
Scaffold1	RepeatMasker	similarity	2164912	2164996	25.6	+	.	Target "Motif:REP-9_PBa" 155 236
Scaffold1	RepeatMasker	similarity	2164941	2165020	20.7	-	.	Target "Motif:TE-2_LMi" 44 116
Scaffold1	RepeatMasker	similarity	2169024	2169109	22.6	+	.	Target "Motif:REP-6_PBa" 115 196
Scaffold1	RepeatMasker	similarity	2172344	2172367	4.3	+	.	Target "Motif:(TTA)n" 1 26
Scaffold1	RepeatMasker	similarity	2172980	2173019	21.2	+	.	Target "Motif:(TTTTA)n" 1 40
Scaffold1	RepeatMasker	similarity	2173404	2173457	18.1	-	.	Target "Motif:REP-6_PBa" 148 197
Scaffold1	RepeatMasker	similarity	2174537	2174581	19.6	+	.	Target "Motif:(AGTTAGT)n" 1 45
Scaffold1	RepeatMasker	similarity	2178673	2178744	15.3	+	.	Target "Motif:REP-6_PBa" 557 622
Scaffold1	RepeatMasker	similarity	2179026	2179058	20.9	+	.	Target "Motif:(A)n" 1 33
Scaffold1	RepeatMasker	similarity	2180217	2180247	18.5	+	.	Target "Motif:(T)n" 1 31
Scaffold1	RepeatMasker	similarity	2182749	2182797	20.3	+	.	Target "Motif:(TGAAA)n" 1 49
Scaffold1	RepeatMasker	similarity	2183205	2183249	23.3	+	.	Target "Motif:(GTTTTT)n" 1 46
Scaffold1	RepeatMasker	similarity	2183212	2183236	13.2	+	.	Target "Motif:(T)n" 1 25
Scaffold1	RepeatMasker	similarity	2183538	2183568	14.4	+	.	Target "Motif:(TA)n" 1 32
Scaffold1	RepeatMasker	similarity	2183804	2183910	21.5	+	.	Target "Motif:Chapaev3-N1_HR" 1 107
Scaffold1	RepeatMasker	similarity	2183921	2184130	24.4	+	.	Target "Motif:Chapaev-4_HMa" 1652 1861
Scaffold1	RepeatMasker	similarity	2188340	2188392	14.1	-	.	Target "Motif:Kolobok-1_CTe" 1289 1338
Scaffold1	RepeatMasker	similarity	2189185	2189243	20.8	+	.	Target "Motif:(TCATTT)n" 1 59
Scaffold1	RepeatMasker	similarity	2190738	2190767	0	+	.	Target "Motif:(TA)n" 1 31
Scaffold1	RepeatMasker	similarity	2191269	2191401	16.3	+	.	Target "Motif:Chapaev3-N1_HR" 1620 1752
Scaffold1	RepeatMasker	similarity	2191468	2191501	12.8	+	.	Target "Motif:(ATATATA)n" 1 36
Scaffold1	RepeatMasker	similarity	2192414	2192437	0	+	.	Target "Motif:(AT)n" 1 24
Scaffold1	RepeatMasker	similarity	2202778	2202805	7.6	+	.	Target "Motif:(A)n" 1 28
Scaffold1	RepeatMasker	similarity	2203023	2203058	10.8	+	.	Target "Motif:(CTCCC)n" 1 33
Scaffold1	RepeatMasker	similarity	2206176	2206202	7.9	+	.	Target "Motif:(ATTTT)n" 1 28
Scaffold1	RepeatMasker	similarity	2206655	2206698	7.5	+	.	Target "Motif:(TAATAAA)n" 1 45
Scaffold1	RepeatMasker	similarity	2209218	2209277	26.5	+	.	Target "Motif:(AATAAAT)n" 1 62
Scaffold1	RepeatMasker	similarity	2210645	2210689	23.3	+	.	Target "Motif:(TACA)n" 1 47
Scaffold1	RepeatMasker	similarity	2211520	2211554	9.2	+	.	Target "Motif:(TTAATAA)n" 1 38
Scaffold1	RepeatMasker	similarity	2211527	2211562	6.5	+	.	Target "Motif:(TAAT)n" 1 37
Scaffold1	RepeatMasker	similarity	2212441	2212512	26	+	.	Target "Motif:(TTATT)n" 1 73
Scaffold1	RepeatMasker	similarity	2212450	2212494	17.1	+	.	Target "Motif:(TTTA)n" 1 43
Scaffold1	RepeatMasker	similarity	2213344	2213375	22.1	+	.	Target "Motif:(T)n" 1 32
Scaffold1	RepeatMasker	similarity	2213574	2213631	16.4	-	.	Target "Motif:RTE-4_PPac" 2803 2861
Scaffold1	RepeatMasker	similarity	2215909	2216138	26.2	-	.	Target "Motif:Jockey-8_RPr" 814 1049
Scaffold1	RepeatMasker	similarity	2216345	2216841	35.1	-	.	Target "Motif:Jockey-6_RPr" 3217 3692
Scaffold1	RepeatMasker	similarity	2216345	2216649	34.3	-	.	Target "Motif:Jockey-5_RPr" 214 519
Scaffold1	RepeatMasker	similarity	2216399	2216831	31.9	-	.	Target "Motif:Jockey-1_RPr" 1224 1641
Scaffold1	RepeatMasker	similarity	2218516	2218538	9.6	+	.	Target "Motif:(A)n" 1 23
Scaffold1	RepeatMasker	similarity	2219205	2219234	10.8	+	.	Target "Motif:(AAT)n" 1 32
Scaffold1	RepeatMasker	similarity	2221402	2221449	16.2	+	.	Target "Motif:(TAA)n" 1 50
Scaffold1	RepeatMasker	similarity	2221701	2221748	22.6	+	.	Target "Motif:(AATTTGA)n" 1 48
Scaffold1	RepeatMasker	similarity	2223736	2223764	7.4	+	.	Target "Motif:(T)n" 1 29
Scaffold1	RepeatMasker	similarity	2226198	2226227	16	+	.	Target "Motif:(AATA)n" 1 29
Scaffold1	RepeatMasker	similarity	2226368	2226649	9.8	+	.	Target "Motif:DNA-6_RPr" 454 731
Scaffold1	RepeatMasker	similarity	2226846	2226916	2.9	+	.	Target "Motif:(T)n" 1 71
Scaffold1	RepeatMasker	similarity	2231919	2232310	26.8	+	.	Target "Motif:Mariner-39_HSal" 148 559
Scaffold1	RepeatMasker	similarity	2232267	2232326	19.4	+	.	Target "Motif:Mariner-6_LHu" 518 574
Scaffold1	RepeatMasker	similarity	2232314	2232824	26.1	+	.	Target "Motif:Mariner-16_HM" 786 1293
Scaffold1	RepeatMasker	similarity	2232314	2232758	25.3	+	.	Target "Motif:Mariner-5_HSal" 788 1231
Scaffold1	RepeatMasker	similarity	2235307	2235354	25.7	+	.	Target "Motif:(AAATTA)n" 1 48
Scaffold1	RepeatMasker	similarity	2235441	2235505	8.7	+	.	Target "Motif:(ATTTT)n" 1 66
Scaffold1	RepeatMasker	similarity	2236253	2236285	9.7	+	.	Target "Motif:(ATA)n" 1 34
Scaffold1	RepeatMasker	similarity	2236824	2236856	13.5	+	.	Target "Motif:(AAAT)n" 1 35
Scaffold1	RepeatMasker	similarity	2236875	2236912	18.4	+	.	Target "Motif:RTE-1_DYa" 303 340
Scaffold1	RepeatMasker	similarity	2239664	2239699	13.8	+	.	Target "Motif:(TTTTCA)n" 1 34
Scaffold1	RepeatMasker	similarity	2239831	2239907	0	+	.	Target "Motif:(AC)n" 1 77
Scaffold1	RepeatMasker	similarity	2239909	2239970	25.5	-	.	Target "Motif:Sola1-1_AC" 3521 3579
Scaffold1	RepeatMasker	similarity	2240202	2240259	29.5	+	.	Target "Motif:(AAAAA)n" 1 58
Scaffold1	RepeatMasker	similarity	2240328	2240346	0	+	.	Target "Motif:(AT)n" 1 19
Scaffold1	RepeatMasker	similarity	2241809	2241842	13.7	+	.	Target "Motif:(AATA)n" 1 33
Scaffold1	RepeatMasker	similarity	2242374	2242472	24	-	.	Target "Motif:hAT-4_PBa" 714 809
Scaffold1	RepeatMasker	similarity	2242375	2242490	25.9	-	.	Target "Motif:Mariner-59N1_HSal" 347 468
Scaffold1	RepeatMasker	similarity	2242392	2242500	25.7	-	.	Target "Motif:Ginger1-5_HM" 3660 3769
Scaffold1	RepeatMasker	similarity	2242431	2242515	25.6	-	.	Target "Motif:Polinton-3_LMi" 4787 4868
Scaffold1	RepeatMasker	similarity	2244089	2244137	16.1	+	.	Target "Motif:(AAAATA)n" 1 52
Scaffold1	RepeatMasker	similarity	2244558	2244587	15.8	+	.	Target "Motif:(TAAAA)n" 1 29
Scaffold1	RepeatMasker	similarity	2245127	2245171	0	+	.	Target "Motif:(TG)n" 1 45
Scaffold1	RepeatMasker	similarity	2247208	2247225	0	+	.	Target "Motif:(TAG)n" 1 18
Scaffold10	RepeatMasker	similarity	3	40	24.8	+	.	Target "Motif:(TTTTTA)n" 1 38
Scaffold10	RepeatMasker	similarity	41	426	31.6	-	.	Target "Motif:Jockey-8_RPr" 742 1135
[truncated: 822,534+ more rows]
