# Supplementary material for: Dnmt1 is essential for egg production and embryo viability in the large milkweed bug, Oncopeltus fasciatus
Source: Epigenetics Chromatin. 2019 Jan 7;12:6. doi: 10.1186/s13072-018-0246-5 (PMC6322253; doi:10.1186/s13072-018-0246-5)
Supplement: Supplementary file 1 — Additional file 1: Fig. S1. Identification of O. fasciatus DNA methyltransferases. a Phylogenetic relationship of DNA methyltransferases identified the de novo (Dnmt3) and maintenance (Dnmt1) DNA methyltransferase in O. fasciatus. Node support with ≤ 0.5 posterior probability is indicated—other nodes are ≥ 0.95. Branch lengths are in amino acid substitutions per site. Species names are represented as abbreviations: Acy. pis.: Acyrthosiphon pisum, Aed. aeg.: Aedes aegypti, Aed. alb.: Aedes albopictus, Ano. gam.: Anopheles gambiae, Api. mel.: A. mellifera, Bom. mor.: Bo. mori, Cam. flo.: Camponotus floridanus, Cop. flo.: Copidosoma floridanum, Cul. qui.: Culex pipiens quinquefasciatus, Dro. mel.: Drosophila melanogaster, Har. sal.: Harpegnathos saltator, Mic. dem.: Microplitis demolitor, Nas. vit.: Nasonia vitripennis, Nic. ves.: Nicrophorus vespilloides, Onc. fas.: O. fasciatus, Cer. bir.: Ooceraea (Cerapachys) biroi, Pol. can.: Polistes canadensis, Pol. dom.: Polistes dominula, Sol. inv.: Solenopsis invicta, Tri. cas.: Tribolium castaneum, and Zoo. nev.: Z. nevadensis. b A to scale representation of Dnmt1 and protein domains identified in O. fasciatus and M. musculus. Fig. S2. Assessment of RNAi treatment targeting S-adenosyl-L-methionine (AdoMet) region (ds-dnmt1-2) of Dnmt1 produces similar results as ds-dnmt1-1. a Assessment of RNAi treatment targeting Dnmt1 using qRT-PCR demonstrates successful reduction in transcription in ovaries compared to control. b Whole ovaries from ds-dnmt1-2 females removed 12–14 days post-injection. c Control follicular epithelium nuclei. d ds-dnmt1-1 follicular epithelium nuclei. e ds-dnmt1-2 follicular epithelium nuclei. For c–e scale bar corresponds to 100 µm. Fig. S3. DNA methylation consequences following posttranscriptional knockdown of Dnmt1 are restricted to ovaries. a Assessment of RNAi treatment targeting Dnmt1 using qRT-PCR demonstrates successful reduction in transcription compared to control across all tissues sampled. Col [file 13072_2018_246_MOESM1_ESM.zip › ESM/table_s11.bewick_et_al.dnmt1.12052018.xlsx]

## Sheet: Sheet1
Transposable element	Ovary 1	Ovary 2	Gut	Head	Thorax
Chapeav	0.5	0.9999	1	1	0.2493
Copia	0.5002	0.692	0.3554	0.3152	0.8234
EnSpm	0.5001	0.5881	0.6521	0.1468	0.8172
Gypsy	0.5	0.7001	0.4998	0.3917	0.7292
Helitron	0.5001	0.9462	0.7843	0.9948	0.9858
Jockey	0.5	0.8641	0.7844	0.7533	0.9998
L2	0.5001	0.7076	0.6156	0.6413	0.353
Mariner	0.5	0.483	0.9997	0.9999	0.9996
Penelope	0.5001	0.4408	0.2993	0.848	0.7181
RTE	0.5003	0.427	0.5779	0.4576	0.5059
