# Supplementary material for: Dnmt1 is essential for egg production and embryo viability in the large milkweed bug, Oncopeltus fasciatus
Source: Epigenetics Chromatin. 2019 Jan 7;12:6. doi: 10.1186/s13072-018-0246-5 (PMC6322253; doi:10.1186/s13072-018-0246-5)
Supplement: Supplementary file 1 — Additional file 1: Fig. S1. Identification of O. fasciatus DNA methyltransferases. a Phylogenetic relationship of DNA methyltransferases identified the de novo (Dnmt3) and maintenance (Dnmt1) DNA methyltransferase in O. fasciatus. Node support with ≤ 0.5 posterior probability is indicated—other nodes are ≥ 0.95. Branch lengths are in amino acid substitutions per site. Species names are represented as abbreviations: Acy. pis.: Acyrthosiphon pisum, Aed. aeg.: Aedes aegypti, Aed. alb.: Aedes albopictus, Ano. gam.: Anopheles gambiae, Api. mel.: A. mellifera, Bom. mor.: Bo. mori, Cam. flo.: Camponotus floridanus, Cop. flo.: Copidosoma floridanum, Cul. qui.: Culex pipiens quinquefasciatus, Dro. mel.: Drosophila melanogaster, Har. sal.: Harpegnathos saltator, Mic. dem.: Microplitis demolitor, Nas. vit.: Nasonia vitripennis, Nic. ves.: Nicrophorus vespilloides, Onc. fas.: O. fasciatus, Cer. bir.: Ooceraea (Cerapachys) biroi, Pol. can.: Polistes canadensis, Pol. dom.: Polistes dominula, Sol. inv.: Solenopsis invicta, Tri. cas.: Tribolium castaneum, and Zoo. nev.: Z. nevadensis. b A to scale representation of Dnmt1 and protein domains identified in O. fasciatus and M. musculus. Fig. S2. Assessment of RNAi treatment targeting S-adenosyl-L-methionine (AdoMet) region (ds-dnmt1-2) of Dnmt1 produces similar results as ds-dnmt1-1. a Assessment of RNAi treatment targeting Dnmt1 using qRT-PCR demonstrates successful reduction in transcription in ovaries compared to control. b Whole ovaries from ds-dnmt1-2 females removed 12–14 days post-injection. c Control follicular epithelium nuclei. d ds-dnmt1-1 follicular epithelium nuclei. e ds-dnmt1-2 follicular epithelium nuclei. For c–e scale bar corresponds to 100 µm. Fig. S3. DNA methylation consequences following posttranscriptional knockdown of Dnmt1 are restricted to ovaries. a Assessment of RNAi treatment targeting Dnmt1 using qRT-PCR demonstrates successful reduction in transcription compared to control across all tissues sampled. Col [file 13072_2018_246_MOESM1_ESM.zip › ESM/table_s12.bewick_et_al.dnmt1.12052018.xlsx]

## Sheet: Sheet1
Gene model	GO term(s)
OFAS003674-RA	GO:0004555, GO:0005991
OFAS008166-RA	GO:0016020, GO:0007154, GO:0005509, GO:0007154, GO:0016021
OFAS009849-RA	GO:0000166, GO:0003676, GO:0000003, GO:0003723, GO:0000381, GO:0007283, GO:0005515, GO:0019101, GO:0071011, GO:0030237, GO:0006397, GO:0003729, GO:0000398, GO:0042802, GO:0019102, GO:0007530, GO:0036002, GO:0000245, GO:0003676
OFAS010600-RA	GO:0005524, GO:0070534, GO:0046330, GO:0007629, GO:0007412, GO:0045977, GO:0031625, GO:0060074, GO:0061631, GO:1902916, GO:0031624, GO:0051124, GO:0007625, GO:0006301, GO:0010942, GO:0000209, GO:0061057, GO:0035370, GO:0061630, GO:0007630, GO:0005634, GO:0008594, GO:0048471, GO:0007409, GO:0004842, GO:0006979, GO:0072347
OFAS015348-RA	GO:0009306, GO:0007436, GO:0030126, GO:0035158, GO:0010883, GO:0006890, GO:0006909
OFAS004408-RA	GO:0004930, GO:0007186, GO:0016021, GO:0007186, GO:0016021, GO:0004930
OFAS007241-RA	GO:0047022, GO:0047035, GO:0030678, GO:0004526, GO:0008202, GO:0006631, GO:0005829, GO:0004303, GO:0005739, GO:0006637, GO:0016229, GO:0008209, GO:0090646, GO:0008205, GO:0008210, GO:0018454, GO:0055114, GO:0016491
OFAS013397-RA	GO:0017025, GO:0097550, GO:0005634, GO:0006357, GO:0001174, GO:0017025, GO:0051101, GO:0070897, GO:0008134, GO:0006367
OFAS005409-RA	GO:0050660, GO:0003995, GO:0055114, GO:0016592, GO:0001104, GO:0050660, GO:0003995, GO:0055114, GO:0006367, GO:0048813, GO:0003995, GO:0055114
OFAS003622-RA	GO:0055085, GO:0042626, GO:0016021, GO:0042626
OFAS011406-RA	GO:0005509
OFAS017578-RA	GO:0000287, GO:0004647, GO:0006563, GO:0005509, GO:0030431, GO:0007422, GO:0006564, GO:0007411, GO:0045433, GO:0048149
OFAS008062-RA	GO:0005524, GO:0004672, GO:0006468
OFAS015336-RA	GO:0005634, GO:0061630, GO:0031625, GO:0005737, GO:0004842, GO:0043161, GO:0070628, GO:0051726, GO:0000209
OFAS004779-RA	GO:0016020
OFAS000737-RA	GO:0003924, GO:0005525, GO:0007264, GO:0005622, GO:0005525, GO:0005770, GO:0031982, GO:0043025, GO:0016192, GO:0003924, GO:0005515, GO:0005794, GO:0032482, GO:0005525, GO:0045202
OFAS005601-RA	GO:0005509, GO:0016021, GO:0005515, GO:0005509
OFAS008526-RA	GO:0042302
OFAS005830-RA	GO:0005515
OFAS018785-RA	GO:0005743, GO:0055088, GO:0007005
OFAS005511-RA	GO:1901363, GO:0097159, GO:0016787
OFAS009050-RA	GO:0004930, GO:0007186, GO:0016021
OFAS017439-RA	GO:0033925, GO:0017022, GO:0005764, GO:0005737, GO:0033925
OFAS004734-RA	GO:0019557, GO:0004397, GO:0005737, GO:0019556
OFAS001851-RA	GO:0003674, GO:0060271, GO:1905515, GO:0061512, GO:0030991, GO:0035721, GO:0097730, GO:0072594, GO:0035720, GO:0061512, GO:0005737, GO:0042733, GO:0035721, GO:0007227, GO:0048593, GO:0036064, GO:0060971, GO:0031514, GO:0035735, GO:0005886, GO:0060831, GO:0032391, GO:0060830, GO:0035115, GO:0010172, GO:0021914, GO:0050680, GO:0001843, GO:0030991, GO:0097546
OFAS007641-RA	GO:0007018, GO:0071910, GO:0005524, GO:0030286, GO:0005509, GO:0003777
OFAS017809-RA	GO:0042254, GO:0005762, GO:0030529, GO:0032543, GO:0006412, GO:0003735
OFAS000118-RA	GO:0008033
OFAS011930-RA	GO:0005524, GO:0005524, GO:0006457, GO:0051082, GO:0006457, GO:0006458, GO:0005524, GO:0061077, GO:0042623, GO:0005832, GO:0007424, GO:0051082, GO:0044183, GO:0007430
OFAS019456-RA	GO:0006623, GO:0019538, GO:0031902
OFAS002554-RA	GO:0070389, GO:0005829, GO:0043234, GO:0031072, GO:0030544, GO:0051087, GO:0046983
OFAS005123-RA	GO:0000079, GO:0019901, GO:0016021, GO:0000079, GO:0019901
OFAS016308-RA	GO:0004476, GO:0005975, GO:0008270
OFAS002967-RA	GO:0070567, GO:0016740
OFAS008764-RA	GO:0016491, GO:0055114, GO:0055114, GO:0016491
OFAS003362-RA	GO:0016021
OFAS000798-RA	GO:0003676, GO:0005524, GO:1901363, GO:0097159
OFAS001206-RA	GO:0009987
OFAS001848-RA	GO:0016491, GO:0055114, GO:0003824, GO:0043167, GO:0016614, GO:0009055, GO:0051537, GO:0005506, GO:0050660, GO:0004854, GO:0055114, GO:0016903, GO:0004031, GO:0006081, GO:0005829, GO:0009115
OFAS010396-RA	GO:0017183, GO:0032451, GO:0005737
OFAS014223-RA	GO:0005515
OFAS019475-RA	GO:0007432, GO:0007165, GO:0008347, GO:0008045, GO:0005043, GO:0007411
OFAS004261-RA	GO:0005070, GO:0019730, GO:0005737, GO:0008293, GO:0042169, GO:0045500, GO:0005515, GO:0046578, GO:0042461, GO:0008595, GO:0035220, GO:0005886
OFAS014152-RA	GO:0005762, GO:0032543, GO:0003735
OFAS010742-RA	GO:0006486, GO:0008375
OFAS010399-RA	GO:0030992, GO:0005929, GO:0005813, GO:0005929, GO:0030992, GO:0003674, GO:0060271, GO:0005813
OFAS002851-RA	GO:0046872
OFAS012015-RA	GO:0016614, GO:0050660, GO:0055114, GO:0016614, GO:0055114
OFAS000587-RA	GO:0006811, GO:0016020, GO:0005249, GO:0005230, GO:0098794, GO:0005892, GO:0030054, GO:0015464, GO:0042166, GO:0007271, GO:0099565, GO:0071805
OFAS017626-RA	GO:0000166, GO:0003677, GO:0005634, GO:0003677, GO:0016035, GO:0019985, GO:0003887, GO:0008408, GO:0042276, GO:0000166, GO:0000724
OFAS015998-RA	GO:0042438, GO:0048067
OFAS010507-RA	GO:0000166, GO:0004812, GO:0005524, GO:0006418
OFAS000984-RA	GO:0003677, GO:0005634, GO:0000981, GO:0046982, GO:0008584, GO:0008585, GO:0035262, GO:0007281, GO:0010467, GO:0001708, GO:0045944, GO:0007298, GO:0003677, GO:0005634, GO:0006355
OFAS011120-RA	GO:0045298, GO:0007095, GO:0005700, GO:0005085, GO:0005737, GO:0033129, GO:0006302, GO:0031573, GO:2000736, GO:0005886, GO:0005634, GO:0071480, GO:0045793, GO:0008017, GO:0005088, GO:0005509, GO:0040018
OFAS001263-RA	GO:0003723, GO:0005634, GO:0042565, GO:0046825, GO:0005737, GO:0006405, GO:0008536, GO:0005049, GO:0006886, GO:0008536
OFAS004578-RA	GO:0046872, GO:0003676
OFAS001534-RA	GO:0003677, GO:0003910, GO:0006281, GO:0006310, GO:0003910, GO:0006281, GO:0006310, GO:0003910, GO:0005524, GO:0006281, GO:0006310, GO:0003677, GO:0071897, GO:0005524, GO:0051103, GO:0006260, GO:0003910, GO:0006310, GO:0005634, GO:0003677, GO:0005524, GO:0003910, GO:1903461, GO:0005737, GO:0071897, GO:0051103, GO:0005739, GO:0006310, GO:0043596
OFAS002345-RA	GO:0006810, GO:0015078, GO:0015991, GO:0033179
OFAS018591-RA	GO:0016021, GO:0055085
OFAS000573-RA	GO:0018193, GO:0012505, GO:0018193, GO:0016020
OFAS013534-RA	GO:0003924, GO:0005525, GO:0035099, GO:0005575, GO:0007498, GO:0007516, GO:0005622, GO:0030707, GO:0022409, GO:0003924, GO:0035011, GO:0005509, GO:0007264, GO:0005525, GO:0006974, GO:0007298
OFAS010520-RA	GO:0030246, GO:0030246, GO:0005829, GO:0016936, GO:0008039
OFAS005592-RA	GO:0005975, GO:0008152, GO:0016787
OFAS010049-RA	GO:0005622, GO:0035556
OFAS018815-RA	GO:0019991, GO:0005918, GO:0005887, GO:0050808
OFAS007572-RA	GO:0008270
OFAS008668-RA	GO:0016491, GO:0055114, GO:0055114, GO:0016491
OFAS017124-RA	GO:0050777, GO:0042832, GO:0005576
OFAS008198-RA	GO:0003674, GO:0005575, GO:0008150
OFAS000552-RA	GO:0000214, GO:0005634, GO:0006388, GO:0006379, GO:0051731, GO:0006378, GO:0005849, GO:0005524, GO:0031124, GO:0005849, GO:0031124
OFAS005682-RA	GO:0008375, GO:0007451, GO:0005783, GO:0048477, GO:0036011, GO:0007450, GO:0005797, GO:0005795, GO:0008194, GO:0033829, GO:0030173, GO:0006004, GO:0001745, GO:0008593, GO:0007293, GO:0048749, GO:0048190, GO:0007476, GO:0008587, GO:0036099, GO:0006493, GO:0001708, GO:0005794, GO:0035017, GO:0045746, GO:0007219, GO:0016020, GO:0016757
OFAS006823-RA	GO:0046872, GO:0005634, GO:0051170, GO:0019102, GO:0035214, GO:0048666, GO:0003676, GO:0016319, GO:0006357, GO:0001933, GO:2000035, GO:0030838
OFAS003991-RA	GO:0016429, GO:0030488, GO:0031515
OFAS002440-RA	GO:0044424, GO:0043227, GO:0005575, GO:0008270
OFAS014017-RA	GO:0016428, GO:0005634, GO:0030488, GO:0000049, GO:0005737, GO:0005730, GO:0001510, GO:0007614, GO:0008168
OFAS016709-RA	GO:0005741, GO:0006626, GO:0006626, GO:0005741
OFAS018584-RA	GO:0005575, GO:0003674, GO:0010629, GO:0003676
OFAS009612-RA	GO:0004252, GO:0006508, GO:0016787
OFAS007425-RA	GO:0003729, GO:0003676, GO:1901363, GO:0097159
OFAS000132-RA	GO:0005623, GO:0045454, GO:0050965
OFAS009744-RA	GO:0007156, GO:0005509, GO:0016021, GO:0005886
OFAS002114-RA	GO:0051287, GO:0004616, GO:0055114, GO:0004616, GO:0006520, GO:0008442, GO:0051287, GO:0005739, GO:0055114, GO:0009083, GO:0016616
OFAS000962-RA	GO:0016614, GO:0050660, GO:0055114, GO:0016614, GO:0055114
OFAS008411-RA	GO:0004252, GO:0003674, GO:0030176, GO:0030433, GO:0042742, GO:0030968, GO:0016021, GO:0005789
OFAS016652-RA	GO:0016020, GO:0043065, GO:0010906, GO:0005739
OFAS015954-RA	GO:0016020, GO:0030001, GO:0046873, GO:0055085
OFAS011171-RA	GO:0048812
OFAS013038-RA	GO:0003677, GO:0005524, GO:0005700, GO:0004386, GO:0007283, GO:0070615, GO:0000122, GO:0051312, GO:0006357, GO:0005515, GO:0005829, GO:0003682, GO:0043044, GO:0008270, GO:0016887, GO:0045892, GO:0042766, GO:0030261, GO:0005634, GO:0051276, GO:0035327, GO:0007517, GO:0071923, GO:0004003, GO:0048813, GO:0031491, GO:0016581, GO:0003677, GO:0005524, GO:0005634, GO:0006355, GO:0008270, GO:0016818
OFAS018818-RA	GO:0030514, GO:0031410, GO:0016567, GO:0010629, GO:0007616, GO:0005515, GO:2000331, GO:0008582, GO:0008270, GO:0006914, GO:0050808, GO:0050965, GO:0005886, GO:0045886, GO:0048678, GO:0030509, GO:0004842, GO:0007628, GO:0040011
OFAS005031-RA	GO:0016021, GO:0022857, GO:0055085, GO:0055085, GO:0016021, GO:0008514, GO:0045471
OFAS006088-RA	GO:0005575, GO:0052689, GO:0008150
OFAS007761-RA	GO:0005747, GO:0006120, GO:0003954
OFAS019137-RA	GO:0005506, GO:0016705, GO:0020037, GO:0055114, GO:0020037, GO:0008045, GO:0005506, GO:0007494, GO:0007391, GO:0055114, GO:0008258, GO:0007417, GO:0006697, GO:0016705, GO:0042768, GO:0005739
OFAS009238-RA	GO:0016787, GO:0005524, GO:0005524
OFAS006047-RA	GO:0005524, GO:0006508, GO:0008233, GO:0005524, GO:0030163, GO:0005737
OFAS000506-RA	GO:0005575, GO:0003674, GO:0008150
OFAS011578-RA	GO:0005576, GO:0006869, GO:0008289
OFAS013789-RA	GO:0009267, GO:0048477, GO:0007286, GO:0043066, GO:0005737, GO:0061631, GO:0042787, GO:0004842, GO:0012501, GO:0009966, GO:0032465, GO:0000209, GO:0016242, GO:0045849
OFAS003316-RA	GO:0051959, GO:0003341, GO:0045505, GO:0036159, GO:0008569, GO:0045503, GO:0036156, GO:0000166, GO:0017111
OFAS014726-RA	GO:0006457, GO:0051082
OFAS006199-RA	GO:0016020, GO:0016740
OFAS003977-RA	GO:0005488
OFAS018996-RA	GO:0005634, GO:0003723, GO:0070478, GO:0005524, GO:0000381, GO:0055087, GO:0004386, GO:0004004
OFAS017965-RA	GO:0016433, GO:0005730, GO:0016433
OFAS011546-RA	GO:0006479, GO:0008168, GO:0006355, GO:0016274, GO:0018216, GO:0007318, GO:0035076, GO:0005829, GO:0005634, GO:0008298, GO:0008469, GO:0035246, GO:0030719, GO:0008276, GO:0006351, GO:0007315, GO:0040007, GO:0035243
OFAS007605-RA	GO:0003674, GO:0005769, GO:0005737, GO:0008150
OFAS005227-RA	GO:0016021, GO:0048675, GO:0035151, GO:0007560, GO:0008366, GO:0016319, GO:0035011, GO:0048812, GO:0048036, GO:0007173, GO:0050808, GO:0016328, GO:0005919, GO:0005886, GO:0007158, GO:0061343, GO:0005918, GO:0008045, GO:0035230, GO:0030175, GO:0048813, GO:0007409, GO:0019991, GO:0060857, GO:0072499, GO:0008049, GO:0045924, GO:0005509, GO:0021682, GO:0008050
OFAS002110-RA	GO:0005615, GO:0010951, GO:0016021, GO:0004866
OFAS002052-RA	GO:0016579, GO:0036459
OFAS006715-RA	GO:0006396, GO:0003723, GO:0005634, GO:0000166, GO:0030529
OFAS018957-RA	GO:0005634, GO:0008270, GO:0003676
OFAS014725-RA	GO:0003674, GO:0005575, GO:0008150, GO:0046983
OFAS014322-RA	GO:0005575, GO:0008152, GO:0008168, GO:0008152, GO:0008168
OFAS018097-RA	GO:0004252, GO:0006508, GO:0051017, GO:0007010, GO:0035220, GO:0005886
OFAS005017-RA	GO:0004832, GO:0000166, GO:0005829, GO:0006438, GO:0000166, GO:0004812, GO:0005524, GO:0006418, GO:0000166, GO:0006418
OFAS016190-RA	GO:0005215, GO:0006810, GO:0016020, GO:0055085, GO:0016020, GO:0055085, GO:0005215
OFAS003645-RA	GO:0045892, GO:0003707, GO:0005634, GO:0008270, GO:0043565, GO:0010906, GO:0043401, GO:0003700, GO:0003707, GO:0003677, GO:0005634, GO:0006355, GO:0006351, GO:0030522, GO:0004887, GO:0043401
OFAS005377-RA	GO:0005737, GO:0017089, GO:0046836, GO:0051861, GO:0120013, GO:0005737, GO:0120009
OFAS010745-RA	GO:0042302
OFAS016948-RA	GO:0012505, GO:0003674, GO:0005783, GO:0006616
OFAS010056-RA	GO:0005515, GO:0000338, GO:0007095, GO:0019781, GO:0048142, GO:0046331, GO:0048140, GO:0007281, GO:0006511, GO:0036099, GO:0008180, GO:0051726, GO:0050821
OFAS011610-RA	GO:0005525, GO:0000398, GO:0003746, GO:0006414, GO:0005737, GO:0071013, GO:0003924, GO:0046579, GO:0005829, GO:0030532, GO:0005682, GO:0070374, GO:0071011, GO:0005525
OFAS003905-RA	GO:0008152, GO:0016758
OFAS003925-RA	GO:0000166, GO:0046872, GO:0070588, GO:0046872, GO:0005524, GO:0005388, GO:0016021
OFAS003001-RA	GO:0003674, GO:0030198, GO:0005578
OFAS005433-RA	GO:0003677, GO:0005524, GO:0016787, GO:1901363, GO:0097159, GO:0006281, GO:0000712, GO:0043240, GO:0005515, GO:0003682, GO:0031297, GO:0071821, GO:0005634, GO:0003677, GO:0006281, GO:0000725, GO:0005524, GO:0032508, GO:0006302, GO:0045950, GO:0043140, GO:0043138, GO:0035825, GO:0045003
OFAS017172-RA	GO:0002121
OFAS012561-RA	GO:0006355, GO:0016747
OFAS011744-RA	GO:0007399, GO:0005634, GO:0046983, GO:0006357, GO:0005515, GO:0010906, GO:0043565, GO:0006955, GO:0055088, GO:0003700
OFAS000358-RA	GO:0005634, GO:0005737, GO:0004594, GO:0015937
OFAS003375-RA	GO:0051260, GO:0002121, GO:0090327, GO:0008049, GO:0030431, GO:0051260, GO:0005886
OFAS014087-RA	GO:0004252, GO:0006508
OFAS017030-RA	GO:0004252, GO:0006508
OFAS002334-RA	GO:0016620, GO:0055114, GO:0007525, GO:0006006, GO:0007520, GO:0006096, GO:0051287, GO:0055114, GO:0050661, GO:0030018, GO:0031430, GO:0004365, GO:0016620, GO:0044723, GO:0000166, GO:0044281, GO:0050662
OFAS000165-RA	GO:0030713, GO:0060429, GO:0043328, GO:0009792, GO:0032509, GO:0097352, GO:0005515, GO:0006914, GO:0008593, GO:0042059, GO:0007293, GO:0030036, GO:0048749, GO:0000813, GO:0010796, GO:0044130, GO:0007291, GO:0043162, GO:0032403, GO:0016322
OFAS003213-RA	GO:0030833, GO:0005634, GO:0034316, GO:0071846, GO:0071944, GO:0030027, GO:0071933, GO:0048471, GO:0003779, GO:0031344, GO:0007298, GO:0003779, GO:0034316, GO:0005622, GO:0071933, GO:0003725, GO:0034316, GO:0071933, GO:0003779, GO:0005622
OFAS000761-RA	GO:0008017, GO:0046600
OFAS019018-RA	GO:0010181
OFAS009684-RA	GO:2000060, GO:0097602
OFAS007215-RA	GO:0043687, GO:0006986, GO:0018279, GO:0004579, GO:0006516, GO:0030433, GO:0043686, GO:0008250, GO:0016021
OFAS009910-RA	GO:0043067, GO:0035071
OFAS012201-RA	GO:0005515, GO:0005634, GO:0016567, GO:0000790, GO:0004842, GO:0048813, GO:0048666, GO:0006325, GO:0003682, GO:0008270, GO:0007422, GO:0007411
OFAS013400-RA	GO:0004970, GO:0005234, GO:0016020, GO:0060025, GO:0005234, GO:0015277, GO:0005886, GO:0006811
OFAS007535-RA	GO:0003676, GO:0008270, GO:0003676, GO:0000166, GO:0008270, GO:0003676
OFAS003232-RA	GO:0016301, GO:0008630, GO:0005634, GO:0006281, GO:0005524, GO:0004674, GO:0006468, GO:0003676
OFAS000801-RA	GO:0003723, GO:0005524, GO:0004386
OFAS003438-RA	GO:0009116, GO:0046331, GO:0003824
OFAS012034-RA	GO:0016020, GO:0005524, GO:0006508, GO:0004222, GO:0005739
OFAS009743-RA	GO:0005509, GO:0007156, GO:0016020, GO:0016020, GO:0007155, GO:0003824
OFAS003948-RA	GO:0003729, GO:0003676
OFAS019360-RA	GO:0006811, GO:0016020, GO:0048812, GO:0006821, GO:0016021, GO:0005886, GO:0008068
OFAS014585-RA	GO:0003774, GO:0005524, GO:0016459
OFAS009993-RA	GO:0005575, GO:0016042, GO:0052689, GO:0016298
OFAS004252-RA	GO:0035145, GO:0003676
OFAS006464-RA	GO:0005216, GO:0034220, GO:0016021, GO:0034703, GO:0005887, GO:0055085, GO:0001964, GO:0010996, GO:0050976, GO:0050884, GO:0009270, GO:0006816, GO:0006812, GO:0005261, GO:0048060, GO:0007605, GO:0007628, GO:0005262, GO:0050974
OFAS005099-RA	GO:0004553, GO:0005975, GO:0016798
OFAS016579-RA	GO:0033181, GO:0000220, GO:0070072, GO:0051117, GO:0007035, GO:0015986, GO:0015991, GO:0005886, GO:0016471, GO:0046961, GO:0015078, GO:0015991, GO:0033179, GO:0044707, GO:0043227
OFAS014616-RA	GO:0006464, GO:0004719, GO:0042742, GO:0005737
OFAS018671-RA	GO:0004672, GO:0005524, GO:0006468, GO:0072332, GO:0050321, GO:0005524, GO:0044773, GO:0051091, GO:0035234, GO:0004672, GO:0006974, GO:0006282, GO:0008630, GO:0005634, GO:0000077, GO:0006468, GO:0071480, GO:0006915, GO:0018107, GO:0007281, GO:0042770, GO:0018105, GO:0030717, GO:0004674, GO:0045944, GO:0006919
OFAS019602-RA	GO:0050802, GO:0005249, GO:0055085, GO:0006813, GO:0016057, GO:0014059, GO:0045938, GO:0007637, GO:1903294, GO:0008340, GO:0005887, GO:0071484, GO:0045475, GO:0071632, GO:0042178, GO:0004364, GO:0043295, GO:0008144, GO:0005829, GO:0005640, GO:0007568
OFAS005470-RA	GO:0006810, GO:0016787, GO:0005622, GO:0005215
OFAS012628-RA	GO:0008887, GO:0006468, GO:0005737
OFAS013994-RA	GO:0005515
OFAS003843-RA	GO:0005515, GO:0003677, GO:0005634
OFAS008938-RA	GO:0005615, GO:0019732, GO:0050830, GO:0045087, GO:0005576, GO:0008200
OFAS011574-RA	GO:0004672, GO:0005524, GO:0006468, GO:0030382, GO:0016006, GO:0005524, GO:0043069, GO:0042787, GO:0005737, GO:0000422, GO:0007274, GO:0005515, GO:0035234, GO:0004672, GO:0010821, GO:0005739, GO:0000266, GO:0090141, GO:0047497, GO:0048749, GO:0006468, GO:0010637, GO:0043524, GO:0051654, GO:0007005, GO:0006979, GO:0004674, GO:1902956, GO:0048078, GO:0048312
OFAS018566-RA	GO:0007455, GO:0010941, GO:0048477, GO:0030178, GO:0005102, GO:0035019, GO:0005737, GO:0019901, GO:0090090, GO:0005886, GO:0006909, GO:0005634, GO:0007507, GO:0007447, GO:0007476, GO:0042594, GO:0016055, GO:0005096, GO:0008013
OFAS006354-RA	GO:0016020, GO:0005515
OFAS000383-RA	GO:0005515, GO:0005575, GO:0008270, GO:0008150
OFAS003835-RA	GO:0005885, GO:0034314, GO:0051015, GO:0030833, GO:0000902, GO:0016477, GO:0005885, GO:0034314, GO:0005200, GO:0005737, GO:0030027, GO:0003779, GO:0006909, GO:0005885, GO:0015629, GO:0030833, GO:0034314
OFAS007550-RA	GO:0005515
OFAS012066-RA	GO:0046331
OFAS008564-RA	GO:0015991, GO:0005509, GO:0015078, GO:0033180, GO:0015078, GO:0015991, GO:0033180
OFAS004021-RA	GO:0004252, GO:0006508
OFAS017840-RA	GO:0008616, GO:0008479, GO:0005737
OFAS017590-RA	GO:0006457, GO:0012505, GO:0005783, GO:0034976, GO:0003756, GO:0045454, GO:0045454
OFAS007151-RA	GO:0007034
OFAS019555-RA	GO:0046330, GO:0070507, GO:0042995, GO:0043027, GO:0003824, GO:0005737, GO:0035071, GO:0043065, GO:0007435, GO:0010506, GO:0048102
OFAS018143-RA	GO:0003333, GO:0015171, GO:0016020, GO:0050832, GO:0005887, GO:0015179, GO:0003333, GO:0060356, GO:0015297
OFAS013555-RA	GO:0004970, GO:0016020, GO:0005230, GO:0005234, GO:0008328, GO:0004971, GO:0006812, GO:0032281
OFAS001963-RA	GO:0005524, GO:0016887
OFAS003568-RA	GO:0005576, GO:0005549, GO:0007606
OFAS008007-RA	GO:0016020
OFAS015986-RA	GO:0060285, GO:0005575, GO:0003674
OFAS000963-RA	GO:0016614, GO:0050660, GO:0055114, GO:0016614, GO:0055114
OFAS017343-RA	GO:0005929, GO:0034452, GO:0007098, GO:0034464, GO:1905515, GO:0060271, GO:0000242, GO:0003777
OFAS001759-RA	GO:0005524, GO:0006457, GO:0005524, GO:0051082, GO:0005737
OFAS005897-RA	GO:0046872, GO:0005515, GO:0051015, GO:0007629, GO:0031532, GO:0005925, GO:0045214, GO:0007016, GO:0003779, GO:0030018, GO:0005515, GO:0051017, GO:0005509
OFAS006422-RA	GO:0005840, GO:0003677, GO:0005524, GO:0006355, GO:0006260, GO:0055114, GO:0032508, GO:0006352, GO:0005739, GO:0003735, GO:0003700, GO:0006412, GO:0004739, GO:0003678, GO:0016987, GO:0006086, GO:0008152, GO:0016624, GO:0045254, GO:0006090, GO:0005739, GO:0004739, GO:0006086
OFAS014562-RA	GO:0003674, GO:0034332, GO:0001952, GO:0001556, GO:0005737
OFAS009714-RA	GO:0006490, GO:0004377, GO:0005789, GO:0033577, GO:0016020
OFAS008928-RA	GO:0000166, GO:0003676, GO:0003676
OFAS004504-RA	GO:1901363, GO:0097159, GO:0016301, GO:0044237
OFAS005453-RA	GO:0005158
OFAS014514-RA	GO:0005575, GO:0017048, GO:0007476, GO:0003779, GO:0005515, GO:0035317, GO:0030837, GO:0001736, GO:0035320, GO:0016055, GO:0003779, GO:0016043
OFAS009090-RA	GO:0005509
OFAS003791-RA	GO:0003333, GO:0015171, GO:0016020, GO:0003333, GO:0016021, GO:0015171
OFAS009125-RA	GO:0000338, GO:0007095, GO:0048477, GO:0007310, GO:0005737, GO:0048140, GO:0001751, GO:0005515, GO:0008347, GO:0008180, GO:0035204, GO:1903364, GO:0019781, GO:0019784, GO:0048142, GO:0007409, GO:0007281, GO:0036099, GO:0034399, GO:0007314, GO:0007275, GO:0035207, GO:0032435, GO:0050821, GO:0045787, GO:0005515
OFAS014678-RA	GO:0043484, GO:0003723, GO:0051726, GO:0003725
OFAS008358-RA	GO:0003824
OFAS004785-RA	GO:0006562, GO:0004657, GO:0055114
OFAS019458-RA	GO:0051491, GO:0005057, GO:0050803, GO:0030036, GO:0030676, GO:0043087, GO:0035023, GO:0045202, GO:0050770
OFAS005690-RA	GO:0016297, GO:0016491, GO:0055114
OFAS013660-RA	GO:0004672, GO:0005524, GO:0006468, GO:0007346, GO:0008349, GO:0005524, GO:0060439, GO:0006468, GO:0005737, GO:0042803, GO:0019991, GO:0007424, GO:0048812, GO:0005794, GO:0004702, GO:0042981, GO:0031098, GO:0007430
OFAS008929-RA	GO:0035206, GO:0005634, GO:0003729, GO:0003676, GO:0007268, GO:0042048, GO:0022611, GO:0050965, GO:0003676
OFAS016404-RA	GO:0007165, GO:0005524, GO:0004872, GO:0008074, GO:0006468, GO:0006182, GO:0005887, GO:0019934, GO:0004672, GO:0005886, GO:0004383, GO:0009190, GO:0016849, GO:0035556
OFAS011274-RA	GO:0002784, GO:0050832, GO:0032504, GO:0005615, GO:0010951, GO:0004867, GO:0045861
OFAS002273-RA	GO:0030915, GO:0005634, GO:0006281, GO:0031000, GO:0003684, GO:0042585, GO:0000724, GO:0006974, GO:0019789
OFAS011567-RA	GO:0051015, GO:0016358, GO:0046847, GO:0008407, GO:0030674, GO:0048477, GO:0005737, GO:0043025, GO:0007015, GO:0048812, GO:0007163, GO:0051017, GO:0015629, GO:0035099, GO:0048800, GO:0009913, GO:0030036, GO:0042060, GO:0043005, GO:0003779, GO:0034399, GO:0035317, GO:0030034, GO:0035017, GO:0031941, GO:0030674, GO:0051015
OFAS015617-RA	GO:0007018, GO:0050803, GO:0005524, GO:0035371, GO:0072383, GO:0042803, GO:0008017, GO:0051294, GO:0000235, GO:0003777, GO:0030705, GO:0005769, GO:0016887, GO:0005871
OFAS010671-RA	GO:0003674, GO:0005575, GO:0008150
OFAS013419-RA	GO:0005634
OFAS017933-RA	GO:0005515, GO:0008270, GO:0061630, GO:0043161, GO:0000151, GO:0008270, GO:0051865, GO:0042787, GO:0004842
OFAS005634-RA	GO:0005929, GO:0046907, GO:0060271, GO:0007264, GO:0005525, GO:0005930, GO:0003924, GO:0005525, GO:0007264, GO:0005622, GO:0005525, GO:0055114, GO:0016491, GO:0003676
OFAS007680-RA	GO:0016020, GO:0035099, GO:0008083, GO:0005172, GO:0007435, GO:0048010, GO:0008039, GO:0005488, GO:0008083, GO:0016020
OFAS003556-RA	GO:0003746, GO:0006414, GO:0005525, GO:0003924, GO:0005525
OFAS006445-RA	GO:0005515, GO:0005509
OFAS002839-RA	GO:0003924, GO:0005525, GO:0090385, GO:0005770, GO:0005764, GO:0005774, GO:0045335, GO:0004767, GO:0007264, GO:0008333, GO:0005525
OFAS011408-RA	GO:0035003, GO:0035147, GO:0048599, GO:0016080, GO:0072697, GO:0005938, GO:0016028, GO:0071896, GO:0010629, GO:0005737, GO:0016192, GO:0007269, GO:0000281, GO:0000145, GO:0007298, GO:0045087, GO:0055037, GO:0017137, GO:0005886, GO:0007349, GO:0072659, GO:0001927, GO:0005642, GO:0030136, GO:0006893, GO:0043001, GO:0016081, GO:0048215, GO:0032456, GO:0045056, GO:0005515
OFAS011280-RA	GO:0005622, GO:0006355, GO:0031290, GO:0016477, GO:0042325, GO:0007443, GO:0035214, GO:0005515, GO:0008582, GO:0090254, GO:0030512, GO:0005667, GO:0061353, GO:0030718, GO:0007488, GO:0003700, GO:0007448, GO:0030617, GO:0016335, GO:0048635, GO:0045886, GO:0007476
OFAS013272-RA	GO:0008757, GO:0033553, GO:0046015, GO:0035064, GO:0042149, GO:0005730, GO:0000183, GO:0005677, GO:0005730, GO:0008168
OFAS004366-RA	GO:0003774, GO:0016459
OFAS019424-RA	GO:0042043, GO:0052689, GO:0048790, GO:0050805, GO:0031594, GO:0060074, GO:0007274, GO:0002121, GO:0005887, GO:0005515, GO:2000331, GO:0051124, GO:0050808, GO:0097105, GO:0007158, GO:0045433, GO:0045211, GO:0008345, GO:0048488, GO:0097104, GO:0035176, GO:0004872, GO:0048065, GO:0048499, GO:0009986, GO:0007628
OFAS008234-RA	GO:0003824
OFAS018356-RA	GO:0042302, GO:0042302, GO:0031012, GO:0005212, GO:0005509, GO:0005576, GO:0048058, GO:0007601
OFAS001819-RA	GO:0003674, GO:0005681, GO:0008150
OFAS006339-RA	GO:0016021
OFAS017061-RA	GO:0005524, GO:0016887
OFAS019519-RA	GO:0046920, GO:0006486, GO:0000139
OFAS006413-RA	GO:0008152, GO:0016624
OFAS006372-RA	GO:0042302, GO:0031012, GO:0040003, GO:0042302, GO:0008010
OFAS007501-RA	GO:0005525, GO:0000132, GO:0045196, GO:0005575, GO:0048488, GO:0005622, GO:0003924, GO:0007269, GO:1902850, GO:0007264, GO:0005525
OFAS009526-RA	GO:0016020, GO:0005740, GO:0008340, GO:0043065, GO:0016021, GO:0005741, GO:0002082, GO:0016021
OFAS014541-RA	GO:0003676, GO:0005524, GO:0006396, GO:0003723, GO:0004004, GO:0005730, GO:0005524, GO:0004386, GO:0005737
OFAS001381-RA	GO:0005515
OFAS001767-RA	GO:0004672, GO:0005524, GO:0006468
OFAS011191-RA	GO:0032367, GO:0061057, GO:0015918, GO:0005615, GO:0032934, GO:0042834, GO:0008039, GO:0055092, GO:0001530, GO:0032367, GO:0045456, GO:0070891, GO:0030882
OFAS019548-RA	GO:0005524, GO:0005739, GO:0007005
OFAS000654-RA	GO:0008270, GO:0016021, GO:0019706
OFAS003841-RA	GO:0016020, GO:0005576, GO:0007218, GO:0008345, GO:0007528, GO:0005615, GO:0008344, GO:0005184, GO:0006940, GO:0071855, GO:0033555, GO:0008343, GO:0007204, GO:0007218
OFAS000533-RA	GO:0003723, GO:0006298, GO:0004523, GO:0090502, GO:0032299, GO:0043137, GO:0003723, GO:0006298, GO:0004523, GO:0032299, GO:0043137
OFAS017648-RA	GO:0003723, GO:0004004, GO:0005524, GO:0005634
OFAS014953-RA	GO:0061630, GO:0042325, GO:0005737, GO:0045751, GO:0019207, GO:0008063, GO:1902524, GO:0008348, GO:0005886, GO:0008063
OFAS017546-RA	GO:0005328, GO:0006836, GO:0016021
OFAS016312-RA	GO:0005930, GO:0006909
OFAS003560-RA	GO:0008152, GO:0003824, GO:0005737, GO:0003824, GO:0008152
OFAS001072-RA	GO:0004525, GO:0006396, GO:0090501, GO:0016891, GO:0003676
OFAS017889-RA	GO:0000293, GO:0016021, GO:0055114
OFAS007113-RA	GO:0016021
OFAS013104-RA	GO:0015276, GO:0016020, GO:0016021, GO:0004970, GO:0050907
OFAS008638-RA	GO:0003676
OFAS008078-RA	GO:0032502, GO:0007399, GO:0005634, GO:0031490, GO:0030111, GO:0007417, GO:0003705, GO:0005515, GO:0045944, GO:0007411, GO:0006355
OFAS006831-RA	GO:0000122, GO:0005634, GO:0004861, GO:0097322, GO:0005737, GO:0000122, GO:0004861, GO:0005634, GO:0005737, GO:0017069
OFAS015418-RA	GO:0042066, GO:0007291, GO:0008270, GO:0043186, GO:0005516, GO:0007286, GO:0042065
OFAS006778-RA	GO:0046872, GO:0008270
OFAS002458-RA	GO:0003700, GO:0005634, GO:0006355, GO:0043565
OFAS016019-RA	GO:0005515, GO:0071456, GO:0035147, GO:0045926, GO:0031146, GO:0042023, GO:0019005, GO:0007088, GO:0005515, GO:0030162, GO:0007411, GO:1900038, GO:0030332, GO:0060253, GO:1903146, GO:0060438, GO:1990381, GO:0004842, GO:0007419, GO:0007096
OFAS000307-RA	GO:0016174, GO:0050660, GO:1901216, GO:0070189, GO:0005741, GO:0006569, GO:0019674, GO:0055114, GO:0004502, GO:0048072, GO:0006727, GO:0019805, GO:0071949, GO:0016174, GO:0009072, GO:0050660, GO:0070189, GO:0005741, GO:0019674, GO:0004502, GO:0019363, GO:0044550, GO:0071949
OFAS001393-RA	GO:0006810, GO:0005216, GO:0006811, GO:0016020, GO:0055085
OFAS015426-RA	GO:0004383, GO:0006182, GO:0009190, GO:0016849, GO:0035556, GO:0006182, GO:0007165, GO:0008074, GO:0035556, GO:0005886, GO:0004383
OFAS011834-RA	GO:0045179, GO:0016324, GO:0005938, GO:0035418, GO:0007400, GO:0000932, GO:0019094, GO:0005737, GO:0045180, GO:0055059, GO:0005515, GO:0045451, GO:0071212, GO:0003729, GO:0060293, GO:0045167, GO:0008017, GO:0008104, GO:0008595, GO:0045177, GO:0045887, GO:0048477, GO:0007316, GO:0003730, GO:0006403, GO:0003725, GO:0046011, GO:0007616, GO:0007318, GO:0005875, GO:0010606, GO:0007017, GO:0008298, GO:…
OFAS006635-RA	GO:0016020, GO:0016787, GO:0046914
OFAS005962-RA	GO:0045892, GO:0022416, GO:0000981, GO:0005634, GO:0048749, GO:0007480, GO:0003705, GO:0000122, GO:0000977, GO:0001708
OFAS008581-RA	GO:0044424
OFAS007364-RA	GO:0005575, GO:0003674, GO:0008150
OFAS002570-RA	GO:0016020, GO:0055085, GO:0006811
OFAS000895-RA	GO:0005215, GO:0006810, GO:0016020
OFAS012801-RA	GO:0005575, GO:0003674, GO:0008150
OFAS004251-RA	GO:0050794, GO:0044424, GO:0048518, GO:0009987
OFAS012617-RA	GO:0004930, GO:0007186, GO:0016021, GO:0007608, GO:0004935, GO:0007267, GO:0004989, GO:0010578, GO:0071880, GO:0008227, GO:0005887, GO:1900738, GO:0007211, GO:0016021, GO:0005886
OFAS016499-RA	GO:0003674, GO:0005575, GO:0050808, GO:0007606
OFAS000943-RA	GO:0016740
OFAS000548-RA	GO:0006281
OFAS014564-RA	GO:0005575, GO:0046579, GO:0005088
OFAS005774-RA	GO:0006508
OFAS018518-RA	GO:0004252, GO:0006508, GO:0004252, GO:0008233, GO:0035187, GO:0016486, GO:0033500, GO:0035180, GO:0006508, GO:0002165, GO:0005576
OFAS008633-RA	GO:0003677
OFAS012207-RA	GO:0005829, GO:0003746, GO:0006414, GO:0005853
OFAS014491-RA	GO:0008152, GO:0016758, GO:0043231, GO:0008194, GO:0006011, GO:0015020, GO:0016021
OFAS011394-RA	GO:0005328, GO:0006836, GO:0016021
OFAS006518-RA	GO:0044763
OFAS002809-RA	GO:0016021, GO:0030943, GO:0015266, GO:0006626, GO:0005744, GO:0015450, GO:0042721, GO:0045039
OFAS010272-RA	GO:0016020, GO:0016020, GO:0090382, GO:0002433, GO:0006911, GO:0042116, GO:0060099, GO:0035071, GO:0006915, GO:0005044, GO:0006955, GO:0050764, GO:0048102, GO:0006909
OFAS004769-RA	GO:0005515
OFAS016138-RA	GO:0016477, GO:0001710, GO:0048747, GO:0008078, GO:0007500, GO:0008354, GO:0008406, GO:0005007, GO:0007431, GO:0004713, GO:0007509, GO:0008543, GO:0007369, GO:0007507, GO:0006468, GO:0008360, GO:0007280, GO:0010002, GO:0050829, GO:0005524, GO:0045089, GO:0061320, GO:0008347, GO:0016021, GO:0007493, GO:0007522, GO:0010001, GO:0007525, GO:0007523, GO:0048542, GO:0007417, GO:0021782, GO:0007419, GO:…
OFAS011600-RA	GO:0003333, GO:0015171, GO:0016020
OFAS017828-RA	GO:0004252, GO:0006508, GO:0004252, GO:0006508, GO:0005576
OFAS015996-RA	GO:0003674, GO:0005575, GO:0008150
OFAS016762-RA	GO:0007186, GO:0035095, GO:0048148, GO:0030866, GO:0004930, GO:0060857, GO:0019991, GO:0007419, GO:0016021, GO:0005919, GO:0005886, GO:0048149, GO:0005515, GO:0008028, GO:0035879, GO:0005886, GO:0005737, GO:0004930, GO:0007186, GO:0016021
OFAS006584-RA	GO:0005506, GO:0016705, GO:0020037, GO:0055114, GO:0046872, GO:0016491
OFAS010326-RA	GO:0005515, GO:0042802, GO:0016021
OFAS009128-RA	GO:0005686
OFAS014892-RA	GO:0005874, GO:0008017, GO:0048813
OFAS011084-RA	GO:0005089, GO:0035023
OFAS017453-RA	GO:0005840, GO:0000278, GO:0003723, GO:0015935, GO:0032357, GO:0003735, GO:0006974, GO:0003906, GO:0005634, GO:0006281, GO:0043524, GO:0002181, GO:0016363, GO:0003684, GO:0006412, GO:0022627, GO:0008534, GO:0022626, GO:0003723, GO:0003735, GO:0005840, GO:0006412
OFAS017502-RA	GO:0005921, GO:0007293, GO:0016327, GO:0005921, GO:0016324, GO:0005243, GO:0030727, GO:0007154, GO:0007283, GO:0007440, GO:0016331, GO:0016021, GO:0042048, GO:0010496, GO:0036098
OFAS009210-RA	GO:0005506, GO:0016705, GO:0020037, GO:0055114, GO:0005488, GO:0016491
OFAS009258-RA	GO:0003677
OFAS000897-RA	GO:0003993
OFAS015347-RA	GO:0008270, GO:0016579, GO:0036459, GO:0071819, GO:0000124, GO:0004843, GO:0007412, GO:0016578, GO:0006355, GO:0045893, GO:0005515, GO:0006511, GO:0008347, GO:0016579, GO:0008270, GO:0007411, GO:0005634, GO:0036459, GO:0021782, GO:0006325
OFAS005440-RA	GO:0035211, GO:0007483, GO:0006355, GO:0010629, GO:0016319, GO:0005515, GO:0005667, GO:0035263, GO:0001075, GO:0007411, GO:0048098, GO:0005634, GO:0030182, GO:0035215, GO:0048749, GO:0007479, GO:0006351, GO:0043704, GO:0042051
OFAS015435-RA	GO:0046620, GO:0008286, GO:0008361, GO:0043551, GO:0042127, GO:0006468, GO:0045793, GO:0046854, GO:0035014, GO:0046935, GO:0043560, GO:0019900, GO:0046834, GO:0005943, GO:0045927, GO:0007165
OFAS009379-RA	GO:0004672, GO:0005524, GO:0006468, GO:0005634, GO:0002009, GO:0005524, GO:0006468, GO:0007480, GO:0007476, GO:0004674, GO:0040018
OFAS008490-RA	GO:0071482, GO:0005829, GO:0090316, GO:0070300, GO:0005525, GO:0045494, GO:0035091
OFAS008479-RA	GO:0008138, GO:0006470, GO:0006470, GO:0008138, GO:0005634, GO:0035335, GO:0004725, GO:0005737, GO:0008138, GO:0004727, GO:0006470, GO:0005886
OFAS009868-RA	GO:1902064, GO:0000278, GO:0005634, GO:0000785, GO:0001104, GO:0016592, GO:0007406, GO:0006357, GO:0005730, GO:0005515, GO:0001104, GO:0006357, GO:0016592, GO:0006357, GO:0001104, GO:0016592
OFAS019498-RA	GO:0007349, GO:0000278, GO:0005654, GO:0000785, GO:0000976, GO:0044719, GO:0045893, GO:0005515, GO:0043565
OFAS010025-RA	GO:0003723, GO:0005739, GO:0008150
OFAS018698-RA	GO:0005575, GO:0003674, GO:0008150
OFAS008957-RA	GO:0003677, GO:0005634, GO:0006355, GO:0043565, GO:0007526, GO:0006355, GO:0043565, GO:0060361
OFAS017312-RA	GO:0005506, GO:0016705, GO:0020037, GO:0055114
OFAS008659-RA	GO:0005515
OFAS013317-RA	GO:0030431
OFAS011970-RA	GO:0032543, GO:0006412, GO:0005763, GO:0003735
OFAS012763-RA	GO:0005634, GO:0002121, GO:0042332
OFAS009251-RA	GO:0042302
OFAS005322-RA	GO:0003674, GO:0005575, GO:0008150
OFAS008182-RA	GO:0007165
OFAS011855-RA	GO:0005515, GO:0007399, GO:0042734, GO:0043025
OFAS012226-RA	GO:0016491, GO:0055114, GO:0005515, GO:0006351, GO:0005515, GO:0016817, GO:0016817, GO:0005515, GO:0030532, GO:0000381, GO:0006351, GO:0000790
OFAS002806-RA	GO:0004402, GO:0005634, GO:0006355, GO:0005703, GO:0000124, GO:0006338, GO:0005671, GO:0006355, GO:0005700, GO:0043967, GO:0005515, GO:0003682, GO:0010485, GO:0005634, GO:0004402, GO:0007517, GO:0016573, GO:0010484, GO:0048813, GO:0043966, GO:0016740
OFAS014934-RA	GO:0046872, GO:0004222, GO:0006508, GO:0005739, GO:0044183, GO:0061077, GO:0101031
OFAS012944-RA	GO:0045824, GO:0005980, GO:0050829, GO:0005737, GO:0042803, GO:0008340, GO:0045819, GO:0043234, GO:0008184, GO:0030170, GO:0060361, GO:0005975, GO:0008184
OFAS010017-RA	GO:0005575, GO:0003674, GO:0008150
OFAS006548-RA	GO:0003735, GO:0005622, GO:0005840, GO:0006412, GO:0005840, GO:0000028, GO:0002181, GO:0006412, GO:0022627, GO:0003735, GO:0022626, GO:0000028, GO:0046872, GO:0006412, GO:0003735, GO:0022627
OFAS014525-RA	GO:0008299, GO:0019287, GO:0005524, GO:0005829, GO:0006695, GO:0005777, GO:0004496
OFAS003331-RA	GO:0005506, GO:0016705, GO:0020037, GO:0055114
OFAS007086-RA	GO:1900037, GO:0007098, GO:0030891, GO:0016567, GO:0060438, GO:0007427, GO:0004842, GO:0007424, GO:0090307, GO:0005515, GO:0035149, GO:0007026, GO:0016334, GO:0006611
OFAS018774-RA	GO:0003674, GO:0005887, GO:0050808, GO:0007606
OFAS000646-RA	GO:0005840, GO:0006412, GO:0003735, GO:0003735, GO:0005840, GO:0006412, GO:0003723, GO:0005762, GO:0032543, GO:0006412, GO:0003735, GO:0022626
OFAS018057-RA	GO:0005215, GO:0006810, GO:0016020, GO:0016020, GO:0005384, GO:0050916, GO:0055076, GO:0033212, GO:0005375, GO:0015293, GO:0005887, GO:0005886, GO:0055070, GO:0000041, GO:0060586, GO:0005381, GO:0034761, GO:0005768, GO:0015677, GO:0046718, GO:0070838
OFAS010358-RA	GO:0034088, GO:0031390, GO:0005654, GO:0003689, GO:0000785, GO:0006275, GO:0000775
OFAS010783-RA	GO:0046843, GO:0005737, GO:0010529, GO:0045451, GO:0043186, GO:0045892, GO:0006342, GO:0030720, GO:0001556, GO:0000335, GO:0004004, GO:0030423, GO:0006396, GO:0009949, GO:0003723, GO:0005524, GO:0048477, GO:0004386, GO:0006403, GO:0008186, GO:0007076, GO:0005739, GO:0009951, GO:0007294, GO:0016246, GO:0005634, GO:0008298, GO:0003724, GO:0007317, GO:0007315, GO:0030717, GO:0060213, GO:0003676, GO:…
OFAS006533-RA	GO:0016614, GO:0050660, GO:0055114, GO:0016614, GO:0055114, GO:0016614, GO:0016020, GO:0050660, GO:0055114
OFAS010374-RA	GO:0046872
OFAS005302-RA	GO:0006631, GO:0016878, GO:0003824, GO:0008152
OFAS019238-RA	GO:0009190, GO:0016849, GO:0035556, GO:0007528, GO:0016020, GO:0004016, GO:0007625, GO:0004383, GO:0009190, GO:0009408, GO:0019933, GO:0006182, GO:0006979, GO:0072375, GO:0048675, GO:0007617, GO:0007615, GO:0008074, GO:0007274, GO:0007591, GO:0090328, GO:0007611, GO:0007614, GO:0005886, GO:0048149, GO:0007186, GO:0007619, GO:0010738, GO:0001661, GO:0007612, GO:0008294, GO:0008355, GO:0006171, GO:…
OFAS017480-RA	GO:0080008, GO:0000398, GO:0000974, GO:0007030, GO:0071013, GO:0003674, GO:0009306, GO:0005829, GO:0071011, GO:0005662, GO:0005515
OFAS013676-RA	GO:0003677, GO:0003700, GO:0006355, GO:0003677, GO:0046580, GO:2000301, GO:0006355, GO:0009651, GO:0003700
OFAS000621-RA	GO:0006511, GO:0031625, GO:0031461, GO:0006511, GO:0031625
OFAS019459-RA	GO:0005515, GO:0003723, GO:0046843, GO:0050829, GO:0045089, GO:0048477, GO:0046594, GO:0035282, GO:0005737, GO:0007076, GO:0046011, GO:0007318, GO:0010529, GO:0071011, GO:0043186, GO:0034584, GO:0016246, GO:0006342, GO:0000398, GO:0007279, GO:0031047, GO:0046012, GO:0001556, GO:0071013, GO:0007317, GO:0006446, GO:0030717, GO:0060213, GO:0030423
OFAS018687-RA	GO:0032504, GO:0004252, GO:0005615, GO:0006508
OFAS004235-RA	GO:0005575, GO:0003674, GO:0045475, GO:0072347
OFAS017021-RA	GO:0003723, GO:0003743, GO:0005737, GO:0006413, GO:0000340, GO:0005737, GO:0045998, GO:0031370, GO:0006413, GO:0002121, GO:0003743, GO:0005515, GO:0017148, GO:0030371
OFAS016549-RA	GO:0005515, GO:0005634, GO:0042826, GO:0042051, GO:0010629, GO:0005737
OFAS018025-RA	GO:0006979, GO:0007602, GO:0004465, GO:0005737, GO:0006629, GO:0006629
OFAS012125-RA	GO:0019905
OFAS002352-RA	GO:0005507, GO:0005507, GO:0008535, GO:0009060
OFAS016365-RA	GO:0005509, GO:0007156, GO:0016020, GO:0001738, GO:0005914, GO:0048103, GO:0008354, GO:0044331, GO:0007420, GO:0008258, GO:0005913, GO:0005887, GO:0090254, GO:0042078, GO:0007298, GO:0008105, GO:0008356, GO:0007507, GO:0071907, GO:0030720, GO:0003151, GO:0030175, GO:0007155, GO:0007156, GO:0007399, GO:0045186, GO:0048477, GO:0035160, GO:0045176, GO:0098609, GO:0007370, GO:0007163, GO:0005886, GO:…
OFAS002645-RA	GO:0016491, GO:0055114
OFAS004025-RA	GO:0035335, GO:0005622, GO:0004725
OFAS018830-RA	GO:0003674, GO:0005770, GO:0005794, GO:0008150
OFAS008217-RA	GO:0005515, GO:0000278, GO:0003723, GO:0005634, GO:0000398, GO:0005686, GO:0000381, GO:0007283, GO:0000389, GO:0071013, GO:0071004, GO:0071011
OFAS009399-RA	GO:0008270, GO:0016874
OFAS011127-RA	GO:0007455, GO:0001746, GO:0007399, GO:0000981, GO:0046982, GO:0007420, GO:0048666, GO:0016360, GO:0007460, GO:0007438, GO:0008038, GO:0007173, GO:0007224, GO:0048801, GO:0016330, GO:0045433, GO:0045165, GO:0001745, GO:0005634, GO:0048800, GO:0000187, GO:0048813, GO:0001748, GO:0045944, GO:0045465, GO:0007605, GO:0007423, GO:0045464, GO:0007422, GO:0046983
OFAS001408-RA	GO:0004553, GO:0008152, GO:0004553, GO:0005975
OFAS007901-RA	GO:0070840, GO:0005938, GO:0005874, GO:0009267, GO:0005813, GO:0008017, GO:0005875, GO:0000776
OFAS010618-RA	GO:0005515, GO:0007165
OFAS005076-RA	GO:0017186, GO:0005576, GO:0005739, GO:0016603
OFAS001765-RA	GO:0003677
OFAS014568-RA	GO:0003707, GO:0010468, GO:0048526, GO:0016319, GO:0006357, GO:0003682, GO:0048842, GO:0043565, GO:0008270, GO:0007411, GO:0003700, GO:0031103, GO:0020037, GO:0005634, GO:0042752, GO:0045475, GO:0043401, GO:0016322, GO:0006355, GO:0043401
OFAS009592-RA	GO:1901363, GO:0097159, GO:0031981, GO:0044427, GO:0003688, GO:0005664, GO:0006270
OFAS009505-RA	GO:0003824, GO:0004553, GO:0005975, GO:0012505, GO:0004553, GO:0030246, GO:0005576, GO:0005975
OFAS010706-RA	GO:0006406, GO:0006607, GO:2000331, GO:0031080, GO:0007184, GO:0017056, GO:0045893
OFAS000570-RA	GO:0004359, GO:0006541
OFAS009175-RA	GO:0003674, GO:0005575, GO:0008150
OFAS009757-RA	GO:0004713, GO:0005524, GO:0016021, GO:0018108
OFAS001939-RA	GO:0003333, GO:0015171, GO:0016020
OFAS001700-RA	GO:0042302
OFAS008903-RA	GO:0005840, GO:0006412, GO:0003735, GO:0005488, GO:0003735, GO:0005622, GO:0005840, GO:0006412, GO:0032543, GO:0006412, GO:0005763, GO:0003735
OFAS016811-RA	GO:0000381, GO:0043621, GO:0048156, GO:0043518, GO:0005730, GO:0018108, GO:0007623, GO:0090312, GO:0004715, GO:0042802, GO:0016607, GO:0046777, GO:0018107, GO:0004674, GO:0018105, GO:0030529, GO:0048025
OFAS017865-RA	GO:0033573, GO:0033215, GO:0005381, GO:0055114, GO:0009986, GO:0055072, GO:0006826, GO:0005507, GO:0004322, GO:0031233, GO:0045178
OFAS008713-RA	GO:0016020, GO:0008375, GO:0006486, GO:0048477, GO:0008378, GO:0005795, GO:0042248, GO:0005576, GO:0016333, GO:0007298, GO:0007293, GO:0006688, GO:0001744, GO:0030707, GO:0046981, GO:0007299, GO:0016020, GO:0016740, GO:0006486, GO:0008378, GO:0016020
OFAS002205-RA	GO:0009922, GO:0005575, GO:0030497, GO:0016021, GO:0016021, GO:0016020, GO:0006631
OFAS001283-RA	GO:0006810, GO:0003777, GO:0005524, GO:0007018, GO:0008017
OFAS008193-RA	GO:0005576, GO:0006030, GO:0008061, GO:0005488, GO:0008061, GO:0006030, GO:0005576
OFAS005497-RA	GO:0005216, GO:0006811, GO:0016020, GO:0055085, GO:0070588, GO:0016021, GO:0005262, GO:0004623
OFAS012096-RA	GO:0005634, GO:0010629, GO:0005737
OFAS002275-RA	GO:0035556
OFAS008765-RA	GO:0005515
OFAS012707-RA	GO:0007626, GO:0007613, GO:0046928, GO:0048167
OFAS008281-RA	GO:0016020, GO:0016020, GO:0005783, GO:0007030, GO:0003674, GO:0009306, GO:0000407, GO:0006887, GO:0007029, GO:0005319, GO:0006869, GO:0016021
OFAS014434-RA	GO:0005215, GO:0006810, GO:0016020, GO:0043252, GO:0022804, GO:0043229, GO:0005887, GO:0071702, GO:0015347, GO:0022857
OFAS004253-RA	GO:0016325, GO:0005737, GO:0048935, GO:0019187, GO:0046662, GO:0042248, GO:0016021, GO:0007411, GO:0007298, GO:0016333, GO:0045165, GO:0007293, GO:0006688, GO:0001744, GO:0030707, GO:0030720, GO:0033227, GO:0007281, GO:0008049, GO:0045434, GO:0007299, GO:0097502, GO:0019187, GO:0016021
OFAS015648-RA	GO:0005328, GO:0006836, GO:0016021, GO:0006810, GO:0005326, GO:0015816, GO:0005887, GO:0016021, GO:0015375, GO:0005328, GO:0006836, GO:0005215
OFAS007617-RA	GO:0005575, GO:0003674, GO:0007274, GO:0007616
OFAS000101-RA	GO:0000340, GO:0003729
OFAS016814-RA	GO:0040034, GO:0000981, GO:0007443, GO:0010629, GO:0007400, GO:0003705, GO:0061332, GO:0000122, GO:0010906, GO:0007402, GO:0043565, GO:0003700, GO:0007411, GO:0035206, GO:0045892, GO:0006342, GO:0005634, GO:0048749, GO:0035290, GO:0007517, GO:0007419, GO:0035220, GO:0007354
OFAS018047-RA	GO:0005575, GO:0003674, GO:0006873
OFAS004859-RA	GO:0016627, GO:0016021, GO:0005737, GO:0006629, GO:0016627, GO:0016021, GO:0055114, GO:0005737, GO:0006629
OFAS005727-RA	GO:0016020, GO:0005524, GO:0016887, GO:0005524, GO:0016021, GO:0016887, GO:0005524, GO:0031410, GO:0042332, GO:0005395, GO:0015842, GO:0051615, GO:1905948, GO:0016021, GO:0006856, GO:0005886, GO:0048770, GO:0042401, GO:0055085, GO:0008558, GO:0048072, GO:0006727, GO:0070731, GO:0007613, GO:0005430, GO:0008049, GO:0042441
OFAS012491-RA	GO:0006811, GO:0015075, GO:0016020, GO:0055085
OFAS003065-RA	GO:0055085, GO:0016021, GO:0015813, GO:0005743, GO:0005314, GO:0006839, GO:0055085, GO:0016021
OFAS014880-RA	GO:0006406, GO:0005643, GO:0003723, GO:0005634, GO:0071033, GO:0070390, GO:0035327, GO:0003690, GO:0005737, GO:0016973, GO:0006368, GO:0005515, GO:0000973, GO:0005844
OFAS008246-RA	GO:0006413, GO:0003723, GO:0070993, GO:0006413, GO:0000278, GO:0003743, GO:0003729, GO:0051726, GO:0005852, GO:0003676
OFAS015694-RA	GO:0042302
OFAS005558-RA	GO:0016020, GO:0008146, GO:0008146, GO:0016021, GO:0008146, GO:0016051, GO:0016021
OFAS002455-RA	GO:0005515
OFAS017111-RA	GO:0005615, GO:0030247, GO:0017147, GO:0042600, GO:0030177, GO:0007155, GO:0008234, GO:0006508, GO:0005044, GO:0030431, GO:0006955, GO:0035593
OFAS001401-RA	GO:0003677, GO:0006281, GO:0003824, GO:0006310
OFAS003743-RA	GO:0004672, GO:0005524, GO:0006468, GO:0005524, GO:0004674, GO:0006468
OFAS000284-RA	GO:0005515, GO:0035317
OFAS002107-RA	GO:0016020
OFAS009840-RA	GO:0034198, GO:1904263, GO:0061700, GO:0035859, GO:0005764, GO:0030307, GO:0032008, GO:0044754, GO:0016239, GO:0007042, GO:0010506
OFAS009104-RA	GO:0003735, GO:0005622, GO:0005840, GO:0006412, GO:0005840, GO:0030686, GO:0005634, GO:0002181, GO:0042274, GO:0006364, GO:0032040, GO:0006412, GO:0003735, GO:0022627, GO:0005840, GO:0006412, GO:0016021, GO:0003735
OFAS003859-RA	GO:0008135, GO:0005634, GO:0009411, GO:0070816, GO:0001111, GO:0006289, GO:0000439, GO:0006366, GO:0008353, GO:0005675, GO:0003684, GO:0008094, GO:0006367, GO:0001113, GO:0000439, GO:0006289, GO:0006355, GO:0006355, GO:0006289, GO:0000439
OFAS007289-RA	GO:0005506, GO:0016705, GO:0020037, GO:0055114
OFAS015568-RA	GO:0015992, GO:0046034, GO:0005524, GO:0033181, GO:0046034, GO:0005903, GO:0005524, GO:0007035, GO:0000221, GO:0048471, GO:0015991, GO:0005829, GO:0005886, GO:0005769, GO:0046961
OFAS011954-RA	GO:0005515
OFAS014481-RA	GO:0003677, GO:0004003, GO:0005524
OFAS006147-RA	GO:0006355, GO:0019901
OFAS003654-RA	GO:0016310, GO:0004672, GO:0000166
OFAS018997-RA	GO:1901215, GO:0006357, GO:0005634, GO:0070822, GO:0044212, GO:0006909
OFAS016080-RA	GO:0005506, GO:0016705, GO:0020037, GO:0055114
OFAS004885-RA	GO:0000287, GO:0005634, GO:0004523, GO:0043137, GO:0003676, GO:0003676, GO:0004523
OFAS005732-RA	GO:0034227, GO:0046329, GO:0005737, GO:0005737, GO:0034227, GO:0006400, GO:0005737
OFAS004156-RA	GO:0003677, GO:0005634, GO:0007165, GO:0006281, GO:0090305, GO:0035312, GO:0046856, GO:0005634, GO:0003677, GO:0006298, GO:0045145, GO:0008409, GO:0051908, GO:0048256, GO:0006310, GO:0004518, GO:0006281, GO:0004518
OFAS000727-RA	GO:0005515
OFAS013365-RA	GO:0003964
OFAS017224-RA	GO:0004930, GO:0007186, GO:0016021
OFAS014506-RA	GO:0012505, GO:0005783, GO:0008233, GO:0016021, GO:0006465, GO:0005787, GO:0008236
OFAS004298-RA	GO:0005524, GO:0006810, GO:0016021, GO:0042626, GO:0055085, GO:0055085, GO:0005524, GO:0042626, GO:0016021
OFAS006921-RA	GO:0005524
OFAS019432-RA	GO:0005515, GO:0005634, GO:0001654, GO:0007482, GO:0007095, GO:0006338, GO:0044665, GO:0004402, GO:0005671, GO:0051568, GO:0044666, GO:0016573, GO:0032436, GO:0044545, GO:0048188, GO:0005515
OFAS003591-RA	GO:0016020, GO:0005509, GO:0007156, GO:0016020
OFAS018127-RA	GO:0006979, GO:0020037, GO:0004601, GO:0055114
OFAS005348-RA	GO:0005762, GO:0032543, GO:0005763, GO:0006412, GO:0003735
OFAS004196-RA	GO:0003723, GO:0003723, GO:0005737, GO:0003723, GO:0002188, GO:0043234, GO:0022627, GO:0045948, GO:0001731
OFAS008072-RA	GO:0048278, GO:0005737, GO:0006887, GO:0005737, GO:0006887, GO:0048278
OFAS006594-RA	GO:0016831, GO:0009083, GO:0016787, GO:0019752, GO:0019483, GO:0006212, GO:0048066, GO:0004068, GO:0007632, GO:0030170, GO:0016831, GO:0019752, GO:0030170
OFAS015971-RA	GO:0016491, GO:0055114, GO:0005759, GO:0033353, GO:0008480, GO:1901053, GO:0055114
OFAS001433-RA	GO:0006506, GO:0012505, GO:0042765, GO:0045313, GO:0016255, GO:0016021, GO:0042765, GO:0016021, GO:0005488
OFAS012323-RA	GO:0005515
OFAS001207-RA	GO:0004672, GO:0006468, GO:0007169, GO:0005524, GO:0016021, GO:0018108, GO:0004714
OFAS005102-RA	GO:0005575, GO:0017118, GO:0016979, GO:0009249, GO:0006464
OFAS006535-RA	GO:0005634
OFAS004032-RA	GO:0003676
OFAS001924-RA	GO:0004175, GO:0019773, GO:0005634, GO:0000502, GO:0004298, GO:0005737, GO:0005839, GO:0043161, GO:0006511, GO:0004298, GO:0005839, GO:0051603, GO:0019773, GO:0005634, GO:0006511, GO:0004298, GO:0005737
OFAS006786-RA	GO:0003674, GO:0005575, GO:0008150
OFAS001495-RA	GO:0005509, GO:0005576, GO:0007155, GO:0005509, GO:0007155, GO:0015074, GO:0001558, GO:0005520, GO:0007155, GO:0005509, GO:0005576, GO:0003676
OFAS013793-RA	GO:0005515, GO:0005737
OFAS002852-RA	GO:0051015, GO:0045214, GO:0005859, GO:0006941, GO:0007015, GO:0030018, GO:0031430, GO:0008307, GO:0051371, GO:0071688, GO:0097493, GO:0005515, GO:0016021
OFAS002057-RA	GO:0008152, GO:0016301, GO:0009987
OFAS009516-RA	GO:0016021, GO:0050965
OFAS011914-RA	GO:0005515
OFAS010223-RA	GO:0060261, GO:0045892, GO:0003697, GO:0005634, GO:0003713, GO:0005667, GO:0003677, GO:0003713, GO:0006355
OFAS000261-RA	GO:0005634, GO:0007301, GO:0005737, GO:0004190, GO:0043130, GO:0006508, GO:0005829, GO:0070628, GO:0005515, GO:0004190, GO:0006508
OFAS019109-RA	GO:0045454
OFAS005588-RA	GO:0006457, GO:0016272, GO:0051082, GO:0006457, GO:0016272, GO:0051082, GO:0007010, GO:0005737
OFAS002734-RA	GO:0003677, GO:0008270, GO:0005515, GO:0003677, GO:0008270
OFAS019450-RA	GO:0004674, GO:0005524, GO:0006468, GO:0005703, GO:0035175, GO:0005524, GO:0048477, GO:0035556, GO:0005700, GO:0005705, GO:0005737, GO:0005515, GO:0016572, GO:0005634, GO:0016321, GO:0031936, GO:0006468, GO:0051276, GO:0000790, GO:0046777, GO:0000228, GO:0004674, GO:0018105, GO:0006325, GO:0016456, GO:0000723
OFAS009091-RA	GO:0016829, GO:0008152, GO:0016853, GO:0003824, GO:0008152, GO:0006635, GO:0008152, GO:0005777, GO:0003824
OFAS018343-RA	GO:0016020, GO:0048812, GO:0017128, GO:0007268
OFAS012413-RA	GO:0006812, GO:0008324, GO:0016021, GO:0055085, GO:0016323, GO:0016324, GO:0022883, GO:0006882, GO:0010312, GO:0005385, GO:0061088, GO:0016021, GO:0005886, GO:0055069, GO:0071577
OFAS015366-RA	GO:0003723, GO:0017053, GO:0005634, GO:0007070, GO:0034244, GO:0032021
OFAS010622-RA	GO:0005515
OFAS012777-RA	GO:0006120, GO:0003954, GO:0005747, GO:0008137, GO:0003954, GO:0005739, GO:0008137
OFAS004636-RA	GO:0003735, GO:0005622, GO:0005840, GO:0006412, GO:0005840, GO:0006412, GO:0003735
OFAS008535-RA	GO:0005524, GO:0006810, GO:0016021, GO:0042626, GO:0055085
OFAS012416-RA	GO:0005509, GO:0005783, GO:0006457, GO:0051082
OFAS004508-RA	GO:0006629
OFAS010901-RA	GO:0004672, GO:0005524, GO:0006468
OFAS005372-RA	GO:0004471, GO:0051287, GO:0055114, GO:0004471, GO:0055114, GO:0004471, GO:0006090, GO:0010941, GO:0051287, GO:0055114, GO:0006108, GO:0004473, GO:0008340, GO:0005829, GO:0030431, GO:0005739, GO:1901363, GO:0097159, GO:0046872, GO:0004470, GO:0044710
OFAS013436-RA	GO:0004576, GO:0006486, GO:0016020
OFAS002964-RA	GO:0000287, GO:0004743, GO:0006096, GO:0030955, GO:0030955, GO:0000287, GO:0004743, GO:0006096, GO:0005737, GO:0016310, GO:0046872, GO:0016772
OFAS009463-RA	GO:0005549
OFAS004916-RA	GO:0016614, GO:0050660, GO:0055114, GO:0016614, GO:0055114
OFAS010475-RA	GO:0031145, GO:0030071, GO:0005680, GO:0004842
OFAS008902-RA	GO:0005739, GO:0030678, GO:0004526, GO:0090646, GO:0046034, GO:0070584, GO:0005739, GO:0090646
OFAS013034-RA	GO:0004222, GO:0006508, GO:0006508
OFAS012233-RA	GO:0005515
OFAS011207-RA	GO:0005634, GO:0007059, GO:0007165, GO:0030707, GO:0005813, GO:0019901, GO:0006915, GO:0008283, GO:0005515, GO:0005829, GO:0007275, GO:0005886
OFAS004739-RA	GO:0003723, GO:0000166, GO:0000398
OFAS004381-RA	GO:0007186, GO:0007214, GO:0046982, GO:0038039, GO:0004965, GO:0005887, GO:0007194, GO:0016021, GO:0004930, GO:0007186, GO:0016021, GO:0007186, GO:0004965, GO:0016021
OFAS009746-RA	GO:0005575, GO:0035011, GO:0035023, GO:0005089, GO:0005089, GO:0035023, GO:0065007
OFAS018649-RA	GO:0008593, GO:0060429, GO:0016538, GO:0005700, GO:2000134, GO:0006302, GO:0007143, GO:0000711, GO:0045927
OFAS015394-RA	GO:0005509, GO:0007156, GO:0016020
OFAS008043-RA	GO:0032007, GO:0034198, GO:0010898, GO:0048477, GO:0038202, GO:1990130, GO:0035859, GO:0005737, GO:1904262, GO:0044754, GO:0005515, GO:1904766, GO:0005634, GO:0007293, GO:2000785, GO:0061700, GO:0045792, GO:0016239
OFAS013976-RA	GO:0008270
OFAS014589-RA	GO:0035091
OFAS005533-RA	GO:0016020, GO:0003677, GO:0005634, GO:0046982, GO:0000786
OFAS008658-RA	GO:0003677, GO:0042694, GO:0003677, GO:0005634, GO:0007507, GO:0048542, GO:0007494, GO:0005737, GO:0003705, GO:0014019, GO:0007419, GO:0007383, GO:0007384, GO:0045944, GO:0043565, GO:0009948
OFAS008569-RA	GO:0005615, GO:0019732, GO:0050830, GO:0045087, GO:0005576, GO:0008200
OFAS017949-RA	GO:0004175, GO:0000502, GO:0004298, GO:0043161, GO:0019774, GO:0006974, GO:0005839, GO:0004298, GO:0005839, GO:0051603
OFAS002210-RA	GO:0005575, GO:0003674, GO:0008150
OFAS004440-RA	GO:0007268, GO:0033130, GO:0043495, GO:0043495, GO:0033130, GO:0007268, GO:0008270, GO:0045202
OFAS001465-RA	GO:0010906
OFAS004890-RA	GO:0005515, GO:0003779, GO:0031032, GO:0005516
OFAS015180-RA	GO:0005515, GO:0035308, GO:0004864, GO:0003729, GO:0004865, GO:0016607, GO:0007411, GO:0008157
OFAS013722-RA	GO:0000062, GO:0055114, GO:0019859, GO:0004491, GO:0018478, GO:0005739, GO:0006206, GO:0006573, GO:0004491, GO:0055114, GO:0008152, GO:0016491, GO:0055114
OFAS008020-RA	GO:0005086, GO:0032012
OFAS010233-RA	GO:0016020, GO:0015766, GO:0022891, GO:0015771, GO:0016020, GO:0015768, GO:0035428, GO:0005355, GO:0005351, GO:0015574, GO:0015767, GO:0046323, GO:0015770, GO:0016021, GO:0005886, GO:0016021, GO:0022857, GO:0055085
OFAS003893-RA	GO:0003729, GO:0098789, GO:0005847, GO:0005848, GO:0006378, GO:0003723, GO:0005847, GO:0000166, GO:0006378, GO:0003676
OFAS014712-RA	GO:0030382, GO:0042802, GO:0016235, GO:0005737, GO:0007005, GO:0043130, GO:0006511, GO:0008270, GO:0005776, GO:0005515, GO:0008270
OFAS004482-RA	GO:0005515, GO:0003674, GO:0005886, GO:0008150
OFAS005249-RA	GO:0055085, GO:0016021
OFAS013328-RA	GO:0016709, GO:0055114, GO:0007015, GO:0060386, GO:1904799, GO:0005829, GO:0043914, GO:0030042, GO:0007411, GO:0005886, GO:0071949, GO:0019417, GO:0045214, GO:0043195, GO:0048813, GO:0003779, GO:0030240, GO:0016322, GO:0030047, GO:0070995
OFAS013252-RA	GO:0000242, GO:0005813, GO:0008017, GO:0034994
OFAS010038-RA	GO:0000981, GO:0007443, GO:0046982, GO:0001077, GO:0007431, GO:0043565, GO:0003700, GO:0072175, GO:0005634, GO:0035277, GO:0046331, GO:0007425, GO:0048813, GO:0007424, GO:0060173, GO:0045944, GO:0007435
OFAS009843-RA	GO:0016020, GO:0042254, GO:0000166, GO:0005739, GO:0003924, GO:0005525, GO:0042254, GO:0005739, GO:0005525, GO:0003924
OFAS005964-RA	GO:0046330, GO:0000287, GO:0050829, GO:0005524, GO:0031625, GO:0071222, GO:0004706, GO:0007391, GO:0005737, GO:0048802, GO:0007256, GO:0005515, GO:0004672, GO:0010506, GO:0045087, GO:0061057, GO:0004709, GO:0048749, GO:0051607, GO:0006468, GO:0010628, GO:0006915, GO:0007254, GO:0006964, GO:0007249, GO:0006955, GO:0016318, GO:0006963, GO:0000287, GO:0000165, GO:0004709, GO:0005524, GO:0005622, GO:…
OFAS015044-RA	GO:0005515
OFAS012240-RA	GO:0005634, GO:0010468, GO:0003714, GO:0005737, GO:0097060, GO:0007616, GO:0044297, GO:0005515, GO:0023052, GO:0051259
OFAS009738-RA	GO:0001740, GO:0006997, GO:0001649, GO:0000784, GO:0007596, GO:0005700, GO:0007420, GO:0008584, GO:0007566, GO:0044267, GO:1902340, GO:0070062, GO:0005654, GO:0007286, GO:0008360, GO:0035264, GO:0007155, GO:0007140, GO:0006336, GO:0000980, GO:0042393, GO:0045815, GO:0048477, GO:0046982, GO:0031509, GO:0030307, GO:0090230, GO:0000979, GO:0008283, GO:0031508, GO:0008270, GO:0000183, GO:0007338, GO:…
OFAS013199-RA	GO:0008527, GO:0016021, GO:0050912, GO:0016021, GO:0050909, GO:0050916, GO:0033041, GO:0016021, GO:0050912
OFAS000317-RA	GO:0016020, GO:0016267, GO:0016263, GO:0009887, GO:0032580, GO:0050650, GO:0007423, GO:0051216, GO:0009966, GO:0008376, GO:0016020, GO:0016757
OFAS006901-RA	GO:0006813, GO:0016020, GO:0016020, GO:0060072, GO:0071805
OFAS005920-RA	GO:0046872, GO:0008253, GO:0000166, GO:0016311, GO:0009166, GO:0016787, GO:0005488
OFAS010246-RA	GO:0004252, GO:0006508, GO:0004252, GO:0006508, GO:0016021
OFAS007921-RA	GO:0005634, GO:0004843, GO:0006511, GO:0016567, GO:0016579, GO:0016579, GO:0036459
OFAS002400-RA	GO:0003674, GO:0007561, GO:0019898
OFAS008316-RA	GO:0003688, GO:0006260, GO:0005664, GO:0046331, GO:0006270, GO:0007076, GO:0006261, GO:0007052, GO:0005634, GO:0000808, GO:0006260, GO:0000808, GO:0005634, GO:0006260
OFAS002236-RA	GO:0003677, GO:0006355
OFAS006697-RA	GO:0003723, GO:0005730, GO:0040018, GO:0000027, GO:0019843
OFAS005692-RA	GO:0003824
OFAS010250-RA	GO:0006801, GO:0004784, GO:0005615, GO:0005777, GO:0005737, GO:0055114, GO:0016209, GO:0005507, GO:2000331, GO:0008270, GO:1903146, GO:0042803, GO:0007568, GO:0006979, GO:0008340, GO:0001306, GO:0006801, GO:0046872, GO:0055114, GO:0019430, GO:0004784, GO:0046872, GO:0055114
OFAS014602-RA	GO:0004930, GO:0007186, GO:0016021
OFAS016779-RA	GO:0005840, GO:0030295, GO:0022625, GO:0002181, GO:0006414, GO:0045860, GO:0003735, GO:0022626
OFAS014465-RA	GO:0016323, GO:0060429, GO:0005938, GO:0048790, GO:0031594, GO:0007274, GO:0007009, GO:0007026, GO:0016199, GO:0045170, GO:0045169, GO:0005886, GO:0050807, GO:0007294, GO:0007293, GO:0042062, GO:0048134, GO:0008092, GO:0030727, GO:0030707, GO:0008302, GO:0007308, GO:0007417, GO:0008017, GO:0003779, GO:0008091, GO:0005509, GO:0045478, GO:0005794, GO:0005515, GO:0005509
OFAS018447-RA	GO:0004672, GO:0005524, GO:0006468, GO:0005634, GO:0005524, GO:0006468, GO:0005737, GO:0000281, GO:0004693, GO:0004674, GO:0004672
OFAS008382-RA	GO:0004672, GO:0005524, GO:0006468, GO:0005524, GO:0004674, GO:0006468
OFAS002612-RA	GO:0040003, GO:0005783, GO:0009953, GO:0007030, GO:0019991, GO:0010004, GO:0009880, GO:0007009, GO:0006493, GO:0006487, GO:0005789, GO:0016740, GO:0007379, GO:0007509, GO:0007029, GO:0016757, GO:0016021
OFAS005577-RA	GO:0006457, GO:0016272, GO:0045196, GO:0006457, GO:0090306, GO:0007098, GO:0007021, GO:0005737, GO:0016272, GO:0048487, GO:0090307, GO:0007017, GO:0005844
OFAS004131-RA	GO:0036335, GO:0005524, GO:0008361, GO:0042127, GO:0006468, GO:0035556, GO:0042803, GO:0012505, GO:0009306, GO:0005794, GO:0005829, GO:0004672, GO:0006888, GO:0005524, GO:0004672, GO:0006468, GO:0004672, GO:0006468
OFAS009319-RA	GO:0030317, GO:0051087, GO:0005737
OFAS010121-RA	GO:0044238, GO:0016740, GO:0005488, GO:0071704
OFAS013671-RA	GO:0070765, GO:0005770, GO:0007220, GO:0055037
OFAS013387-RA	GO:0003674, GO:0005575, GO:0008150
OFAS009694-RA	GO:0016787, GO:0000166
OFAS001636-RA	GO:0006364, GO:0032040, GO:0005515
OFAS015467-RA	GO:0012505, GO:0046331, GO:0006491
OFAS012385-RA	GO:0000922, GO:0007098, GO:0007494, GO:0055059, GO:0005515, GO:0040016, GO:0000242, GO:0005875, GO:0007017, GO:0007279, GO:0008356, GO:0016321, GO:0005813, GO:0007099, GO:0008594, GO:0007417, GO:0008017, GO:0005814, GO:0007422, GO:0030997
OFAS000199-RA	GO:0005634, GO:0008270, GO:0003676
OFAS018650-RA	GO:0005509, GO:0007156, GO:0016020
OFAS015014-RA	GO:0042302, GO:0031012, GO:0040003, GO:0042302, GO:0008010
OFAS010821-RA	GO:0006508, GO:0004177, GO:0005737, GO:0030145, GO:0008235, GO:0004177, GO:0005737, GO:0008235, GO:0019538, GO:0030145, GO:0004177, GO:0005622, GO:0006508
OFAS001689-RA	GO:0007062, GO:0003682, GO:0042555, GO:0006261, GO:0000790
OFAS018264-RA	GO:0005634, GO:0034511, GO:0000462, GO:0005730, GO:0032040, GO:0019843
OFAS002155-RA	GO:0016579, GO:0036459, GO:0044267, GO:0046872, GO:0006508, GO:0036459
OFAS000670-RA	GO:0044763, GO:0000796, GO:0007076
OFAS018620-RA	GO:0030425, GO:0007528, GO:0032024, GO:0048489, GO:0046847, GO:0005524, GO:0051963, GO:0016192, GO:0048490, GO:0005875, GO:0016188, GO:0048814, GO:0007411, GO:0016887, GO:0005871, GO:0047496, GO:0030424, GO:0008345, GO:0045886, GO:0008088, GO:0008017, GO:0003777, GO:0040012, GO:0008089
OFAS010448-RA	GO:0061630, GO:0042787, GO:0005737, GO:0032436, GO:0031624, GO:0004842, GO:0000151, GO:0008270, GO:0000209, GO:0016567, GO:0008270, GO:0016021, GO:0016874, GO:0004842
OFAS016220-RA	GO:0004672, GO:0006468
OFAS000620-RA	GO:0005524, GO:0004674, GO:0006468, GO:0044877, GO:0016301, GO:0044877
OFAS016724-RA	GO:0008152, GO:0016624, GO:0017086, GO:0003863, GO:0009083, GO:0046949, GO:0003826
OFAS006979-RA	GO:0005783, GO:0016021, GO:0016758, GO:0005783, GO:0016758, GO:0016021, GO:0005783, GO:0000033, GO:0016021
OFAS018555-RA	GO:0005509
OFAS009750-RA	GO:0005856, GO:0000166, GO:0009987, GO:1903561, GO:0003924
OFAS010979-RA	GO:0031514, GO:0048870, GO:0030317, GO:0005874, GO:0005794, GO:0031514, GO:0034613, GO:0017137
OFAS002860-RA	GO:0016491, GO:0050660, GO:0055114, GO:0003824, GO:0050660, GO:0016614, GO:0044424, GO:0008609, GO:0008092, GO:0050660, GO:0055114, GO:0008610
OFAS016260-RA	GO:0009055, GO:0043783, GO:0004174, GO:0048039, GO:0031305, GO:0006119, GO:0017133, GO:0006635, GO:0022904, GO:0051539, GO:0005743, GO:0005739
OFAS000576-RA	GO:0016021
OFAS008049-RA	GO:0005549
OFAS006142-RA	GO:0005634, GO:0001104, GO:0016592, GO:0007517, GO:0007406, GO:0048813, GO:0006366, GO:0006357, GO:0003713, GO:0005515, GO:0001104, GO:0006357, GO:0016592, GO:0006357, GO:0001104, GO:0016592
OFAS017838-RA	GO:0003674, GO:0005887, GO:0050808, GO:0007606
OFAS002706-RA	GO:0003723, GO:0003723, GO:0005634, GO:0000381, GO:0008270, GO:0046872, GO:0003676
OFAS009448-RA	GO:0005576, GO:0050808, GO:0032589, GO:0007606
OFAS015585-RA	GO:0005887, GO:0005267, GO:0016021, GO:0030322, GO:0071805, GO:0022841
OFAS000999-RA	GO:0006355, GO:0043401, GO:0003700, GO:0005634, GO:0006355, GO:0008270, GO:0043565, GO:0003707, GO:0005634, GO:0006355, GO:0006351, GO:0008270, GO:0043565, GO:0043401, GO:0003700
OFAS001863-RA	GO:0005509
OFAS003235-RA	GO:0005524, GO:0016887, GO:0006879, GO:0055085, GO:0005524, GO:0042626, GO:0016021, GO:0005743
OFAS010936-RA	GO:0003723, GO:0005515, GO:0000340, GO:0048136, GO:0007283, GO:0035071, GO:0048515, GO:0007140, GO:0048137, GO:0048102
OFAS008009-RA	GO:0005575, GO:0052689, GO:0008150, GO:0003824
OFAS015848-RA	GO:0036011, GO:0046982, GO:0003705, GO:0000122, GO:0005829, GO:0010092, GO:0048814, GO:0048800, GO:0005634, GO:0045676, GO:0034753, GO:0009410, GO:0007469, GO:0007613, GO:0008049, GO:0045944, GO:0046983
OFAS007342-RA	GO:0008340, GO:0046683, GO:0019915, GO:0052689
OFAS008711-RA	GO:0003674, GO:0005887, GO:0050808, GO:0007606
OFAS011170-RA	GO:0006629
OFAS000409-RA	GO:0006357, GO:0016592, GO:0001104, GO:0007406, GO:0006366, GO:0001104, GO:0006357, GO:0016592
OFAS003003-RA	GO:0005509, GO:0005856, GO:0005509, GO:0005488
OFAS017702-RA	GO:0016491, GO:0055114
OFAS013122-RA	GO:0005515
OFAS005850-RA	GO:0016020, GO:0016021, GO:0050909
OFAS000581-RA	GO:0051920, GO:0055114, GO:0016209, GO:0016491, GO:0055114, GO:0098869, GO:0004601, GO:0055114, GO:0051920
OFAS014415-RA	GO:0003700, GO:0005634, GO:0006355, GO:0008270
OFAS014330-RA	GO:0005515, GO:0005524, GO:0005694, GO:0051276, GO:0006281, GO:0005524, GO:0046982, GO:0007476, GO:0003682, GO:0001737, GO:0007064, GO:0008278
OFAS017301-RA	GO:0006810, GO:0016020
OFAS006105-RA	GO:0005788, GO:0097363, GO:0016262, GO:0008152, GO:0097370, GO:0006493, GO:0008363, GO:0016757
OFAS017844-RA	GO:0005929, GO:0048666, GO:0036126, GO:0060271, GO:0005730, GO:1902093, GO:0071011, GO:0044782, GO:0005634, GO:0000398, GO:0018094, GO:0007517, GO:0048813, GO:0071013, GO:0007288, GO:0007291, GO:0040011
OFAS011802-RA	GO:0003857, GO:0006631, GO:0016491, GO:0055114
OFAS013777-RA	GO:0004177, GO:0005622, GO:0006508
OFAS019277-RA	GO:0003707, GO:0040034, GO:0005634, GO:0004879, GO:0016319, GO:0000122, GO:0004887, GO:0007552, GO:0005515, GO:0000977, GO:0045944, GO:0008270, GO:0043401, GO:0006355, GO:0043401
OFAS017014-RA	GO:0005515
OFAS007413-RA	GO:0006413, GO:0003743, GO:0032543, GO:0000049, GO:0005525, GO:0005739, GO:0003924, GO:1901363, GO:0097159, GO:0070124, GO:0005739, GO:0003924
OFAS010710-RA	GO:0005337, GO:0006810, GO:0016021, GO:0005337, GO:1901642, GO:0016021, GO:0015858
OFAS009558-RA	GO:0004129, GO:0005743, GO:0005751, GO:0008340, GO:0004129, GO:0006123, GO:0030234, GO:0009060, GO:0050790, GO:0005751, GO:1902600, GO:0004129, GO:0005751
OFAS002542-RA	GO:0008080
OFAS010611-RA	GO:0050794, GO:0044699, GO:0065008, GO:0050896, GO:0009987, GO:0005515, GO:0005509
OFAS006862-RA	GO:0003993, GO:0016791
OFAS008352-RA	GO:0046331, GO:0030488, GO:0031515, GO:0030488, GO:0031515
OFAS000058-RA	GO:0004129, GO:0070069, GO:0008535, GO:0008495, GO:0048034, GO:0006783, GO:0004311, GO:0016021, GO:0045333, GO:0005739, GO:0031966, GO:0008495, GO:0016021, GO:0048034, GO:0016021, GO:0016765, GO:0016020, GO:0004659, GO:0004129, GO:0070069, GO:0008535, GO:0006783
OFAS018321-RA	GO:0005929, GO:0030425, GO:0015278, GO:0016021, GO:0005516, GO:0005886, GO:0048149, GO:0051291, GO:0050911, GO:0007608, GO:0004984, GO:0005549, GO:0042803, GO:0019236, GO:0032590, GO:0032880, GO:0042048, GO:0004984, GO:0005549, GO:0007608, GO:0016020
OFAS003435-RA	GO:0022416, GO:0045570, GO:0015015, GO:0008587, GO:0007424, GO:0060828, GO:0007428, GO:0017095, GO:0015012, GO:0016021, GO:0008543, GO:0090097, GO:0008146, GO:0016021
OFAS007411-RA	GO:0046872, GO:0016787, GO:0052689, GO:0006629
OFAS010159-RA	GO:0004347, GO:0006094, GO:0006096
OFAS018398-RA	GO:0003774, GO:0005524, GO:0016459
OFAS002238-RA	GO:0005515
OFAS008170-RA	GO:0008732, GO:0005829, GO:0006545, GO:0006567, GO:0006520, GO:0016829
OFAS002771-RA	GO:0005515
OFAS015826-RA	GO:0005216, GO:0006811, GO:0016020, GO:0055085, GO:0070588, GO:0008332, GO:0005887, GO:0086010, GO:0019228, GO:0005248, GO:0090676, GO:0005886, GO:0005891
OFAS002187-RA	GO:0005576, GO:0006030, GO:0008061
OFAS005107-RA	GO:0006952
OFAS015664-RA	GO:0005576, GO:0006030, GO:0008061
OFAS019110-RA	GO:0006605, GO:0005643, GO:0006607, GO:0005487, GO:0006999, GO:0044613, GO:0036228, GO:0006913, GO:0006606, GO:0017056
OFAS005180-RA	GO:0003700, GO:0005634, GO:0006355, GO:0003677, GO:0005634, GO:0006355, GO:0006351, GO:0003700
OFAS008578-RA	GO:0016020
OFAS019158-RA	GO:0032264, GO:0005829, GO:0003876
OFAS015379-RA	GO:0003729, GO:0005685, GO:0006376, GO:0005685, GO:0003729, GO:0006376, GO:0071004, GO:0046579, GO:0000398, GO:0070374
OFAS005150-RA	GO:0004198, GO:0006508, GO:0005622, GO:0004198, GO:0005622, GO:0006508, GO:0004198, GO:0006508, GO:0005509, GO:0005737
OFAS014699-RA	GO:0005164, GO:0006955, GO:0016020, GO:1900074, GO:0005615, GO:0050829, GO:0097191, GO:0005102, GO:0032813, GO:0045176, GO:0005164, GO:0005515, GO:0045087, GO:0044214, GO:0005886, GO:0035006, GO:1904058, GO:0043652, GO:0045167, GO:0007254, GO:0006915, GO:0070050, GO:0006955, GO:0014009
OFAS014411-RA	GO:0005634, GO:0008270, GO:0003676
OFAS016173-RA	GO:0016787, GO:0070006
OFAS015588-RA	GO:0043231, GO:0051537
OFAS017818-RA	GO:0007412, GO:0048675, GO:0016319, GO:0030426, GO:0031234, GO:0050770, GO:0007411, GO:0030424, GO:0031532, GO:0030036, GO:0046331, GO:0007480, GO:0007417, GO:0035025, GO:0071772, GO:0007422, GO:0005089, GO:0045887
OFAS013690-RA	GO:0006890, GO:0016021, GO:0004252, GO:0003674, GO:0006486, GO:0005794, GO:0016021, GO:0006890
OFAS013596-RA	GO:0016579, GO:0036459, GO:0004843, GO:0005737, GO:0090263, GO:0008587, GO:0006511, GO:0016579, GO:0045880, GO:0016322
OFAS019416-RA	GO:0006886, GO:0005768, GO:0008565, GO:0042147, GO:0030906
OFAS014272-RA	GO:0005515, GO:0035147, GO:0003674, GO:0007269, GO:0008021, GO:0099503, GO:0016082
OFAS007207-RA	GO:0003674, GO:0005575, GO:0008150, GO:0016021
OFAS017885-RA	GO:0003674, GO:0005634, GO:0016180, GO:0032039, GO:0034472
OFAS000889-RA	GO:0006412, GO:0016874
OFAS007238-RA	GO:0004181, GO:0006508, GO:0008270, GO:0004180, GO:0006508
OFAS000906-RA	GO:0005524, GO:0046331, GO:0015986, GO:0000275, GO:0010906, GO:0005739, GO:0015992, GO:0046933, GO:0046961, GO:0015986, GO:0045261, GO:0015991, GO:0005524, GO:0046933, GO:0015992, GO:0046034, GO:0005524
OFAS007316-RA	GO:0051726
OFAS007038-RA	GO:0008152, GO:0008484
OFAS015500-RA	GO:0003824, GO:0005975
OFAS007966-RA	GO:0005216, GO:0006811, GO:0016020, GO:0055085, GO:0005219, GO:0005509, GO:0016021, GO:0005622, GO:0051209
OFAS018083-RA	GO:0005515, GO:0031463, GO:0004842, GO:0003676
OFAS010131-RA	GO:0005524, GO:0016021, GO:0016887
OFAS014876-RA	GO:0004222, GO:0031012
OFAS018476-RA	GO:0009190, GO:0016849, GO:0035556
OFAS006898-RA	GO:0005524, GO:0016887, GO:0006810, GO:0016020, GO:0000166
OFAS009779-RA	GO:0005515
OFAS015326-RA	GO:0006622, GO:0005737, GO:0048072, GO:0006727, GO:0003674, GO:0060967, GO:0031084, GO:0006726
OFAS010357-RA	GO:0016020, GO:0003674, GO:0005575, GO:0030513
OFAS007723-RA	GO:0004123, GO:0019346, GO:0005737, GO:0071266, GO:0003962, GO:0019343, GO:0000096, GO:0006750, GO:0030170, GO:0030170, GO:0004123, GO:0006750, GO:0000096
OFAS015840-RA	GO:0005102, GO:0005576, GO:0007275, GO:0016055
OFAS015697-RA	GO:0042302, GO:0040003, GO:0031012, GO:0042302, GO:0008010
OFAS014530-RA	GO:0003677, GO:0005634, GO:0006281, GO:0006260, GO:0006310
OFAS008666-RA	GO:0016491, GO:0055114
OFAS018109-RA	GO:0003676
OFAS005820-RA	GO:0000398, GO:0071011, GO:0008380, GO:0071013
OFAS015073-RA	GO:0042393, GO:0050829, GO:0045089, GO:0016573, GO:0000790, GO:0006348, GO:0010485, GO:0034080, GO:0006325
OFAS018265-RA	GO:0004252, GO:0006508, GO:0004252, GO:0048812, GO:0009620, GO:0006508
OFAS013048-RA	GO:0006396, GO:1990726, GO:0000339, GO:0000398, GO:0000290, GO:0000932, GO:0005845, GO:0033962, GO:0000956
OFAS001287-RA	GO:0005575, GO:0003674, GO:0008150
OFAS000449-RA	GO:0007015, GO:0003785, GO:0003785, GO:0007015
OFAS009967-RA	GO:0032024, GO:0019395, GO:0004872, GO:0042562, GO:0042593, GO:0033211, GO:0070328, GO:0036099, GO:0016500, GO:0016021, GO:0005886, GO:0009755, GO:0016021
OFAS005396-RA	GO:0005879, GO:0005929, GO:0030992, GO:0060271, GO:0042073, GO:0018095, GO:0005215
OFAS015005-RA	GO:0042302
OFAS001014-RA	GO:0010008, GO:0045022, GO:0006898, GO:0031201, GO:0007298
OFAS017983-RA	GO:0030515, GO:0000154, GO:0032040, GO:0009267, GO:0005730, GO:0031428, GO:0006364
OFAS002551-RA	GO:0004252, GO:0006508
OFAS017429-RA	GO:0005575, GO:0003723, GO:0008150
OFAS008384-RA	GO:0005524, GO:0016887
OFAS008573-RA	GO:0005515, GO:0005654, GO:0030292, GO:0061099
OFAS004384-RA	GO:0003723
OFAS006460-RA	GO:0008270
OFAS014870-RA	GO:0005507
OFAS019353-RA	GO:0016020, GO:0090175, GO:0007111, GO:0016310, GO:0007283, GO:0000212, GO:0046854, GO:0030726, GO:0007112, GO:0007110, GO:0007030, GO:0004430, GO:0008340, GO:0048137, GO:0005794, GO:0048015, GO:0000916
OFAS012343-RA	GO:0005549
OFAS006191-RA	GO:0005515
OFAS018211-RA	GO:0005506, GO:0016705, GO:0020037, GO:0055114, GO:0040040, GO:0020037, GO:0016705, GO:0005506, GO:0055114, GO:0016491
OFAS002621-RA	GO:0009058, GO:0016779
OFAS006675-RA	GO:0006259, GO:0003676, GO:0003677, GO:0005634, GO:0006260, GO:0003676, GO:0005634, GO:0007095, GO:0006281, GO:0006260, GO:0003697, GO:0048812, GO:0006261, GO:0005662, GO:0006310
OFAS016818-RA	GO:0006851, GO:0071456, GO:0043022, GO:0015386, GO:0005432, GO:0007269, GO:1902600, GO:0006875, GO:0070584, GO:0005509, GO:0005743, GO:0005739, GO:0031966, GO:0071805
OFAS010935-RA	GO:0031012, GO:0005615, GO:0005201, GO:0060562, GO:0048803, GO:0007476, GO:0048619, GO:0035296
OFAS001865-RA	GO:0003333, GO:0015171, GO:0016020, GO:0016020
OFAS002680-RA	GO:0003723, GO:0003723, GO:0016567, GO:0016021, GO:0016874, GO:0004842, GO:0003723, GO:0005730
OFAS013084-RA	GO:0005515
OFAS000382-RA	GO:0005328, GO:0006836, GO:0016021, GO:0055085, GO:0016021, GO:0005328, GO:0006836
OFAS009312-RA	GO:0006508, GO:0016805, GO:0046872, GO:0006508, GO:0031225, GO:0016805, GO:0008239, GO:0008235, GO:0006508, GO:0016805, GO:0008235, GO:0008239
OFAS018904-RA	GO:0042302
OFAS004993-RA	GO:0005515, GO:0016740
OFAS017706-RA	GO:0003723, GO:0003743, GO:0005737, GO:0006413, GO:0000339, GO:0000340, GO:0035071, GO:0031370, GO:0006413, GO:0003743, GO:0005515, GO:0048102, GO:0016281
OFAS018950-RA	GO:0045040, GO:0015266, GO:0005742, GO:0031307, GO:0015450, GO:0005739, GO:0030150, GO:0030036, GO:0042989, GO:0007286, GO:0003785, GO:0005737, GO:0031941
OFAS010702-RA	GO:0008152, GO:0016491, GO:0055114, GO:1901215, GO:0005759, GO:0006117, GO:0006090, GO:0055114, GO:0005737, GO:0008774, GO:0045471, GO:0005739, GO:0004029
OFAS011014-RA	GO:0007294, GO:0003729, GO:0007436, GO:0008298, GO:0048477, GO:0060810, GO:0006139, GO:0016325, GO:0046011, GO:0051028, GO:0008408, GO:0007312, GO:0045450, GO:0045451, GO:0003676, GO:0006139, GO:0008408
OFAS013238-RA	GO:0005158
OFAS000370-RA	GO:0042393, GO:0035403, GO:0005524, GO:0050861, GO:0035556, GO:0005737, GO:0035408, GO:0006357, GO:0050681, GO:0003682, GO:0008270, GO:0005246, GO:0045766, GO:0006874, GO:0005886, GO:0050853, GO:0070062, GO:0005634, GO:0051092, GO:0030949, GO:0030374, GO:0006816, GO:0004697, GO:0001666, GO:0043123, GO:0071322, GO:0005080, GO:0018105, GO:0010829, GO:0042113, GO:0035556
OFAS006581-RA	GO:0005506, GO:0016705, GO:0020037, GO:0055114
OFAS008264-RA	GO:0009987, GO:0006811
OFAS000293-RA	GO:0005739, GO:0005747, GO:0022900, GO:0003954, GO:0006120, GO:0005747, GO:0022900, GO:0005747
OFAS008703-RA	GO:0006357, GO:0046872, GO:0005634, GO:0010468, GO:0003677, GO:0043035, GO:0031208, GO:0005700, GO:0006357, GO:0031937, GO:0000242, GO:0005515, GO:0005875, GO:0035191, GO:0003682, GO:0007017, GO:0005876, GO:0000793, GO:0005634, GO:0090202, GO:0005813, GO:0042803, GO:0008017, GO:0005704, GO:0051493
OFAS002637-RA	GO:0015074
OFAS014113-RA	GO:0055085, GO:0016021, GO:0005215
OFAS004512-RA	GO:0098661, GO:0015291, GO:0065008, GO:0015711, GO:0015116, GO:0016021, GO:0008514, GO:0044765, GO:0008272, GO:0015116, GO:0016021
OFAS009234-RA	GO:0005634, GO:0006355, GO:0005667, GO:0006351, GO:0003700, GO:0005737, GO:0046983, GO:0046983
OFAS011779-RA	GO:0051287, GO:0055114
OFAS007549-RA	GO:0055085, GO:0005524, GO:0005874, GO:0042626, GO:0005200, GO:0005737, GO:0003924, GO:0016021, GO:0007017, GO:0005525, GO:0003924
OFAS004807-RA	GO:0044699, GO:0005515, GO:0003682, GO:0009987, GO:0005737, GO:0000790
OFAS010222-RA	GO:0042721
OFAS012569-RA	GO:0045892, GO:0009653, GO:0044464, GO:0007420, GO:0003690, GO:0045893, GO:0006357, GO:0022008, GO:0060487, GO:0003700, GO:0008285, GO:0008017
OFAS007599-RA	GO:0016491, GO:0055114, GO:0046983
OFAS016029-RA	GO:0051015, GO:0007297, GO:0030048, GO:0006997, GO:0005938, GO:0003774, GO:0045217, GO:0007391, GO:0032956, GO:0005737, GO:0055059, GO:0051647, GO:0030426, GO:0007015, GO:0007051, GO:0005515, GO:0030589, GO:0007298, GO:0030317, GO:0030036, GO:0047497, GO:0031476, GO:0045167, GO:0007286, GO:0008017, GO:0007552, GO:0030139, GO:0032880, GO:0016459, GO:0008104, GO:0070864, GO:0000146, GO:0019749, GO:…
OFAS006431-RA	GO:0005506, GO:0016705, GO:0020037, GO:0055114
OFAS003819-RA	GO:0015074
OFAS009483-RA	GO:0003677, GO:0006352
OFAS011315-RA	GO:0003924, GO:0005525, GO:0030667, GO:0031226, GO:0072659, GO:0008021, GO:0006904, GO:0031982, GO:0003924, GO:0016192, GO:0009306, GO:0017157, GO:0032482, GO:0005525, GO:0005886, GO:0045202, GO:0055037
OFAS014427-RA	GO:0005524, GO:0005515
OFAS008962-RA	GO:0071203
OFAS012571-RA	GO:0018024
OFAS008524-RA	GO:0042302
OFAS016389-RA	GO:0016021, GO:0016192, GO:0000149, GO:0005484, GO:0006890, GO:0019706, GO:0016192, GO:0005768, GO:0006906, GO:0005794, GO:0030133, GO:0016021, GO:0031201, GO:0006888, GO:0006887
OFAS013339-RA	GO:0043231, GO:0050660, GO:0055114, GO:0050661, GO:0005829, GO:0004499, GO:0004497, GO:0005739
OFAS012012-RA	GO:0003777, GO:0007018, GO:0030286
OFAS018080-RA	GO:0005515
OFAS006377-RA	GO:0071816
OFAS019078-RA	GO:0005524, GO:0042742, GO:0019730, GO:0004003, GO:0006357, GO:0008063, GO:0045087, GO:0006963, GO:0005515
OFAS010806-RA	GO:0004345, GO:0006006, GO:0050661, GO:0055114
OFAS010859-RA	GO:0005634
OFAS010576-RA	GO:0004970, GO:0016020, GO:0050896, GO:0015276, GO:0016020, GO:0016021, GO:0004970, GO:0050907
OFAS011800-RA	GO:0005515, GO:0005634, GO:0045944, GO:0007221, GO:0006367, GO:0005669, GO:0001075
OFAS001247-RA	GO:0010494, GO:0045089, GO:0008168, GO:0005730, GO:0044026, GO:0000786, GO:0005634, GO:0016458, GO:0030488, GO:0016363, GO:0009408, GO:0006306, GO:0043045, GO:0006979, GO:0008340, GO:0003886, GO:0008175, GO:0002230, GO:0000723
OFAS016953-RA	GO:0016021
OFAS018574-RA	GO:0008049, GO:0019010, GO:0035049, GO:0006718, GO:0005737
OFAS001298-RA	GO:0016020, GO:0004713, GO:0000166, GO:0006468, GO:0004888, GO:0007166, GO:0004672, GO:0006468
OFAS019441-RA	GO:0005774, GO:0003333, GO:0015171
OFAS002035-RA	GO:0008080, GO:0004596, GO:0007059, GO:0017196, GO:0004402, GO:0006334, GO:0016573, GO:0005737, GO:0016740
OFAS001334-RA	GO:0016021, GO:0000266, GO:0090141, GO:0005778, GO:0007005
OFAS006565-RA	GO:0005634, GO:0006355, GO:0035064, GO:0022008, GO:0005730, GO:0003682, GO:0001047, GO:0045892, GO:0005634, GO:0016458, GO:0035186, GO:0000785, GO:2001229, GO:0042060, GO:0005725, GO:0007419, GO:0035102, GO:0007385, GO:0016322
OFAS015485-RA	GO:0043130, GO:0007455, GO:0007444, GO:0003723, GO:0005737, GO:0007283, GO:0045879, GO:0007112, GO:0034450, GO:0030162, GO:0008270, GO:0006974, GO:0000209, GO:0061630, GO:0005634, GO:0048749, GO:0007289, GO:0007446, GO:0008585, GO:0043130
OFAS012062-RA	GO:0006914, GO:1990316, GO:1990316, GO:0045850, GO:0032147, GO:0019901, GO:0035096, GO:0005515, GO:0005829, GO:0019887, GO:0000407, GO:0006914, GO:0010506, GO:0000045
OFAS004007-RA	GO:0004594, GO:0005524, GO:0015937, GO:0016310, GO:0005524, GO:0004594, GO:0015937
OFAS013920-RA	GO:0007444, GO:0005524, GO:0007005, GO:0004756, GO:0006541, GO:0008283, GO:0016260, GO:2000378, GO:0010906, GO:0008284
OFAS010668-RA	GO:0046872, GO:0005654, GO:0016063, GO:0005737, GO:0007283, GO:0004620, GO:0030134, GO:0046872, GO:0006888
OFAS008095-RA	GO:0003700, GO:0005634, GO:0006355, GO:0008270, GO:0043565, GO:0005634, GO:0006355, GO:0043565, GO:0008270, GO:0043401, GO:0006351, GO:0003700
OFAS004594-RA	GO:0033617, GO:0003674, GO:0005739
OFAS007799-RA	GO:0006508, GO:0008236, GO:0006508
OFAS015129-RA	GO:0034551
OFAS003325-RA	GO:0005515, GO:0035147, GO:0007436, GO:0007155, GO:0016477, GO:0008045
OFAS011936-RA	GO:0006886, GO:0016192, GO:0030131
OFAS007006-RA	GO:0005759, GO:0046872, GO:0006986, GO:0051082, GO:0051085, GO:0051087, GO:0005739, GO:0005737, GO:0006457, GO:0006457, GO:0005524, GO:0005737
OFAS008522-RA	GO:0008083
OFAS017146-RA	GO:0005506, GO:0016705, GO:0020037, GO:0055114, GO:0016705, GO:0020037, GO:0005506, GO:0055114
OFAS015376-RA	GO:0005524, GO:0005975, GO:0016773, GO:0019158, GO:0005524, GO:0006096, GO:0008865, GO:0005536, GO:0046835, GO:0001678, GO:0004340, GO:0005829, GO:0004396, GO:0060361
OFAS012443-RA	GO:0005515, GO:0005509
OFAS003637-RA	GO:0005215, GO:0006811, GO:0016020
OFAS006259-RA	GO:0005515
OFAS009008-RA	GO:0034399, GO:0031490, GO:0051292
OFAS002390-RA	GO:0005506, GO:0016705, GO:0020037, GO:0055114
OFAS005345-RA	GO:0008310, GO:0000712, GO:0006302, GO:0003697, GO:0030716, GO:0007131, GO:0005515, GO:0043234, GO:0090305
OFAS010506-RA	GO:0005634, GO:0003682, GO:0000086
OFAS001194-RA	GO:0044424, GO:0005488, GO:0006352
OFAS003210-RA	GO:0045892, GO:0000398, GO:0003682, GO:0007219, GO:0071013, GO:0003682, GO:0007219, GO:0045892
OFAS013643-RA	GO:0005515, GO:0005089, GO:0035023, GO:0035011, GO:0035025, GO:0042734, GO:0031594, GO:0007480, GO:0046928, GO:0005089
OFAS015595-RA	GO:0006182, GO:0007165, GO:0008074, GO:0005886, GO:0004383
OFAS000887-RA	GO:0005524, GO:0002161, GO:0006428, GO:0005739, GO:0000049, GO:0005737, GO:0004822, GO:0000166, GO:0004812, GO:0005524, GO:0006418, GO:0006418, GO:0004812, GO:0044444
OFAS012103-RA	GO:0005272, GO:0006814, GO:0016020, GO:0035179, GO:0032590, GO:0050966, GO:0016021, GO:0005272, GO:0006814
OFAS010771-RA	GO:0009055, GO:0015035, GO:0045454
OFAS018940-RA	GO:0004817, GO:0005524, GO:0006423, GO:0000049, GO:0005737
OFAS007301-RA	GO:0000159, GO:0007165, GO:0019888
OFAS010094-RA	GO:0055114, GO:0051213
OFAS015192-RA	GO:0004535, GO:0006397, GO:0003723, GO:0006468, GO:0031251, GO:0000290, GO:0000932, GO:0005737, GO:0005515, GO:0004672, GO:0010606, GO:0000289
OFAS008311-RA	GO:0016021, GO:0005764
OFAS006203-RA	GO:0006406, GO:0016246, GO:0000184, GO:0005737, GO:0042162, GO:0005697, GO:0007004, GO:0035195, GO:0043021, GO:0004540, GO:0070034, GO:0043487
OFAS005498-RA	GO:0012505, GO:0045771, GO:0006909
OFAS004616-RA	GO:0005230, GO:0006810, GO:0016020, GO:0005230, GO:0016021, GO:0061797, GO:1902476, GO:0005230, GO:0034220, GO:0016021, GO:0005886
OFAS003072-RA	GO:0042302
OFAS018497-RA	GO:0005575, GO:0016042, GO:0052689, GO:0016298
OFAS007049-RA	GO:0003824, GO:0005634, GO:0006357, GO:0001158
OFAS009518-RA	GO:0006355, GO:0016747, GO:0005634, GO:0006355, GO:0004402, GO:0016573
OFAS011853-RA	GO:0005840, GO:0003729, GO:0002181, GO:0005737, GO:0015935, GO:0000228, GO:0000028, GO:0005730, GO:0006412, GO:0003735, GO:0022627, GO:0019843, GO:0022626, GO:0003735, GO:0006412, GO:0015935
OFAS006804-RA	GO:0008528, GO:0016021, GO:0007218, GO:0007186, GO:0008188, GO:0005887, GO:0008261, GO:0016021, GO:0007218, GO:0004930, GO:0007186, GO:0016021
OFAS000553-RA	GO:0006511, GO:0031625, GO:0031461, GO:0030514, GO:0061630, GO:0016567, GO:0031625, GO:0042787, GO:0048471, GO:0048140, GO:0031462, GO:0007281, GO:0007295, GO:0008582, GO:0006511, GO:0031625
OFAS008609-RA	GO:0043231, GO:0005783, GO:0008194, GO:0006011, GO:0015020, GO:0006805
OFAS001297-RA	GO:0005634, GO:0071171, GO:1902979
OFAS005070-RA	GO:0005575, GO:0003674, GO:0008150
OFAS004675-RA	GO:0005509, GO:0005578, GO:0007165, GO:0007504, GO:0007498, GO:0005615, GO:0007443, GO:0007165, GO:0060438, GO:0070831, GO:0005578, GO:0030536, GO:0007155, GO:0005518, GO:0005509, GO:0070278, GO:0061327, GO:0050840, GO:0005615, GO:0007165, GO:0005509, GO:0005578
OFAS003051-RA	GO:0005634, GO:0006355, GO:0044212, GO:0005669, GO:0006357, GO:0003713, GO:0035035, GO:0008134, GO:0003700, GO:0001075, GO:0006367, GO:0051123, GO:0005669, GO:0006367
OFAS010412-RA	GO:0003677, GO:0005524, GO:0003690, GO:0042148, GO:0004520, GO:0003697, GO:0007131, GO:0000730, GO:0005654, GO:0010212, GO:0000150, GO:0070192, GO:0003684, GO:0000794, GO:0006312, GO:0008094, GO:1990426, GO:0000400, GO:0009949, GO:0005524, GO:0048477, GO:0003690, GO:0010569, GO:0042148, GO:0004520, GO:0006302, GO:0003697, GO:0007131, GO:0031000, GO:0005515, GO:0000730, GO:0009951, GO:0007294, GO:…
OFAS011239-RA	GO:0003824, GO:0030151, GO:0030170, GO:0006777, GO:0006727, GO:0008265, GO:0030151, GO:0043545, GO:0030170
OFAS003927-RA	GO:0005388, GO:0070588, GO:0046872, GO:0005524, GO:0005388, GO:0016021
OFAS018453-RA	GO:0042302
OFAS004816-RA	GO:0008270, GO:0008270, GO:0016874
OFAS008841-RA	GO:0061578, GO:0005575, GO:0004843, GO:0007291, GO:0016579, GO:0006909
OFAS007356-RA	GO:0005840, GO:0042254
OFAS017082-RA	GO:0005634, GO:0043565
OFAS007563-RA	GO:0050775, GO:0005783, GO:0007030, GO:0005795, GO:0048193, GO:0005794, GO:0000137, GO:0017137
OFAS001458-RA	GO:0016787, GO:0006508, GO:0008270, GO:0042277, GO:0043171, GO:0005737, GO:0070006
OFAS008321-RA	GO:0001104, GO:0006357, GO:0016592, GO:0006357, GO:0005634, GO:0003713, GO:0005515, GO:0001104, GO:0016592, GO:0006367
OFAS010983-RA	GO:0006508, GO:0008240, GO:0005737, GO:0030145, GO:0008235, GO:0008239, GO:0004177, GO:0005737, GO:0008235, GO:0019538, GO:0030145, GO:0004177, GO:0005622, GO:0006508
OFAS014324-RA	GO:0043461
OFAS005501-RA	GO:0008757, GO:0005634, GO:0005737, GO:0006417
OFAS000476-RA	GO:0000398, GO:0071011, GO:0071013
OFAS005940-RA	GO:0060429, GO:0007293, GO:0051286, GO:0051491, GO:0043034, GO:0045214, GO:0007517, GO:0030239, GO:0030018, GO:0005515, GO:0016203, GO:0005927
OFAS012338-RA	GO:0005515, GO:0051015, GO:0060429, GO:0050829, GO:0016324, GO:0007259, GO:0046982, GO:0004896, GO:0007350, GO:0007442, GO:0007616, GO:0030018, GO:0030334, GO:0005515, GO:0004888, GO:0005886, GO:0007298, GO:0001745, GO:0045824, GO:0007293, GO:0016327, GO:0097678, GO:0007425, GO:0007424, GO:0051493, GO:0045475, GO:0006955, GO:0019221, GO:0008284
OFAS018524-RA	GO:0003682, GO:0030261, GO:0005654, GO:0070868, GO:0016581, GO:0003682, GO:0008270, GO:0043565, GO:0000118, GO:0003700, GO:0006909
OFAS007810-RA	GO:0008168, GO:0032259, GO:0003676, GO:0005634, GO:0008152, GO:0016740, GO:0006974
OFAS009187-RA	GO:0005575, GO:0003674, GO:0008150
OFAS017579-RA	GO:0004672, GO:0005524, GO:0006468, GO:0005524, GO:0006468, GO:0005737, GO:0004674, GO:0004672, GO:0006914, GO:0005776, GO:2000786
OFAS017724-RA	GO:0007416, GO:0004356, GO:0006538, GO:0006542, GO:0045213, GO:0005737, GO:0004356, GO:0006807
OFAS004268-RA	GO:0016021, GO:0006909, GO:0016021, GO:0016021, GO:0015031
OFAS009209-RA	GO:0005506, GO:0016705, GO:0020037, GO:0055114
OFAS005565-RA	GO:0016614, GO:0050660, GO:0055114, GO:0016614, GO:0055114
OFAS013305-RA	GO:0016020, GO:0061512, GO:0005737, GO:0046030, GO:0007605, GO:0016311, GO:0004439, GO:0046856, GO:0097546
OFAS009769-RA	GO:0005576
OFAS010435-RA	GO:0005762, GO:0032543, GO:0006412, GO:0008097, GO:0003735, GO:0005622
OFAS000760-RA	GO:0046600, GO:0008017
OFAS000741-RA	GO:0003779, GO:0005885, GO:0034314, GO:0005200, GO:0003779, GO:0005885, GO:0034314, GO:0005737, GO:0005856, GO:0005885, GO:0030833, GO:0034314
OFAS019402-RA	GO:0006457, GO:0008340, GO:0042594, GO:0051082, GO:0005739
OFAS005699-RA	GO:0003674, GO:0005887, GO:0030431, GO:0016021, GO:0007166, GO:0016021
OFAS015050-RA	GO:0007399, GO:0016323, GO:0008328, GO:0031594, GO:0000060, GO:0005102, GO:0005515, GO:0035255, GO:0016204, GO:0005798, GO:0050808, GO:0045211, GO:0016203, GO:0097120, GO:0043113, GO:0004385, GO:0014069, GO:0043195, GO:0048644, GO:0007268, GO:0045197, GO:0005515
OFAS000228-RA	GO:0005506, GO:0016705, GO:0020037, GO:0055114, GO:0020037, GO:0016705, GO:0005506, GO:0004497, GO:0055114
OFAS015975-RA	GO:0016020, GO:0003674, GO:0006909
OFAS007704-RA	GO:0016597, GO:0005524, GO:0006400, GO:0000049, GO:0006419, GO:0005737, GO:0004813, GO:0000166, GO:0004813, GO:0005524, GO:0006419, GO:0016597, GO:0005524, GO:0000049, GO:0005829, GO:0008270, GO:0006400, GO:0006419, GO:0005739, GO:0004813
OFAS008515-RA	GO:0004930, GO:0007186, GO:0016021, GO:0007198, GO:0004993, GO:0007615, GO:0001586, GO:0045187, GO:0007210, GO:0002121, GO:0008227, GO:0008049, GO:0007208, GO:0016021, GO:0030594
OFAS009055-RA	GO:0005515, GO:0005515, GO:0007165, GO:0007165, GO:0016787, GO:0016021, GO:0003401, GO:0060049, GO:0007165, GO:0010906, GO:0060026, GO:0002227, GO:0048935
OFAS012955-RA	GO:0006486, GO:0008375
OFAS004913-RA	GO:0003677, GO:0005634, GO:0006355, GO:0043565, GO:0001709, GO:0005634, GO:0030154, GO:0090098, GO:0035284, GO:0046982, GO:0007494, GO:0060323, GO:0007420, GO:0003705, GO:0045944, GO:0035326, GO:0043565, GO:0003700
OFAS012666-RA	GO:0003677, GO:0005634, GO:0043035, GO:0006355, GO:0006260, GO:0005700, GO:0042023, GO:0060968, GO:0005515, GO:0003682, GO:0043565, GO:0008270
OFAS015195-RA	GO:0003824, GO:0005975, GO:0043169, GO:0043169, GO:0004556, GO:0005509, GO:0030431, GO:0005576, GO:0005975, GO:0003824
OFAS005704-RA	GO:0005515, GO:0005515, GO:0007165, GO:0007165, GO:0004721, GO:0006470, GO:0016021
OFAS010075-RA	GO:0005783, GO:0005509, GO:0007030, GO:0005509
OFAS001645-RA	GO:0008528, GO:0005524, GO:0016021, GO:0007218, GO:0004386, GO:0003676
OFAS007897-RA	GO:0005515, GO:0016021
OFAS013781-RA	GO:0008527, GO:0016021, GO:0050912, GO:0050909, GO:0050916, GO:0033041, GO:0016021, GO:0008527, GO:0050912
OFAS018279-RA	GO:0003676
OFAS009866-RA	GO:0008270, GO:0055114, GO:0016491
OFAS019082-RA	GO:0042302, GO:0040003, GO:0031012, GO:0042302, GO:0008010
OFAS014405-RA	GO:0004096, GO:0020037, GO:0055114
OFAS007750-RA	GO:0008289
OFAS014710-RA	GO:0008146
OFAS004620-RA	GO:0046907, GO:0008565, GO:0048072, GO:0016192, GO:0006727, GO:0006886, GO:0006726, GO:0030123, GO:0007040, GO:0006886, GO:0030117, GO:0008565, GO:0016192
OFAS016655-RA	GO:0008152, GO:0016758
OFAS013822-RA	GO:0008152, GO:0016791
OFAS019010-RA	GO:0005515
OFAS019012-RA	GO:0052689
OFAS017699-RA	GO:0016021, GO:0055085, GO:0005326, GO:0050908, GO:1905131, GO:0007601, GO:0046956, GO:0016021, GO:0008514, GO:0043679, GO:0001504, GO:1905130
OFAS010829-RA	GO:0003677
OFAS004932-RA	GO:0016020, GO:0005515
OFAS010176-RA	GO:0006810, GO:0050832, GO:0030246, GO:0016021, GO:0008039, GO:0005215, GO:0016021
OFAS001555-RA	GO:0005634, GO:0007275, GO:0006355, GO:0043565
OFAS011034-RA	GO:0005524, GO:0016887, GO:0005524, GO:0008569, GO:0035721, GO:0036159, GO:0005868, GO:0045503, GO:0045433, GO:0051959, GO:0045505, GO:0007018, GO:0042623, GO:0003341, GO:0031223, GO:0008049, GO:0007605, GO:0007628, GO:0005930, GO:0036156
OFAS002249-RA	GO:0003700, GO:0006355, GO:0043565, GO:0003676
OFAS003699-RA	GO:0016021, GO:0055085
OFAS009076-RA	GO:0043087
OFAS001473-RA	GO:0007399, GO:0005634, GO:0000398, GO:0071013
OFAS017373-RA	GO:0007155, GO:0051015, GO:0051015, GO:0005925, GO:0007016, GO:0003779, GO:0007155, GO:0048812, GO:0015629, GO:0005198, GO:0098592, GO:0006909
OFAS001152-RA	GO:0016021
OFAS011073-RA	GO:0005452, GO:0051453, GO:0015701, GO:0030641, GO:0015301, GO:0006821, GO:0005887, GO:0008510, GO:0005886, GO:0015992, GO:0006814, GO:0006820, GO:0016021
OFAS006477-RA	GO:0005488
OFAS008183-RA	GO:0016020, GO:0004553, GO:0071704, GO:0003824
OFAS011107-RA	GO:0004252, GO:0006508, GO:0004175, GO:0035006, GO:0004252, GO:0009620, GO:0006508
OFAS013298-RA	GO:0006810, GO:0016021
OFAS012281-RA	GO:0033181, GO:0000221, GO:0045176, GO:0015991, GO:0007424, GO:0005886, GO:0046961, GO:0007430, GO:0015991, GO:0033178, GO:0046961
OFAS004264-RA	GO:0005975, GO:0003824, GO:0003824, GO:0005975
OFAS016740-RA	GO:0006508, GO:0006508, GO:0004222, GO:0048477, GO:0005886, GO:2000737
OFAS008673-RA	GO:0016020, GO:0046872, GO:0000166, GO:0030001, GO:0046872
OFAS018306-RA	GO:0005515, GO:0003674, GO:0008283, GO:0005730, GO:0006364, GO:0042273
OFAS019185-RA	GO:0004672, GO:0006468
OFAS010050-RA	GO:0005515, GO:0007426, GO:0035011, GO:0038202, GO:0007173, GO:0030971, GO:0005886, GO:0008293
OFAS010109-RA	GO:0005575, GO:0003674
OFAS010144-RA	GO:0019233
OFAS019265-RA	GO:1905938, GO:0045477, GO:0044611, GO:0005737, GO:0030715, GO:0007015, GO:0007303, GO:0005515, GO:0003682, GO:0055050, GO:1905475, GO:0001654, GO:0007281, GO:0007140, GO:0006606, GO:0017056, GO:0035220, GO:0005643, GO:0048477, GO:0005635, GO:0007283, GO:0006405, GO:0001555, GO:0044615, GO:0007295, GO:1905879, GO:0005634, GO:1900182, GO:0000972, GO:0036228, GO:0034399, GO:0030717, GO:0042307
OFAS013721-RA	GO:0005634, GO:0006355, GO:0008270, GO:0043565, GO:0003700, GO:0007417, GO:0003700, GO:0005634, GO:0006355, GO:0008270, GO:0043565
OFAS015966-RA	GO:0004175, GO:0000502, GO:0007098, GO:0051603, GO:0004298, GO:0005839, GO:0043161, GO:0019774, GO:0006974, GO:0004298, GO:0004298, GO:0005839, GO:0051603
OFAS009520-RA	GO:0050482, GO:0006644, GO:0004623, GO:0004623, GO:0006644, GO:0050482
OFAS017832-RA	GO:0048864, GO:0008266, GO:0005737, GO:0003727, GO:0005844
OFAS004187-RA	GO:0006457, GO:0005783, GO:0034976, GO:0003756, GO:0045454, GO:0045454
OFAS015227-RA	GO:0003723, GO:0004535, GO:0005634, GO:0005737, GO:0006402, GO:0046872
OFAS005805-RA	GO:0000287, GO:0005737, GO:0008253, GO:0000287, GO:0008253, GO:0005829, GO:0016311, GO:0008252, GO:1901069, GO:0009158
OFAS009133-RA	GO:0042826, GO:0042051, GO:0010629, GO:0005737, GO:0005515
OFAS017953-RA	GO:0046331, GO:0016021, GO:0005739, GO:0016491, GO:0006629, GO:0005813, GO:0007286, GO:0001520
OFAS010300-RA	GO:0003924, GO:0005525, GO:0005929, GO:0044699, GO:0009987, GO:0030100, GO:0030866, GO:0036313, GO:0031982, GO:0016192, GO:0003924, GO:1901098, GO:0005515, GO:0031201, GO:0032482, GO:0005525, GO:0005769, GO:0045202, GO:0055037
OFAS007629-RA	GO:0012505, GO:0005783, GO:0006613, GO:0005789, GO:0045169, GO:0016021, GO:0005789, GO:0005789
OFAS012030-RA	GO:0000278, GO:0003723, GO:0000398, GO:0005686, GO:0009566, GO:0071013, GO:0008270, GO:0051726, GO:0071011
OFAS010566-RA	GO:0043248, GO:0000502, GO:0008541, GO:0005838, GO:0043161, GO:0005515, GO:0006511, GO:0005198, GO:0005515, GO:0000502
OFAS009085-RA	GO:0022416, GO:1901409, GO:0045498, GO:0007095, GO:0001104, GO:0016592, GO:0036011, GO:0016538, GO:0045737, GO:0000307, GO:0006357, GO:0005515, GO:0045944, GO:0034472, GO:0006367
OFAS018250-RA	GO:0000184
OFAS007022-RA	GO:0016021
OFAS002769-RA	GO:0003735, GO:0005622, GO:0005840, GO:0006412, GO:0006412, GO:0000461, GO:0000447, GO:0003735, GO:0022627, GO:0005840, GO:0043022, GO:0000461, GO:0002181, GO:0042127, GO:0000447, GO:0048542, GO:0006412, GO:0022627, GO:0003735, GO:0022626
OFAS010076-RA	GO:0016020, GO:0016853, GO:0009987, GO:0000413, GO:0003755, GO:0006457, GO:0012505, GO:0032504, GO:0006457, GO:0003755, GO:0005615, GO:0005576, GO:0000413
OFAS004269-RA	GO:0046872, GO:0003872, GO:0006002, GO:0005524, GO:0061615, GO:0005737, GO:0003872, GO:0006096
OFAS003416-RA	GO:0016491, GO:0055114, GO:0045454, GO:0055114
OFAS003926-RA	GO:0000166, GO:0046872, GO:0070588, GO:0046872, GO:0005524, GO:0005388, GO:0016021
OFAS011153-RA	GO:0003824, GO:0008152
OFAS015933-RA	GO:0005515, GO:0045035, GO:0045747, GO:0005938, GO:0003779, GO:0061864, GO:0110011, GO:0110010, GO:0031941
OFAS001327-RA	GO:0016021
OFAS019339-RA	GO:0005515, GO:0003779, GO:0007155, GO:0031532, GO:0005925, GO:0007475, GO:0016203
OFAS010227-RA	GO:0005515, GO:0034388, GO:0030515, GO:0032040, GO:0009267, GO:0030490
OFAS004462-RA	GO:0005524, GO:0016887, GO:0055085, GO:0000166, GO:0042626, GO:0016021, GO:0044765
OFAS002150-RA	GO:0005759, GO:0046952, GO:0008260, GO:0008410, GO:0008152, GO:0008152, GO:0008410
OFAS018712-RA	GO:0016746, GO:0046951, GO:0006635, GO:0042594, GO:0070328, GO:0016746
OFAS014309-RA	GO:0003674, GO:0009986
OFAS003214-RA	GO:0006810, GO:0016021, GO:0008314, GO:0009952, GO:0046843, GO:0007310, GO:0007350, GO:0016192, GO:0005515, GO:0007314, GO:0016021, GO:0005789, GO:0006888
OFAS006296-RA	GO:0003924, GO:0005525, GO:0016020, GO:0007165, GO:0005525, GO:0003924, GO:0016020, GO:0007264, GO:0004767, GO:0005622, GO:0005525
OFAS009907-RA	GO:0008318, GO:0018342, GO:0007423, GO:0005968, GO:0018344, GO:0005737, GO:0004663
OFAS017295-RA	GO:0003735, GO:0005622, GO:0005840, GO:0006412, GO:0005840, GO:0003723, GO:0022625, GO:0002181, GO:0006412, GO:0040018, GO:0003735, GO:0022626
OFAS018330-RA	GO:0008340, GO:0035336, GO:0080019, GO:0010025, GO:0005777, GO:0006909
OFAS010236-RA	GO:0003674, GO:0005575, GO:0009631
OFAS008795-RA	GO:0006813, GO:0005524, GO:0090662, GO:0005391, GO:0046872, GO:0016021, GO:0006814, GO:0010248, GO:0000166, GO:0046872
OFAS016981-RA	GO:0051726, GO:0003676
OFAS015942-RA	GO:0005515, GO:0007165, GO:0050832, GO:0009953, GO:0009620, GO:0005121, GO:0005546, GO:0005515, GO:0045944, GO:0006955, GO:0008063, GO:0002781, GO:0050830, GO:0005886, GO:0045087, GO:0002804
OFAS003552-RA	GO:0005515
OFAS012538-RA	GO:0005515, GO:0005575, GO:0003674
OFAS009415-RA	GO:0005622, GO:0006355, GO:0035019, GO:0007391, GO:0003705, GO:0005737, GO:0005515, GO:0061353, GO:0007488, GO:0001102, GO:0042078, GO:0060799, GO:0007507, GO:0001105, GO:0007476, GO:0045944, GO:0000980, GO:0045595, GO:0045887, GO:0003677, GO:0050803, GO:0010629, GO:0048100, GO:2000134, GO:0007179, GO:0006357, GO:0030618, GO:0008586, GO:0005667, GO:0030718, GO:0043565, GO:0001745, GO:0005634, GO:…
OFAS005250-RA	GO:0006886, GO:0030132, GO:0030130, GO:0005198, GO:0016192
OFAS004369-RA	GO:0055085, GO:0016021, GO:0005215, GO:0016021, GO:0055085
OFAS009283-RA	GO:0003723, GO:0070918, GO:0035195, GO:0048132, GO:0070920, GO:0007417, GO:0005737, GO:0003725, GO:0030422, GO:0009047, GO:0005515, GO:0070918, GO:0030718, GO:0016442, GO:0010586, GO:0031054
OFAS008058-RA	GO:0005524, GO:0004672, GO:0006468, GO:0016021
OFAS013250-RA	GO:0004672, GO:0005524, GO:0006468, GO:0016020, GO:0007346, GO:0046666, GO:0042127, GO:0005737, GO:0090090, GO:0005515, GO:0004702, GO:0031098, GO:0007298, GO:0072089, GO:0008285, GO:0035265, GO:0045892, GO:2001233, GO:0001654, GO:0016301, GO:0032147, GO:0006468, GO:0043524, GO:0042771, GO:0046777, GO:0006915, GO:0018107, GO:2001235, GO:0045464, GO:0023014, GO:0005524, GO:0035329, GO:0097202, GO:…
OFAS003391-RA	GO:0005515
OFAS012653-RA	GO:0005515, GO:0004364, GO:0006749, GO:0005737
OFAS004832-RA	GO:0003824
OFAS018733-RA	GO:0012505, GO:0035336, GO:0080019, GO:0010025, GO:0005777, GO:0050062
OFAS014700-RA	GO:0005515, GO:0005622
OFAS002329-RA	GO:0004550, GO:0006165, GO:0006183, GO:0006228, GO:0006241, GO:0005524, GO:0006165, GO:0006241, GO:0004550, GO:0009142, GO:0006228, GO:0005739, GO:0006183, GO:0009260, GO:0042455, GO:0016740, GO:0009201
OFAS013326-RA	GO:0016972, GO:0055114, GO:0045454, GO:0005615, GO:0030173, GO:0034975, GO:0003756, GO:0016971, GO:0055114, GO:0045454
OFAS000336-RA	GO:0004407, GO:0006355, GO:0005737, GO:0006099, GO:0007269, GO:0022904, GO:0019213, GO:0008270, GO:0016575
OFAS011340-RA	GO:0000124, GO:0005634, GO:0070461, GO:0003712, GO:0016573
OFAS006611-RA	GO:0004672, GO:0006468, GO:0007474, GO:0005524, GO:0007165, GO:0006468, GO:0005737, GO:0035091, GO:0004703, GO:0001664, GO:0004674, GO:0007603, GO:0016060, GO:0050254, GO:0005886, GO:0098779, GO:0018105, GO:0005524, GO:0004674, GO:0005622, GO:0035556, GO:0003676
OFAS008986-RA	GO:0046872, GO:0005739, GO:0055114, GO:0008137, GO:0003676
OFAS010148-RA	GO:0004842, GO:0016567, GO:0046872, GO:0061630, GO:0005634, GO:0046872, GO:0005737, GO:0042787, GO:0004842
OFAS000870-RA	GO:0004842, GO:0006996, GO:0016567, GO:0016020, GO:0046872, GO:0009987, GO:0003824
OFAS006538-RA	GO:0016765, GO:0002094, GO:0016094, GO:0006909
OFAS018221-RA	GO:0010259, GO:0008407, GO:0006355, GO:0046982, GO:0010906, GO:0007622, GO:0007623, GO:0005634, GO:0006351, GO:0045823, GO:0042803, GO:0001078, GO:0007424, GO:0035317, GO:0007275, GO:0045475, GO:0009987, GO:0003700, GO:0006355, GO:0043565
OFAS000267-RA	GO:0005515
OFAS016201-RA	GO:0050965
OFAS007354-RA	GO:0006727, GO:0046872, GO:0020037, GO:0055114, GO:0019441, GO:0004833, GO:0004833, GO:0019441, GO:0020037, GO:0020037, GO:0019442, GO:0051289, GO:0070189, GO:1901216, GO:0006569, GO:0004833, GO:0048072, GO:0006727, GO:0019441
OFAS012625-RA	GO:0005515
OFAS011933-RA	GO:0046983, GO:0000981, GO:0005634, GO:0000977, GO:0046983
OFAS002934-RA	GO:0000287, GO:0004634, GO:0006096, GO:0000015, GO:0000287, GO:0004634, GO:0010906, GO:0000015, GO:0006096, GO:0005737, GO:0005886
OFAS001096-RA	GO:0042393, GO:0019100, GO:0005700, GO:0046872
OFAS016364-RA	GO:0005575, GO:0005515, GO:0006470, GO:0042981, GO:0004722, GO:0005515, GO:0003824
OFAS008241-RA	GO:0004672, GO:0005524, GO:0006468, GO:0004712, GO:0005524, GO:0004674, GO:0046777
OFAS004767-RA	GO:0008641, GO:0008641, GO:0006464, GO:0005634, GO:0016925, GO:0033134, GO:0019948, GO:0051092, GO:0005737, GO:0031510, GO:0034126, GO:0006959
OFAS009365-RA	GO:0016021, GO:0043547, GO:0005096
OFAS013065-RA	GO:0030431
OFAS000567-RA	GO:0004672, GO:0005524, GO:0006468, GO:0016310, GO:0004672, GO:0000166
OFAS013782-RA	GO:0005515
OFAS002965-RA	GO:0043229, GO:0044699, GO:0042802
OFAS009480-RA	GO:0005524, GO:0016887, GO:0005524, GO:0016021, GO:0016887
OFAS002496-RA	GO:0016071, GO:0005737, GO:0004518
OFAS016899-RA	GO:0003746, GO:0006414, GO:0005829, GO:0003924, GO:0005525, GO:0005525
OFAS009547-RA	GO:0016021
OFAS017703-RA	GO:0016491, GO:0055114
OFAS009677-RA	GO:1902692, GO:0048749, GO:0048190, GO:0046983, GO:0000122, GO:0035326, GO:0043565, GO:0003700, GO:0008134, GO:0002052, GO:0097150, GO:0046983, GO:0003677, GO:0006355, GO:0005488
OFAS004340-RA	GO:0005515, GO:0007412, GO:0045886, GO:0005515, GO:0043234, GO:0042803
OFAS004082-RA	GO:0003677, GO:0005664, GO:0006260
OFAS008632-RA	GO:0003899, GO:0006351, GO:0001056, GO:0005666, GO:0006384
OFAS006083-RA	GO:0004672, GO:0005524, GO:0006468, GO:0010468, GO:0005524, GO:0007259, GO:0007350, GO:0005737, GO:0016049, GO:0000307, GO:0004693, GO:0008283, GO:0010033, GO:0030332, GO:0001558, GO:0005634, GO:0006468, GO:0007005, GO:0007424, GO:0010389, GO:0004674, GO:0000082, GO:0051726, GO:0008284, GO:0005524, GO:0004674, GO:0051301, GO:0006468
OFAS008101-RA	GO:0016020, GO:0010891, GO:0019433, GO:0016042, GO:0006642, GO:0010884, GO:0070328, GO:0005829, GO:0005811, GO:0030431, GO:0004806, GO:0055088, GO:0008152
OFAS006848-RA	GO:0004843, GO:0016579, GO:0036459, GO:0008233, GO:0043170, GO:0044238
OFAS000527-RA	GO:0004222, GO:0006508, GO:0008233, GO:0004222, GO:0006508, GO:0046331, GO:0008270
OFAS007979-RA	GO:0008233, GO:0006508, GO:0008234
OFAS009818-RA	GO:0005634, GO:0030488, GO:0016021, GO:0036265
OFAS006795-RA	GO:0005515, GO:0006355
OFAS006279-RA	GO:0008289, GO:0016020
OFAS000062-RA	GO:0005515
OFAS017692-RA	GO:0005918, GO:1904396, GO:0007529, GO:0019991, GO:0072499, GO:0005887, GO:0050808, GO:0032589
OFAS005644-RA	GO:0007498, GO:0005509, GO:0005886, GO:0005927, GO:0005509
OFAS002576-RA	GO:0003777, GO:0007018, GO:0030286, GO:0007018, GO:0005524, GO:0030286, GO:0003777, GO:0016887
OFAS005909-RA	GO:0004842
OFAS004184-RA	GO:0016020, GO:0030001, GO:0046873, GO:0055085
OFAS003200-RA	GO:0005737
OFAS018148-RA	GO:0005765, GO:0003674, GO:0060967, GO:0070923, GO:0031902, GO:0035280, GO:0031085
OFAS010997-RA	GO:0007160, GO:0050839, GO:0050829, GO:0048738, GO:0005737
OFAS010074-RA	GO:0012505, GO:0003674, GO:0005643, GO:0006913
OFAS016714-RA	GO:0003674, GO:0005575, GO:0008150
OFAS006008-RA	GO:0005634, GO:0006355, GO:0043565, GO:0008270, GO:0016740, GO:0003677, GO:0008270
OFAS007951-RA	GO:0005515, GO:0007264, GO:0005622, GO:0005525
OFAS006308-RA	GO:0003707, GO:0005634, GO:0006355, GO:0006351, GO:0004879, GO:0030522, GO:0008270, GO:0043565, GO:0043401, GO:0006355, GO:0043401
OFAS009178-RA	GO:0010466, GO:0030414, GO:0004869
OFAS000912-RA	GO:0050794, GO:0048731, GO:0043009, GO:0044446, GO:0044260, GO:0046872, GO:0043412, GO:0044238
OFAS007090-RA	GO:0006886, GO:0030126, GO:0016740, GO:0005198, GO:0016192, GO:0000139, GO:0005198, GO:0006886, GO:0016192, GO:0030117, GO:0005515, GO:0005198, GO:0005515, GO:0006886, GO:0016192, GO:0030126, GO:0000902, GO:0030126, GO:1905345, GO:0010883, GO:0006890, GO:0005793, GO:0006891, GO:0016192, GO:0006886, GO:0007112, GO:0048812, GO:0006888, GO:0005198, GO:0006909
OFAS000230-RA	GO:0005506, GO:0016705, GO:0020037, GO:0055114, GO:0020037, GO:0016705, GO:0005506, GO:0004497, GO:0055114
OFAS005509-RA	GO:0003676, GO:0005524, GO:0006401, GO:0016020, GO:0003723, GO:0005524, GO:0003724
OFAS009152-RA	GO:0004930, GO:0007186, GO:0016021, GO:0007186, GO:0016499, GO:0007631, GO:0016021
OFAS007368-RA	GO:0005506, GO:0016705, GO:0020037, GO:0055114, GO:0005488, GO:0016491
OFAS019348-RA	GO:0016021, GO:0055085, GO:0046323, GO:0035428, GO:0005355, GO:0016021, GO:0005351
OFAS005953-RA	GO:0032780, GO:0042030, GO:0005739, GO:0005739, GO:0032780, GO:0042030, GO:0042030, GO:0032780, GO:0051117, GO:0005739, GO:0050830, GO:0006783
OFAS016677-RA	GO:0003682
OFAS018347-RA	GO:0015220, GO:0033265, GO:0005307, GO:0015871, GO:0008292, GO:0005887, GO:0003333, GO:0016021, GO:0015171
OFAS007416-RA	GO:0005929
OFAS009858-RA	GO:0005663, GO:0005634, GO:0003677, GO:0006281, GO:0005524, GO:0006260, GO:0046331, GO:0048813, GO:0003689, GO:0005524, GO:0003689, GO:0005524, GO:0005663, GO:0006260
OFAS004657-RA	GO:0005975, GO:0016868, GO:0071704
OFAS004204-RA	GO:0004672, GO:0005524, GO:0006468, GO:0004674, GO:0005524, GO:0004672, GO:0006468, GO:0005737, GO:0045793, GO:0005524, GO:0004674, GO:0006468
OFAS010834-RA	GO:0005575, GO:0003674, GO:0008150
OFAS008604-RA	GO:0012505, GO:0006659, GO:0006659, GO:0016021, GO:0006659
OFAS005091-RA	GO:0005759, GO:0006355, GO:0031167, GO:0006390, GO:0006391, GO:0003712, GO:0010906, GO:0005739, GO:0000179
OFAS008011-RA	GO:0005262, GO:0016020, GO:0070588, GO:0005219, GO:0016021, GO:0005622, GO:0051209
OFAS003653-RA	GO:0005975, GO:0044464, GO:0009987
OFAS006427-RA	GO:0003676, GO:0005524, GO:0005524, GO:0008026, GO:0003676
OFAS003934-RA	GO:0006810
OFAS012858-RA	GO:0016021
OFAS017200-RA	GO:0003899, GO:0005666, GO:0000790, GO:0006383, GO:0006383
OFAS008064-RA	GO:0016020
OFAS000023-RA	GO:0008352, GO:0005634, GO:0050775, GO:0005874, GO:0005524, GO:0008017, GO:0005875, GO:0008568, GO:0007017, GO:0051013, GO:0016887, GO:0016322, GO:0005524, GO:0044763, GO:0015630, GO:0044430, GO:0005488
OFAS013964-RA	GO:0003674, GO:0005634, GO:0016180, GO:0032039, GO:0034472, GO:0005737
OFAS018072-RA	GO:0004672, GO:0005524, GO:0006468, GO:0005524, GO:0005622, GO:0006468, GO:0032008, GO:0046777, GO:0018107, GO:0018105, GO:0004674, GO:0004672, GO:0004687, GO:0006914, GO:0010906
OFAS005238-RA	GO:0032504, GO:0005615, GO:0043168, GO:0009617
OFAS000247-RA	GO:0006629
OFAS003364-RA	GO:0031119, GO:0003723, GO:0009982
OFAS008437-RA	GO:0003779, GO:0030036, GO:0051016, GO:0005737, GO:0008290, GO:0008290, GO:0051016, GO:0051015, GO:0046982, GO:0071203, GO:0008290, GO:0010591, GO:0007015, GO:0005869, GO:0007303, GO:0046329, GO:0030832, GO:0007298, GO:0000902, GO:0007018, GO:0030036, GO:0051016, GO:0005912, GO:0005884, GO:0003779, GO:0051490, GO:0035220, GO:0045887
OFAS008533-RA	GO:0031011
OFAS002331-RA	GO:0016301, GO:0009987, GO:0004672, GO:0006468, GO:0046425, GO:0030713, GO:0007455, GO:0007259, GO:0007365, GO:0048103, GO:0007350, GO:0045317, GO:0005102, GO:0007442, GO:0005737, GO:0007538, GO:0004713, GO:0006959, GO:0031234, GO:0004672, GO:0009898, GO:0045087, GO:0042078, GO:0007298, GO:0005856, GO:0007260, GO:0006468, GO:0007530, GO:0035171, GO:0046777, GO:0007476, GO:0019827, GO:0035167, GO:…
OFAS001984-RA	GO:0016310, GO:0016301
OFAS006077-RA	GO:0003993
OFAS007882-RA	GO:0030414
OFAS007135-RA	GO:0005216, GO:0006811, GO:0016020, GO:0055085, GO:0070588, GO:0005509, GO:0005245, GO:0034765, GO:0005891
OFAS007259-RA	GO:0005575, GO:0035025, GO:0007480, GO:0005089, GO:0005089, GO:0035023
OFAS012064-RA	GO:0005249, GO:0055085, GO:0006812, GO:0017071, GO:0001666, GO:0019934, GO:0005887, GO:0005221, GO:0042391
OFAS010491-RA	GO:0005057, GO:0007165, GO:0035556, GO:0016310, GO:0007165, GO:0004672, GO:0000166, GO:0043167, GO:0031434, GO:0009267, GO:0005737, GO:0008293, GO:0030641, GO:0005515, GO:0007173, GO:0007298, GO:0007362, GO:0007369, GO:0007165, GO:0005622, GO:0008069, GO:0035309, GO:0035171, GO:0046777, GO:0007476, GO:0007552, GO:0051726, GO:0005524, GO:0040014, GO:0007283, GO:0007472, GO:0008586, GO:0046579, GO:…
OFAS002935-RA	GO:0008168, GO:0032259, GO:0003676, GO:0016020, GO:0008152, GO:0016740
OFAS013372-RA	GO:0006812, GO:0016021, GO:0016887, GO:0000166, GO:0046872
OFAS007699-RA	GO:0016348, GO:0005938, GO:0031623, GO:0016567, GO:0042787, GO:0005737, GO:0008586, GO:0035209, GO:0061630, GO:0048190, GO:0004842, GO:0008587, GO:0019915, GO:0043161, GO:0019904, GO:0032880, GO:0045746, GO:0005112, GO:0007219, GO:0016567, GO:0016874, GO:0004842, GO:0004842
OFAS005811-RA	GO:0007186, GO:0008105, GO:0008356, GO:0005085, GO:0005737, GO:0010004, GO:0005829, GO:0007163, GO:0040001, GO:0001965, GO:0050821, GO:0055057, GO:0005096
OFAS006226-RA	GO:0001737, GO:0001736, GO:0035316, GO:0005886
OFAS011361-RA	GO:0042059, GO:0007633, GO:0005634, GO:0008586, GO:0007628
OFAS001723-RA	GO:0005524, GO:0016887, GO:0005524, GO:0006810, GO:0016021, GO:0042626, GO:0055085, GO:0006810, GO:0016020, GO:0000166, GO:0016887
OFAS004237-RA	GO:0017134
OFAS002787-RA	GO:0004046, GO:0006520, GO:0005737, GO:0008152, GO:0016787
OFAS001552-RA	GO:0016020, GO:0012505, GO:0016020, GO:0030246, GO:0016021
OFAS010725-RA	GO:0005515
OFAS017533-RA	GO:0005575, GO:0003674, GO:0008150
OFAS016300-RA	GO:0003735, GO:0005622, GO:0005840, GO:0006412, GO:0005840, GO:0008270, GO:0002181, GO:0006412, GO:0022627, GO:0003735, GO:0048666
OFAS001258-RA	GO:0006464, GO:0003677, GO:0018095
OFAS007593-RA	GO:0060429, GO:0031410, GO:0016567, GO:0007494, GO:0007391, GO:0035282, GO:0007427, GO:0008258, GO:0007015, GO:0008270, GO:0030155, GO:0005886, GO:0040003, GO:0061630, GO:0004842, GO:0045296, GO:0048471
OFAS017992-RA	GO:0005575, GO:0005525, GO:0008150, GO:0003924, GO:0005525, GO:0007264
OFAS012719-RA	GO:0005515
OFAS017504-RA	GO:0005634, GO:0050775, GO:0000122, GO:0006357, GO:1903861, GO:0045944, GO:0043565, GO:0007026, GO:0003700
OFAS011410-RA	GO:0030713, GO:0060429, GO:0043328, GO:0032509, GO:0097352, GO:0008283, GO:0016197, GO:0008593, GO:0042059, GO:0007293, GO:0008105, GO:0030154, GO:0048803, GO:0042803, GO:0070086, GO:0050680, GO:0045450, GO:0010669, GO:0005198, GO:0042981, GO:0045199, GO:0043162, GO:0000814
OFAS014497-RA	GO:0007186, GO:0004965, GO:0016021
OFAS017726-RA	GO:0005654, GO:0008536, GO:0005829, GO:0005635, GO:0005049, GO:0006611, GO:0006909, GO:0005515
OFAS003693-RA	GO:0018149, GO:0003810, GO:0018149, GO:0018149, GO:0046872, GO:0003810, GO:0005886
OFAS007612-RA	GO:0005515
OFAS013823-RA	GO:0005856, GO:0051015, GO:0007016, GO:0035160, GO:0033627, GO:0005515, GO:0005178, GO:0086042, GO:0007390, GO:0007298, GO:0007430, GO:0006909, GO:0005158, GO:0016203, GO:0005856, GO:0045892, GO:0005925, GO:0045214, GO:0007475, GO:0005200, GO:0007526, GO:0003779, GO:0001726, GO:0007424, GO:0007155
OFAS015374-RA	GO:0005515, GO:0008589, GO:0048749, GO:0042803, GO:0035222, GO:0097108, GO:0001751, GO:0009986, GO:0005515, GO:0045746, GO:0035017, GO:0016021, GO:0008201, GO:0007224
OFAS010143-RA	GO:0016757, GO:0005975
OFAS009918-RA	GO:0016021
OFAS005926-RA	GO:0016028, GO:0035996, GO:0007156, GO:0042052, GO:0046658, GO:0032528, GO:0005886, GO:0005515
OFAS017237-RA	GO:0016620, GO:0051260, GO:0055114
OFAS003516-RA	GO:0016020
OFAS006517-RA	GO:0031290, GO:0030424, GO:0004872, GO:0030426, GO:0072499, GO:0016021, GO:0005886, GO:0007411
OFAS005218-RA	GO:0016079, GO:0005829, GO:0098793, GO:1990504, GO:0008021, GO:0045956, GO:0016192, GO:0007269, GO:0016079, GO:0005509, GO:0035249, GO:0045202, GO:1990504
OFAS010068-RA	GO:0004553
OFAS015045-RA	GO:0055085, GO:0008028, GO:0016021, GO:0015718
OFAS003529-RA	GO:0003824
OFAS001623-RA	GO:0016021, GO:0016765, GO:0008299, GO:0002094, GO:0006744, GO:0031305, GO:0050832, GO:0050829, GO:0048009, GO:0006744, GO:0006360, GO:0005666, GO:0003899, GO:0008412, GO:0008340, GO:0016021, GO:0005743, GO:0050830, GO:0005736
OFAS009717-RA	GO:0003779, GO:0016043, GO:0003779, GO:0007015, GO:0017048, GO:0007049
OFAS019072-RA	GO:0004252, GO:0006508
OFAS016261-RA	GO:0004672, GO:0005524, GO:0006468, GO:0005634, GO:0005524, GO:0035556, GO:0005737, GO:0050684, GO:0018105, GO:0004674, GO:0030717, GO:0007056, GO:0000245
OFAS010303-RA	GO:0005515, GO:0005634, GO:0003755, GO:0007173, GO:1904059, GO:0003755, GO:0000413
OFAS015800-RA	GO:0009306, GO:0046907, GO:0005783, GO:0005794
OFAS004049-RA	GO:0005515, GO:0034388, GO:0030515, GO:0000028, GO:0000462, GO:0032040, GO:0009267
OFAS012691-RA	GO:0005515
OFAS000019-RA	GO:0005515
OFAS011309-RA	GO:0005622, GO:0008270, GO:0005515, GO:1902692, GO:0045179, GO:0048477, GO:0007400, GO:1900242, GO:0007420, GO:0035282, GO:0007406, GO:0045180, GO:0005737, GO:0043025, GO:0007405, GO:0005515, GO:0008582, GO:0007402, GO:0045182, GO:0008270, GO:0030371, GO:0007411, GO:0008285, GO:0006909, GO:0030182, GO:0008356, GO:0006417, GO:0055060, GO:0007419, GO:0009303, GO:0050767
OFAS002894-RA	GO:0000166, GO:0030529, GO:0019013, GO:0003676
OFAS001917-RA	GO:0005272, GO:0006814, GO:0016020, GO:0016021, GO:0005272, GO:0006814
OFAS014107-RA	GO:0007399, GO:0031637, GO:0008083, GO:0010941, GO:0008045, GO:0005121, GO:0021556, GO:0005576, GO:0008063, GO:0007411
OFAS007457-RA	GO:0016020, GO:0016021
OFAS005491-RA	GO:0009890, GO:0044464
OFAS008837-RA	GO:0005575, GO:0003674, GO:0008150
OFAS017086-RA	GO:0007629, GO:0005783, GO:0005524, GO:0051282, GO:0030322, GO:0010884, GO:0007274, GO:0016529, GO:0012505, GO:0006635, GO:0005515, GO:0010906, GO:0016021, GO:1903515, GO:0006874, GO:0033017, GO:0008610, GO:1990845, GO:0036335, GO:0005388, GO:0030707, GO:0048863, GO:1901896, GO:0060047, GO:0005789, GO:0000166, GO:0046872
OFAS016518-RA	GO:0005515, GO:0005509
OFAS015092-RA	GO:0005515, GO:0043161, GO:0030162, GO:0031625, GO:0005737, GO:0042787, GO:0019005
OFAS001775-RA	GO:0019901
OFAS016609-RA	GO:0006810, GO:0016021, GO:0000003, GO:0009953, GO:0008565, GO:0061355, GO:0012505, GO:0048193, GO:0007311, GO:0048042, GO:0016021, GO:0005215
OFAS004738-RA	GO:0006986, GO:0009408, GO:0035080, GO:0001666, GO:0009636, GO:0005524
OFAS004050-RA	GO:0016740, GO:0055114
OFAS017236-RA	GO:0004672, GO:0006468, GO:0005524, GO:0007165, GO:0006468, GO:0046716, GO:0072499, GO:0004713, GO:0007169, GO:0042052, GO:0005886, GO:0004714
OFAS014674-RA	GO:0009650, GO:0003677, GO:0000278, GO:0031593, GO:0006281, GO:0001940, GO:0042585, GO:0006974
OFAS005606-RA	GO:0005515
OFAS015920-RA	GO:0016020, GO:0004252, GO:0006030, GO:0043567, GO:0042593, GO:0007616, GO:0006508, GO:0005044, GO:0008061, GO:0005576, GO:0007614, GO:0004252, GO:0006508, GO:0005515, GO:0005044, GO:0016020
OFAS014591-RA	GO:0005575, GO:0003674, GO:0006893
OFAS007064-RA	GO:0034260
OFAS008114-RA	GO:0046872
OFAS013748-RA	GO:0032006, GO:0045926, GO:0009968, GO:0008219, GO:0005737, GO:0008258, GO:0006915, GO:0006979, GO:0005737, GO:0009968
OFAS011832-RA	GO:0006810, GO:0003674, GO:0005575, GO:0030431, GO:0005622, GO:0005215
OFAS008156-RA	GO:0016020, GO:0006624
OFAS018820-RA	GO:0004672, GO:0005524, GO:0006468, GO:1900244, GO:0007399, GO:0045666, GO:0045786, GO:0005524, GO:0007632, GO:0004672, GO:0007611, GO:0045927, GO:0007623, GO:0004712, GO:0006468, GO:2000253, GO:0043195, GO:0008355, GO:0046777, GO:0035332, GO:0004674, GO:0045887
OFAS001827-RA	GO:0005634, GO:0006355, GO:0043565, GO:0008270, GO:0003677
OFAS001320-RA	GO:0004523, GO:0090502, GO:0003676
OFAS005877-RA	GO:1901363, GO:0097159, GO:0016787
OFAS002142-RA	GO:0004596, GO:0006474, GO:0031417, GO:0005737, GO:0016740
OFAS002879-RA	GO:0005216, GO:0006811, GO:0016020, GO:0055085, GO:0034220, GO:0006816, GO:0005886, GO:0065007, GO:0005261
OFAS010065-RA	GO:0016021, GO:0005739, GO:0046983, GO:0003676, GO:0036444, GO:0051560, GO:1990246, GO:0006851, GO:0051560, GO:0050829, GO:0036444, GO:0045089, GO:1990246
OFAS015527-RA	GO:0004672, GO:0005524, GO:0006468, GO:0005634, GO:0004674, GO:0005524, GO:0004672, GO:0006468, GO:0035556, GO:0005737
OFAS016707-RA	GO:0003735, GO:0005840, GO:0006412, GO:0005840, GO:0002181, GO:0022625, GO:0017022, GO:0006412, GO:0003735, GO:0070180
OFAS003407-RA	GO:0034198, GO:0005643, GO:0005770, GO:0005524, GO:0071561, GO:0006623, GO:0006914, GO:0034272, GO:0006468, GO:0030242, GO:0045324, GO:0002784, GO:0004674, GO:0035096, GO:0034271, GO:0016236, GO:0016322, GO:0004672, GO:0005524, GO:0006468, GO:0005515
OFAS017679-RA	GO:0042302, GO:0040003, GO:0031012, GO:0042302, GO:0008010
OFAS008850-RA	GO:0005515, GO:0001674, GO:0048477, GO:0007283, GO:0036265, GO:0001673, GO:0043527, GO:0005829, GO:0008176
OFAS013969-RA	GO:0016491, GO:0055114, GO:0000305, GO:0050660, GO:0005739, GO:0055114, GO:0004791, GO:0045454
OFAS012828-RA	GO:0045892, GO:0005634, GO:0003677, GO:0043035, GO:0000785, GO:0031936, GO:0006351, GO:0005700, GO:0035075, GO:0005515, GO:0043565
OFAS006265-RA	GO:0005216, GO:0006811, GO:0016020, GO:0055085, GO:0005244, GO:0098655, GO:0034765, GO:0016021, GO:0005261, GO:0055085, GO:0035176, GO:0008344, GO:0006816, GO:0005261, GO:0043025, GO:0042752, GO:0050975, GO:0086010, GO:0005216, GO:0045475, GO:0072347, GO:0043679, GO:0005886, GO:0048512
OFAS002955-RA	GO:0003729, GO:0004386, GO:0003676, GO:0003676
OFAS006498-RA	GO:0003674, GO:0005575, GO:0008150
OFAS007367-RA	GO:0005488
OFAS016538-RA	GO:0005515, GO:0005509
OFAS013471-RA	GO:0005515
OFAS012160-RA	GO:0003676, GO:0008270, GO:0003676, GO:0001178, GO:0010468, GO:0005634, GO:0003729, GO:0035062, GO:0000381, GO:0000785, GO:0016607, GO:0031440, GO:0005515
OFAS003668-RA	GO:0000062, GO:0006810, GO:0016021, GO:0000062
OFAS006285-RA	GO:0048488, GO:0042043, GO:0097104, GO:0004872, GO:0052689, GO:0050804, GO:0009986, GO:0005887, GO:0045202, GO:0097105, GO:0007158
OFAS017310-RA	GO:0051015, GO:0031532, GO:0005881, GO:0030674, GO:0031594, GO:0097113, GO:0008017, GO:0005884, GO:0003779, GO:0030426, GO:0005794, GO:0007411
OFAS012928-RA	GO:0048812
OFAS002328-RA	GO:0006979, GO:0005739, GO:0003700, GO:0045893
OFAS019358-RA	GO:0004821, GO:0005524, GO:0032543, GO:0005829, GO:0006427, GO:0005739, GO:0005737, GO:0004812, GO:0005524, GO:0006418
OFAS005329-RA	GO:0008152, GO:0035336, GO:0080019, GO:0010025, GO:0005777
OFAS010776-RA	GO:0005634, GO:0005524, GO:0000398, GO:0000381, GO:0005737, GO:0003676, GO:0005730, GO:0004004, GO:0005681, GO:0010501, GO:0003676, GO:0005524
OFAS002777-RA	GO:0045859, GO:0043022, GO:0033554, GO:0019887, GO:0033674, GO:0006417, GO:0019901
OFAS009718-RA	GO:0007111, GO:0016324, GO:0005938, GO:0005737, GO:0007015, GO:0005515, GO:0030589, GO:0051489, GO:0007349, GO:0000915, GO:0051225, GO:0005546, GO:0005912, GO:0045010, GO:0005884, GO:0090303, GO:0009306, GO:0032154, GO:0008104, GO:0045177, GO:0017048, GO:0032507, GO:0007283, GO:0012506, GO:0000281, GO:0035011, GO:0030838, GO:0031532, GO:0007279, GO:0007110, GO:0035230, GO:0003779, GO:0007424, GO:…
OFAS008067-RA	GO:0016020, GO:0006812, GO:0006812, GO:0008324
OFAS010913-RA	GO:0005515
OFAS008226-RA	GO:0003674, GO:0009306, GO:0005829, GO:0007517, GO:0048813, GO:0005515
OFAS003676-RA	GO:0004407, GO:0065008, GO:0031072, GO:0060255, GO:0019219, GO:0044424, GO:0016575, GO:0033044
OFAS016403-RA	GO:0020037, GO:0006182, GO:0020037, GO:0007165, GO:0008074, GO:0035556, GO:0005886, GO:0004383
OFAS007488-RA	GO:0016533, GO:0016534, GO:0030425, GO:0016533, GO:0030424, GO:0008045, GO:0008344, GO:0007409, GO:0043025, GO:0035011, GO:0030426, GO:0008340, GO:0070059, GO:0010906, GO:0016534
OFAS003769-RA	GO:0016021
OFAS018429-RA	GO:0004096, GO:0020037, GO:0055114
OFAS013354-RA	GO:0006508, GO:0008233, GO:0046620, GO:0030713, GO:0007474, GO:0008233, GO:0048103, GO:0008354, GO:0005737, GO:0007224, GO:2000274, GO:0042078, GO:0042306, GO:0007507, GO:0007473, GO:0007447, GO:0005119, GO:0008544, GO:0005113, GO:0045464, GO:0008595, GO:0035288, GO:0048592, GO:0048100, GO:0008347, GO:0005576, GO:0005886, GO:0002385, GO:0007487, GO:0007498, GO:0007228, GO:0007446, GO:0045743, GO:…
OFAS002981-RA	GO:0005515
OFAS007865-RA	GO:0005887, GO:0007156, GO:0098632, GO:0045467, GO:0042065, GO:0008366, GO:0007158, GO:0005515
OFAS015838-RA	GO:0048786
OFAS018899-RA	GO:0005737, GO:0007155, GO:0035011, GO:0061357, GO:0005829, GO:0005198, GO:0016600, GO:0005886
OFAS006269-RA	GO:0008641, GO:0032447, GO:0071566, GO:0016779, GO:0002143, GO:0005737, GO:0042292, GO:0019008, GO:0006777, GO:0034227, GO:0004792, GO:0005829, GO:0032447, GO:0002143, GO:0070733, GO:0043167, GO:0042292, GO:0006777, GO:0005829, GO:0000166, GO:0004792
OFAS000613-RA	GO:0006406, GO:0003729, GO:0009408, GO:0000346, GO:0031990, GO:0000228, GO:0032786, GO:0005730, GO:0008283, GO:0000347, GO:0007140, GO:0000445, GO:0043234
OFAS008760-RA	GO:0003682, GO:0000785, GO:0051276
OFAS003868-RA	GO:0016310, GO:0004672, GO:0000166
OFAS013266-RA	GO:0005085, GO:0007264, GO:0005575, GO:0090630, GO:0046578, GO:0007264, GO:0008321, GO:0017016
OFAS012112-RA	GO:0005515
OFAS015723-RA	GO:0007525, GO:0045824, GO:0050829, GO:0031034, GO:0034605, GO:0061077
OFAS001657-RA	GO:0016021, GO:0022857, GO:0055085, GO:0006810, GO:0005215
OFAS005584-RA	GO:0016020, GO:0016021, GO:0055085
OFAS017255-RA	GO:0004930, GO:0007186, GO:0016021
OFAS010384-RA	GO:0046983
OFAS006116-RA	GO:0016021
OFAS006879-RA	GO:0003729, GO:0050684, GO:0008049, GO:0008266, GO:0051252, GO:0005737, GO:0003676
OFAS000133-RA	GO:0042826, GO:0010629
OFAS015977-RA	GO:0005515, GO:0031410, GO:0005509, GO:0048477, GO:0030135, GO:0008196
OFAS003157-RA	GO:0046872
OFAS015703-RA	GO:0042302, GO:0031012, GO:0040003, GO:0042302, GO:0008010
OFAS003829-RA	GO:0016021
OFAS000918-RA	GO:0006390, GO:0005759, GO:0000154, GO:0003712, GO:0005739, GO:0006417, GO:0000179, GO:0031167, GO:0005759, GO:0000179
OFAS013879-RA	GO:0005887, GO:0005267, GO:0016021, GO:0030322, GO:0071805, GO:0022841
OFAS008606-RA	GO:0016020
OFAS018585-RA	GO:0004553, GO:0005975
OFAS006423-RA	GO:0043231, GO:0004739, GO:0055114, GO:0006086, GO:0008152, GO:0016624
OFAS007853-RA	GO:0005515
OFAS009423-RA	GO:0030431, GO:0016021, GO:0003824
OFAS001572-RA	GO:0004721, GO:0006470, GO:0016787
OFAS017642-RA	GO:0000166, GO:0004812, GO:0005524, GO:0006418, GO:0000166, GO:0006418, GO:0004823, GO:0004832, GO:0002161, GO:0005524, GO:0006438, GO:0042060, GO:0006429, GO:0005737, GO:0017101
OFAS013439-RA	GO:0000470, GO:0003723, GO:0015934, GO:0002181, GO:0022625, GO:0006412, GO:0003735
OFAS019115-RA	GO:0016020, GO:0007009, GO:0007291, GO:0071617, GO:0030258, GO:0008354
OFAS017242-RA	GO:0006508, GO:0008234
OFAS006444-RA	GO:0005743, GO:0016651, GO:0022904
OFAS010154-RA	GO:0016021
OFAS002113-RA	GO:0005488
OFAS005213-RA	GO:0005515
OFAS015589-RA	GO:0016307, GO:0046488
OFAS008243-RA	GO:0019233
OFAS000505-RA	GO:0003674, GO:0005575, GO:0008150
OFAS008275-RA	GO:0003676, GO:0006351, GO:0008270, GO:0006379, GO:0005488
OFAS004864-RA	GO:0016042, GO:0004435, GO:0005509, GO:0005622, GO:0035556
OFAS015224-RA	GO:0012505, GO:0020037, GO:0035100, GO:0005886
OFAS005217-RA	GO:0016079, GO:0005829, GO:0098793, GO:1990504
OFAS001323-RA	GO:0007444, GO:0000027, GO:0030687, GO:0002164, GO:0007292, GO:0019843
OFAS008369-RA	GO:0004672, GO:0005524, GO:0006468, GO:0005703, GO:0005524, GO:0070816, GO:0005700, GO:0006368, GO:0008353, GO:0046579, GO:0004693, GO:0090277, GO:0030332, GO:0006909, GO:0019908, GO:0006468, GO:0044212, GO:0008024, GO:0000228, GO:0045944, GO:0040018, GO:0070374, GO:0008134
OFAS009998-RA	GO:0020037, GO:0005506, GO:0055114, GO:0016705, GO:0005576, GO:0016021, GO:0004806, GO:0004497
OFAS000011-RA	GO:0005515
OFAS003197-RA	GO:0016020, GO:0055085, GO:0005524, GO:0042626, GO:0016021
OFAS016627-RA	GO:0007455, GO:0043567, GO:0030307, GO:0003705, GO:0007420, GO:0045893, GO:0016319, GO:0006357, GO:0048036, GO:0005515, GO:0008347, GO:0010906, GO:0043565, GO:0003700, GO:0001745, GO:0005634, GO:0030182, GO:0048854, GO:0048749, GO:0043704, GO:0000977, GO:0007628, GO:0045944, GO:0040018, GO:0008284
OFAS013533-RA	GO:0060429, GO:0048568, GO:0003705, GO:0005515, GO:0005667, GO:2000826, GO:0072089, GO:0001745, GO:0007525, GO:0007293, GO:0005634, GO:0035331, GO:0007480, GO:0001085, GO:0044212, GO:0007476, GO:0019904, GO:0045944, GO:0007423, GO:0000980, GO:0035220, GO:0008134, GO:0055013, GO:0003700, GO:0006355
OFAS012359-RA	GO:0051015, GO:0048477, GO:0019901, GO:0016529, GO:0010591, GO:0030864, GO:0007015, GO:0005829, GO:0045451, GO:0043186, GO:0008307, GO:0005862, GO:0070865, GO:0006936, GO:0019894, GO:0030017, GO:0048813, GO:0003779, GO:0001725, GO:0007315, GO:0055093, GO:0043149, GO:0031941
OFAS002633-RA	GO:0006006, GO:0080048, GO:0005737
OFAS003771-RA	GO:0006355, GO:0046983, GO:0046983
OFAS007706-RA	GO:1901363, GO:0097159, GO:0043167
OFAS002519-RA	GO:0005515
OFAS016951-RA	GO:0004930, GO:0007186, GO:0016021
OFAS001578-RA	GO:0050829, GO:0042834, GO:0005737, GO:0019730, GO:0009253, GO:0046983, GO:0016019, GO:0002920, GO:0005515, GO:0005887, GO:0008745, GO:0008270, GO:0016021, GO:0005886, GO:0045087, GO:0044214, GO:0006909, GO:0061057, GO:0016327, GO:0098793, GO:0051607, GO:0035007, GO:0006964, GO:0061059, GO:0006955, GO:0009617, GO:0019731, GO:0048167, GO:0006963, GO:0008329, GO:0008745, GO:0009253
OFAS003669-RA	GO:0003723, GO:0005634, GO:0005737, GO:0006406, GO:0005622, GO:0006810, GO:0006406, GO:0003723, GO:0031965, GO:0005654, GO:0047485, GO:0046833, GO:0005635, GO:0006378, GO:0005737, GO:0016973, GO:0051168, GO:0005515, GO:0008284
OFAS006950-RA	GO:0032504, GO:0040003, GO:0031012, GO:0042302, GO:0005615, GO:0008010
OFAS006270-RA	GO:0042302
OFAS014630-RA	GO:0007399, GO:0030246, GO:0005887, GO:0004888
OFAS011643-RA	GO:0004672, GO:0005524, GO:0006468, GO:0004675, GO:0016020, GO:0004675, GO:0005524, GO:0006468, GO:0016020, GO:0007455, GO:0005025, GO:0007346, GO:0005524, GO:0048185, GO:0030513, GO:0048179, GO:0048666, GO:0016361, GO:0007405, GO:0016319, GO:0007179, GO:0010862, GO:0004672, GO:0010906, GO:0004702, GO:0007411, GO:0007165, GO:0009411, GO:0006468, GO:0032924, GO:0048813, GO:0007476, GO:0004703, GO:…
OFAS002768-RA	GO:0003777, GO:0005524, GO:0007018, GO:0008017
OFAS005361-RA	GO:0005634, GO:0051569, GO:0051276, GO:0005700, GO:0019894, GO:0010032, GO:0007076, GO:0051570, GO:2000615
OFAS000558-RA	GO:0004672, GO:0005524, GO:0006468, GO:0005524, GO:0004683, GO:0006468
OFAS000099-RA	GO:0000287, GO:0008897, GO:0000287, GO:0008897, GO:0019878
OFAS012307-RA	GO:0003697, GO:0000262, GO:0006264, GO:0003697, GO:0000002, GO:0005739
OFAS016087-RA	GO:0005575, GO:0003674, GO:0035220
OFAS009271-RA	GO:0016020, GO:0048193, GO:0005737, GO:0005737, GO:0006886, GO:0008565, GO:0016020, GO:0000139, GO:0005737, GO:0006886, GO:0048280, GO:0005783, GO:0008565, GO:0048211, GO:0007030, GO:0000139, GO:0006886, GO:0005795, GO:0061025, GO:0048280, GO:0006888, GO:0051726, GO:0012507, GO:0045056
OFAS019281-RA	GO:0043495, GO:0005635, GO:0048471, GO:0051647, GO:0034399, GO:0000724, GO:0007097, GO:0006998
OFAS001864-RA	GO:0003333, GO:0015171, GO:0016020, GO:0016020, GO:0003333, GO:0015171
OFAS015247-RA	GO:0008528, GO:0007186, GO:0042562, GO:0019933, GO:0004930, GO:0007190, GO:0008188, GO:0005887, GO:0016500, GO:0007189, GO:0010906, GO:0016021, GO:0009755
OFAS013869-RA	GO:0050905
OFAS003850-RA	GO:0015991, GO:0033180, GO:0046933, GO:0046961
OFAS014340-RA	GO:0003677, GO:0045892, GO:0005634, GO:0006355, GO:0043565, GO:0046982, GO:0042803, GO:0001078
OFAS012586-RA	GO:0017148, GO:0090071, GO:0043023, GO:0005739
OFAS019026-RA	GO:0005840, GO:0022625, GO:0002181, GO:0006412, GO:0003735
OFAS003194-RA	GO:0005515
OFAS014010-RA	GO:0005575, GO:0016427, GO:0030488
OFAS017628-RA	GO:0008641
OFAS004921-RA	GO:0016020
OFAS012618-RA	GO:0000462, GO:0003723, GO:0005654, GO:0032040, GO:0005730, GO:0040018, GO:0006364
OFAS010939-RA	GO:0005515
OFAS008415-RA	GO:0003700, GO:0006355, GO:0043565, GO:0009653, GO:0005634, GO:0000981, GO:0030154, GO:0006355, GO:0043565, GO:0006355, GO:0043565, GO:0003700
OFAS006774-RA	GO:0003723, GO:0006412, GO:0016021, GO:0003735, GO:0015935
OFAS015101-RA	GO:0006508, GO:0008270, GO:0046331, GO:0042277, GO:0005737, GO:0043171, GO:0070006, GO:0004364, GO:0043226, GO:0050896, GO:0044464, GO:0044237, GO:0042803, GO:0008237, GO:0008270
OFAS019289-RA	GO:0045892, GO:0005634, GO:0030178, GO:0046331, GO:0045931, GO:0070868, GO:0003676, GO:0007476, GO:0007155, GO:0006357, GO:0000792, GO:0031935
OFAS016819-RA	GO:0016021, GO:0055085, GO:0055085, GO:0016021
OFAS008359-RA	GO:0008152, GO:0050896, GO:0044464, GO:0009987, GO:0016747
OFAS009241-RA	GO:0006469, GO:0005730, GO:0004860, GO:0003725, GO:0019901
OFAS007272-RA	GO:0010369, GO:0005634, GO:0003677, GO:0003682
OFAS014228-RA	GO:0042592, GO:0034614, GO:0000002, GO:0005743, GO:0016021, GO:0005739, GO:0005778, GO:0016021
OFAS001329-RA	GO:0000166, GO:0030529, GO:0016021, GO:0019013, GO:0003676, GO:0003676
OFAS002770-RA	GO:0003674, GO:0005739, GO:0008150
OFAS000414-RA	GO:0016571, GO:0030261, GO:0000077, GO:0042799, GO:0005700, GO:0034771, GO:0035067, GO:0005515, GO:0034968, GO:0018024
OFAS014164-RA	GO:0006511, GO:0006511, GO:0000502, GO:0006508, GO:0098586, GO:0032436
OFAS008194-RA	GO:0005622, GO:0008270, GO:0035194, GO:0005634, GO:0051865, GO:0008270, GO:0043186, GO:0004842
OFAS013329-RA	GO:0000077, GO:0030896, GO:0044773, GO:0030720, GO:0005737, GO:0030896, GO:0070194, GO:0044778, GO:0006289, GO:0035861, GO:0033314, GO:0031573, GO:0005730, GO:0035038, GO:0030717, GO:0051598, GO:0000724
OFAS013829-RA	GO:0031362, GO:0050839
OFAS009600-RA	GO:0016020
OFAS011322-RA	GO:0005230, GO:0006810, GO:0016020
OFAS001772-RA	GO:0003924, GO:0005525, GO:0007264, GO:0005622, GO:0005525
OFAS016052-RA	GO:0004022, GO:0045735, GO:0055114
OFAS001201-RA	GO:0003779, GO:0005524, GO:0003774, GO:0016459, GO:0003774, GO:0005524, GO:0016459
OFAS009336-RA	GO:0016021
OFAS008937-RA	GO:0005615, GO:0019732, GO:0050830, GO:0031640, GO:0045087, GO:0050832, GO:0003674, GO:0005576, GO:0005576, GO:0008200
OFAS005283-RA	GO:0015074
OFAS008521-RA	GO:0015074, GO:0046872, GO:0003677, GO:0005634, GO:0090305, GO:0006310, GO:0004519
OFAS008107-RA	GO:0005515
OFAS009462-RA	GO:0005549
OFAS015132-RA	GO:0003777, GO:0005524, GO:0007018, GO:0008017, GO:0005929, GO:0005524, GO:0030054, GO:0048812, GO:0030951, GO:0005886, GO:0005769, GO:0007411, GO:0016887, GO:0005871, GO:0007018, GO:0007608, GO:1905515, GO:0005912, GO:0008017, GO:0030177, GO:0007605, GO:0007288, GO:0003777, GO:0008089
OFAS018238-RA	GO:0043231, GO:0002121, GO:0008152, GO:0015020
OFAS002593-RA	GO:0003674, GO:0005575, GO:0008150
OFAS012585-RA	GO:0005515, GO:0006457, GO:0005575, GO:0051082
OFAS003212-RA	GO:0003674, GO:0005575, GO:0008150, GO:0016021
OFAS002186-RA	GO:0005576, GO:0006030, GO:0008061
OFAS003359-RA	GO:0003674, GO:0005575, GO:0008017, GO:0008150
OFAS010243-RA	GO:0016020, GO:0002028, GO:0017080, GO:0016021
OFAS016894-RA	GO:0000470, GO:0005730, GO:0000460, GO:0040018, GO:0030687
OFAS008305-RA	GO:0003735, GO:0005739, GO:0005840, GO:0006412, GO:0032543, GO:0006412, GO:0005763, GO:0003735
OFAS010130-RA	GO:0016020, GO:0005524, GO:0016021, GO:0034041, GO:0017127, GO:0005886
OFAS009730-RA	GO:0003677, GO:0005634, GO:0006355, GO:0000390, GO:0071008, GO:0000978, GO:0000398, GO:0006355, GO:0071011, GO:0001078, GO:0071013
OFAS001604-RA	GO:0003677, GO:0005783, GO:0016021, GO:0016021
OFAS005471-RA	GO:0005615, GO:0055072, GO:0046872, GO:0005615, GO:0006811
OFAS009663-RA	GO:0046654, GO:0003934, GO:0005737
OFAS017946-RA	GO:0005759, GO:0006635, GO:0005739, GO:0004300, GO:0003824, GO:0008152
OFAS005783-RA	GO:0005328, GO:0006836, GO:0016021, GO:0055085, GO:0016021, GO:0005328, GO:0006836
OFAS018212-RA	GO:0003674, GO:0005575, GO:0045924
OFAS008346-RA	GO:0006751, GO:0036374, GO:0048812, GO:0006751, GO:0036374
OFAS002725-RA	GO:0030425, GO:0046843, GO:0048477, GO:0070725, GO:0005737, GO:0043025, GO:0007616, GO:0007318, GO:0005515, GO:0005829, GO:0043186, GO:0005739, GO:0045202, GO:0000578, GO:0030424, GO:0007293, GO:0016246, GO:0000184, GO:2000002, GO:0031023, GO:0003678
OFAS018091-RA	GO:0034314, GO:0030037, GO:0005737, GO:0033627, GO:0007015, GO:0005515, GO:0008335, GO:0051489, GO:0006909, GO:0005856, GO:0030036, GO:0008360, GO:0007409, GO:0060305, GO:0010592, GO:0001764, GO:0045177, GO:0030866, GO:0051125, GO:0030031, GO:0000902, GO:0007413, GO:0001745, GO:0031209, GO:0048846, GO:0005634, GO:0051491, GO:0007520, GO:0007030, GO:0030029, GO:0003779, GO:0051127, GO:0045178
OFAS017629-RA	GO:0008641, GO:0071566, GO:0071569, GO:0005737, GO:0019008
OFAS000633-RA	GO:0004843, GO:0016579, GO:0036459
OFAS016839-RA	GO:0008146, GO:0016021
OFAS004800-RA	GO:0005515
OFAS001438-RA	GO:0005509
OFAS019149-RA	GO:0042302
OFAS002332-RA	GO:0003824, GO:0008152, GO:0071456, GO:0008152, GO:0003824, GO:0006909
OFAS018244-RA	GO:0005242, GO:0006813, GO:0016021, GO:0006813, GO:0005242, GO:0010107, GO:0005887, GO:0016021, GO:0045475, GO:0035220, GO:0042391
OFAS005207-RA	GO:0012505, GO:0005783, GO:0000030, GO:0016757
OFAS009057-RA	GO:0016020, GO:0016740, GO:0000009, GO:0005783, GO:0006486, GO:0006487, GO:0000030, GO:0006488
OFAS016731-RA	GO:0006396, GO:0003729, GO:0008173, GO:0003676
OFAS014026-RA	GO:0016020, GO:0043087, GO:0005096
OFAS004939-RA	GO:0016020, GO:0006457, GO:0012505, GO:0005783, GO:0003756, GO:0034976, GO:0016021, GO:0045454, GO:0045454
OFAS014373-RA	GO:0000413, GO:0003755, GO:0006457, GO:0006457, GO:0003755, GO:0000398, GO:0000413, GO:0071011, GO:0071013
OFAS007446-RA	GO:0016020, GO:0046872, GO:0016829, GO:0090304, GO:0006974, GO:0004519, GO:0005634, GO:0003906, GO:0008408, GO:0003677, GO:0006284, GO:0008311, GO:0006974
OFAS019190-RA	GO:0005654, GO:0030018, GO:0051082, GO:0005829, GO:0042026, GO:0061077
OFAS010878-RA	GO:0008152, GO:0008484
OFAS005195-RA	GO:2000009, GO:0005768, GO:0032511, GO:0005794, GO:0046426, GO:0005102, GO:0016021
OFAS015093-RA	GO:0000398, GO:0071013
OFAS004401-RA	GO:0008146
OFAS004470-RA	GO:0005634, GO:0005703, GO:0006343, GO:0000781, GO:0000182, GO:0035012, GO:0005700, GO:0035064, GO:0005515, GO:0003682, GO:0031507, GO:0000792, GO:0044026, GO:0000793, GO:0045892, GO:0006342, GO:0003729, GO:0090309, GO:0005694, GO:0005704, GO:0005721, GO:0042393, GO:0003723, GO:0000278, GO:0000791, GO:0003696, GO:0006355, GO:0000780, GO:0030702, GO:0045893, GO:0034773, GO:0005720, GO:0005634, GO:…
OFAS012531-RA	GO:2000035, GO:0048477, GO:0042350, GO:0019673, GO:0007219, GO:0008446
OFAS008914-RA	GO:0050829, GO:0008152, GO:0005777, GO:0003824, GO:0008152, GO:0016021, GO:0003824, GO:0003824, GO:0008152
OFAS014069-RA	GO:0007426, GO:0045678, GO:0000278, GO:0046580, GO:0016321, GO:0005737, GO:0008293, GO:0007476, GO:0043087, GO:0007062, GO:0031235, GO:0008595, GO:0007265, GO:0005886, GO:0005096, GO:0043087, GO:0005515, GO:0035556
OFAS010673-RA	GO:0003723, GO:0005634, GO:0005681, GO:0000398, GO:0071011, GO:0031935, GO:0046540
OFAS006836-RA	GO:0003723
OFAS016233-RA	GO:0003824, GO:0005975
OFAS013254-RA	GO:0005795, GO:0007424, GO:0004653, GO:0009312
OFAS009906-RA	GO:0033179, GO:0015991, GO:0015078, GO:0005765, GO:0006879, GO:0008593, GO:0033181, GO:0000220, GO:0036295, GO:0007034, GO:0007035, GO:0015991, GO:0008553, GO:0016471, GO:0005769, GO:0005886, GO:0007430, GO:0046961
OFAS013321-RA	GO:0005856
OFAS002083-RA	GO:0007399, GO:0003674, GO:0005634, GO:0005737
OFAS005973-RA	GO:0009055, GO:0046872, GO:0020037, GO:0070469, GO:0005739, GO:0055114, GO:0009055, GO:0020037
OFAS011793-RA	GO:0006629
OFAS013235-RA	GO:0005096, GO:0051056
OFAS006944-RA	GO:0016021, GO:0055085
OFAS016942-RA	GO:0035336, GO:0080019, GO:0010025, GO:0005777
OFAS018443-RA	GO:0000166, GO:0003677, GO:0003677, GO:0045004, GO:0006287, GO:0003887, GO:0043625, GO:0000166, GO:0006297, GO:0008296, GO:0006974
OFAS007110-RA	GO:0004198, GO:0006508, GO:0005622, GO:0004198, GO:0005622, GO:0006508, GO:0016020, GO:0004198, GO:0016540, GO:0005737, GO:0006508, GO:0005509, GO:0007298, GO:0016322
OFAS019175-RA	GO:0016757, GO:0005978, GO:0005829, GO:0008466
OFAS001620-RA	GO:0003674, GO:0005575, GO:0008150, GO:0005739
OFAS011380-RA	GO:0046579, GO:0070374
OFAS017484-RA	GO:0000166, GO:0004812, GO:0005524, GO:0006418, GO:0005524, GO:0005829, GO:0006431, GO:0004825, GO:0005737, GO:0017101
OFAS012365-RA	GO:0004177, GO:0005737, GO:0008235, GO:0019538, GO:0030145, GO:0004177, GO:0005622, GO:0006508
OFAS010389-RA	GO:0051378, GO:0007198, GO:0060179, GO:0004952, GO:0016543, GO:0007212, GO:0007210, GO:0008227, GO:0016545, GO:0005887, GO:0016021, GO:0030594, GO:0016546, GO:0007619, GO:0004993, GO:0007192, GO:0060180, GO:0007213, GO:0016907, GO:0005887, GO:0004930, GO:0007186, GO:0016021
OFAS001107-RA	GO:0005515
OFAS009060-RA	GO:0016020
OFAS013581-RA	GO:0003954, GO:0006120, GO:0005747, GO:0010906, GO:0005739, GO:0008137
OFAS012554-RA	GO:0006457, GO:0005783, GO:0034976, GO:0045454, GO:0012505, GO:2000427, GO:0003756, GO:0030431, GO:0045454
OFAS004277-RA	GO:0008237, GO:0008593, GO:0004222, GO:0006509, GO:0016021
OFAS002878-RA	GO:0005575, GO:0003674, GO:0008150
OFAS004084-RA	GO:0005247, GO:0006821, GO:0016020, GO:0055085, GO:0015108, GO:0016020, GO:0005247, GO:0048388, GO:0003014, GO:0005887, GO:0005254, GO:0055037, GO:0005769, GO:1902476
OFAS019252-RA	GO:0004087, GO:0070406, GO:0016597, GO:0005524, GO:0006526, GO:0004070, GO:0005737, GO:0004088, GO:0006541, GO:0046872, GO:0004151, GO:0000050, GO:0006207
OFAS014588-RA	GO:0007498, GO:0016459, GO:0003774, GO:0030239, GO:0003774, GO:0016459
OFAS010225-RA	GO:0015991, GO:0000221, GO:0046961, GO:0005765, GO:0033181, GO:0007035, GO:0000221, GO:0033227, GO:0008340, GO:0015991, GO:0005886, GO:0046961, GO:0000221, GO:0015991, GO:0016820
OFAS014955-RA	GO:0004177, GO:0006508, GO:0008235
OFAS007710-RA	GO:0032040, GO:0000462, GO:0070181, GO:0005730, GO:0032040, GO:0006909, GO:0000462, GO:0070181, GO:0032040, GO:0005730
OFAS013576-RA	GO:0007304, GO:0005938, GO:0048477, GO:0007316, GO:0005737, GO:0016192, GO:0007015, GO:0005515, GO:0045451, GO:0051639, GO:0030036, GO:0008017, GO:0045010, GO:0030029, GO:0003779, GO:0007315, GO:0030717, GO:0051493
OFAS014128-RA	GO:0005515, GO:0030713, GO:0005881, GO:0030707, GO:0045746, GO:0015629, GO:0008017
OFAS009112-RA	GO:0005575, GO:0008270, GO:0008150, GO:0008270, GO:0016021, GO:0016874
OFAS018108-RA	GO:0005515
OFAS004790-RA	GO:0007155
OFAS017467-RA	GO:0043087, GO:0034498, GO:0017112, GO:1990071, GO:0030008, GO:0006891
OFAS005159-RA	GO:0046872, GO:0003723, GO:0001522, GO:0009982, GO:0008033
OFAS011679-RA	GO:0005813
OFAS000115-RA	GO:0005094, GO:0050790, GO:0005737, GO:0005094, GO:0005737
OFAS017408-RA	GO:0005634, GO:0009301, GO:0070940, GO:0008420, GO:0005737
OFAS008066-RA	GO:0006812, GO:0008324
OFAS004405-RA	GO:0005506, GO:0016705, GO:0020037, GO:0055114
OFAS009943-RA	GO:0005789, GO:0016758, GO:0044425, GO:0016740
OFAS014552-RA	GO:0007111, GO:0007110, GO:0017112, GO:0005802, GO:0005737, GO:0006891, GO:0030008, GO:0000212, GO:0007112, GO:0043087, GO:0048137, GO:0005794, GO:0036063, GO:0000916
OFAS011872-RA	GO:0004252, GO:0006508, GO:0004252, GO:0035103, GO:0006508
OFAS007837-RA	GO:0005524, GO:0016887, GO:0015748, GO:0003677, GO:0005634, GO:0005524, GO:0015416, GO:0016021, GO:0015716, GO:0005524, GO:0034041, GO:0016021, GO:0017127, GO:0005886
OFAS015616-RA	GO:0003676
OFAS001533-RA	GO:0008641, GO:0008641, GO:0006464, GO:0005524, GO:0030425, GO:0019779, GO:0040008, GO:0016567, GO:0005737, GO:0004839, GO:0043067, GO:0016319, GO:0006511, GO:0008283, GO:0046578, GO:0010906, GO:0006914, GO:0006974, GO:0005886, GO:0000209, GO:0030707, GO:0019915, GO:0035096, GO:0016322
OFAS016264-RA	GO:0003729, GO:0003723, GO:0006369, GO:0005737, GO:0006378, GO:0000993, GO:0006379, GO:0005849
OFAS014106-RA	GO:0004983, GO:0007186, GO:0008188, GO:0001653, GO:0016021, GO:0007166, GO:0004930, GO:0007186, GO:0016021
OFAS010468-RA	GO:0005515, GO:0005215, GO:0006810, GO:0016020, GO:0043252, GO:0022804, GO:0071702, GO:0005887, GO:0015347, GO:0022857, GO:0016020
OFAS004428-RA	GO:0006457, GO:0003755, GO:0000413, GO:0000413, GO:0003755, GO:0006457
OFAS010014-RA	GO:0007528, GO:0005737, GO:0016319, GO:0005515, GO:0008582, GO:0008038, GO:0042734, GO:0042059, GO:0008045, GO:0048667, GO:0008360, GO:1904800, GO:0043005, GO:0007156, GO:0048167, GO:0072553, GO:0001746, GO:0048786, GO:0042995, GO:0050803, GO:0035158, GO:0031594, GO:0097482, GO:0035159, GO:0005829, GO:0035152, GO:0016021, GO:0050808, GO:0007611, GO:0005886, GO:0007614, GO:0048149, GO:0045211, GO:…
OFAS000865-RA	GO:0051276, GO:0004386, GO:0006259
OFAS014632-RA	GO:0004930, GO:0007186, GO:0016021, GO:0004989, GO:0007186, GO:0008227, GO:0005887, GO:0007189, GO:0016021, GO:0010579
OFAS010665-RA	GO:0005515
OFAS003412-RA	GO:0004672, GO:0005524, GO:0006468, GO:0004675, GO:0005524, GO:0006468, GO:0016020, GO:0016020, GO:0004872, GO:0006468, GO:0007178, GO:0043167, GO:0004674, GO:0000166, GO:0004871, GO:0030514, GO:0007304, GO:0005025, GO:0050829, GO:0005524, GO:0048477, GO:0008101, GO:0035222, GO:0043235, GO:0007179, GO:0007015, GO:0005515, GO:0005887, GO:0030512, GO:0004672, GO:0004702, GO:0030718, GO:0042078, GO:…
OFAS005567-RA	GO:0016614, GO:0005524, GO:0050660, GO:0016021, GO:0055114, GO:0016614, GO:0050660, GO:0055114, GO:0016614, GO:0055114
OFAS005729-RA	GO:0003677, GO:0005634, GO:0006281, GO:0006260, GO:0006310, GO:0003677, GO:0005634, GO:0006260, GO:0006281, GO:0006310
OFAS001602-RA	GO:0003677, GO:0003677, GO:0005783, GO:0005634, GO:0016021, GO:0005783, GO:0005634, GO:0003677, GO:0006641, GO:0032933, GO:0050995, GO:0005637, GO:0016021, GO:0050291, GO:0046889, GO:0046513
OFAS001821-RA	GO:0005783, GO:0005788, GO:0009306, GO:0006457, GO:0005788, GO:0007313, GO:0005783, GO:0040014, GO:0042803, GO:0009792, GO:0012505, GO:0009950, GO:0009306, GO:0005515, GO:0016485, GO:0034975, GO:0005788, GO:0009306
OFAS018018-RA	GO:0005515, GO:0035091, GO:0010008, GO:0016477, GO:0030866, GO:0014065, GO:0046854, GO:0005515, GO:0005886, GO:0017137, GO:0006974, GO:0035004, GO:0006909, GO:0005543, GO:0046934, GO:0035091, GO:0016303, GO:0035005, GO:0005942
OFAS014593-RA	GO:0004375, GO:0006546, GO:0055114
OFAS005643-RA	GO:0016020, GO:0003674, GO:0005887, GO:0016021, GO:0007166, GO:0016021
OFAS016704-RA	GO:0005795, GO:0004653, GO:0009312
OFAS017674-RA	GO:0042302, GO:0042302, GO:0048085
OFAS017765-RA	GO:0004364, GO:0006749, GO:0005737
OFAS007728-RA	GO:0005515
OFAS009904-RA	GO:0003676, GO:0005524, GO:0005524, GO:0004386, GO:0006364, GO:0005737, GO:0003676, GO:0004004, GO:0005730, GO:0010501
OFAS008555-RA	GO:0005840, GO:0042254
OFAS019323-RA	GO:0003723, GO:0000462, GO:0005634, GO:0005730, GO:0032040, GO:0000466, GO:0000381
OFAS010373-RA	GO:0005506, GO:0016705, GO:0020037, GO:0055114, GO:0016020, GO:0046872, GO:0016705, GO:0004497
OFAS012804-RA	GO:0016491, GO:0055114
OFAS000155-RA	GO:0016491, GO:0055114, GO:0009055, GO:0015035, GO:0045454, GO:0045454, GO:0055114
OFAS011077-RA	GO:0003700, GO:0006355, GO:0003677, GO:0002807, GO:0005634, GO:0001228, GO:0008045, GO:0035284, GO:0001077, GO:0007425, GO:0007420, GO:0048813, GO:0045944, GO:0000977, GO:0000980, GO:0007422, GO:0048814, GO:0003700
OFAS000742-RA	GO:0005575, GO:0003674, GO:0007611, GO:0048149, GO:0008355
OFAS000089-RA	GO:0004672, GO:0005524, GO:0006468, GO:0005634, GO:0005524, GO:0004711, GO:0006468, GO:0035556, GO:0005737, GO:0005737, GO:0005515, GO:2000331, GO:0007411, GO:0006909, GO:0045927, GO:0005654, GO:0008361, GO:0006468, GO:0045793, GO:0035264, GO:0006979, GO:2001023, GO:0006629, GO:0048786, GO:0005524, GO:0004711, GO:0048477, GO:0035556, GO:0030307, GO:0046622, GO:0005829, GO:0007584, GO:0051124, GO:…
OFAS009901-RA	GO:0016021, GO:0055085
OFAS014580-RA	GO:0005506, GO:0016705, GO:0020037, GO:0055114
OFAS014298-RA	GO:0005509, GO:0007156, GO:0016020, GO:0090175, GO:0045317, GO:0035222, GO:0044331, GO:0018149, GO:0005515, GO:0005887, GO:0004871, GO:0000904, GO:0016327, GO:0007157, GO:0045296, GO:0035332, GO:0090176, GO:0007476, GO:0030010, GO:0007156, GO:0090251, GO:0042067, GO:0048592, GO:0098609, GO:0008283, GO:0035159, GO:0001737, GO:0016021, GO:0007164, GO:0050839, GO:0045198, GO:0004872, GO:0016339, GO:…
OFAS004288-RA	GO:0005575, GO:0003674, GO:0008150, GO:0035091, GO:0035091
OFAS002726-RA	GO:0016021, GO:0000139, GO:0030173, GO:0043001, GO:0006895, GO:0000042, GO:0005802
OFAS003182-RA	GO:0008020, GO:0097038, GO:0016028, GO:0043052, GO:0046673, GO:0005791, GO:0031410, GO:0008344, GO:0007601, GO:0030265, GO:0009589, GO:0007602, GO:0005515, GO:0042331, GO:0016021, GO:0005886, GO:0071482, GO:0007186, GO:0008594, GO:0005767, GO:0009584, GO:0005771, GO:0042052, GO:0009642, GO:0016027, GO:0071632, GO:0016029, GO:0004930, GO:0007186, GO:0016021, GO:0007186, GO:0007602, GO:0016021, GO:…
OFAS017270-RA	GO:0008611, GO:0010025, GO:0005777, GO:0005779, GO:0035336, GO:0080019, GO:0050062, GO:0005778
OFAS008943-RA	GO:0050832, GO:0003674, GO:0005576, GO:0005615, GO:0019732, GO:0050830, GO:0045087, GO:0005576, GO:0008200
OFAS005452-RA	GO:0016282, GO:0006446, GO:0003743, GO:0033290, GO:0031369, GO:0005852, GO:0001731, GO:0006413, GO:0003743, GO:0005829, GO:0005739, GO:0031369, GO:0005852, GO:0003743, GO:0005852, GO:0006413, GO:0031369
OFAS019024-RA	GO:0016321
OFAS004325-RA	GO:0003674, GO:0005783, GO:0034976
OFAS016129-RA	GO:0008270, GO:0001738, GO:0016020, GO:0016348, GO:0045185, GO:0042067, GO:0005737, GO:0098930, GO:0045773, GO:0005515, GO:0030951, GO:0001737, GO:0007163, GO:0008270, GO:0007164, GO:1902669, GO:0005886, GO:0045184, GO:0001736, GO:0045746, GO:0009948
OFAS017959-RA	GO:0045824, GO:0005634, GO:0005777, GO:0043066, GO:0008379, GO:0045454, GO:0006979, GO:0008340, GO:0005829, GO:0005739, GO:0042744, GO:0016491
OFAS008634-RA	GO:0031177, GO:0009058, GO:0055114, GO:0016788, GO:0016491
OFAS001647-RA	GO:0046854, GO:0046855, GO:0008934, GO:0005737, GO:0046854
OFAS003687-RA	GO:0042302
OFAS004661-RA	GO:0005615, GO:0001664, GO:0046982, GO:0009755, GO:0005179
OFAS018782-RA	GO:0022416, GO:0035220, GO:0003676
OFAS004892-RA	GO:0005634, GO:0007275, GO:0006355, GO:0043565, GO:0003700, GO:0003677
OFAS014980-RA	GO:0006272, GO:0005634, GO:0005663, GO:0006281, GO:0003689, GO:0007062, GO:0031391, GO:0006261
OFAS005296-RA	GO:0007349, GO:0050775, GO:0008017, GO:0005515, GO:0048812, GO:0005794, GO:0000137, GO:0051683, GO:0030507
OFAS006553-RA	GO:0008270, GO:0016787, GO:0008270, GO:0004132, GO:0006231, GO:0008270, GO:0006226, GO:0005737
OFAS013530-RA	GO:0030425, GO:0007528, GO:0048786, GO:0005954, GO:0005524, GO:0035556, GO:0005737, GO:0007616, GO:0008582, GO:0004683, GO:0060278, GO:0005516, GO:0005886, GO:0007611, GO:0045211, GO:0051489, GO:0030424, GO:0007619, GO:0030154, GO:0006468, GO:0018107, GO:0018105, GO:0004674, GO:0008049, GO:0007268, GO:0004683, GO:0005516, GO:0006468
OFAS009246-RA	GO:0035329, GO:0005524, GO:0004674, GO:0006468, GO:0005622, GO:0007067
OFAS018424-RA	GO:0005575, GO:0003674, GO:0006487, GO:0034998, GO:0008150
OFAS001359-RA	GO:0042302
OFAS018040-RA	GO:0003779, GO:0035025, GO:0015629
OFAS005938-RA	GO:0043547, GO:0051056, GO:0005096
OFAS002811-RA	GO:0005515
OFAS010830-RA	GO:0007399, GO:0007451, GO:0060033, GO:0036011, GO:0007450, GO:0048735, GO:0007411, GO:0045165, GO:0005634, GO:0035218, GO:0048190, GO:0007517, GO:0007479, GO:0007476, GO:0007526, GO:0007419, GO:0045944, GO:0000977, GO:0008270
OFAS013380-RA	GO:0005524
OFAS004240-RA	GO:0003674, GO:0034271, GO:0006914, GO:0010506, GO:0010508, GO:0010508
OFAS018061-RA	GO:0004672, GO:0005524, GO:0006468, GO:0090175, GO:0005524, GO:0005737, GO:0007283, GO:0051126, GO:0008347, GO:2001135, GO:0006897, GO:0005886, GO:0005634, GO:0009612, GO:0006468, GO:0008360, GO:0008355, GO:0018105, GO:0004674, GO:0007291, GO:0070864, GO:0016055, GO:0016318
OFAS002548-RA	GO:0005634, GO:0006355, GO:0046331, GO:0007420, GO:0007417, GO:0048813, GO:0003676, GO:0055059, GO:0007419, GO:0045944, GO:0003700
OFAS004225-RA	GO:0016020
OFAS002952-RA	GO:0055114, GO:0016491
OFAS001561-RA	GO:0005575, GO:0004843, GO:0016579, GO:0004843, GO:0016579, GO:0006508, GO:0008242
OFAS012245-RA	GO:0004185, GO:0006508
OFAS008740-RA	GO:0040040, GO:0048085, GO:0007615, GO:0043052, GO:0007616, GO:0008062, GO:0048066, GO:0048082, GO:0004058, GO:0007611, GO:0030170, GO:0009611, GO:0007619, GO:0006585, GO:0040007, GO:0035220, GO:0006587, GO:0016831, GO:0006520, GO:0055114, GO:0030170, GO:0016491, GO:0016831, GO:0019752, GO:0030170
OFAS015003-RA	GO:0000124, GO:0005634, GO:0004402, GO:0016573, GO:0006366, GO:0006357, GO:0043966, GO:0003713
OFAS000512-RA	GO:0005515
OFAS019245-RA	GO:0008152, GO:0016758, GO:0043231, GO:0008194, GO:0006011, GO:0015020, GO:0016021
OFAS006256-RA	GO:0016787, GO:0050829, GO:0045089, GO:1904886, GO:0004722, GO:0090263, GO:0016787, GO:0000164, GO:0006470, GO:0030324, GO:0000784, GO:1904886, GO:0005981, GO:0004722, GO:0005977, GO:0072357, GO:0005730, GO:0032091, GO:0005829, GO:0070688, GO:0000164, GO:0032922, GO:0043197, GO:0005886, GO:0048754, GO:0043153, GO:0070062, GO:0042587, GO:0036496, GO:0090263, GO:0043204, GO:0070262, GO:0046872, GO:…
OFAS018880-RA	GO:0016705, GO:0020037, GO:0005506, GO:0035220, GO:0055114, GO:0016491, GO:0005506, GO:0016705, GO:0020037, GO:0055114
OFAS005210-RA	GO:0044699
OFAS013645-RA	GO:0047617, GO:0005739, GO:0006637
OFAS007560-RA	GO:0016757, GO:0005783, GO:0045747, GO:0031410, GO:0006355, GO:0005737, GO:0098609, GO:0006897, GO:0008593, GO:0008417, GO:0046331, GO:0046922, GO:0030163, GO:0016266, GO:0006493, GO:0005794, GO:0009790, GO:0045746, GO:0005112, GO:0036066, GO:0007219
OFAS015239-RA	GO:0007399, GO:0035967, GO:0051087, GO:0005737, GO:0061077, GO:0016192, GO:0007269, GO:0030018, GO:0071011, GO:0005739, GO:0001700, GO:0007411, GO:0007413, GO:0006457, GO:0005634, GO:0016246, GO:0000398, GO:0030707, GO:0070868, GO:0061024, GO:0071013, GO:0051082, GO:0005743, GO:0061738, GO:0005726
OFAS019151-RA	GO:0035070, GO:0035072, GO:0016592, GO:0001104, GO:0007517, GO:0048813, GO:0043067, GO:0006357, GO:0005515, GO:0006919, GO:0043068, GO:0006367, GO:0035209
OFAS012854-RA	GO:0016021
OFAS009628-RA	GO:0071482, GO:0043153, GO:0007186, GO:0016056, GO:0008020, GO:0007601, GO:0004930, GO:0043005, GO:0005887, GO:0016021, GO:0007218, GO:0042923, GO:0048512, GO:0007187, GO:0007186, GO:0004993, GO:0016021, GO:0007210, GO:0004930, GO:0007186, GO:0016021
OFAS008278-RA	GO:0005634, GO:0000785, GO:0016592, GO:0001104, GO:0010628, GO:0070847, GO:0006357, GO:0005730, GO:0005701, GO:0006367, GO:0031618, GO:0006909
OFAS015267-RA	GO:0005506, GO:0016705, GO:0020037, GO:0055114, GO:0016705, GO:0020037, GO:0005506, GO:0004497, GO:0055114, GO:0016491
OFAS019364-RA	GO:0003700, GO:0006355, GO:0003677, GO:0005634, GO:0001092, GO:0006355, GO:0046982, GO:0007517, GO:0005669, GO:0048813, GO:0006366, GO:0003713, GO:0045944, GO:0006367, GO:0008134, GO:0001075
OFAS019272-RA	GO:0031625, GO:0005737, GO:0008150
OFAS012445-RA	GO:0003676, GO:0005524
OFAS000663-RA	GO:0016787, GO:0004067, GO:0004067, GO:0033345, GO:0005737, GO:0048102, GO:0035071
OFAS003811-RA	GO:0004733, GO:0042823, GO:0008615, GO:0007165, GO:0010181, GO:0055114
OFAS001406-RA	GO:0016021
OFAS008229-RA	GO:0003824
OFAS019002-RA	GO:0007186, GO:0008066, GO:0005887, GO:0051966, GO:0042734, GO:0007196, GO:0004930
OFAS005231-RA	GO:0016020, GO:0005515
OFAS001387-RA	GO:0006508, GO:0004190, GO:0004190, GO:0006508
OFAS009334-RA	GO:0005575, GO:0003674, GO:0008150
OFAS006892-RA	GO:0070286, GO:0005737, GO:0008157
OFAS007575-RA	GO:0070588, GO:0016028, GO:0050908, GO:0009416, GO:0051480, GO:0043025, GO:0034703, GO:0005887, GO:0015279, GO:1990635, GO:0005515, GO:0006828, GO:0022833, GO:0050884, GO:0006812, GO:0006816, GO:0005261, GO:0007628, GO:0005262, GO:0070588, GO:0016021, GO:0005262
OFAS006855-RA	GO:0003707, GO:0005634, GO:0006355, GO:0006351, GO:0030522, GO:0004887, GO:0008270, GO:0043565, GO:0043401, GO:0006355, GO:0043401
OFAS008301-RA	GO:0000166, GO:0003676, GO:0009952, GO:0005654, GO:0000278, GO:0005634, GO:0003729, GO:0008298, GO:0035062, GO:0007277, GO:0035282, GO:0005737, GO:0003730, GO:0000790, GO:0030529, GO:0045451, GO:0008595, GO:0003676
OFAS019567-RA	GO:0005575, GO:0005524, GO:0008150, GO:0016887
OFAS008164-RA	GO:0009063, GO:0003824
OFAS004260-RA	GO:0005515
OFAS013572-RA	GO:0005515, GO:0005737, GO:0006629, GO:0016021, GO:0016627, GO:0012505, GO:0016627, GO:0016021, GO:0042761, GO:0005737, GO:0016491
OFAS011072-RA	GO:0006820, GO:0016021
OFAS019594-RA	GO:0005509, GO:0007156, GO:0016020, GO:0060429, GO:0050829, GO:0048477, GO:0045089, GO:0007442, GO:0044331, GO:0060269, GO:0030950, GO:0007431, GO:0031254, GO:0042247, GO:0005887, GO:0098858, GO:0007295, GO:1902463, GO:0005886, GO:0007293, GO:0050839, GO:0051491, GO:0005925, GO:0004872, GO:0016339, GO:0009925, GO:0045571, GO:0007424, GO:0007440, GO:0005509, GO:0007156, GO:0032403
OFAS006641-RA	GO:0016021, GO:0022857, GO:0055085, GO:0035428, GO:0046323, GO:0005355, GO:0016021, GO:0005351
OFAS013218-RA	GO:0032504, GO:0003674, GO:0005615
OFAS001721-RA	GO:0005044, GO:0006898, GO:0016021, GO:0061689, GO:0016020, GO:0005918, GO:0090557, GO:0034976, GO:0045217, GO:0005912, GO:1904274, GO:0030246, GO:0035002, GO:0035159, GO:0005044
OFAS013454-RA	GO:0003677
OFAS006178-RA	GO:0006520, GO:0016491, GO:0055114, GO:0006520, GO:0055114, GO:0016491
OFAS008174-RA	GO:0003723, GO:0005524, GO:0004831, GO:0006437, GO:0005737
OFAS016516-RA	GO:0005509, GO:0007313, GO:0004222, GO:0010629, GO:0030513, GO:0007378, GO:0008293, GO:0017015, GO:0008586, GO:0009880, GO:0006508, GO:0016485, GO:0005509, GO:0008270, GO:0005576, GO:0007362
OFAS001356-RA	GO:0005829, GO:0042147, GO:0017112, GO:0043547, GO:0034066, GO:0017137, GO:0000139
OFAS009424-RA	GO:0003824
OFAS003050-RA	GO:0003674, GO:0005575, GO:0008150
OFAS004658-RA	GO:0005829, GO:0042147
OFAS017273-RA	GO:0016272, GO:0006457, GO:0005634, GO:0001104, GO:0051082
OFAS004867-RA	GO:0016884, GO:0032543, GO:0050567, GO:0070681, GO:0005739, GO:0030956, GO:0006425, GO:0016874
OFAS007659-RA	GO:0003677, GO:0005634, GO:0005524, GO:0006355, GO:0003700, GO:0003677, GO:0003700, GO:0006355, GO:0045892, GO:0005634, GO:0005524, GO:0007400, GO:0007540, GO:0048592, GO:0048813, GO:0045893, GO:0007419, GO:0007366, GO:0007377, GO:0045944, GO:0043565, GO:0003700, GO:0007411
OFAS003763-RA	GO:0006629
OFAS013502-RA	GO:0005515
OFAS003842-RA	GO:0005622, GO:0035556, GO:0005515, GO:0003779, GO:0007476, GO:0005925, GO:0007475, GO:0007016
OFAS003596-RA	GO:0004571, GO:0005509, GO:0016020, GO:0016020, GO:0016798
OFAS008605-RA	GO:0003690, GO:0006355, GO:0032502, GO:0003690, GO:1903108, GO:0006390, GO:0006264, GO:0070181, GO:0032543, GO:0070131, GO:0008380, GO:0061668, GO:0051726, GO:0005739, GO:0003727
OFAS010394-RA	GO:0005622, GO:0003735, GO:0005622, GO:0005840, GO:0006412, GO:0003735, GO:0006412, GO:0005763, GO:0016049, GO:0006839, GO:0007005, GO:0005762, GO:0003682, GO:0032543, GO:0016021, GO:0006412, GO:0005739, GO:0003735
OFAS010457-RA	GO:0003824
OFAS011469-RA	GO:0005102, GO:0005576, GO:0007275, GO:0016055, GO:0045165, GO:0005615, GO:0030182, GO:0005576, GO:0016055, GO:0005102, GO:0005109
OFAS010405-RA	GO:0005515
OFAS009537-RA	GO:0050794, GO:0005085, GO:0005089, GO:0035023
OFAS008075-RA	GO:0046872, GO:0005524, GO:0003774, GO:0016459, GO:0035556, GO:0005515, GO:0003774, GO:0005524, GO:0016459
OFAS016314-RA	GO:0004114, GO:0007165
OFAS012272-RA	GO:0003676, GO:0005685, GO:0005686, GO:0000381, GO:0048477, GO:0030620, GO:0030619, GO:0097158, GO:0005515, GO:0005681, GO:0019099, GO:0071011, GO:0003729, GO:0005634, GO:0000398, GO:0042802, GO:0070868, GO:0071013, GO:0030529, GO:0008266, GO:0030532, GO:0043234, GO:0008380, GO:0007539, GO:0035614
OFAS005000-RA	GO:0019752, GO:0004351, GO:0030170, GO:0016831, GO:0019752, GO:0030170
OFAS002256-RA	GO:0006508, GO:0008237, GO:0008270
OFAS019400-RA	GO:0003824, GO:0006749, GO:0005829, GO:0017168
OFAS015313-RA	GO:0046330, GO:0000165, GO:0004709, GO:0005524, GO:0006468, GO:0032874, GO:0005515, GO:0004672, GO:0048082, GO:0004702, GO:1902911, GO:0000186
OFAS013369-RA	GO:0005506, GO:0016705, GO:0020037, GO:0055114
OFAS000571-RA	GO:0000775, GO:0005634, GO:0007067, GO:0005783, GO:0051233, GO:0007094, GO:0007112, GO:0005795, GO:0048193, GO:0000070, GO:0005515, GO:0000940, GO:0036063, GO:0007107, GO:0017137, GO:0005634, GO:0036090, GO:0070939, GO:0007030, GO:0005828, GO:1990423, GO:0006888, GO:0000776, GO:0007060
OFAS018258-RA	GO:0007586, GO:0005576, GO:0006629, GO:0016788, GO:0006629
OFAS007284-RA	GO:0005525
OFAS001301-RA	GO:0016301, GO:0009987
OFAS011061-RA	GO:0003777, GO:0007018, GO:0030286
OFAS013525-RA	GO:0060170, GO:0060271, GO:0045930, GO:0035869, GO:0032880, GO:0007030
OFAS002004-RA	GO:0006397, GO:0005634
OFAS014400-RA	GO:0090630, GO:0001514, GO:0005737, GO:0006886, GO:0012505, GO:0043087, GO:0031338, GO:0061770, GO:0051020, GO:0017137, GO:0006451, GO:0005096
OFAS008126-RA	GO:0006810, GO:0007165, GO:0008526, GO:0005737, GO:0005622, GO:0006810
OFAS001866-RA	GO:0003333, GO:0016021, GO:0015171
OFAS005981-RA	GO:0055085, GO:0001731, GO:0016282, GO:0003743, GO:0006446, GO:0016021, GO:0033290, GO:0005852, GO:0016021, GO:0055085
OFAS016860-RA	GO:0004175, GO:0019773, GO:0000502, GO:0004298, GO:0043161, GO:0005839, GO:0004298, GO:0005839, GO:0051603
OFAS002466-RA	GO:0008168, GO:0032259, GO:0005829, GO:0006481, GO:0018423
OFAS015591-RA	GO:0005742, GO:0030150, GO:0045040, GO:0015266, GO:0005742, GO:0006626, GO:0031307, GO:0015450, GO:0030150
OFAS000428-RA	GO:0005515
OFAS012581-RA	GO:0005634, GO:0004674, GO:0005524, GO:0006468, GO:0072354, GO:0035556, GO:0005737
OFAS000395-RA	GO:0006355, GO:0006338, GO:0004402, GO:0005671, GO:0006355, GO:0005700, GO:0016573
OFAS008752-RA	GO:0006886, GO:1990126, GO:0007165, GO:0032266, GO:0005769, GO:0035091, GO:0035091
OFAS006639-RA	GO:0005575, GO:0008295, GO:0004766, GO:0006595, GO:0016740
OFAS014031-RA	GO:0051959, GO:0031267, GO:0036064, GO:0060271, GO:0048812, GO:0005737
OFAS014206-RA	GO:0032504, GO:0007623, GO:0005615
OFAS002245-RA	GO:0003899, GO:0006351, GO:0046983, GO:0003899, GO:0006351, GO:0001056, GO:0005666, GO:0005736, GO:0001054, GO:0006351, GO:0046983
OFAS018341-RA	GO:0003924, GO:0005525, GO:0016020, GO:0030718, GO:0005525, GO:0032486, GO:0003924
OFAS010632-RA	GO:0005669, GO:0006352
OFAS012604-RA	GO:0051306, GO:0000278, GO:0007098, GO:0005874, GO:0005737, GO:0000242, GO:0005819, GO:0007017, GO:0031122, GO:0000931, GO:0005200, GO:0051011, GO:0008275, GO:0007020, GO:0003924, GO:0000930, GO:0008274, GO:0019001, GO:0005525, GO:0010457, GO:0051726, GO:0003924
OFAS012501-RA	GO:0006886, GO:0016020, GO:0000149, GO:0031410, GO:0048526, GO:0035494, GO:0051260, GO:0005737, GO:0006891, GO:0034214, GO:0007274, GO:0000281, GO:0007269, GO:0048812, GO:0043679, GO:0006909, GO:0001745, GO:0031629, GO:0001671, GO:0005483, GO:0043195, GO:0016082, GO:0005774, GO:0006886, GO:0031201, GO:0007268, GO:0019905
OFAS010940-RA	GO:0005840, GO:0002181, GO:0006412, GO:0022627, GO:0003735, GO:0022626, GO:0003735, GO:0005840, GO:0006412
OFAS012546-RA	GO:0005215, GO:0006810, GO:0016020
OFAS015816-RA	GO:0016491, GO:0055114, GO:0055114, GO:0005737, GO:0016491
OFAS000252-RA	GO:0004672, GO:0005524, GO:0006468, GO:0005524, GO:0004674, GO:0006468
OFAS016230-RA	GO:0003924, GO:0005525, GO:0031982, GO:0000139, GO:0043025, GO:0016192, GO:0003924, GO:0005515, GO:0005794, GO:0032482, GO:0005525, GO:0005886
OFAS009126-RA	GO:0006886, GO:0008565, GO:0005794, GO:0030131, GO:0016192, GO:0006886, GO:0016192, GO:0030117, GO:0048749, GO:0030136, GO:0008565, GO:0033363, GO:0005802, GO:0006886, GO:0030141, GO:0030121, GO:0035652, GO:0055037
OFAS001205-RA	GO:0003755, GO:0048477, GO:0070725, GO:0005737, GO:0061077, GO:0034587, GO:0005528, GO:0043186
OFAS010970-RA	GO:0015074
OFAS017639-RA	GO:0022416, GO:0042690, GO:0006355, GO:0043433, GO:0042440, GO:0007391, GO:0008258, GO:0008293, GO:0000122, GO:0009996, GO:0005515, GO:0007390, GO:0030097, GO:0001102, GO:0007362, GO:0005634, GO:0048749, GO:0007507, GO:0007393, GO:0048542, GO:0046665, GO:0001078, GO:0003676, GO:0007398, GO:0035167, GO:0002805, GO:0008134
OFAS010181-RA	GO:0097254, GO:0055085, GO:0016021, GO:0009636, GO:0005215
OFAS004395-RA	GO:0042407, GO:1903850, GO:0005743
OFAS011537-RA	GO:0007186, GO:0004965, GO:0010906, GO:0030431, GO:0016021
OFAS011801-RA	GO:0016507, GO:0042060, GO:0005777, GO:0006635, GO:0008340, GO:0042594, GO:0016509, GO:0005739, GO:0004300, GO:0003824, GO:0008152
OFAS016826-RA	GO:0016491, GO:0055114
OFAS004619-RA	GO:0004252, GO:0006508, GO:0008236
OFAS008775-RA	GO:0050789, GO:0005488
OFAS009594-RA	GO:0005515, GO:0007629, GO:0007632, GO:0016201, GO:0012505, GO:0097374, GO:0071678, GO:0005887, GO:0042756, GO:0005515, GO:0005829, GO:0070983, GO:0005576, GO:0030534, GO:0007411
OFAS007144-RA	GO:0004843, GO:0016579, GO:0006508, GO:0008242
OFAS006369-RA	GO:0042302
OFAS006456-RA	GO:1990022, GO:0048812, GO:0044376, GO:0003924
OFAS005779-RA	GO:0035242, GO:0008469, GO:0006355, GO:0005829, GO:0018216, GO:0003676
OFAS005611-RA	GO:0008270
OFAS017519-RA	GO:0005634, GO:0006338, GO:0006355, GO:0043140, GO:0031011, GO:0006351
OFAS013108-RA	GO:0005886
OFAS013745-RA	GO:0040003, GO:0001838, GO:0006035, GO:0035158, GO:0008362, GO:0035151, GO:0008293, GO:0007424, GO:0006031, GO:0035152, GO:0007362
OFAS010066-RA	GO:0003779, GO:0030036, GO:0051014
OFAS018988-RA	GO:0008152, GO:0016791, GO:0009986, GO:0016311, GO:0004035
OFAS019293-RA	GO:0008152, GO:0016791, GO:0009986, GO:0035094, GO:0016311, GO:0001666, GO:0004035
OFAS007677-RA	GO:0016020
OFAS003918-RA	GO:0001518, GO:0005248, GO:0006814, GO:0005216, GO:0006811, GO:0016020, GO:0055085
OFAS014599-RA	GO:0007586, GO:0017171, GO:0009636
OFAS000628-RA	GO:0004129, GO:0005743, GO:1902600, GO:0004129, GO:0005743, GO:0055114
OFAS000946-RA	GO:0003674, GO:0005575, GO:0008150, GO:0016021
OFAS019549-RA	GO:0000287, GO:0004674, GO:0005524, GO:0006468, GO:0000287, GO:0005524, GO:0035556, GO:0005737, GO:2000579, GO:0004672, GO:0007298, GO:0031887, GO:0007349, GO:0072659, GO:0006468, GO:0045075, GO:0007030, GO:0045793, GO:0009047, GO:0018105, GO:0004674, GO:0007032, GO:0035220
OFAS013167-RA	GO:0004849, GO:0005524, GO:0005829, GO:0043097, GO:0006206, GO:0006909, GO:0005524, GO:0008152, GO:0016301
OFAS011502-RA	GO:0016020, GO:0046873, GO:0055085, GO:0030001, GO:0016020, GO:0030001, GO:0046873, GO:0055085
OFAS001616-RA	GO:0043022, GO:2000766, GO:0008135, GO:0005634, GO:0003730, GO:0005737, GO:0043005, GO:0000900, GO:0000166, GO:0006412, GO:0045202, GO:1990124, GO:0003676
OFAS002356-RA	GO:0016020
OFAS005006-RA	GO:0005634, GO:0006355, GO:0005515
OFAS017108-RA	GO:0008270, GO:0090175, GO:0005634, GO:0030018, GO:0045214, GO:0015629, GO:0008307, GO:0060537
OFAS000018-RA	GO:0005515
OFAS012741-RA	GO:0008641, GO:0006501, GO:0009267, GO:0048477, GO:0019779, GO:0000422, GO:0004839, GO:0006914, GO:0010506, GO:1903706, GO:0044805, GO:0050688, GO:0032446, GO:0043066, GO:0034727, GO:0008340, GO:0016239, GO:0006995, GO:0035096, GO:0006497, GO:0000407, GO:0060548, GO:0000045, GO:0019778, GO:0016236
OFAS000541-RA	GO:0000338, GO:0007095, GO:0019784, GO:0019781, GO:0046331, GO:0044212, GO:0048140, GO:0007281, GO:0001751, GO:0036099, GO:0005515, GO:0005829, GO:0008180, GO:0032435, GO:0050821
OFAS016241-RA	GO:0005921
OFAS002784-RA	GO:0005575, GO:0003674, GO:0008150
OFAS012458-RA	GO:0003674, GO:0005575, GO:0008150
OFAS017717-RA	GO:0016614, GO:0045455, GO:0034976, GO:0046331, GO:0050660, GO:0055114, GO:0016491, GO:0016614, GO:0055114
OFAS018618-RA	GO:0005515, GO:0006813, GO:0034220, GO:0006812, GO:0006816, GO:0051290, GO:0009408, GO:0005261, GO:0034703, GO:0048060, GO:0016021, GO:0005262
OFAS018586-RA	GO:0004553, GO:0005975, GO:0008422, GO:1901657, GO:0005975
OFAS006081-RA	GO:0004045
OFAS012749-RA	GO:0003951, GO:0006741, GO:0008152, GO:0003951, GO:0005634, GO:0006741, GO:0005737, GO:0019674
OFAS008172-RA	GO:0030246
OFAS000879-RA	GO:0016021, GO:0055085
OFAS017691-RA	GO:0005515, GO:0005703, GO:0005634, GO:0042787, GO:0042803, GO:0004842, GO:0003779, GO:0006979, GO:0051865, GO:0031463
OFAS019227-RA	GO:0012505, GO:0016491
OFAS015013-RA	GO:0042302
OFAS002348-RA	GO:0016571, GO:0003677, GO:0006355, GO:0031490, GO:0048666, GO:0022008, GO:0035097, GO:0016586, GO:0005515, GO:0045892, GO:0005634, GO:0016458, GO:2001229, GO:0042054, GO:0007517, GO:0000790, GO:0046976, GO:0035098, GO:0048813, GO:0031491
OFAS011875-RA	GO:0006811, GO:0016020
OFAS017319-RA	GO:0042302, GO:0040003, GO:0031012, GO:0042302, GO:0008010
OFAS019480-RA	GO:0003707, GO:0003677, GO:0010468, GO:0048477, GO:0019730, GO:0035075, GO:0000122, GO:0007591, GO:0004887, GO:0010906, GO:0043565, GO:0008270, GO:0018990, GO:0020037, GO:0005634, GO:0004879, GO:0007553, GO:0043401, GO:0003700, GO:0005634, GO:0006355, GO:0008270, GO:0043565
OFAS015471-RA	GO:0005634, GO:0000981, GO:0009653, GO:0030154, GO:0006355, GO:0043565, GO:0003700, GO:0006355, GO:0043565
OFAS009364-RA	GO:0005515
OFAS006158-RA	GO:0008270
OFAS015603-RA	GO:0010468, GO:0007095, GO:0045747, GO:0006338, GO:0035064, GO:0070615, GO:0046983, GO:0006357, GO:0035076, GO:0030097, GO:0045824, GO:0042766, GO:0016589, GO:0046331, GO:0046426, GO:0006351, GO:0070577, GO:0016922, GO:0048813, GO:0035073, GO:0048515, GO:0006325, GO:0005515
OFAS007359-RA	GO:0005634
OFAS015043-RA	GO:0005634, GO:0006355, GO:0030713, GO:0045926, GO:0006355, GO:0005700, GO:0022008, GO:0005515, GO:0008270, GO:0045892, GO:0005634, GO:0016458, GO:0042802, GO:0048749, GO:0007409, GO:0035102, GO:0007419, GO:0030708
OFAS007027-RA	GO:0046872, GO:0046872, GO:0003723, GO:0000398, GO:0089701, GO:0000166, GO:0005634, GO:0003729, GO:0089701, GO:0008187, GO:0000398, GO:0000381, GO:0030628, GO:0046872, GO:0010906, GO:0008380, GO:0071011
OFAS006475-RA	GO:0005763, GO:0003735, GO:0032543, GO:0006412, GO:0005763, GO:0003735
OFAS018681-RA	GO:0006508
OFAS005318-RA	GO:0005977, GO:0004689, GO:0005516, GO:0005964
OFAS017131-RA	GO:0004672, GO:0005524, GO:0006468
OFAS000749-RA	GO:0005515
OFAS005411-RA	GO:0030425, GO:0007162, GO:0035021, GO:0017154, GO:0097374, GO:0005515, GO:0070593, GO:0005886, GO:0007411, GO:0008045, GO:0050772, GO:0008360, GO:0071678, GO:0043087, GO:0035025, GO:0071526, GO:0017154, GO:0043087, GO:0016021, GO:0071526, GO:0007411
OFAS015278-RA	GO:0003824, GO:0008152
OFAS010814-RA	GO:1990756, GO:0007113, GO:1905761, GO:0031146, GO:0045931, GO:0007300, GO:0008284
OFAS006323-RA	GO:0005576, GO:0006030, GO:0008061, GO:0003824
OFAS011575-RA	GO:0004672, GO:0006468, GO:0016477, GO:0038083, GO:0004715, GO:0030154, GO:0005524, GO:0042127, GO:0006468, GO:0005102, GO:0035071, GO:0007169, GO:0004713, GO:0031234, GO:0048102, GO:0045087
OFAS002923-RA	GO:0046843, GO:0000981, GO:0010941, GO:0042127, GO:0007391, GO:0005737, GO:0007465, GO:0005515, GO:0045597, GO:0006909, GO:0000978, GO:0042493, GO:0009612, GO:0007464, GO:0000790, GO:0009314, GO:0045944, GO:0046844, GO:0051726, GO:0008348, GO:0010259, GO:0046982, GO:0046529, GO:0034097, GO:0032496, GO:0000122, GO:0005667, GO:0051124, GO:0000165, GO:0005634, GO:0042060, GO:0051591, GO:0045823, GO:…
OFAS005736-RA	GO:0005524, GO:0016887, GO:0006810, GO:0016020, GO:0005524, GO:0016887
OFAS000404-RA	GO:0051260
OFAS010033-RA	GO:0003674, GO:0005575, GO:0008150
OFAS010910-RA	GO:0030308, GO:0014067, GO:0032876, GO:0010884, GO:0031669
OFAS005018-RA	GO:0019233
OFAS014852-RA	GO:0003674, GO:0005575, GO:0008150
OFAS007172-RA	GO:0005762, GO:0032543, GO:0000027, GO:0006412, GO:0003735, GO:0019843, GO:0005840, GO:0006412, GO:0003735, GO:0003735, GO:0005840, GO:0006412
OFAS001526-RA	GO:0007399, GO:0031594, GO:0007019, GO:0008354, GO:0015631, GO:0005875, GO:0005829, GO:0031110, GO:0031175, GO:0051124, GO:0007017, GO:0007298, GO:0008088, GO:0008017, GO:0043005, GO:0051493, GO:0031110
OFAS013510-RA	GO:0005524, GO:0009113, GO:0006189, GO:0046872, GO:0005829, GO:0004641, GO:0004637, GO:0004644, GO:0004637, GO:0009113, GO:0009058, GO:0016742, GO:0004641, GO:0005737, GO:0006189, GO:0004644, GO:0006189
OFAS003099-RA	GO:0043565, GO:0005634, GO:0030674, GO:0005737, GO:0007417, GO:0048813, GO:0007424, GO:0003713, GO:0045944, GO:0043565
OFAS006051-RA	GO:0004930, GO:0007186, GO:0016021, GO:0004983, GO:0007217, GO:0016021, GO:0007218, GO:0004995, GO:0005886
OFAS017939-RA	GO:0016070, GO:0003724
OFAS003988-RA	GO:0003676, GO:0004523
OFAS009890-RA	GO:0005506, GO:0006537, GO:0050660, GO:0055114, GO:0051536, GO:0003676, GO:0016040, GO:0010181, GO:0008483
OFAS002112-RA	GO:0005615, GO:0010951, GO:0016021, GO:0004866, GO:0005576
OFAS015105-RA	GO:0003676
OFAS000472-RA	GO:0006812, GO:0016021, GO:0016887
OFAS015424-RA	GO:0007528, GO:0007269, GO:0005509, GO:0008021, GO:0007268, GO:0046928, GO:0016192
OFAS004437-RA	GO:0003676, GO:0005524, GO:0005730, GO:0005524, GO:0004004, GO:0010501, GO:0006364, GO:0005737, GO:0003676, GO:0016787, GO:0000166
OFAS019373-RA	GO:0016021, GO:0055085, GO:0070588, GO:0019722, GO:0031402, GO:0030955, GO:0005887, GO:0005509, GO:0005262, GO:0005886, GO:0008273, GO:0006874
OFAS001515-RA	GO:0007031, GO:0048137, GO:0016560, GO:0016021, GO:0005777, GO:0005515, GO:0005777, GO:0016021, GO:0016560, GO:0007610, GO:0007399, GO:0016477, GO:0015031, GO:0051641, GO:0005778
OFAS012702-RA	GO:0004672, GO:0005524, GO:0006468
OFAS007530-RA	GO:0004871
OFAS006662-RA	GO:0016579, GO:0036459
OFAS013485-RA	GO:0005086, GO:0032012, GO:0002064, GO:0035158, GO:0005086, GO:0005801, GO:0007431, GO:0035149, GO:0017137, GO:0006909, GO:0000902, GO:0007030, GO:0032940, GO:0005802, GO:0009306, GO:0043087, GO:0032012, GO:0000137
OFAS017948-RA	GO:0012505
OFAS017205-RA	GO:0042302, GO:0042302, GO:0040003, GO:0031012, GO:0008010
OFAS015028-RA	GO:0005515
OFAS012565-RA	GO:0005747, GO:0005739, GO:0005747
OFAS015495-RA	GO:0008528, GO:0007186, GO:0008188, GO:0005887, GO:0035236, GO:0016021, GO:0007218, GO:0004930, GO:1901363, GO:0097159, GO:0009653, GO:0048513, GO:0030154, GO:0006355, GO:0051240, GO:0071495, GO:0030278, GO:0048522, GO:0044424, GO:0071363, GO:0050793, GO:0008134, GO:0001501
OFAS012708-RA	GO:0055114, GO:0016491
OFAS011214-RA	GO:0003674, GO:0005575, GO:0008150
OFAS002098-RA	GO:0005216, GO:0006811, GO:0016020, GO:0055085, GO:0070588, GO:0005245, GO:0034765, GO:0005891
OFAS015525-RA	GO:0015078, GO:0015991, GO:0033177
OFAS004678-RA	GO:0003723, GO:0005515, GO:0003723, GO:0005730, GO:0042274
OFAS006746-RA	GO:0003674, GO:0005575, GO:0008150
OFAS002997-RA	GO:0051536, GO:0055114, GO:0046872, GO:0051539, GO:0048038, GO:0055114, GO:0008137
OFAS017676-RA	GO:0008565, GO:0005739, GO:0045039
OFAS008121-RA	GO:0005524
OFAS011301-RA	GO:0003777, GO:0005524, GO:0007018, GO:0008017, GO:0000278, GO:0005524, GO:0051233, GO:0007059, GO:0005737, GO:0030496, GO:0007088, GO:0051231, GO:0005875, GO:0007131, GO:0007338, GO:0005819, GO:0008574, GO:0005871, GO:0005634, GO:0007018, GO:0005818, GO:0016321, GO:0007110, GO:0008017, GO:0007140, GO:0007052, GO:0003777
OFAS010345-RA	GO:0003723, GO:0006396
OFAS003953-RA	GO:0035220
OFAS000126-RA	GO:0005515
OFAS003639-RA	GO:0000149, GO:0005484, GO:0031629, GO:0030100, GO:0007030, GO:0016082, GO:0016192, GO:1903531, GO:0097352, GO:0031201, GO:0019905, GO:0005886
OFAS013200-RA	GO:0005654, GO:0000335, GO:0003729, GO:0008380, GO:0003676, GO:0003676
OFAS009741-RA	GO:0003924, GO:0004871, GO:0007186, GO:0019001, GO:0031683, GO:0070252, GO:0031526, GO:0031683, GO:0010004, GO:0004871, GO:0005886, GO:0007188, GO:0003380, GO:0007369, GO:0048383, GO:0005834, GO:0060027, GO:0010470, GO:0003924, GO:0003384, GO:0007266, GO:0016476, GO:0005525, GO:0043519, GO:0031752, GO:0007186, GO:0005622, GO:0003924, GO:0031683, GO:0001664, GO:0007264, GO:0004871, GO:0005525
OFAS014070-RA	GO:0071339, GO:0097344
OFAS007018-RA	GO:0003924, GO:0005525, GO:0007264, GO:0005622, GO:0005525, GO:0030833, GO:0007391, GO:0005737, GO:0008582, GO:0030041, GO:0006909, GO:0007349, GO:0097206, GO:0030036, GO:0007286, GO:0045200, GO:0008360, GO:0003924, GO:0090303, GO:0007266, GO:0045177, GO:0060446, GO:0030011, GO:0048675, GO:0060429, GO:0016028, GO:0048477, GO:0051601, GO:0030866, GO:0007274, GO:0035011, GO:0048812, GO:0046664, GO:…
OFAS012374-RA	GO:0051015, GO:0005524, GO:0003774, GO:0042067, GO:0005737, GO:0045572, GO:0005515, GO:0008586, GO:0016887, GO:0045927, GO:0016327, GO:0032947, GO:0035218, GO:0035332, GO:0016459, GO:0001736, GO:0000146, GO:0090251, GO:0035220
OFAS015809-RA	GO:0005643, GO:0044611, GO:0042332, GO:0006999, GO:0007184, GO:0017056
OFAS003877-RA	GO:0000422, GO:0019901, GO:0044754, GO:0005829, GO:0006914, GO:0010506, GO:0005776, GO:0031396, GO:0044753, GO:0031386, GO:0061174, GO:0008340, GO:0035096, GO:0006995, GO:0000045, GO:0016236, GO:0000421, GO:0006914
OFAS013351-RA	GO:0005515
OFAS016412-RA	GO:0009055, GO:0051536, GO:0035073, GO:0005759, GO:0009055, GO:0051537, GO:0045998
OFAS003582-RA	GO:0004672, GO:0005524, GO:0006468, GO:0005524, GO:0004674, GO:0006468
OFAS000205-RA	GO:0016021, GO:0022857, GO:0055085, GO:0055085, GO:0008643, GO:0016021, GO:0022891
OFAS005324-RA	GO:0005524, GO:0016887
OFAS014977-RA	GO:0031965, GO:0006607, GO:0008565, GO:0000060, GO:0005737, GO:0008139, GO:0008536, GO:0034399, GO:0006610, GO:0005515
OFAS011249-RA	GO:0003735, GO:0005622, GO:0005840, GO:0006412, GO:0005840, GO:0022625, GO:0002181, GO:0006412, GO:0040018, GO:0003735, GO:0042273, GO:0090277, GO:0022626
OFAS000033-RA	GO:0098869, GO:0055114, GO:0051920, GO:0051920, GO:0055114, GO:0016209, GO:0016491, GO:0055114, GO:0043066, GO:0055114, GO:0008379, GO:0045454, GO:0016209, GO:0008340, GO:0042744, GO:0005739, GO:0006909
OFAS005408-RA	GO:0050660, GO:0003995, GO:0055114, GO:0016627, GO:0055114
OFAS003308-RA	GO:0008146, GO:0008146, GO:0016021, GO:0001745, GO:0050768, GO:0016348, GO:0007474, GO:0008407, GO:0008467, GO:0048190, GO:0051036, GO:0007476, GO:0008587, GO:0008586, GO:0007032, GO:0007219, GO:0007040
OFAS006387-RA	GO:0016020, GO:0004672, GO:0006468, GO:0004672, GO:0006468, GO:0005524, GO:0007165, GO:0046982, GO:0046331, GO:0006468, GO:0043235, GO:0004713, GO:0007435, GO:0016204, GO:0007411, GO:0005886, GO:0016203
OFAS009945-RA	GO:0046983
OFAS000309-RA	GO:0016747
OFAS008201-RA	GO:0001737, GO:0001736, GO:0042067, GO:0005737
OFAS007566-RA	GO:0005575, GO:0004842, GO:0031386, GO:0016881, GO:0017022, GO:0008270, GO:0051445, GO:0000209, GO:0016567, GO:0016881, GO:0031386, GO:0031386, GO:0016567, GO:0016881, GO:0008270, GO:0004842
OFAS001716-RA	GO:0007186, GO:0008340, GO:0042594, GO:0016021, GO:0007166, GO:0004930
OFAS005356-RA	GO:0000042, GO:0005515
OFAS014042-RA	GO:0004672, GO:0005524, GO:0006468, GO:0045747, GO:0005524, GO:0042332, GO:0043067, GO:0008586, GO:0004672, GO:0035265, GO:0005634, GO:0048749, GO:0006468, GO:0010628, GO:0030177, GO:0035332, GO:0008587, GO:0004674, GO:0008134, GO:0050821, GO:0008013
OFAS002147-RA	GO:0003674, GO:0030014, GO:0017148, GO:0000288, GO:0000932, GO:0030015, GO:0006402
OFAS019368-RA	GO:0004869
OFAS005568-RA	GO:0016614, GO:0050660, GO:0055114, GO:0016614, GO:0055085, GO:0005524, GO:0050660, GO:0042626, GO:0016021, GO:0055114
OFAS014088-RA	GO:0005856, GO:0005575, GO:0003674, GO:0008150
OFAS014127-RA	GO:0006071, GO:0006641, GO:0004370, GO:0005739, GO:0046167, GO:0005975, GO:0016773
OFAS001184-RA	GO:0042302
OFAS010586-RA	GO:0030915, GO:0005634, GO:0006281, GO:0031000, GO:0003684, GO:0007062, GO:0000724, GO:0006974, GO:0019789, GO:0016887
OFAS013295-RA	GO:0003924, GO:0005525
OFAS012328-RA	GO:0004222, GO:0006508
OFAS005096-RA	GO:0016620, GO:0055114, GO:0008152, GO:0016491, GO:0055114
OFAS003372-RA	GO:0005515
OFAS014768-RA	GO:0016614, GO:0050660, GO:0055114, GO:0016614, GO:0055114
OFAS018248-RA	GO:0000184
OFAS014631-RA	GO:0008270
OFAS016320-RA	GO:0005783, GO:0003923, GO:0042765, GO:0016255, GO:0016255, GO:0042765
OFAS014348-RA	GO:0005515, GO:0022008, GO:0043161, GO:0005829, GO:0030162, GO:0031625, GO:0042787, GO:0019005
OFAS014096-RA	GO:0004930, GO:0007186, GO:0016021
OFAS002478-RA	GO:0005488
OFAS005228-RA	GO:0016021
OFAS014072-RA	GO:0005515, GO:0003896, GO:0006269
OFAS001132-RA	GO:0005840, GO:0003723, GO:0005762, GO:0032543, GO:0006412, GO:0003735, GO:0005840, GO:0003723, GO:0006412, GO:0003735
OFAS005823-RA	GO:0005575, GO:0048812, GO:0035025, GO:0007480, GO:1904059, GO:0005089, GO:0005089, GO:0035023
OFAS006816-RA	GO:0005515
OFAS009593-RA	GO:0006810, GO:0016021, GO:0005575, GO:0003674, GO:0008150
OFAS018224-RA	GO:0042302, GO:0032504, GO:0031012, GO:0040003, GO:0042302, GO:0005615, GO:0008010
OFAS010772-RA	GO:0005524
OFAS007030-RA	GO:0005622, GO:0008270, GO:0005515
OFAS011262-RA	GO:0045047, GO:0008233, GO:0016021, GO:0005787, GO:0006465, GO:0005787, GO:0006465, GO:0008233, GO:0016021
OFAS019167-RA	GO:0008289, GO:0012505, GO:0005783
OFAS014192-RA	GO:1990809, GO:0016021
OFAS013350-RA	GO:0003924
OFAS001975-RA	GO:0016491, GO:0055114
OFAS011290-RA	GO:0007009, GO:0046847, GO:0048261, GO:0042803, GO:0008354, GO:0005543, GO:0003779, GO:0007009, GO:0043234, GO:0017124, GO:0007298
OFAS002933-RA	GO:0005622, GO:0008270
OFAS004350-RA	GO:0008587, GO:0005634, GO:0045944, GO:0048190, GO:0007219
OFAS017432-RA	GO:0035314, GO:0003705, GO:0016360, GO:0035170, GO:0042688, GO:0003700, GO:0030154, GO:0007165, GO:0045944, GO:0035211, GO:0007486, GO:0003677, GO:0005524, GO:0048477, GO:0035163, GO:0048592, GO:0000122, GO:0046672, GO:0035162, GO:0043565, GO:0030097, GO:0045467, GO:0001709, GO:0045165, GO:0035165, GO:0005634, GO:0048749, GO:0042060, GO:0035168, GO:0044212, GO:0007469, GO:0042675, GO:0003677, GO:…
OFAS003539-RA	GO:0090175, GO:0005524, GO:0051126, GO:0008347, GO:2001135, GO:0019233, GO:0005886, GO:0005634, GO:0009612, GO:0006468, GO:0008355, GO:0004674, GO:0007291, GO:0070864, GO:0016055, GO:0016318
OFAS010382-RA	GO:0004190, GO:0016021, GO:0016485, GO:0006509, GO:0042987, GO:0016324, GO:0005938, GO:0005737, GO:0043025, GO:0030426, GO:0050435, GO:0030018, GO:0005887, GO:0016485, GO:0055037, GO:0005765, GO:0046331, GO:0048190, GO:0043066, GO:0006816, GO:0042500, GO:0048471, GO:0006915, GO:0045121, GO:0007220, GO:0005743, GO:0015677, GO:0007010, GO:0035253, GO:0007219, GO:0070765, GO:0005770, GO:0031594, GO:…
OFAS005763-RA	GO:0044260, GO:0034641, GO:0044238, GO:1901564, GO:0016874, GO:0030717, GO:0048477, GO:0050567, GO:0006412, GO:0005739, GO:0030956, GO:0004040
OFAS016888-RA	GO:0000398, GO:0008270, GO:0071011, GO:0071013, GO:0006909, GO:0003676
OFAS008656-RA	GO:0005515, GO:0005740, GO:1902600, GO:0004129
OFAS012434-RA	GO:0005938, GO:0035193, GO:0035019, GO:0007391, GO:0005737, GO:0007420, GO:0007015, GO:0005515, GO:0045451, GO:0048842, GO:0007488, GO:0007411, GO:0030041, GO:0000915, GO:0042989, GO:0003785, GO:0043005, GO:0048471, GO:0016322, GO:0032507, GO:0007283, GO:0000281, GO:0015629, GO:0000902, GO:0007436, GO:0051491, GO:0042060, GO:0048680, GO:0003779, GO:0030717, GO:0007300, GO:0036098
OFAS016269-RA	GO:0008234
OFAS000814-RA	GO:0005515, GO:0045179, GO:0043063, GO:0030496, GO:0007015, GO:0032465, GO:0017124, GO:0007298, GO:0032794, GO:0001745, GO:0050839, GO:0048749, GO:0046331, GO:0045171, GO:0034333, GO:0032154, GO:0048260
OFAS010069-RA	GO:0051015, GO:0007605, GO:0000086, GO:0045177, GO:0030507
OFAS000497-RA	GO:0016020, GO:0005515, GO:0003674, GO:0008039, GO:0005886
OFAS014385-RA	GO:0003924, GO:0005525, GO:0005525
OFAS011976-RA	GO:0003723, GO:0005524, GO:0000398, GO:0003724, GO:0005737, GO:0071013, GO:1900745, GO:0004004, GO:0005681, GO:0071011, GO:0004386
OFAS011398-RA	GO:0008092, GO:0016014, GO:0008270, GO:0008307, GO:0016010
OFAS002635-RA	GO:0015074, GO:0003676
OFAS013711-RA	GO:0005515
OFAS019184-RA	GO:1903723, GO:0000242, GO:0007099
OFAS003465-RA	GO:0005892, GO:0006812, GO:0045211, GO:0015464, GO:0022848, GO:0005230, GO:0098655, GO:0030054, GO:0016021, GO:0045211, GO:0006811, GO:0016020, GO:0005230, GO:0006810, GO:0016020
OFAS013564-RA	GO:0006464, GO:0015031
OFAS016409-RA	GO:0005525, GO:0043614, GO:0016282, GO:0003743, GO:0005525, GO:0001731, GO:0003924
OFAS003813-RA	GO:0016787, GO:0004175, GO:0005575, GO:0006508, GO:0004298, GO:0050829, GO:0016485, GO:0007283
OFAS005503-RA	GO:0005575, GO:0006807, GO:0016811, GO:0016810, GO:0008150
OFAS002863-RA	GO:0005515, GO:0006413, GO:0003743, GO:0005851, GO:0005829, GO:0016779, GO:0005085
OFAS017850-RA	GO:0005840, GO:0003723, GO:0000027, GO:0002181, GO:0022625, GO:0008097, GO:0005515, GO:0006412, GO:0003735, GO:0022626
OFAS001551-RA	GO:0046907, GO:0031083, GO:0008057, GO:0019898, GO:0036466, GO:0098975, GO:0061174, GO:0005515, GO:0030133
OFAS011071-RA	GO:0006820, GO:0008509, GO:0016021
OFAS005951-RA	GO:0008233, GO:0006508, GO:0008234
OFAS005003-RA	GO:0016070, GO:0006406, GO:0003729, GO:0016246, GO:0000339, GO:0000398, GO:0000184, GO:0045292, GO:0005846, GO:0031053, GO:0030422, GO:0071013, GO:0005845, GO:0045071, GO:0071011, GO:0035195, GO:0000339, GO:0045292, GO:0051028, GO:0005846
OFAS018775-RA	GO:0003777, GO:0007018, GO:0030286
OFAS008939-RA	GO:0005615, GO:0019732, GO:0050830, GO:0045087
OFAS009030-RA	GO:0004467, GO:0001676
OFAS014431-RA	GO:0003729, GO:0005686, GO:0000398, GO:0071013, GO:0003676, GO:0005684, GO:0048812, GO:0005689, GO:0071011, GO:0003676
OFAS000479-RA	GO:0015074, GO:0003677, GO:0034220, GO:0030054, GO:0006313, GO:0035235, GO:0016021, GO:0004970, GO:0005234, GO:0045211
OFAS003885-RA	GO:0031083, GO:0016197, GO:0031083, GO:0048489, GO:0008057, GO:0036466, GO:0008355, GO:0007274, GO:0005515, GO:0050808, GO:0005739
OFAS004244-RA	GO:0003777, GO:0007018, GO:0030286, GO:0007018, GO:0005524, GO:0055114, GO:0009331, GO:0030286, GO:0006072, GO:0003777, GO:0004368, GO:0016887
OFAS010943-RA	GO:0034198, GO:0070971, GO:0016020, GO:0017016, GO:0003400, GO:0007030, GO:0070863, GO:0006888, GO:0070973, GO:0007029
OFAS005656-RA	GO:0008152, GO:0003985, GO:0006635, GO:0003988, GO:0003985, GO:0005739, GO:0005777, GO:0008152, GO:0016747
OFAS001422-RA	GO:2000648, GO:0005634, GO:0050829, GO:0002218, GO:0050965, GO:0005737
OFAS001888-RA	GO:0055114, GO:0016491
OFAS004266-RA	GO:0004642, GO:0006189
OFAS017610-RA	GO:0004252, GO:0006508
OFAS000308-RA	GO:0016747
OFAS010189-RA	GO:0005215, GO:0006810, GO:0016020
OFAS019559-RA	GO:0051015, GO:0005575, GO:0003779, GO:0007010, GO:0008150
OFAS002889-RA	GO:0005615, GO:0005615, GO:0004867, GO:0008150
OFAS000639-RA	GO:0003674, GO:0005575, GO:0046580
OFAS014182-RA	GO:0006811, GO:0016020, GO:0005230, GO:0006810, GO:0016020
OFAS004096-RA	GO:0035194, GO:1903506, GO:0003712, GO:0016442
OFAS000934-RA	GO:0004553, GO:0005975
OFAS003517-RA	GO:0016020
OFAS008293-RA	GO:0097428, GO:0051537, GO:0005506, GO:0046331, GO:0016226, GO:0051539, GO:0051604, GO:0005198, GO:0005739, GO:0097428, GO:0005759, GO:0016226, GO:0051537, GO:0051539, GO:0005198, GO:0008198
OFAS017980-RA	GO:0005509, GO:0007156, GO:0016020
OFAS005748-RA	GO:0004672, GO:0005524, GO:0006468
OFAS014075-RA	GO:0015074
OFAS012638-RA	GO:0005121, GO:0005576, GO:0008063
OFAS003961-RA	GO:0003676
OFAS013160-RA	GO:0005730, GO:0035167, GO:0008270, GO:0000775, GO:0030496, GO:0005634, GO:0008270
OFAS005636-RA	GO:0006813, GO:0005524, GO:0090662, GO:0005391, GO:0046872, GO:0016021, GO:0006814, GO:0010248, GO:0000166, GO:0046872
OFAS006576-RA	GO:0006812, GO:0008324, GO:0016021, GO:0055085, GO:0016020, GO:0055085, GO:0006812
OFAS001675-RA	GO:0004930, GO:0007186, GO:0016021
OFAS011651-RA	GO:0005549
OFAS004326-RA	GO:0008083, GO:0010001, GO:0007498, GO:0008083, GO:0007523, GO:0021782, GO:0007526, GO:0008543, GO:0051451, GO:0005104
OFAS017307-RA	GO:0007498, GO:0030018, GO:0030239, GO:0051371, GO:0008157
OFAS001459-RA	GO:0016020, GO:0006811, GO:0005215, GO:0005215, GO:0006811, GO:0016020
OFAS008966-RA	GO:0004252, GO:0006508, GO:0016757
OFAS010462-RA	GO:0016020, GO:0000149, GO:0005484, GO:0007274, GO:0016192, GO:0017157, GO:0000281, GO:0007269, GO:0005515, GO:0048278, GO:0016021, GO:0005886, GO:0007349, GO:0007482, GO:0031629, GO:0008021, GO:0043195, GO:0007317, GO:0006886, GO:0006906, GO:0016081, GO:0031201
OFAS012836-RA	GO:0005515, GO:0007527
OFAS007632-RA	GO:0007474, GO:0003723, GO:0045494, GO:0003723, GO:0005515
OFAS014649-RA	GO:0005509, GO:0003012, GO:0005509, GO:0016459, GO:0030016, GO:0030239, GO:0060361
OFAS000830-RA	GO:0005634, GO:0007275, GO:0006355, GO:0043565, GO:0003700
OFAS019048-RA	GO:0006812, GO:0008324, GO:0055085, GO:0006812, GO:0005886, GO:0008324
OFAS014549-RA	GO:0004553, GO:0005975
OFAS006418-RA	GO:0006790, GO:0005783, GO:0007474, GO:0045570, GO:0008146, GO:0007283, GO:0006024, GO:0007427, GO:0060828, GO:0016787, GO:0007367, GO:0008543, GO:0007509, GO:0048488, GO:0007507, GO:0015014, GO:0008587, GO:0016055, GO:0015012, GO:0000137, GO:0090097, GO:0015016, GO:0048312, GO:0015016, GO:0016787, GO:0008146
OFAS002164-RA	GO:0009055, GO:0003954, GO:0008637, GO:0072593, GO:0042773, GO:0051536, GO:0005747, GO:0005739, GO:0045333, GO:0008137, GO:0016491, GO:0055114, GO:0009055, GO:0051536, GO:0009055, GO:0005747, GO:0042773, GO:0051536, GO:0008137
OFAS000731-RA	GO:0000139, GO:0005351, GO:0008643, GO:0016021, GO:0008643, GO:0016021, GO:0005351, GO:0015992, GO:0000139, GO:0005459, GO:0005463, GO:0005351, GO:0005464, GO:0005461, GO:0005797, GO:0000139, GO:0015785, GO:0015782, GO:0015789, GO:0016021, GO:0015757, GO:0005456
OFAS009263-RA	GO:0070990, GO:0007443, GO:0048477, GO:0009608, GO:0005737, GO:0008258, GO:0016319, GO:0006697, GO:1903220, GO:0007591, GO:0007458, GO:0007390, GO:0005634, GO:0000398, GO:0008362, GO:0007030, GO:0048542, GO:0006366, GO:0007281, GO:0003713, GO:0002165, GO:0002168
OFAS011318-RA	GO:0046872, GO:0046872, GO:0035335, GO:0008138, GO:0006470, GO:0004725, GO:0004722, GO:0005737
OFAS008596-RA	GO:0008537, GO:0005703, GO:2000045, GO:0005634, GO:0000502, GO:0000398, GO:0005705, GO:0005737, GO:0071013, GO:0061136, GO:0061133, GO:0005730, GO:0071011, GO:0004866, GO:0008537
OFAS003285-RA	GO:0098687, GO:0031981, GO:0065008, GO:0031324, GO:0080090, GO:0010605, GO:0051641, GO:0003676
OFAS018346-RA	GO:0005215, GO:0006810, GO:0016020, GO:0055085
OFAS005429-RA	GO:0016020, GO:0005515, GO:0048786, GO:0047485, GO:0035556, GO:0016079, GO:0007269, GO:0042734, GO:0005516, GO:0005886, GO:0045211, GO:0017075, GO:0008021, GO:0046331, GO:0019992, GO:0043195, GO:0043005, GO:0016082, GO:0007268
OFAS016121-RA	GO:0005634, GO:0007165, GO:0006355, GO:0090278, GO:0044212, GO:0006366, GO:0022008, GO:0005829, GO:0043565, GO:0003700
OFAS016510-RA	GO:0007552, GO:0005576, GO:0045297, GO:0009615
OFAS008057-RA	GO:0015074
OFAS003451-RA	GO:0015293, GO:0016021, GO:0006810, GO:0016020
OFAS000352-RA	GO:0005856, GO:0005938, GO:0051694, GO:0030016, GO:0030239, GO:0003779, GO:0007015, GO:0005523, GO:0045169, GO:0005523, GO:0051694
OFAS016433-RA	GO:0005575, GO:0004806, GO:0006629
OFAS016885-RA	GO:0016021
OFAS001272-RA	GO:0007165, GO:0016021
OFAS012987-RA	GO:0005515, GO:0031593, GO:0005829, GO:0043066
OFAS014349-RA	GO:0016020, GO:0048085, GO:0032483, GO:0005794, GO:0050982, GO:0005262, GO:0017112
OFAS013798-RA	GO:0005515, GO:0000132, GO:0000922, GO:0042335, GO:0032027, GO:0030037, GO:0048477, GO:0048132, GO:0051642, GO:0007051, GO:0005875, GO:0005516, GO:0007017, GO:0007097, GO:0005815, GO:0000226, GO:0048854, GO:0005813, GO:0030723, GO:0008017, GO:0030706, GO:0034332, GO:0007282, GO:0007052, GO:0051383, GO:0051295, GO:0030954
OFAS014936-RA	GO:0007602, GO:0007015, GO:0050829, GO:0005524, GO:0045494, GO:0007409
OFAS003968-RA	GO:0019901
OFAS017258-RA	GO:0004930, GO:0007186, GO:0016021
OFAS008285-RA	GO:0016020, GO:0000166
OFAS014737-RA	GO:0030686, GO:0000462, GO:0005730, GO:0000469, GO:0000469
OFAS017196-RA	GO:0005654, GO:0005634, GO:0045463, GO:0035154, GO:0003676, GO:0048666, GO:0048813, GO:0000122, GO:0007419, GO:0007423, GO:0060446, GO:0045467, GO:0007411
OFAS003272-RA	GO:0005575, GO:0032483, GO:0008057, GO:0010883, GO:0017112, GO:0006727, GO:0060967, GO:0006856, GO:0010506, GO:0017137
OFAS018861-RA	GO:0006355, GO:0016747
OFAS013367-RA	GO:0005524
OFAS010022-RA	GO:0016491, GO:0050660, GO:0055114
OFAS001466-RA	GO:0006506, GO:0008565, GO:0005789, GO:0000139
OFAS004855-RA	GO:0003899, GO:0032549, GO:0003677, GO:0006351, GO:0003677, GO:0003899, GO:0006351
OFAS005413-RA	GO:0031177, GO:0009058, GO:0016740, GO:0055114, GO:0016788, GO:0016491
OFAS012118-RA	GO:0046331
OFAS002243-RA	GO:0005634, GO:0003677, GO:0005524, GO:0003910, GO:0071897, GO:0051103, GO:0005739, GO:0006310, GO:0006281, GO:0003909, GO:0000166, GO:0034645, GO:0043167, GO:0003677, GO:0003910, GO:0006281, GO:0006310, GO:0003677, GO:0008270, GO:0003910, GO:0005524, GO:0006281, GO:0006310
OFAS008683-RA	GO:0051276, GO:0006259
OFAS007590-RA	GO:0005515, GO:0001881, GO:0030510, GO:0030833, GO:0045886, GO:0031594, GO:0030111, GO:0005737, GO:0005543, GO:0007274, GO:0005515, GO:0008582, GO:0055037
OFAS016913-RA	GO:0051959, GO:0045505, GO:0007018, GO:0008092, GO:0042623, GO:0030286, GO:2000582, GO:0007017, GO:0008574, GO:0007017, GO:0030286
OFAS001992-RA	GO:0016020, GO:0055085, GO:0005215
OFAS016802-RA	GO:0061343, GO:0005918, GO:0008366, GO:0019991, GO:0060857, GO:0021682, GO:0005886, GO:0045197
OFAS009885-RA	GO:0005515
OFAS017001-RA	GO:0005515
OFAS015243-RA	GO:0005524
OFAS013031-RA	GO:0003674, GO:0008150
OFAS017981-RA	GO:0003674, GO:0005686, GO:0000398, GO:0005689, GO:0071011, GO:0007283
OFAS006478-RA	GO:0007095, GO:0006284, GO:0005524, GO:0036292, GO:0048477, GO:0006260, GO:0004386, GO:0032508, GO:0005737, GO:0006302, GO:0003697, GO:0009378, GO:0008270, GO:0002164, GO:0005634, GO:0006281, GO:0000785, GO:0045740, GO:0051301, GO:0007307, GO:0043140, GO:0010971, GO:0000724, GO:0008094, GO:0003678, GO:0008284, GO:1901363, GO:0097159, GO:0046872, GO:0004386, GO:0003676, GO:0005524
OFAS002774-RA	GO:0015276, GO:0016020, GO:0009593, GO:0016021, GO:0004970, GO:0055085, GO:0005216, GO:0006811, GO:0004970, GO:0016020, GO:0004970, GO:0005234, GO:0016020
OFAS000833-RA	GO:0003899, GO:0006351, GO:0003899, GO:0000166, GO:0006351, GO:0045745, GO:0048812, GO:0000166, GO:0001056, GO:0006384, GO:0005666
OFAS010413-RA	GO:0005634, GO:0038202, GO:0044246, GO:0046982, GO:0042803, GO:0045893, GO:0046983, GO:0042594, GO:0003682, GO:0003700, GO:0003700, GO:0006355, GO:0043565, GO:0006355, GO:0043565, GO:0003700
OFAS014259-RA	GO:0048812
OFAS009388-RA	GO:0003735, GO:0005840, GO:0006412, GO:0003723, GO:0003735, GO:0005840, GO:0006412, GO:0005840, GO:0003723, GO:0002181, GO:0005737, GO:0015935, GO:0000228, GO:0005730, GO:0006412, GO:0003735, GO:0022627, GO:0022626, GO:0003723, GO:0006412, GO:0003735, GO:0015935
OFAS005702-RA	GO:0007301, GO:0043234, GO:0070864, GO:0030478, GO:0007298, GO:0048260, GO:0070064, GO:0005886
OFAS017905-RA	GO:0009611, GO:0016020, GO:0000278, GO:0005938, GO:0007059, GO:0030866, GO:0004725, GO:0004438, GO:0005515, GO:0008138, GO:0006470, GO:0032456, GO:0016311, GO:0030031
OFAS000994-RA	GO:0016020, GO:0016021, GO:0055085, GO:0055085, GO:0016021
OFAS003884-RA	GO:0003779
OFAS018771-RA	GO:0005890, GO:0006813, GO:0006814
OFAS001814-RA	GO:0042393, GO:0005634, GO:0006355, GO:0003682, GO:0000977, GO:0003712, GO:0008270, GO:0005515
OFAS013915-RA	GO:0000226, GO:0000922, GO:0005815, GO:0007020, GO:0043015, GO:0000278, GO:0000922, GO:0000923, GO:0005813, GO:0005200, GO:0051011, GO:0043015, GO:0090307, GO:0008274, GO:0051321, GO:0051415, GO:0031122
OFAS015456-RA	GO:0003796
OFAS005838-RA	GO:0005634, GO:0003676, GO:0003676, GO:0005634
OFAS007377-RA	GO:0008536, GO:0005635, GO:0008565, GO:0005829, GO:0042991, GO:0006886, GO:0008536
OFAS002904-RA	GO:0005506, GO:0016705, GO:0020037, GO:0055114
OFAS002679-RA	GO:0033617, GO:0005507, GO:0005758, GO:0005739
OFAS014570-RA	GO:0004725, GO:0006470
OFAS004679-RA	GO:0031386, GO:0016020, GO:0016925, GO:0005634
OFAS015421-RA	GO:0005515, GO:0005634, GO:0007095, GO:0005515, GO:0045944, GO:0007099, GO:0005705, GO:0044545
OFAS000026-RA	GO:0005524
OFAS011566-RA	GO:0030674, GO:0051015
OFAS000496-RA	GO:0016020
OFAS001325-RA	GO:0006850, GO:0005743, GO:0005743, GO:0006850, GO:0006850, GO:0006090, GO:0005739, GO:0050833, GO:1902361, GO:0031305
OFAS004732-RA	GO:0006338, GO:0006355, GO:0031011
OFAS004056-RA	GO:0071704, GO:0016798, GO:0005576, GO:0006030, GO:0008061, GO:0005975
OFAS018727-RA	GO:0004869
OFAS019161-RA	GO:0007623, GO:0032504, GO:0005615
OFAS017829-RA	GO:0016491, GO:0055114, GO:0005743, GO:0055114, GO:0004729, GO:0006783
OFAS011492-RA	GO:0005515
OFAS003002-RA	GO:0008079, GO:0006415, GO:0005737, GO:0035071, GO:0005829, GO:0007224, GO:0048102, GO:0003747, GO:0006415, GO:0016149, GO:0005737
OFAS005141-RA	GO:0005615, GO:0046331, GO:0015986, GO:0006979, GO:0008340, GO:0045745, GO:0005515, GO:0001664, GO:0000275, GO:0005743, GO:0015992, GO:0016887, GO:0046933, GO:0015986, GO:0000275, GO:0016021, GO:0046961, GO:0046933, GO:0000275, GO:0015986, GO:0046933
OFAS008286-RA	GO:0016021
OFAS013148-RA	GO:0015074
OFAS018300-RA	GO:0004869
OFAS007861-RA	GO:0005515
OFAS013212-RA	GO:0006810, GO:0005615, GO:0007608, GO:0005576, GO:0005549, GO:0007606, GO:0005549
OFAS006955-RA	GO:0007391, GO:0035212, GO:0005737, GO:0019897, GO:0005515, GO:0007264, GO:0061327, GO:0007298, GO:0016203, GO:0000902, GO:0090630, GO:0007523, GO:0030036, GO:0007520, GO:0030676, GO:0007417, GO:0001726, GO:0007010
OFAS001906-RA	GO:0008237
OFAS000318-RA	GO:0008375, GO:0032580, GO:0015020, GO:0030206, GO:0008376, GO:0016020, GO:0008376, GO:0008376, GO:0032580
OFAS007703-RA	GO:0005515
OFAS005369-RA	GO:0005634, GO:0043130, GO:0004843, GO:0071108, GO:0019784, GO:0016787
OFAS002993-RA	GO:0003674
OFAS008855-RA	GO:0007399, GO:0001745, GO:0005770, GO:0017147, GO:0048076, GO:0007616, GO:0060070, GO:0005515, GO:0090254, GO:0016055, GO:0042813, GO:0005769, GO:0005886
OFAS010047-RA	GO:0004930, GO:0007186, GO:0016021, GO:0004948, GO:0016021, GO:0007218, GO:0007166
OFAS012781-RA	GO:0006694, GO:0009922, GO:0030148, GO:0019367, GO:0030497, GO:0034626, GO:0030176, GO:0042632, GO:0034625, GO:0042761, GO:0035209, GO:0016021
OFAS006539-RA	GO:0016765, GO:0006486
OFAS017936-RA	GO:0050916, GO:0030866, GO:0031683, GO:0014045, GO:0005515, GO:0001737, GO:0004871, GO:0050965, GO:0005886, GO:0007188, GO:0007186, GO:0032291, GO:0061343, GO:0045886, GO:0008356, GO:0007507, GO:0005834, GO:0050774, GO:0019722, GO:0003924, GO:0060857, GO:0019991, GO:0007419, GO:0001664, GO:0042595, GO:0016055, GO:0005525
OFAS005359-RA	GO:0004713, GO:0006468, GO:0004672, GO:0006468
OFAS005496-RA	GO:0070588, GO:0016021, GO:0005262, GO:0004623
OFAS018436-RA	GO:0005515
OFAS019232-RA	GO:0005634
OFAS001528-RA	GO:0003779, GO:0005524, GO:0003774, GO:0016459
OFAS013647-RA	GO:0012505, GO:0003677
OFAS007447-RA	GO:0005753, GO:0016021, GO:0005615, GO:0005753, GO:0040008, GO:0005179
OFAS018209-RA	GO:0040040, GO:0000003, GO:0048675, GO:0046958, GO:0007617, GO:0007615, GO:0048477, GO:0007614, GO:0007611, GO:0048149, GO:0007623, GO:0010738, GO:0007619, GO:0001661, GO:0046331, GO:0007612, GO:0019933, GO:0008355, GO:0007613, GO:0008306, GO:0072375, GO:0004115, GO:0045475, GO:0007268
OFAS011533-RA	GO:0016319, GO:0055114, GO:0016491, GO:0055114
OFAS006616-RA	GO:0005488
OFAS011053-RA	GO:0016491, GO:0055114
OFAS001879-RA	GO:0016021
OFAS009596-RA	GO:0007399, GO:0008407, GO:0016321, GO:0045468, GO:0048749, GO:0046331, GO:0007460, GO:0008587, GO:0097305, GO:0005576, GO:0016318, GO:0004871
OFAS001541-RA	GO:0002098, GO:0034227, GO:0005829, GO:0000049, GO:0002098, GO:0034227, GO:0032447, GO:0005524, GO:0016779, GO:0000049, GO:0005737
OFAS016847-RA	GO:0005515
OFAS007095-RA	GO:0016787
OFAS009777-RA	GO:0006629, GO:0008081, GO:2001070, GO:0047389, GO:0030643, GO:0046475, GO:0008889, GO:0016020, GO:0008081
OFAS002120-RA	GO:0071951, GO:0009058, GO:0004479, GO:0009058, GO:0016742
OFAS007133-RA	GO:0003677, GO:0003676
OFAS010248-RA	GO:0008080, GO:0004596, GO:0006474, GO:0031417, GO:0004596, GO:0006474, GO:0017196, GO:0031417, GO:0016573
OFAS016422-RA	GO:0005762, GO:0032543, GO:0006412, GO:0003735
OFAS015864-RA	GO:0061630, GO:0005634, GO:0005737, GO:0000209, GO:0004842, GO:0031624
OFAS007461-RA	GO:0003677, GO:0005634, GO:0007275, GO:0006355, GO:0043565, GO:0006351
OFAS009123-RA	GO:0016740, GO:0004672, GO:0005524, GO:0006468, GO:0005515
OFAS009611-RA	GO:0004252, GO:0006508, GO:0005737, GO:0004252, GO:0006508, GO:0016787
OFAS000411-RA	GO:1900087, GO:0030261, GO:0005634, GO:0000727, GO:0046331, GO:0006271, GO:0032784, GO:0031298, GO:1902975, GO:0043138, GO:0000811, GO:0005634, GO:0006260
OFAS017739-RA	GO:0016491, GO:0055114
OFAS017204-RA	GO:0042302, GO:0042302, GO:0040003, GO:0031012, GO:0008010
OFAS018554-RA	GO:0005509, GO:0005703, GO:0005634, GO:0005700, GO:0005737, GO:0003916, GO:0045893, GO:0012505, GO:0009047, GO:0005509, GO:0006325, GO:0006265
OFAS017166-RA	GO:0003676
OFAS017979-RA	GO:0046620, GO:0040008, GO:0045317, GO:0044331, GO:0018149, GO:0005515, GO:0005887, GO:0035209, GO:0008285, GO:0000904, GO:0016327, GO:0016336, GO:0007157, GO:0045296, GO:0007447, GO:0090176, GO:0007476, GO:0032880, GO:0007156, GO:0090251, GO:0035220, GO:0045926, GO:0045570, GO:0035329, GO:0009888, GO:0030178, GO:0010629, GO:0042067, GO:0098609, GO:0008283, GO:0035159, GO:0001737, GO:0016021, GO:…
OFAS019203-RA	GO:0090630, GO:0005622, GO:0006886, GO:0012505, GO:0043087, GO:0005509, GO:0031338, GO:0017137, GO:0005096
OFAS008257-RA	GO:0008270, GO:0005622, GO:0043547, GO:0035556, GO:0035023, GO:0005089, GO:0003676
OFAS005206-RA	GO:0030246
OFAS007541-RA	GO:0007264, GO:0005622, GO:0043547, GO:0005085
OFAS008303-RA	GO:0046872, GO:0004075, GO:0005524, GO:0004485, GO:0005743
OFAS003156-RA	GO:0003677
OFAS002816-RA	GO:0005524, GO:0006508, GO:0008233, GO:0005524
OFAS013174-RA	GO:0004726, GO:0005634, GO:0003993, GO:0006470, GO:0004725, GO:0005737
OFAS018050-RA	GO:0016021, GO:0022857, GO:0055085
OFAS016580-RA	GO:0005634, GO:0002039, GO:0031208, GO:0005669, GO:0005515, GO:0003682, GO:0045944, GO:0008134
OFAS009861-RA	GO:0008270, GO:0055114, GO:0016491, GO:0055114, GO:0019166, GO:0006631, GO:0005739, GO:0055114
OFAS009690-RA	GO:0005575, GO:0003674, GO:0008150
OFAS019247-RA	GO:0055085, GO:0005887, GO:0008514
OFAS004301-RA	GO:0016021
OFAS015722-RA	GO:0006355, GO:0016747
OFAS006732-RA	GO:0003674, GO:0016180, GO:0032039, GO:0034472
OFAS016166-RA	GO:0009058, GO:0030170, GO:0009072, GO:0009058, GO:0004838, GO:0030170
OFAS009181-RA	GO:0005247, GO:0006821, GO:0016020, GO:0055085, GO:0006811
OFAS014964-RA	GO:0003735, GO:0005840, GO:0006412
OFAS015718-RA	GO:0005634, GO:0006355, GO:0003700, GO:0046983, GO:0046983
OFAS007556-RA	GO:0004830, GO:0005524, GO:0006436, GO:0005737, GO:0000166, GO:0004812, GO:0005524, GO:0006418, GO:0004830, GO:0005524, GO:0006436, GO:0005739, GO:0005737
OFAS001341-RA	GO:0005515, GO:0000502, GO:0030425, GO:0003674, GO:0000502, GO:0043161, GO:0008541, GO:0005838
OFAS015536-RA	GO:0006099, GO:0045239, GO:0005739, GO:0006106, GO:0005737, GO:0004333, GO:0006108
OFAS017677-RA	GO:0022416, GO:0000981, GO:0008407, GO:0007350, GO:0007391, GO:0007389, GO:0005515, GO:0003682, GO:0010906, GO:0003700, GO:0045892, GO:0030154, GO:0007507, GO:0001085, GO:0000983, GO:0007398, GO:0000977, GO:0045944, GO:0060047, GO:0002805, GO:0010002, GO:0001228, GO:0007510, GO:0035051, GO:0046982, GO:0001103, GO:0042440, GO:0045893, GO:0061320, GO:0007179, GO:0000122, GO:0005667, GO:0043565, GO:…
OFAS012956-RA	GO:0035267, GO:0000278, GO:0006338, GO:0043486, GO:0007517, GO:0016573, GO:0048813, GO:0035060, GO:0045893, GO:0071564, GO:0006357, GO:0070604, GO:0000281, GO:0070983, GO:2000637
OFAS014931-RA	GO:0002178, GO:0006612, GO:0072659, GO:0043001, GO:0031228, GO:0019706, GO:0018230
OFAS018929-RA	GO:0046854
OFAS017177-RA	GO:0005515, GO:0035073, GO:0003674, GO:0035556, GO:0035075
OFAS016503-RA	GO:0000398, GO:0005634
OFAS014296-RA	GO:0005515, GO:0080008, GO:0000462, GO:0032040, GO:0005730, GO:0006909
OFAS009816-RA	GO:0004161, GO:0009058, GO:0005524, GO:0052381, GO:0008033, GO:0003676, GO:0009058, GO:0004161, GO:0008270, GO:0005739
OFAS002048-RA	GO:0008616, GO:0043281, GO:0008479, GO:0005737
OFAS001357-RA	GO:0005885, GO:0034314, GO:0005515
OFAS008620-RA	GO:0030992, GO:0005929, GO:0007018, GO:1905515, GO:0097730, GO:0036064, GO:0003674, GO:0060271, GO:0042073, GO:0030990, GO:0005930, GO:0005871, GO:0006886, GO:0036064, GO:0030992, GO:0048513, GO:0005930, GO:0065007, GO:0016192
OFAS016539-RA	GO:0006810, GO:0005615, GO:0020037, GO:0006869, GO:0005102, GO:0008017, GO:0019841, GO:0005319, GO:0030139, GO:0016055, GO:0005504, GO:0005576, GO:0007224, GO:0045178
OFAS007536-RA	GO:0005515, GO:0009786, GO:0005938, GO:0007400, GO:0045807, GO:0045180, GO:0005737, GO:0055059, GO:0016360, GO:0005515, GO:0061382, GO:0007622, GO:0008356, GO:0007507, GO:0008104, GO:0007422, GO:0007219, GO:0042694, GO:0010629, GO:0007406, GO:0061320, GO:0051960, GO:0007405, GO:0051642, GO:0008347, GO:0008593, GO:0045165, GO:0001709, GO:0045035, GO:0035050, GO:0007417, GO:0007419, GO:0045746, GO:…
OFAS014878-RA	GO:0005484, GO:0031201, GO:0019905, GO:0006888, GO:0016192
OFAS005079-RA	GO:0072546, GO:0034975
OFAS010660-RA	GO:0005840, GO:0005634
OFAS008650-RA	GO:0005861
OFAS011015-RA	GO:0005507, GO:0016491, GO:0055114, GO:0055114
OFAS000361-RA	GO:0016021
OFAS005397-RA	GO:0004441, GO:0007165, GO:0006661, GO:0005737, GO:0046854, GO:0012505, GO:0008934, GO:0016311, GO:0006796, GO:0046854
OFAS015825-RA	GO:0005216, GO:0006811, GO:0016020, GO:0055085
OFAS013715-RA	GO:0090630, GO:0005622, GO:0012505, GO:0006886, GO:0043087, GO:0031338, GO:0017137, GO:0005096
OFAS012274-RA	GO:0008152, GO:0003824
OFAS001053-RA	GO:0003714, GO:0006351, GO:0003714, GO:0006351, GO:1903507
OFAS006646-RA	GO:0004672, GO:0005524, GO:0006468, GO:0005524, GO:0004672, GO:0006468
OFAS007557-RA	GO:0000166, GO:0004812, GO:0005524, GO:0006418, GO:0006418, GO:0000166, GO:0004812
OFAS001158-RA	GO:0016020, GO:0006486, GO:0016757, GO:0008378, GO:0016020, GO:0016757, GO:0006486, GO:0008378, GO:0016020
OFAS012313-RA	GO:0005230, GO:0006810, GO:0016020
OFAS004193-RA	GO:0016021, GO:0055085
OFAS010813-RA	GO:0003723, GO:0003723, GO:0005737
OFAS002124-RA	GO:0008168, GO:0006744, GO:0005739, GO:0043334
OFAS012841-RA	GO:0007200, GO:0008528, GO:0007186, GO:0005887, GO:0016021, GO:0007218, GO:0004930
OFAS005289-RA	GO:0005634, GO:0008270
OFAS011654-RA	GO:0005549
OFAS011343-RA	GO:0016021
OFAS012069-RA	GO:0005634, GO:0007275, GO:0000977, GO:0006355, GO:0001077, GO:0042803, GO:0003700, GO:0006355, GO:0043565
OFAS004654-RA	GO:0003674, GO:0005575, GO:0008150, GO:0016021, GO:0005488
OFAS011861-RA	GO:0004181, GO:0006508, GO:0008270
OFAS015385-RA	GO:0003924, GO:0005525, GO:0005794, GO:0005802, GO:0016192, GO:0031982, GO:0003924, GO:0005525
OFAS000075-RA	GO:0006629
OFAS006772-RA	GO:0015074, GO:0005488
OFAS015071-RA	GO:0005524
OFAS012800-RA	GO:0032981, GO:0003954, GO:0000302, GO:0008340, GO:0005747, GO:0006120, GO:2000331, GO:0051539, GO:0048038, GO:0008137, GO:0051536, GO:0055114
OFAS005886-RA	GO:0005575, GO:0004143, GO:0007205, GO:0003951, GO:0016310, GO:0035556, GO:0016301, GO:0004143, GO:0007205
OFAS018853-RA	GO:0009306, GO:0005794, GO:0016021, GO:0005739, GO:1901029, GO:0008284
OFAS005891-RA	GO:0005267, GO:0016021, GO:0071805
OFAS010892-RA	GO:0060294, GO:0005634, GO:0030317, GO:0008017, GO:0036126, GO:0060271, GO:0005875, GO:0007017
OFAS014105-RA	GO:0005509, GO:0031012, GO:0007517, GO:0033627, GO:0043234, GO:0005509, GO:0008201, GO:0005927, GO:0016203
OFAS009342-RA	GO:0005515
OFAS016837-RA	GO:0003700, GO:0006355, GO:0008270, GO:0043565
OFAS002502-RA	GO:0003674, GO:0016477, GO:0051179, GO:0005737, GO:0055037
OFAS011130-RA	GO:0050965
OFAS006589-RA	GO:0005515
OFAS016270-RA	GO:0006508, GO:0008234
OFAS013060-RA	GO:0006810, GO:0030173
OFAS000403-RA	GO:0051260
OFAS011316-RA	GO:0003924, GO:0005525
OFAS000182-RA	GO:0005515, GO:0005509
OFAS008798-RA	GO:0016021, GO:0050909, GO:0030425, GO:0030424, GO:0010037, GO:0050909, GO:0004984, GO:0008527, GO:0043025, GO:0019236, GO:0016544, GO:0050913, GO:0033041, GO:0007635, GO:0016021, GO:0050912
OFAS014236-RA	GO:0003723, GO:0005730, GO:0040018, GO:0030687, GO:0042273, GO:0042255
OFAS018658-RA	GO:0005524, GO:0016887
OFAS017351-RA	GO:0008593, GO:0043291, GO:0035149, GO:0070072, GO:0007035, GO:0005515
OFAS018415-RA	GO:0003674, GO:0005634, GO:0016180, GO:0032039, GO:0034472
OFAS002096-RA	GO:0016021, GO:0055085
OFAS007949-RA	GO:0006751, GO:0036374
OFAS010988-RA	GO:0016614, GO:0050660, GO:0055114, GO:0016614, GO:0055114
OFAS016399-RA	GO:0016021, GO:0004872, GO:0016021, GO:0005886, GO:0030659
OFAS009163-RA	GO:0003677, GO:0004518, GO:0005634, GO:0048257, GO:0003677, GO:0000712, GO:0000727, GO:0006281, GO:0007095, GO:0048476, GO:0008821, GO:0031573, GO:0031297
OFAS012975-RA	GO:0051607, GO:0008270, GO:0003676
OFAS016735-RA	GO:0016319, GO:0002121, GO:0042048
OFAS014217-RA	GO:0007629, GO:0007414, GO:0030537, GO:0046331, GO:0008344, GO:0008039, GO:0005887, GO:0098632, GO:0070593, GO:0045467, GO:0007638, GO:0016199, GO:0048814, GO:0007411, GO:0005515
OFAS010158-RA	GO:0016310, GO:0004672, GO:0000166, GO:0005634, GO:0005524, GO:0006468, GO:0035556, GO:0005737, GO:0008017, GO:0046777, GO:0018105, GO:0005875, GO:0004674, GO:0004683, GO:0009931, GO:0005516, GO:0007017, GO:0004672, GO:0005524, GO:0006468, GO:0035556
OFAS010585-RA	GO:0005634, GO:0051603, GO:0004298, GO:0005737, GO:0005839, GO:0004175, GO:0005654, GO:0000502, GO:0007098, GO:0004298, GO:0005839, GO:0043161, GO:0005829, GO:0019774, GO:0004298, GO:0005839, GO:0051603
OFAS016540-RA	GO:0005319, GO:0006869
OFAS007932-RA	GO:0005509
OFAS008061-RA	GO:0005524, GO:0004672, GO:0006468, GO:0016021
OFAS015613-RA	GO:0008616, GO:0006400, GO:0008479, GO:0005737, GO:0006400, GO:0016763
OFAS014871-RA	GO:0005507, GO:0016491, GO:0055114
OFAS001517-RA	GO:0005515
OFAS016225-RA	GO:0046835, GO:0004454, GO:0006000, GO:0008865, GO:0005737
OFAS013470-RA	GO:0005515
OFAS003282-RA	GO:0003729, GO:0005686, GO:0000398, GO:0071011, GO:0003676, GO:0000166, GO:0003676, GO:0003676
OFAS004371-RA	GO:0004672, GO:0000166, GO:0016021
OFAS009353-RA	GO:0005634, GO:0005524, GO:0008283, GO:0005524
OFAS015776-RA	GO:0004252, GO:0016485, GO:0005509, GO:0016021, GO:0036098, GO:0004252, GO:0016021
OFAS005224-RA	GO:0005515
OFAS017350-RA	GO:0016056, GO:0043052, GO:0010883, GO:0004605, GO:0016049, GO:0016024, GO:0019915, GO:0007602, GO:0007424, GO:0006655, GO:0007291, GO:0005789, GO:0005886, GO:0008610, GO:0007430
OFAS008247-RA	GO:0008430
OFAS006483-RA	GO:0005575, GO:0003674, GO:0008150, GO:0016787, GO:0016021
OFAS003957-RA	GO:0005509, GO:0055085, GO:0005509, GO:0016021
OFAS009692-RA	GO:0000278, GO:0005634, GO:0000398, GO:0005524, GO:0000381, GO:0003724, GO:0007283, GO:0071013, GO:0003676, GO:0007419, GO:0005681, GO:0004004, GO:0030532, GO:0071011, GO:0008380, GO:0003676, GO:0005524, GO:0005524, GO:0030529, GO:0004386, GO:0019013, GO:0003676
OFAS000009-RA	GO:0005515
OFAS006273-RA	GO:0042302
OFAS006974-RA	GO:0016020, GO:0006486, GO:0007030, GO:0008378, GO:0006486, GO:0008378, GO:0016020
OFAS017819-RA	GO:0000791, GO:0007346, GO:0030178, GO:0046982, GO:0005700, GO:0010633, GO:0048666, GO:0000122, GO:0017053, GO:0003682, GO:0003712, GO:0004407, GO:0035206, GO:0045892, GO:0005634, GO:0070822, GO:0000785, GO:0010631, GO:0016580, GO:0007517, GO:0048813, GO:0001106, GO:0007526, GO:0008340, GO:0031647, GO:0007422, GO:0016575, GO:0035220
OFAS008021-RA	GO:0004843, GO:0046672, GO:0046666, GO:0016579, GO:0016318, GO:0046667, GO:0008157, GO:0016579, GO:0036459
OFAS014578-RA	GO:0005506, GO:0016705, GO:0020037, GO:0055114
OFAS004727-RA	GO:0005575, GO:0003674, GO:0030431
OFAS005744-RA	GO:0003824, GO:0016831, GO:0019752, GO:0030170
OFAS002235-RA	GO:0003729, GO:0005515
OFAS015381-RA	GO:0016021, GO:0005737, GO:0016021
OFAS018167-RA	GO:0048812, GO:0008582, GO:0071212
OFAS011019-RA	GO:0009190, GO:0016849, GO:0035556, GO:0020037, GO:0016056, GO:0008074, GO:0035556, GO:0006182, GO:0046956, GO:0005886, GO:0004383
OFAS009519-RA	GO:0046331
OFAS008976-RA	GO:0016020, GO:0006811, GO:0005230, GO:0006810, GO:0016020
OFAS011939-RA	GO:0005215, GO:0006810, GO:0016020
OFAS010201-RA	GO:0003676
OFAS012943-RA	GO:0046331, GO:0005739, GO:0034587
OFAS019580-RA	GO:0006457, GO:0003755, GO:0005634, GO:0000398, GO:0071013, GO:0004842, GO:0034450, GO:0000413, GO:0000209, GO:0000413, GO:0003755, GO:0006457
OFAS003550-RA	GO:0046323, GO:0005887, GO:0005355, GO:0005351, GO:1904659, GO:0015992, GO:0016021, GO:0022857, GO:0055085
OFAS012143-RA	GO:0007528, GO:0015485, GO:0007216, GO:0007616, GO:0004930, GO:0005887, GO:0016021, GO:0007614, GO:0005886, GO:0051966, GO:0007612, GO:0016595, GO:0045121, GO:0008066, GO:0008049, GO:0038038, GO:0001641, GO:0072553
OFAS011209-RA	GO:0006169, GO:0006167, GO:0005654, GO:0005829, GO:0004001
OFAS000311-RA	GO:0016853
OFAS005725-RA	GO:0006099, GO:0003674, GO:0006121, GO:0034553, GO:0005739, GO:0018293, GO:0005759, GO:0006121, GO:0018293
OFAS008065-RA	GO:0005544, GO:0030276, GO:0048791, GO:0046982, GO:0042803, GO:0006906, GO:0005509, GO:0017158, GO:0019905, GO:0005886, GO:0005515, GO:0006906, GO:0030276, GO:0048812, GO:0005509, GO:0016021, GO:0019905, GO:0005886
OFAS004151-RA	GO:0008152, GO:0016758, GO:0016740
OFAS004309-RA	GO:0016310, GO:0016301
OFAS001779-RA	GO:0000712, GO:0006296, GO:0000014, GO:0000110, GO:0003697, GO:0003684, GO:0000724, GO:1901255, GO:0007095, GO:0046982, GO:0006296, GO:0006289, GO:0006302, GO:0003697, GO:0007131, GO:0005515, GO:0006974, GO:0000712, GO:0016321, GO:0006298, GO:0000014, GO:0000110, GO:0003684, GO:0030716, GO:0043234, GO:0007143, GO:0000724, GO:1901255, GO:0006310, GO:0045132
[truncated: 9,106 more rows]
