# Supplementary material for: Dnmt1 is essential for egg production and embryo viability in the large milkweed bug, Oncopeltus fasciatus
Source: Epigenetics Chromatin. 2019 Jan 7;12:6. doi: 10.1186/s13072-018-0246-5 (PMC6322253; doi:10.1186/s13072-018-0246-5)
Supplement: Supplementary file 1 — Additional file 1: Fig. S1. Identification of O. fasciatus DNA methyltransferases. a Phylogenetic relationship of DNA methyltransferases identified the de novo (Dnmt3) and maintenance (Dnmt1) DNA methyltransferase in O. fasciatus. Node support with ≤ 0.5 posterior probability is indicated—other nodes are ≥ 0.95. Branch lengths are in amino acid substitutions per site. Species names are represented as abbreviations: Acy. pis.: Acyrthosiphon pisum, Aed. aeg.: Aedes aegypti, Aed. alb.: Aedes albopictus, Ano. gam.: Anopheles gambiae, Api. mel.: A. mellifera, Bom. mor.: Bo. mori, Cam. flo.: Camponotus floridanus, Cop. flo.: Copidosoma floridanum, Cul. qui.: Culex pipiens quinquefasciatus, Dro. mel.: Drosophila melanogaster, Har. sal.: Harpegnathos saltator, Mic. dem.: Microplitis demolitor, Nas. vit.: Nasonia vitripennis, Nic. ves.: Nicrophorus vespilloides, Onc. fas.: O. fasciatus, Cer. bir.: Ooceraea (Cerapachys) biroi, Pol. can.: Polistes canadensis, Pol. dom.: Polistes dominula, Sol. inv.: Solenopsis invicta, Tri. cas.: Tribolium castaneum, and Zoo. nev.: Z. nevadensis. b A to scale representation of Dnmt1 and protein domains identified in O. fasciatus and M. musculus. Fig. S2. Assessment of RNAi treatment targeting S-adenosyl-L-methionine (AdoMet) region (ds-dnmt1-2) of Dnmt1 produces similar results as ds-dnmt1-1. a Assessment of RNAi treatment targeting Dnmt1 using qRT-PCR demonstrates successful reduction in transcription in ovaries compared to control. b Whole ovaries from ds-dnmt1-2 females removed 12–14 days post-injection. c Control follicular epithelium nuclei. d ds-dnmt1-1 follicular epithelium nuclei. e ds-dnmt1-2 follicular epithelium nuclei. For c–e scale bar corresponds to 100 µm. Fig. S3. DNA methylation consequences following posttranscriptional knockdown of Dnmt1 are restricted to ovaries. a Assessment of RNAi treatment targeting Dnmt1 using qRT-PCR demonstrates successful reduction in transcription compared to control across all tissues sampled. Col [file 13072_2018_246_MOESM1_ESM.zip › ESM/table_s13.bewick_et_al.dnmt1.12052018.xlsx]

## Sheet: Sheet1
Ontology	Group	ID	Term	Annotated	Significant	Expected	Classic (P value)	Weight (P value)
Biological Process (BP)	DMG-DEG (control < ds-dnmt1-1 FPKM)	GO:0045466	R7 cell differentiation	57	2	0.09	0.0034	0.0034
Biological Process (BP)	DMG-DEG (control < ds-dnmt1-1 FPKM)	GO:0022409	positive regulation of cell-cell adhesio...	13	1	0.02	0.0199	0.0199
Biological Process (BP)	DMG-DEG (control < ds-dnmt1-1 FPKM)	GO:0097090	presynaptic membrane organization	13	1	0.02	0.0199	0.0199
Biological Process (BP)	DMG-DEG (control < ds-dnmt1-1 FPKM)	GO:0001941	postsynaptic membrane organization	14	1	0.02	0.0214	0.0214
Biological Process (BP)	DMG-DEG (control < ds-dnmt1-1 FPKM)	GO:0006607	NLS-bearing protein import into nucleus	14	1	0.02	0.0214	0.0214
Biological Process (BP)	DMG-DEG (control < ds-dnmt1-1 FPKM)	GO:0007368	determination of left/right symmetry	14	1	0.02	0.0214	0.0214
Biological Process (BP)	DMG-DEG (control < ds-dnmt1-1 FPKM)	GO:0010529	negative regulation of transposition	14	1	0.02	0.0214	0.0214
Biological Process (BP)	DMG-DEG (control < ds-dnmt1-1 FPKM)	GO:1990709	presynaptic active zone organization	14	1	0.02	0.0214	0.0214
Biological Process (BP)	DMG-DEG (control < ds-dnmt1-1 FPKM)	GO:0048803	imaginal disc-derived male genitalia mor...	15	1	0.02	0.0229	0.0229
Biological Process (BP)	DMG-DEG (control < ds-dnmt1-1 FPKM)	GO:0043248	proteasome assembly	19	1	0.03	0.0289	0.0289
Biological Process (BP)	DMG-DEG (control < ds-dnmt1-1 FPKM)	GO:0034605	cellular response to heat	21	1	0.03	0.032	0.032
Biological Process (BP)	DMG-DEG (control < ds-dnmt1-1 FPKM)	GO:0031122	cytoplasmic microtubule organization	22	1	0.03	0.0334	0.0334
Biological Process (BP)	DMG-DEG (control < ds-dnmt1-1 FPKM)	GO:0040017	positive regulation of locomotion	24	1	0.04	0.0364	0.0364
Biological Process (BP)	DMG-DEG (control < ds-dnmt1-1 FPKM)	GO:0008293	torso signaling pathway	25	1	0.04	0.0379	0.0379
Biological Process (BP)	DMG-DEG (control < ds-dnmt1-1 FPKM)	GO:2000331	regulation of terminal button organizati...	25	1	0.04	0.0379	0.0379
Biological Process (BP)	DMG-DEG (control < ds-dnmt1-1 FPKM)	GO:0003341	cilium movement	28	1	0.04	0.0424	0.0424
Biological Process (BP)	DMG-DEG (control < ds-dnmt1-1 FPKM)	GO:0043954	cellular component maintenance	29	1	0.04	0.0439	0.0439
Biological Process (BP)	DMG-DEG (control < ds-dnmt1-1 FPKM)	GO:0045187	regulation of circadian sleep/wake cycle...	29	1	0.04	0.0439	0.0439
Biological Process (BP)	DMG-DEG (control < ds-dnmt1-1 FPKM)	GO:0006414	translational elongation	32	1	0.05	0.0483	0.0483
Cellular Component (CC)	DMG-DEG (control < ds-dnmt1-1 FPKM)	GO:0031941	filamentous actin	14	1	0.02	0.016	0.016
Cellular Component (CC)	DMG-DEG (control < ds-dnmt1-1 FPKM)	GO:0031514	motile cilium	16	1	0.02	0.018	0.018
Cellular Component (CC)	DMG-DEG (control < ds-dnmt1-1 FPKM)	GO:0005858	axonemal dynein complex	26	1	0.03	0.03	0.03
Cellular Component (CC)	DMG-DEG (control < ds-dnmt1-1 FPKM)	GO:0005705	polytene chromosome interband	35	1	0.04	0.04	0.04
Cellular Component (CC)	DMG-DEG (control < ds-dnmt1-1 FPKM)	GO:0045211	postsynaptic membrane	35	1	0.04	0.04	0.04
Cellular Component (CC)	DMG-DEG (control < ds-dnmt1-1 FPKM)	GO:0005578	proteinaceous extracellular matrix	43	1	0.05	0.048	0.048
Molecular Function (MF)	DMG-DEG (control < ds-dnmt1-1 FPKM)	GO:0035639	purine ribonucleoside triphosphate bindi...	1121	6	2.06	0.012	0.012
Molecular Function (MF)	DMG-DEG (control < ds-dnmt1-1 FPKM)	GO:0032550	purine ribonucleoside binding	1124	6	2.06	0.012	0.012
Molecular Function (MF)	DMG-DEG (control < ds-dnmt1-1 FPKM)	GO:0004114	3',5'-cyclic-nucleotide phosphodiesteras...	15	1	0.03	0.027	0.027
Molecular Function (MF)	DMG-DEG (control < ds-dnmt1-1 FPKM)	GO:0008569	ATP-dependent microtubule motor activity...	15	1	0.03	0.027	0.027
Molecular Function (MF)	DMG-DEG (control < ds-dnmt1-1 FPKM)	GO:0008237	metallopeptidase activity	146	2	0.27	0.029	0.029
Molecular Function (MF)	DMG-DEG (control < ds-dnmt1-1 FPKM)	GO:0045503	dynein light chain binding	16	1	0.03	0.029	0.029
Molecular Function (MF)	DMG-DEG (control < ds-dnmt1-1 FPKM)	GO:0051959	dynein light intermediate chain binding	20	1	0.04	0.036	0.036
Molecular Function (MF)	DMG-DEG (control < ds-dnmt1-1 FPKM)	GO:0045505	dynein intermediate chain binding	22	1	0.04	0.04	0.04
Molecular Function (MF)	DMG-DEG (control < ds-dnmt1-1 FPKM)	GO:0003746	translation elongation factor activity	24	1	0.04	0.043	0.043
Molecular Function (MF)	DMG-DEG (control < ds-dnmt1-1 FPKM)	GO:0004970	ionotropic glutamate receptor activity	28	1	0.05	0.05	0.05
Biological Process (BP)	DMG-DEG (control > ds-dnmt1-1 FPKM)	GO:0006482	protein demethylation	10	1	0.01	0.0066	0.0066
Biological Process (BP)	DMG-DEG (control > ds-dnmt1-1 FPKM)	GO:0035293	chitin-based larval cuticle pattern form...	10	1	0.01	0.0066	0.0066
Biological Process (BP)	DMG-DEG (control > ds-dnmt1-1 FPKM)	GO:1902591	single-organism membrane budding	12	1	0.01	0.0079	0.0079
Biological Process (BP)	DMG-DEG (control > ds-dnmt1-1 FPKM)	GO:0022409	positive regulation of cell-cell adhesio...	13	1	0.01	0.0086	0.0086
Biological Process (BP)	DMG-DEG (control > ds-dnmt1-1 FPKM)	GO:0071711	basement membrane organization	13	1	0.01	0.0086	0.0086
Biological Process (BP)	DMG-DEG (control > ds-dnmt1-1 FPKM)	GO:0048079	regulation of cuticle pigmentation	14	1	0.01	0.0092	0.0092
Biological Process (BP)	DMG-DEG (control > ds-dnmt1-1 FPKM)	GO:0006903	vesicle targeting	16	1	0.01	0.0105	0.0105
Biological Process (BP)	DMG-DEG (control > ds-dnmt1-1 FPKM)	GO:0050775	positive regulation of dendrite morphoge...	16	1	0.01	0.0105	0.0105
Biological Process (BP)	DMG-DEG (control > ds-dnmt1-1 FPKM)	GO:0051668	localization within membrane	16	1	0.01	0.0105	0.0105
Biological Process (BP)	DMG-DEG (control > ds-dnmt1-1 FPKM)	GO:0009225	nucleotide-sugar metabolic process	17	1	0.01	0.0112	0.0112
Biological Process (BP)	DMG-DEG (control > ds-dnmt1-1 FPKM)	GO:0035149	lumen formation, open tracheal system	17	1	0.01	0.0112	0.0112
Biological Process (BP)	DMG-DEG (control > ds-dnmt1-1 FPKM)	GO:0030011	maintenance of cell polarity	20	1	0.01	0.0132	0.0132
Biological Process (BP)	DMG-DEG (control > ds-dnmt1-1 FPKM)	GO:0007029	endoplasmic reticulum organization	21	1	0.01	0.0138	0.0138
Biological Process (BP)	DMG-DEG (control > ds-dnmt1-1 FPKM)	GO:0031146	SCF-dependent proteasomal ubiquitin-depe...	27	1	0.02	0.0177	0.0177
Biological Process (BP)	DMG-DEG (control > ds-dnmt1-1 FPKM)	GO:0006165	nucleoside diphosphate phosphorylation	29	1	0.02	0.019	0.019
Biological Process (BP)	DMG-DEG (control > ds-dnmt1-1 FPKM)	GO:0007379	segment specification	29	1	0.02	0.019	0.019
Biological Process (BP)	DMG-DEG (control > ds-dnmt1-1 FPKM)	GO:0007526	larval somatic muscle development	30	1	0.02	0.0197	0.0197
Biological Process (BP)	DMG-DEG (control > ds-dnmt1-1 FPKM)	GO:0072659	protein localization to plasma membrane	33	1	0.02	0.0216	0.0216
Biological Process (BP)	DMG-DEG (control > ds-dnmt1-1 FPKM)	GO:0006487	protein N-linked glycosylation	36	1	0.02	0.0236	0.0236
Biological Process (BP)	DMG-DEG (control > ds-dnmt1-1 FPKM)	GO:0016203	muscle attachment	37	1	0.02	0.0242	0.0242
Biological Process (BP)	DMG-DEG (control > ds-dnmt1-1 FPKM)	GO:1903532	positive regulation of secretion by cell	39	1	0.03	0.0255	0.0255
Biological Process (BP)	DMG-DEG (control > ds-dnmt1-1 FPKM)	GO:1903649	regulation of cytoplasmic transport	46	1	0.03	0.0301	0.0301
Biological Process (BP)	DMG-DEG (control > ds-dnmt1-1 FPKM)	GO:0006888	ER to Golgi vesicle-mediated transport	53	1	0.04	0.0346	0.0346
Biological Process (BP)	DMG-DEG (control > ds-dnmt1-1 FPKM)	GO:0006418	tRNA aminoacylation for protein translat...	54	1	0.04	0.0352	0.0352
Biological Process (BP)	DMG-DEG (control > ds-dnmt1-1 FPKM)	GO:0008360	regulation of cell shape	67	1	0.04	0.0435	0.0435
Biological Process (BP)	DMG-DEG (control > ds-dnmt1-1 FPKM)	GO:0007030	Golgi organization	72	1	0.05	0.0467	0.0467
Cellular Component (CC)	DMG-DEG (control > ds-dnmt1-1 FPKM)	GO:0012507	ER to Golgi transport vesicle membrane	12	1	0.01	0.0061	0.0061
Cellular Component (CC)	DMG-DEG (control > ds-dnmt1-1 FPKM)	GO:0031519	PcG protein complex	23	1	0.01	0.0117	0.0117
Cellular Component (CC)	DMG-DEG (control > ds-dnmt1-1 FPKM)	GO:0030120	vesicle coat	34	1	0.02	0.0173	0.0173
Cellular Component (CC)	DMG-DEG (control > ds-dnmt1-1 FPKM)	GO:0019005	SCF ubiquitin ligase complex	36	1	0.02	0.0183	0.0183
Cellular Component (CC)	DMG-DEG (control > ds-dnmt1-1 FPKM)	GO:0005795	Golgi stack	51	1	0.03	0.0258	0.0258
Molecular Function (MF)	DMG-DEG (control > ds-dnmt1-1 FPKM)	GO:0032451	demethylase activity	10	1	0.01	0.0061	0.0061
Molecular Function (MF)	DMG-DEG (control > ds-dnmt1-1 FPKM)	GO:0008483	transaminase activity	15	1	0.01	0.0092	0.0092
Molecular Function (MF)	DMG-DEG (control > ds-dnmt1-1 FPKM)	GO:0004812	aminoacyl-tRNA ligase activity	52	1	0.03	0.0314	0.0314
Molecular Function (MF)	DMG-DEG (control > ds-dnmt1-1 FPKM)	GO:0008270	zinc ion binding	527	2	0.32	0.0375	0.0375
Biological Process (BP)	DMG-non-DEG	GO:0043087	regulation of GTPase activity	112	31	11.25	9.8e-08	9.8e-08
Biological Process (BP)	DMG-non-DEG	GO:0006259	DNA metabolic process	368	78	36.96	6.8e-11	1.8e-07
Biological Process (BP)	DMG-non-DEG	GO:0035194	posttranscriptional gene silencing by RN...	56	20	5.62	2.1e-07	2.1e-07
Biological Process (BP)	DMG-non-DEG	GO:1903046	meiotic cell cycle process	145	35	14.56	5.8e-07	3.6e-06
Biological Process (BP)	DMG-non-DEG	GO:0032392	DNA geometric change	24	11	2.41	7.2e-06	7.2e-06
Biological Process (BP)	DMG-non-DEG	GO:0007167	enzyme linked receptor protein signaling...	256	53	25.71	1.9e-07	1.6e-05
Biological Process (BP)	DMG-non-DEG	GO:0048638	regulation of developmental growth	220	42	22.09	2.9e-05	1.9e-05
Biological Process (BP)	DMG-non-DEG	GO:0006342	chromatin silencing	86	22	8.64	2.8e-05	2.8e-05
Biological Process (BP)	DMG-non-DEG	GO:0035120	post-embryonic appendage morphogenesis	294	52	29.53	3.1e-05	3.1e-05
Biological Process (BP)	DMG-non-DEG	GO:0048737	imaginal disc-derived appendage developm...	305	53	30.63	4.3e-05	4.3e-05
Biological Process (BP)	DMG-non-DEG	GO:0008037	cell recognition	96	23	9.64	5.6e-05	5.6e-05
Biological Process (BP)	DMG-non-DEG	GO:0035330	regulation of hippo signaling	25	10	2.51	7.9e-05	7.9e-05
Biological Process (BP)	DMG-non-DEG	GO:1903047	mitotic cell cycle process	342	69	34.35	8e-09	0.00021
Biological Process (BP)	DMG-non-DEG	GO:0007051	spindle organization	93	21	9.34	0.00028	0.00028
Biological Process (BP)	DMG-non-DEG	GO:0045935	positive regulation of nucleobase-contai...	355	49	35.65	0.01281	0.00036
Biological Process (BP)	DMG-non-DEG	GO:0007306	eggshell chorion assembly	63	16	6.33	0.00037	0.00037
Biological Process (BP)	DMG-non-DEG	GO:0050807	regulation of synapse organization	130	24	13.06	0.00231	0.00041
Biological Process (BP)	DMG-non-DEG	GO:0007062	sister chromatid cohesion	30	10	3.01	0.00046	0.00046
Biological Process (BP)	DMG-non-DEG	GO:0051983	regulation of chromosome segregation	40	9	4.02	0.01569	0.00046
Biological Process (BP)	DMG-non-DEG	GO:0007019	microtubule depolymerization	16	7	1.61	0.00051	0.00051
Biological Process (BP)	DMG-non-DEG	GO:0007292	female gamete generation	552	95	55.44	6.1e-08	0.00055
Biological Process (BP)	DMG-non-DEG	GO:0042078	germ-line stem cell division	36	11	3.62	0.00056	0.00056
Biological Process (BP)	DMG-non-DEG	GO:0007411	axon guidance	236	40	23.7	0.00062	0.00062
Biological Process (BP)	DMG-non-DEG	GO:0070507	regulation of microtubule cytoskeleton o...	42	12	4.22	0.00063	0.00063
Biological Process (BP)	DMG-non-DEG	GO:0043487	regulation of RNA stability	13	6	1.31	0.00093	0.00093
Biological Process (BP)	DMG-non-DEG	GO:0007098	centrosome cycle	62	15	6.23	0.00096	0.00096
Biological Process (BP)	DMG-non-DEG	GO:0007298	border follicle cell migration	110	22	11.05	0.0012	0.0012
Biological Process (BP)	DMG-non-DEG	GO:0060968	regulation of gene silencing	58	15	5.82	0.00045	0.00121
Biological Process (BP)	DMG-non-DEG	GO:0046578	regulation of Ras protein signal transdu...	124	27	12.45	7.9e-05	0.00145
Biological Process (BP)	DMG-non-DEG	GO:2000134	negative regulation of G1/S transition o...	14	6	1.41	0.00149	0.00149
Biological Process (BP)	DMG-non-DEG	GO:0006405	RNA export from nucleus	46	12	4.62	0.00151	0.00151
Biological Process (BP)	DMG-non-DEG	GO:0010501	RNA secondary structure unwinding	29	9	2.91	0.00157	0.00157
Biological Process (BP)	DMG-non-DEG	GO:0014070	response to organic cyclic compound	125	30	12.55	4.2e-06	0.00168
Biological Process (BP)	DMG-non-DEG	GO:0007417	central nervous system development	241	39	24.2	0.00176	0.00176
Biological Process (BP)	DMG-non-DEG	GO:0070828	heterochromatin organization	36	10	3.62	0.00222	0.00222
Biological Process (BP)	DMG-non-DEG	GO:0016567	protein ubiquitination	208	35	20.89	0.00151	0.00227
Biological Process (BP)	DMG-non-DEG	GO:0051028	mRNA transport	43	11	4.32	0.00279	0.00279
Biological Process (BP)	DMG-non-DEG	GO:0061077	chaperone-mediated protein folding	26	8	2.61	0.00302	0.00302
Biological Process (BP)	DMG-non-DEG	GO:0002252	immune effector process	93	18	9.34	0.00465	0.00312
Biological Process (BP)	DMG-non-DEG	GO:0016570	histone modification	178	30	17.88	0.00309	0.00314
Biological Process (BP)	DMG-non-DEG	GO:0042594	response to starvation	195	34	19.58	0.00093	0.00318
Biological Process (BP)	DMG-non-DEG	GO:0072358	cardiovascular system development	105	20	10.55	0.00357	0.00357
Biological Process (BP)	DMG-non-DEG	GO:0060538	skeletal muscle organ development	45	11	4.52	0.00408	0.00408
Biological Process (BP)	DMG-non-DEG	GO:0044272	sulfur compound biosynthetic process	44	13	4.42	0.00026	0.00409
Biological Process (BP)	DMG-non-DEG	GO:0048749	compound eye development	324	48	32.54	0.00365	0.00433
Biological Process (BP)	DMG-non-DEG	GO:0046824	positive regulation of nucleocytoplasmic...	12	5	1.21	0.00438	0.00438
Biological Process (BP)	DMG-non-DEG	GO:2001251	negative regulation of chromosome organi...	40	10	4.02	0.00512	0.00441
Biological Process (BP)	DMG-non-DEG	GO:0007338	single fertilization	22	7	2.21	0.00444	0.00444
Biological Process (BP)	DMG-non-DEG	GO:0007020	microtubule nucleation	17	6	1.71	0.00472	0.00472
Biological Process (BP)	DMG-non-DEG	GO:0045815	positive regulation of gene expression, ...	17	6	1.71	0.00472	0.00472
Biological Process (BP)	DMG-non-DEG	GO:0007349	cellularization	80	16	8.03	0.00532	0.00532
Biological Process (BP)	DMG-non-DEG	GO:0010256	endomembrane system organization	166	28	16.67	0.00413	0.00561
Biological Process (BP)	DMG-non-DEG	GO:0016197	endosomal transport	110	20	11.05	0.00615	0.00615
Biological Process (BP)	DMG-non-DEG	GO:0043954	cellular component maintenance	29	8	2.91	0.00632	0.00632
Biological Process (BP)	DMG-non-DEG	GO:0040008	regulation of growth	297	57	29.83	9.5e-07	0.00633
Biological Process (BP)	DMG-non-DEG	GO:0035072	ecdysone-mediated induction of salivary ...	13	5	1.31	0.00654	0.00654
Biological Process (BP)	DMG-non-DEG	GO:0051208	sequestering of calcium ion	13	5	1.31	0.00654	0.00654
Biological Process (BP)	DMG-non-DEG	GO:0007314	oocyte anterior/posterior axis specifica...	75	15	7.53	0.00685	0.00685
Biological Process (BP)	DMG-non-DEG	GO:0010468	regulation of gene expression	1222	176	122.73	1.2e-07	0.00833
Biological Process (BP)	DMG-non-DEG	GO:0007286	spermatid development	84	16	8.44	0.00863	0.00863
Biological Process (BP)	DMG-non-DEG	GO:0030725	germline ring canal formation	14	5	1.41	0.00934	0.00934
Biological Process (BP)	DMG-non-DEG	GO:0000184	nuclear-transcribed mRNA catabolic proce...	25	7	2.51	0.00959	0.00959
Biological Process (BP)	DMG-non-DEG	GO:0044773	mitotic DNA damage checkpoint	78	15	7.83	0.00989	0.00989
Biological Process (BP)	DMG-non-DEG	GO:0007426	tracheal outgrowth, open tracheal system	20	6	2.01	0.01139	0.01139
Biological Process (BP)	DMG-non-DEG	GO:0031589	cell-substrate adhesion	26	7	2.61	0.01202	0.01202
Biological Process (BP)	DMG-non-DEG	GO:0007431	salivary gland development	87	16	8.74	0.01205	0.01205
Biological Process (BP)	DMG-non-DEG	GO:0031124	mRNA 3'-end processing	45	10	4.52	0.01217	0.01217
Biological Process (BP)	DMG-non-DEG	GO:0002440	production of molecular mediator of immu...	32	7	3.21	0.03631	0.01285
Biological Process (BP)	DMG-non-DEG	GO:0007559	histolysis	15	5	1.51	0.01287	0.01287
Biological Process (BP)	DMG-non-DEG	GO:0051642	centrosome localization	15	5	1.51	0.01287	0.01287
Biological Process (BP)	DMG-non-DEG	GO:0009067	aspartate family amino acid biosynthetic...	10	4	1	0.01294	0.01294
Biological Process (BP)	DMG-non-DEG	GO:0014013	regulation of gliogenesis	10	4	1	0.01294	0.01294
Biological Process (BP)	DMG-non-DEG	GO:0042246	tissue regeneration	10	4	1	0.01294	0.01294
Biological Process (BP)	DMG-non-DEG	GO:0006351	transcription, DNA-templated	1044	138	104.85	0.00027	0.0133
Biological Process (BP)	DMG-non-DEG	GO:0016322	neuron remodeling	46	10	4.62	0.01419	0.01419
Biological Process (BP)	DMG-non-DEG	GO:0010721	negative regulation of cell development	74	14	7.43	0.01432	0.01432
Biological Process (BP)	DMG-non-DEG	GO:0006997	nucleus organization	53	11	5.32	0.01463	0.01463
Biological Process (BP)	DMG-non-DEG	GO:0010883	regulation of lipid storage	27	7	2.71	0.01485	0.01485
Biological Process (BP)	DMG-non-DEG	GO:0051726	regulation of cell cycle	329	58	33.04	1.2e-05	0.01676
Biological Process (BP)	DMG-non-DEG	GO:0046532	regulation of photoreceptor cell differe...	34	8	3.41	0.01708	0.01708
Biological Process (BP)	DMG-non-DEG	GO:0050775	positive regulation of dendrite morphoge...	16	5	1.61	0.01721	0.01721
Biological Process (BP)	DMG-non-DEG	GO:0051223	regulation of protein transport	64	13	6.43	0.01001	0.01789
Biological Process (BP)	DMG-non-DEG	GO:0033044	regulation of chromosome organization	117	23	11.75	0.00119	0.01815
Biological Process (BP)	DMG-non-DEG	GO:0031122	cytoplasmic microtubule organization	22	6	2.21	0.01844	0.01844
Biological Process (BP)	DMG-non-DEG	GO:0098534	centriole assembly	22	6	2.21	0.01844	0.01844
Biological Process (BP)	DMG-non-DEG	GO:0051101	regulation of DNA binding	11	4	1.1	0.01874	0.01874
Biological Process (BP)	DMG-non-DEG	GO:0051303	establishment of chromosome localization	11	4	1.1	0.01874	0.01874
Biological Process (BP)	DMG-non-DEG	GO:1900182	positive regulation of protein localizat...	11	4	1.1	0.01874	0.01874
Biological Process (BP)	DMG-non-DEG	GO:0048707	instar larval or pupal morphogenesis	362	63	36.36	7.9e-06	0.02014
Biological Process (BP)	DMG-non-DEG	GO:0050829	defense response to Gram-negative bacter...	70	13	7.03	0.02069	0.02069
Biological Process (BP)	DMG-non-DEG	GO:0000086	G2/M transition of mitotic cell cycle	87	19	8.74	0.00084	0.02115
Biological Process (BP)	DMG-non-DEG	GO:0006479	protein methylation	63	12	6.33	0.02131	0.02131
Biological Process (BP)	DMG-non-DEG	GO:0044092	negative regulation of molecular functio...	85	16	8.54	0.00967	0.02137
Biological Process (BP)	DMG-non-DEG	GO:0043279	response to alkaloid	29	7	2.91	0.02189	0.02189
Biological Process (BP)	DMG-non-DEG	GO:0030111	regulation of Wnt signaling pathway	78	14	7.83	0.02212	0.02212
Biological Process (BP)	DMG-non-DEG	GO:0000915	actomyosin contractile ring assembly	17	5	1.71	0.02241	0.02241
Biological Process (BP)	DMG-non-DEG	GO:0016339	calcium-dependent cell-cell adhesion via...	17	5	1.71	0.02241	0.02241
Biological Process (BP)	DMG-non-DEG	GO:0007031	peroxisome organization	23	6	2.31	0.02289	0.02289
Biological Process (BP)	DMG-non-DEG	GO:0046626	regulation of insulin receptor signaling...	23	6	2.31	0.02289	0.02289
Biological Process (BP)	DMG-non-DEG	GO:0035222	wing disc pattern formation	64	12	6.43	0.02391	0.02391
Biological Process (BP)	DMG-non-DEG	GO:0007552	metamorphosis	379	65	38.06	9.3e-06	0.02479
Biological Process (BP)	DMG-non-DEG	GO:0000226	microtubule cytoskeleton organization	270	53	27.12	1.1e-06	0.02508
Biological Process (BP)	DMG-non-DEG	GO:0007638	mechanosensory behavior	12	4	1.21	0.02592	0.02592
Biological Process (BP)	DMG-non-DEG	GO:0014009	glial cell proliferation	12	4	1.21	0.02592	0.02592
Biological Process (BP)	DMG-non-DEG	GO:0035160	maintenance of epithelial integrity, ope...	12	4	1.21	0.02592	0.02592
Biological Process (BP)	DMG-non-DEG	GO:0071616	acyl-CoA biosynthetic process	12	4	1.21	0.02592	0.02592
Biological Process (BP)	DMG-non-DEG	GO:0090277	positive regulation of peptide hormone s...	12	4	1.21	0.02592	0.02592
Biological Process (BP)	DMG-non-DEG	GO:0034655	nucleobase-containing compound catabolic...	113	24	11.35	0.00029	0.02617
Biological Process (BP)	DMG-non-DEG	GO:0009888	tissue development	964	151	96.81	4.7e-09	0.02786
Biological Process (BP)	DMG-non-DEG	GO:0007018	microtubule-based movement	154	27	15.47	0.00277	0.02862
Biological Process (BP)	DMG-non-DEG	GO:0008088	axon cargo transport	31	7	3.11	0.03095	0.03095
Biological Process (BP)	DMG-non-DEG	GO:0000578	embryonic axis specification	117	23	11.75	0.00119	0.03106
Biological Process (BP)	DMG-non-DEG	GO:0009896	positive regulation of catabolic process	79	14	7.93	0.02449	0.03137
Biological Process (BP)	DMG-non-DEG	GO:0042059	negative regulation of epidermal growth ...	38	8	3.82	0.03222	0.03222
Biological Process (BP)	DMG-non-DEG	GO:0050832	defense response to fungus	38	8	3.82	0.03222	0.03222
Biological Process (BP)	DMG-non-DEG	GO:0000002	mitochondrial genome maintenance	13	4	1.31	0.03453	0.03453
Biological Process (BP)	DMG-non-DEG	GO:0006458	'de novo' protein folding	13	4	1.31	0.03453	0.03453
Biological Process (BP)	DMG-non-DEG	GO:0032845	negative regulation of homeostatic proce...	13	4	1.31	0.03453	0.03453
Biological Process (BP)	DMG-non-DEG	GO:0033627	cell adhesion mediated by integrin	19	5	1.91	0.03561	0.03561
Biological Process (BP)	DMG-non-DEG	GO:0035186	syncytial blastoderm mitotic cell cycle	19	5	1.91	0.03561	0.03561
Biological Process (BP)	DMG-non-DEG	GO:0006468	protein phosphorylation	544	67	54.63	0.04325	0.03635
Biological Process (BP)	DMG-non-DEG	GO:0007028	cytoplasm organization	61	11	6.13	0.03859	0.03859
Biological Process (BP)	DMG-non-DEG	GO:0030718	germ-line stem cell population maintenan...	61	11	6.13	0.03859	0.03859
Biological Process (BP)	DMG-non-DEG	GO:0031328	positive regulation of cellular biosynth...	396	51	39.77	0.03662	0.03998
Biological Process (BP)	DMG-non-DEG	GO:0010906	regulation of glucose metabolic process	157	23	15.77	0.04092	0.04092
Biological Process (BP)	DMG-non-DEG	GO:0008285	negative regulation of cell proliferatio...	88	15	8.84	0.0281	0.04163
Biological Process (BP)	DMG-non-DEG	GO:0016333	morphogenesis of follicular epithelium	47	9	4.72	0.04167	0.04167
Biological Process (BP)	DMG-non-DEG	GO:0042023	DNA endoreduplication	20	5	2.01	0.04368	0.04368
Biological Process (BP)	DMG-non-DEG	GO:0006024	glycosaminoglycan biosynthetic process	14	4	1.41	0.0446	0.0446
Biological Process (BP)	DMG-non-DEG	GO:0010557	positive regulation of macromolecule bio...	364	46	36.56	0.05908	0.04583
Biological Process (BP)	DMG-non-DEG	GO:0007156	homophilic cell adhesion via plasma memb...	63	11	6.33	0.04739	0.04739
Biological Process (BP)	DMG-non-DEG	GO:0016192	vesicle-mediated transport	599	80	60.16	0.00427	0.04876
Cellular Component (CC)	DMG-non-DEG	GO:0005634	nucleus	2093	300	221.03	1.1e-10	2.8e-07
Cellular Component (CC)	DMG-non-DEG	GO:0000922	spindle pole	29	12	3.06	1.7e-05	1.7e-05
Cellular Component (CC)	DMG-non-DEG	GO:0005700	polytene chromosome	158	34	16.69	3.6e-05	3.6e-05
Cellular Component (CC)	DMG-non-DEG	GO:0005813	centrosome	96	23	10.14	0.00012	0.00012
Cellular Component (CC)	DMG-non-DEG	GO:0043234	protein complex	1868	252	197.27	2.4e-06	0.00048
Cellular Component (CC)	DMG-non-DEG	GO:0030686	90S preribosome	25	9	2.64	0.00067	0.00067
Cellular Component (CC)	DMG-non-DEG	GO:0044450	microtubule organizing center part	36	11	3.8	0.00085	0.00085
Cellular Component (CC)	DMG-non-DEG	GO:0043186	P granule	26	9	2.75	0.00093	0.00093
Cellular Component (CC)	DMG-non-DEG	GO:0098595	perivitelline space	13	6	1.37	0.00122	0.00122
Cellular Component (CC)	DMG-non-DEG	GO:0030863	cortical cytoskeleton	29	9	3.06	0.00222	0.00222
Cellular Component (CC)	DMG-non-DEG	GO:0005604	basement membrane	11	5	1.16	0.00348	0.00348
Cellular Component (CC)	DMG-non-DEG	GO:0005828	kinetochore microtubule	11	5	1.16	0.00348	0.00348
Cellular Component (CC)	DMG-non-DEG	GO:0072686	mitotic spindle	27	8	2.85	0.00533	0.00533
Cellular Component (CC)	DMG-non-DEG	GO:0019898	extrinsic component of membrane	69	14	7.29	0.01182	0.01182
Cellular Component (CC)	DMG-non-DEG	GO:0035097	histone methyltransferase complex	31	8	3.27	0.01296	0.01296
Cellular Component (CC)	DMG-non-DEG	GO:0005915	zonula adherens	10	4	1.06	0.0154	0.0154
Cellular Component (CC)	DMG-non-DEG	GO:0005795	Golgi stack	51	11	5.39	0.01562	0.01562
Cellular Component (CC)	DMG-non-DEG	GO:0044427	chromosomal part	329	59	34.74	2.6e-05	0.01744
Cellular Component (CC)	DMG-non-DEG	GO:0030018	Z disc	39	9	4.12	0.01804	0.01804
Cellular Component (CC)	DMG-non-DEG	GO:0031594	neuromuscular junction	60	12	6.34	0.02115	0.02115
Molecular Function (MF)	DMG-non-DEG	GO:0005524	ATP binding	933	185	96.37	4.2e-20	4.2e-20
Molecular Function (MF)	DMG-non-DEG	GO:0005515	protein binding	2756	407	284.66	1.3e-18	5e-14
Molecular Function (MF)	DMG-non-DEG	GO:0008017	microtubule binding	107	34	11.05	9.6e-10	9.6e-10
Molecular Function (MF)	DMG-non-DEG	GO:0008026	ATP-dependent helicase activity	77	26	7.95	2.2e-08	2.2e-08
Molecular Function (MF)	DMG-non-DEG	GO:0003678	DNA helicase activity	46	18	4.75	2.6e-07	2.6e-07
Molecular Function (MF)	DMG-non-DEG	GO:0005085	guanyl-nucleotide exchange factor activi...	100	28	10.33	5.7e-07	5.7e-07
Molecular Function (MF)	DMG-non-DEG	GO:0005096	GTPase activator activity	90	24	9.3	9.1e-06	9.1e-06
Molecular Function (MF)	DMG-non-DEG	GO:0016887	ATPase activity	392	89	40.49	2.5e-13	2e-05
Molecular Function (MF)	DMG-non-DEG	GO:0008094	DNA-dependent ATPase activity	49	14	5.06	0.0003	0.0003
Molecular Function (MF)	DMG-non-DEG	GO:0003774	motor activity	118	25	12.19	0.00035	0.00035
Molecular Function (MF)	DMG-non-DEG	GO:0044877	macromolecular complex binding	405	81	41.83	2.4e-09	0.00096
Molecular Function (MF)	DMG-non-DEG	GO:0004527	exonuclease activity	43	13	4.44	0.00027	0.00106
Molecular Function (MF)	DMG-non-DEG	GO:0042054	histone methyltransferase activity	38	11	3.92	0.00118	0.00118
Molecular Function (MF)	DMG-non-DEG	GO:0016279	protein-lysine N-methyltransferase activ...	30	9	3.1	0.00249	0.00249
Molecular Function (MF)	DMG-non-DEG	GO:0001076	transcription factor activity, RNA polym...	58	14	5.99	0.00189	0.00283
Molecular Function (MF)	DMG-non-DEG	GO:0003887	DNA-directed DNA polymerase activity	21	7	2.17	0.00389	0.00389
Molecular Function (MF)	DMG-non-DEG	GO:0015662	ATPase activity, coupled to transmembran...	21	7	2.17	0.00389	0.00389
Molecular Function (MF)	DMG-non-DEG	GO:0005057	receptor signaling protein activity	48	11	4.96	0.00848	0.00848
Molecular Function (MF)	DMG-non-DEG	GO:0019903	protein phosphatase binding	25	7	2.58	0.01115	0.01115
Molecular Function (MF)	DMG-non-DEG	GO:0003723	RNA binding	611	81	63.11	0.01013	0.01154
Molecular Function (MF)	DMG-non-DEG	GO:0017016	Ras GTPase binding	102	18	10.54	0.01607	0.01607
Molecular Function (MF)	DMG-non-DEG	GO:0004842	ubiquitin-protein transferase activity	189	29	19.52	0.01903	0.01903
Molecular Function (MF)	DMG-non-DEG	GO:0004879	RNA polymerase II transcription factor a...	22	6	2.27	0.02096	0.02096
Molecular Function (MF)	DMG-non-DEG	GO:0042626	ATPase activity, coupled to transmembran...	117	21	12.08	0.00812	0.02233
Molecular Function (MF)	DMG-non-DEG	GO:0000975	regulatory region DNA binding	172	26	17.77	0.03002	0.02547
Molecular Function (MF)	DMG-non-DEG	GO:0043566	structure-specific DNA binding	85	15	8.78	0.02647	0.02647
Molecular Function (MF)	DMG-non-DEG	GO:0004559	alpha-mannosidase activity	12	4	1.24	0.02845	0.02845
Molecular Function (MF)	DMG-non-DEG	GO:0017056	structural constituent of nuclear pore	12	4	1.24	0.02845	0.02845
Molecular Function (MF)	DMG-non-DEG	GO:0033613	activating transcription factor binding	12	4	1.24	0.02845	0.02845
Molecular Function (MF)	DMG-non-DEG	GO:0022839	ion gated channel activity	13	4	1.34	0.03782	0.03782
Molecular Function (MF)	DMG-non-DEG	GO:0004672	protein kinase activity	379	52	39.15	0.01957	0.04398
Biological Process (BP)	SMG-DEG	GO:0002118	aggressive behavior	52	2	0.19	0.015	0.015
Biological Process (BP)	SMG-DEG	GO:0050829	defense response to Gram-negative bacter...	70	2	0.25	0.027	0.027
Biological Process (BP)	SMG-DEG	GO:0036098	male germ-line stem cell population main...	11	1	0.04	0.039	0.039
Biological Process (BP)	SMG-DEG	GO:0050878	regulation of body fluid levels	11	1	0.04	0.039	0.039
Biological Process (BP)	SMG-DEG	GO:0072525	pyridine-containing compound biosyntheti...	11	1	0.04	0.039	0.039
Biological Process (BP)	SMG-DEG	GO:0006767	water-soluble vitamin metabolic process	12	1	0.04	0.043	0.043
Biological Process (BP)	SMG-DEG	GO:0035025	positive regulation of Rho protein signa...	13	1	0.05	0.046	0.046
Biological Process (BP)	SMG-DEG	GO:0015696	ammonium transport	14	1	0.05	0.05	0.05
Cellular Component (CC)	SMG-DEG	GO:0005615	extracellular space	211	3	0.57	0.018	0.018
Cellular Component (CC)	SMG-DEG	GO:0005813	centrosome	96	2	0.26	0.027	0.027
Cellular Component (CC)	SMG-DEG	GO:0045177	apical part of cell	124	2	0.33	0.043	0.043
Cellular Component (CC)	SMG-DEG	GO:0070069	cytochrome complex	18	1	0.05	0.047	0.047
Cellular Component (CC)	SMG-DEG	GO:0031672	A band	19	1	0.05	0.05	0.05
Molecular Function (MF)	SMG-DEG	GO:0008484	sulfuric ester hydrolase activity	16	2	0.05	0.0011	0.0011
Molecular Function (MF)	SMG-DEG	GO:0005215	transporter activity	900	7	2.85	0.02	0.02
Molecular Function (MF)	SMG-DEG	GO:0016638	oxidoreductase activity, acting on the C...	11	1	0.03	0.0343	0.0343
Molecular Function (MF)	SMG-DEG	GO:0008519	ammonium transmembrane transporter activ...	13	1	0.04	0.0404	0.0404
Molecular Function (MF)	SMG-DEG	GO:0004867	serine-type endopeptidase inhibitor acti...	15	1	0.05	0.0465	0.0465
Molecular Function (MF)	SMG-DEG	GO:0010181	FMN binding	15	1	0.05	0.0465	0.0465
Biological Process (BP)	SMG-non-DEG	GO:0055114	oxidation-reduction process	708	109	63.85	7.5e-09	4.9e-09
Biological Process (BP)	SMG-non-DEG	GO:0055085	transmembrane transport	701	108	63.21	8.6e-09	3.7e-07
Biological Process (BP)	SMG-non-DEG	GO:0006022	aminoglycan metabolic process	93	25	8.39	4.1e-07	6.5e-07
Biological Process (BP)	SMG-non-DEG	GO:0035428	hexose transmembrane transport	15	9	1.35	1.1e-06	1.1e-06
Biological Process (BP)	SMG-non-DEG	GO:0046323	glucose import	15	9	1.35	1.1e-06	1.1e-06
Biological Process (BP)	SMG-non-DEG	GO:0006697	ecdysone biosynthetic process	12	7	1.08	2.5e-05	2.5e-05
Biological Process (BP)	SMG-non-DEG	GO:0005991	trehalose metabolic process	14	7	1.26	9.2e-05	9.2e-05
Biological Process (BP)	SMG-non-DEG	GO:0035287	head segmentation	18	7	1.62	0.00062	0.00062
Biological Process (BP)	SMG-non-DEG	GO:0042659	regulation of cell fate specification	30	9	2.71	0.00095	0.00095
Biological Process (BP)	SMG-non-DEG	GO:0001676	long-chain fatty acid metabolic process	10	5	0.9	0.00101	0.00101
Biological Process (BP)	SMG-non-DEG	GO:0016318	ommatidial rotation	32	9	2.89	0.00158	0.00158
Biological Process (BP)	SMG-non-DEG	GO:0071577	zinc II ion transmembrane transport	11	5	0.99	0.00171	0.00171
Biological Process (BP)	SMG-non-DEG	GO:1901565	organonitrogen compound catabolic proces...	101	22	9.11	7.4e-05	0.00235
Biological Process (BP)	SMG-non-DEG	GO:0009065	glutamine family amino acid catabolic pr...	12	5	1.08	0.00272	0.00272
Biological Process (BP)	SMG-non-DEG	GO:0035567	non-canonical Wnt signaling pathway	12	5	1.08	0.00272	0.00272
Biological Process (BP)	SMG-non-DEG	GO:0035153	epithelial cell type specification, open...	13	5	1.17	0.0041	0.0041
Biological Process (BP)	SMG-non-DEG	GO:0035290	trunk segmentation	13	5	1.17	0.0041	0.0041
Biological Process (BP)	SMG-non-DEG	GO:0007400	neuroblast fate determination	20	6	1.8	0.00679	0.00679
Biological Process (BP)	SMG-non-DEG	GO:0042446	hormone biosynthetic process	33	13	2.98	2.5e-06	0.00849
Biological Process (BP)	SMG-non-DEG	GO:0006869	lipid transport	57	11	5.14	0.01174	0.01174
Biological Process (BP)	SMG-non-DEG	GO:0008045	motor neuron axon guidance	57	11	5.14	0.01174	0.01174
Biological Process (BP)	SMG-non-DEG	GO:0031290	retinal ganglion cell axon guidance	11	4	0.99	0.01293	0.01293
Biological Process (BP)	SMG-non-DEG	GO:0035309	wing and notum subfield formation	11	4	0.99	0.01293	0.01293
Biological Process (BP)	SMG-non-DEG	GO:0007422	peripheral nervous system development	75	13	6.76	0.01575	0.01575
Biological Process (BP)	SMG-non-DEG	GO:0035206	regulation of hemocyte proliferation	31	7	2.8	0.0182	0.0182
Biological Process (BP)	SMG-non-DEG	GO:0008406	gonad development	46	9	4.15	0.01988	0.01988
Biological Process (BP)	SMG-non-DEG	GO:0007398	ectoderm development	25	6	2.25	0.02106	0.02106
Biological Process (BP)	SMG-non-DEG	GO:0009084	glutamine family amino acid biosynthetic...	13	4	1.17	0.02423	0.02423
Biological Process (BP)	SMG-non-DEG	GO:0031644	regulation of neurological system proces...	13	4	1.17	0.02423	0.02423
Biological Process (BP)	SMG-non-DEG	GO:0051147	regulation of muscle cell differentiatio...	13	4	1.17	0.02423	0.02423
Biological Process (BP)	SMG-non-DEG	GO:0061057	peptidoglycan recognition protein signal...	13	4	1.17	0.02423	0.02423
Biological Process (BP)	SMG-non-DEG	GO:2000648	positive regulation of stem cell prolife...	13	4	1.17	0.02423	0.02423
Biological Process (BP)	SMG-non-DEG	GO:0061326	renal tubule development	56	10	5.05	0.0265	0.0265
Biological Process (BP)	SMG-non-DEG	GO:0048864	stem cell development	20	5	1.8	0.0291	0.0291
Biological Process (BP)	SMG-non-DEG	GO:0042391	regulation of membrane potential	65	11	5.86	0.02958	0.02958
Biological Process (BP)	SMG-non-DEG	GO:0045168	cell-cell signaling involved in cell fat...	169	23	15.24	0.02968	0.02968
Biological Process (BP)	SMG-non-DEG	GO:2000243	positive regulation of reproductive proc...	14	4	1.26	0.03156	0.03156
Biological Process (BP)	SMG-non-DEG	GO:1900373	positive regulation of purine nucleotide...	15	4	1.35	0.04006	0.04006
Biological Process (BP)	SMG-non-DEG	GO:0007186	G-protein coupled receptor signaling pat...	234	31	21.1	0.0187	0.04248
Biological Process (BP)	SMG-non-DEG	GO:0009612	response to mechanical stimulus	37	7	3.34	0.0446	0.0446
Biological Process (BP)	SMG-non-DEG	GO:0060581	cell fate commitment involved in pattern...	28	6	2.52	0.03559	0.04954
Biological Process (BP)	SMG-non-DEG	GO:0008594	photoreceptor cell morphogenesis	16	4	1.44	0.04972	0.04972
Cellular Component (CC)	SMG-non-DEG	GO:0016021	integral component of membrane	1686	196	140.59	6.8e-08	1.8e-07
Cellular Component (CC)	SMG-non-DEG	GO:0005615	extracellular space	211	40	17.59	5.5e-07	5.5e-07
Cellular Component (CC)	SMG-non-DEG	GO:0005576	extracellular region	475	81	39.61	1.5e-10	3.1e-06
Cellular Component (CC)	SMG-non-DEG	GO:0016324	apical plasma membrane	57	10	4.75	0.018	0.018
Cellular Component (CC)	SMG-non-DEG	GO:0098533	ATPase dependent transmembrane transport...	10	3	0.83	0.044	0.044
Molecular Function (MF)	SMG-non-DEG	GO:0016705	oxidoreductase activity, acting on paire...	174	51	16.28	4.2e-14	4.2e-14
Molecular Function (MF)	SMG-non-DEG	GO:0005506	iron ion binding	168	49	15.72	1.6e-13	1.6e-13
Molecular Function (MF)	SMG-non-DEG	GO:0020037	heme binding	169	48	15.82	8.6e-13	8.6e-13
Molecular Function (MF)	SMG-non-DEG	GO:0005355	glucose transmembrane transporter activi...	15	9	1.4	1.6e-06	1.6e-06
Molecular Function (MF)	SMG-non-DEG	GO:0008061	chitin binding	70	20	6.55	3.8e-06	3.8e-06
Molecular Function (MF)	SMG-non-DEG	GO:0005351	sugar:proton symporter activity	19	9	1.78	2.1e-05	2.1e-05
Molecular Function (MF)	SMG-non-DEG	GO:0022857	transmembrane transporter activity	740	103	69.26	1.7e-05	0.00014
Molecular Function (MF)	SMG-non-DEG	GO:0015020	glucuronosyltransferase activity	21	8	1.97	0.00038	0.00038
Molecular Function (MF)	SMG-non-DEG	GO:0004497	monooxygenase activity	43	12	4.02	0.00042	0.00042
Molecular Function (MF)	SMG-non-DEG	GO:0005539	glycosaminoglycan binding	19	7	1.78	0.00113	0.00113
Molecular Function (MF)	SMG-non-DEG	GO:0004553	hydrolase activity, hydrolyzing O-glycos...	107	20	10.01	0.00198	0.00294
Molecular Function (MF)	SMG-non-DEG	GO:0001078	transcriptional repressor activity, RNA ...	18	6	1.68	0.00458	0.00458
Molecular Function (MF)	SMG-non-DEG	GO:0004181	metallocarboxypeptidase activity	18	6	1.68	0.00458	0.00458
Molecular Function (MF)	SMG-non-DEG	GO:0050660	flavin adenine dinucleotide binding	94	17	8.8	0.00589	0.00589
Molecular Function (MF)	SMG-non-DEG	GO:0008083	growth factor activity	19	6	1.78	0.00617	0.00617
Molecular Function (MF)	SMG-non-DEG	GO:0005385	zinc ion transmembrane transporter activ...	14	5	1.31	0.00693	0.00693
Molecular Function (MF)	SMG-non-DEG	GO:0032934	sterol binding	10	4	0.94	0.0101	0.0101
Molecular Function (MF)	SMG-non-DEG	GO:0016830	carbon-carbon lyase activity	40	9	3.74	0.01015	0.01015
Molecular Function (MF)	SMG-non-DEG	GO:0038024	cargo receptor activity	16	5	1.5	0.01292	0.01292
Molecular Function (MF)	SMG-non-DEG	GO:0004697	protein kinase C activity	11	4	1.03	0.01471	0.01471
Molecular Function (MF)	SMG-non-DEG	GO:0003993	acid phosphatase activity	30	7	2.81	0.01843	0.01843
Molecular Function (MF)	SMG-non-DEG	GO:0017147	Wnt-protein binding	12	4	1.12	0.02046	0.02046
Molecular Function (MF)	SMG-non-DEG	GO:0016491	oxidoreductase activity	698	115	65.33	4.7e-10	0.0209
Molecular Function (MF)	SMG-non-DEG	GO:0004930	G-protein coupled receptor activity	167	24	15.63	0.02211	0.02211
Molecular Function (MF)	SMG-non-DEG	GO:0015298	solute:cation antiporter activity	13	4	1.22	0.02742	0.02742
Molecular Function (MF)	SMG-non-DEG	GO:0022841	potassium ion leak channel activity	13	4	1.22	0.02742	0.02742
Molecular Function (MF)	SMG-non-DEG	GO:0016811	hydrolase activity, acting on carbon-nit...	48	9	4.49	0.03186	0.03186
Molecular Function (MF)	SMG-non-DEG	GO:0035326	enhancer binding	35	8	3.28	0.01367	0.03332
Molecular Function (MF)	SMG-non-DEG	GO:0015370	solute:sodium symporter activity	27	6	2.53	0.03544	0.03544
Molecular Function (MF)	SMG-non-DEG	GO:0043565	sequence-specific DNA binding	342	47	32.01	0.00452	0.03644
Molecular Function (MF)	SMG-non-DEG	GO:0000987	core promoter proximal region sequence-s...	21	5	1.97	0.04075	0.04075
