# Supplementary material for: Dnmt1 is essential for egg production and embryo viability in the large milkweed bug, Oncopeltus fasciatus
Source: Epigenetics Chromatin. 2019 Jan 7;12:6. doi: 10.1186/s13072-018-0246-5 (PMC6322253; doi:10.1186/s13072-018-0246-5)
Supplement: Supplementary file 1 — Additional file 1: Fig. S1. Identification of O. fasciatus DNA methyltransferases. a Phylogenetic relationship of DNA methyltransferases identified the de novo (Dnmt3) and maintenance (Dnmt1) DNA methyltransferase in O. fasciatus. Node support with ≤ 0.5 posterior probability is indicated—other nodes are ≥ 0.95. Branch lengths are in amino acid substitutions per site. Species names are represented as abbreviations: Acy. pis.: Acyrthosiphon pisum, Aed. aeg.: Aedes aegypti, Aed. alb.: Aedes albopictus, Ano. gam.: Anopheles gambiae, Api. mel.: A. mellifera, Bom. mor.: Bo. mori, Cam. flo.: Camponotus floridanus, Cop. flo.: Copidosoma floridanum, Cul. qui.: Culex pipiens quinquefasciatus, Dro. mel.: Drosophila melanogaster, Har. sal.: Harpegnathos saltator, Mic. dem.: Microplitis demolitor, Nas. vit.: Nasonia vitripennis, Nic. ves.: Nicrophorus vespilloides, Onc. fas.: O. fasciatus, Cer. bir.: Ooceraea (Cerapachys) biroi, Pol. can.: Polistes canadensis, Pol. dom.: Polistes dominula, Sol. inv.: Solenopsis invicta, Tri. cas.: Tribolium castaneum, and Zoo. nev.: Z. nevadensis. b A to scale representation of Dnmt1 and protein domains identified in O. fasciatus and M. musculus. Fig. S2. Assessment of RNAi treatment targeting S-adenosyl-L-methionine (AdoMet) region (ds-dnmt1-2) of Dnmt1 produces similar results as ds-dnmt1-1. a Assessment of RNAi treatment targeting Dnmt1 using qRT-PCR demonstrates successful reduction in transcription in ovaries compared to control. b Whole ovaries from ds-dnmt1-2 females removed 12–14 days post-injection. c Control follicular epithelium nuclei. d ds-dnmt1-1 follicular epithelium nuclei. e ds-dnmt1-2 follicular epithelium nuclei. For c–e scale bar corresponds to 100 µm. Fig. S3. DNA methylation consequences following posttranscriptional knockdown of Dnmt1 are restricted to ovaries. a Assessment of RNAi treatment targeting Dnmt1 using qRT-PCR demonstrates successful reduction in transcription compared to control across all tissues sampled. Col [file 13072_2018_246_MOESM1_ESM.zip › ESM/table_s3.bewick_et_al.dnmt1.12052018.xlsx]

## Sheet: Sheet1
Species	Gene model	Mapped total reads	Mapped reads with mCG	Weighted CG methylation	Total CG sites	Methylated CG sites	P value	FDR-corrected P value	Classification
Daphnia pulex	mRNA10905	15	15	1	3	3	5.77278e-06	9.5829e-05	mCG
Daphnia pulex	mRNA11192	12	12	1	3	3	5.77278e-06	9.5829e-05	mCG
Daphnia pulex	mRNA11907	7	7	1	2	2	0.000321803	0.00358848	mCG
Daphnia pulex	mRNA15245	10	10	1	2	2	0.000321803	0.00358848	mCG
Daphnia pulex	mRNA15291	42	42	1	8	8	1.06581e-14	1.43617e-12	mCG
Daphnia pulex	mRNA1897	15	15	1	4	4	1.03557e-07	2.59108e-06	mCG
Daphnia pulex	mRNA20099	34	34	1	4	4	1.03557e-07	2.59108e-06	mCG
Daphnia pulex	mRNA21989	8	8	1	2	2	0.000321803	0.00358848	mCG
Daphnia pulex	mRNA23351	8	8	1	2	2	0.000321803	0.00358848	mCG
Daphnia pulex	mRNA25035	18	18	1	2	2	0.000321803	0.00358848	mCG
Daphnia pulex	mRNA3164	57	57	1	6	6	3.3325e-11	1.89575e-09	mCG
Daphnia pulex	mRNA4594	15	15	1	2	2	0.000321803	0.00358848	mCG
Daphnia pulex	mRNA8598	14	14	1	2	2	0.000321803	0.00358848	mCG
Daphnia pulex	mRNA12282	102	100	0.980392	12	12	0	0	mCG
Daphnia pulex	mRNA27097	46	45	0.978261	4	4	1.03557e-07	2.59108e-06	mCG
Daphnia pulex	mRNA12561	37	36	0.972973	6	6	3.3325e-11	1.89575e-09	mCG
Daphnia pulex	mRNA20506	33	32	0.969697	4	4	1.03557e-07	2.59108e-06	mCG
Daphnia pulex	mRNA27194	65	63	0.969231	4	4	1.03557e-07	2.59108e-06	mCG
Daphnia pulex	mRNA27697	60	58	0.966667	5	5	1.8577e-09	6.96854e-08	mCG
Daphnia pulex	mRNA6128	51	49	0.960784	4	4	1.03557e-07	2.59108e-06	mCG
Daphnia pulex	mRNA29386	49	47	0.959184	7	7	5.97744e-13	5.22376e-11	mCG
Daphnia pulex	mRNA2228	97	93	0.958763	10	10	0	0	mCG
Daphnia pulex	mRNA7805	24	23	0.958333	4	4	1.03557e-07	2.59108e-06	mCG
Daphnia pulex	mRNA8148	24	23	0.958333	4	4	1.03557e-07	2.59108e-06	mCG
Daphnia pulex	mRNA22371	139	133	0.956835	8	8	1.06581e-14	1.43617e-12	mCG
Daphnia pulex	mRNA15449	68	65	0.955882	8	8	1.06581e-14	1.43617e-12	mCG
Daphnia pulex	mRNA15901	231	220	0.952381	12	12	0	0	mCG
Daphnia pulex	mRNA22840	41	39	0.95122	3	3	5.77278e-06	9.5829e-05	mCG
Daphnia pulex	mRNA6204	41	39	0.95122	8	8	1.06581e-14	1.43617e-12	mCG
Daphnia pulex	mRNA5349	40	38	0.95	5	5	1.8577e-09	6.96854e-08	mCG
Daphnia pulex	mRNA4983	38	36	0.947368	6	6	3.3325e-11	1.89575e-09	mCG
Daphnia pulex	mRNA30717	256	242	0.945312	18	18	0	0	mCG
Daphnia pulex	mRNA11815	54	51	0.944444	7	7	5.97744e-13	5.22376e-11	mCG
Daphnia pulex	mRNA636	52	49	0.942308	4	4	1.03557e-07	2.59108e-06	mCG
Daphnia pulex	mRNA562	33	31	0.939394	2	2	0.000321803	0.00358848	mCG
Daphnia pulex	mRNA6817	113	106	0.938053	10	10	0	0	mCG
Daphnia pulex	mRNA10308	80	75	0.9375	10	10	0	0	mCG
Daphnia pulex	mRNA1496	109	102	0.93578	8	8	1.06581e-14	1.43617e-12	mCG
Daphnia pulex	mRNA8755	45	42	0.933333	7	7	5.97744e-13	5.22376e-11	mCG
Daphnia pulex	mRNA25360	88	82	0.931818	7	7	5.97744e-13	5.22376e-11	mCG
Daphnia pulex	mRNA2463	29	27	0.931034	5	5	1.8577e-09	6.96854e-08	mCG
Daphnia pulex	mRNA6127	29	27	0.931034	4	4	1.03557e-07	2.59108e-06	mCG
Daphnia pulex	mRNA2186	14	13	0.928571	2	2	0.000321803	0.00358848	mCG
Daphnia pulex	mRNA26275	70	65	0.928571	8	8	1.06581e-14	1.43617e-12	mCG
Daphnia pulex	mRNA3432	14	13	0.928571	2	2	0.000321803	0.00358848	mCG
Daphnia pulex	mRNA22674	41	38	0.926829	5	5	1.8577e-09	6.96854e-08	mCG
Daphnia pulex	mRNA10868	297	275	0.925926	14	14	0	0	mCG
Daphnia pulex	mRNA28168	66	61	0.924242	9	9	2.22045e-16	4.28457e-14	mCG
Daphnia pulex	mRNA23321	26	24	0.923077	5	5	1.8577e-09	6.96854e-08	mCG
Daphnia pulex	mRNA19875	12	11	0.916667	2	2	0.000321803	0.00358848	mCG
Daphnia pulex	mRNA20667	12	11	0.916667	2	2	0.000321803	0.00358848	mCG
Daphnia pulex	mRNA27517	12	11	0.916667	2	2	0.000321803	0.00358848	mCG
Daphnia pulex	mRNA30519	24	22	0.916667	5	5	1.8577e-09	6.96854e-08	mCG
Daphnia pulex	mRNA3616	12	11	0.916667	2	2	0.000321803	0.00358848	mCG
Daphnia pulex	mRNA17439	59	54	0.915254	5	5	1.8577e-09	6.96854e-08	mCG
Daphnia pulex	mRNA19191	106	96	0.90566	7	7	5.97744e-13	5.22376e-11	mCG
Daphnia pulex	mRNA6313	42	38	0.904762	4	4	1.03557e-07	2.59108e-06	mCG
Daphnia pulex	mRNA19065	50	45	0.9	5	5	1.8577e-09	6.96854e-08	mCG
Daphnia pulex	mRNA25708	10	9	0.9	2	2	0.000321803	0.00358848	mCG
Daphnia pulex	mRNA28063	20	18	0.9	2	2	0.000321803	0.00358848	mCG
Daphnia pulex	mRNA11336	49	44	0.897959	4	4	1.03557e-07	2.59108e-06	mCG
Daphnia pulex	mRNA21650	105	94	0.895238	10	10	0	0	mCG
Daphnia pulex	mRNA3291	57	51	0.894737	6	6	3.3325e-11	1.89575e-09	mCG
Daphnia pulex	mRNA9520	123	110	0.894309	12	12	0	0	mCG
Daphnia pulex	mRNA10427	130	116	0.892308	8	6	9.04631e-10	3.78814e-08	mCG
Daphnia pulex	mRNA1181	46	41	0.891304	6	6	3.3325e-11	1.89575e-09	mCG
Daphnia pulex	mRNA4563	55	49	0.890909	5	4	5.10355e-07	1.08529e-05	mCG
Daphnia pulex	mRNA26809	9	8	0.888889	2	2	0.000321803	0.00358848	mCG
Daphnia pulex	mRNA8757	9	8	0.888889	2	2	0.000321803	0.00358848	mCG
Daphnia pulex	mRNA26900	43	38	0.883721	4	4	1.03557e-07	2.59108e-06	mCG
Daphnia pulex	mRNA28692	103	91	0.883495	12	9	4.03011e-14	4.86031e-12	mCG
Daphnia pulex	mRNA27018	60	53	0.883333	8	8	1.06581e-14	1.43617e-12	mCG
Daphnia pulex	mRNA27823	60	53	0.883333	5	5	1.8577e-09	6.96854e-08	mCG
Daphnia pulex	mRNA13198	85	75	0.882353	6	6	3.3325e-11	1.89575e-09	mCG
Daphnia pulex	mRNA19544	24	21	0.875	4	4	1.03557e-07	2.59108e-06	mCG
Daphnia pulex	mRNA27276	23	20	0.869565	4	4	1.03557e-07	2.59108e-06	mCG
Daphnia pulex	mRNA25146	30	26	0.866667	5	5	1.8577e-09	6.96854e-08	mCG
Daphnia pulex	mRNA3791	15	13	0.866667	2	2	0.000321803	0.00358848	mCG
Daphnia pulex	mRNA1087	59	51	0.864407	9	9	2.22045e-16	4.28457e-14	mCG
Daphnia pulex	mRNA15156	22	19	0.863636	3	3	5.77278e-06	9.5829e-05	mCG
Daphnia pulex	mRNA20039	72	62	0.861111	8	8	1.06581e-14	1.43617e-12	mCG
Daphnia pulex	mRNA25065	114	98	0.859649	8	7	4.70746e-12	3.38937e-10	mCG
Daphnia pulex	mRNA22249	121	104	0.859504	11	11	0	0	mCG
Daphnia pulex	mRNA12639	14	12	0.857143	2	2	0.000321803	0.00358848	mCG
Daphnia pulex	mRNA3213	21	18	0.857143	5	5	1.8577e-09	6.96854e-08	mCG
Daphnia pulex	mRNA652	41	35	0.853659	5	5	1.8577e-09	6.96854e-08	mCG
Daphnia pulex	mRNA30280	94	80	0.851064	6	6	3.3325e-11	1.89575e-09	mCG
Daphnia pulex	mRNA22200	106	90	0.849057	6	6	3.3325e-11	1.89575e-09	mCG
Daphnia pulex	mRNA22894	46	39	0.847826	5	5	1.8577e-09	6.96854e-08	mCG
Daphnia pulex	mRNA8528	105	89	0.847619	8	6	9.04631e-10	3.78814e-08	mCG
Daphnia pulex	mRNA10865	13	11	0.846154	2	2	0.000321803	0.00358848	mCG
Daphnia pulex	mRNA30742	13	11	0.846154	3	3	5.77278e-06	9.5829e-05	mCG
Daphnia pulex	mRNA21091	135	114	0.844444	12	12	0	0	mCG
Daphnia pulex	mRNA6757	122	103	0.844262	8	8	1.06581e-14	1.43617e-12	mCG
Daphnia pulex	mRNA19268	114	96	0.842105	6	6	3.3325e-11	1.89575e-09	mCG
Daphnia pulex	mRNA20487	19	16	0.842105	2	2	0.000321803	0.00358848	mCG
Daphnia pulex	mRNA10129	172	144	0.837209	16	14	0	0	mCG
Daphnia pulex	mRNA29428	281	235	0.836299	16	14	0	0	mCG
Daphnia pulex	mRNA29541	109	91	0.834862	12	10	2.22045e-16	4.28457e-14	mCG
Daphnia pulex	mRNA27869	18	15	0.833333	3	3	5.77278e-06	9.5829e-05	mCG
Daphnia pulex	mRNA15986	53	44	0.830189	4	4	1.03557e-07	2.59108e-06	mCG
Daphnia pulex	mRNA13369	123	102	0.829268	8	8	1.06581e-14	1.43617e-12	mCG
Daphnia pulex	mRNA24855	29	24	0.827586	4	3	2.27805e-05	0.000333413	mCG
Daphnia pulex	mRNA25445	39	32	0.820513	8	8	1.06581e-14	1.43617e-12	mCG
Daphnia pulex	mRNA27755	39	32	0.820513	5	4	5.10355e-07	1.08529e-05	mCG
Daphnia pulex	mRNA13743	55	45	0.818182	8	8	1.06581e-14	1.43617e-12	mCG
Daphnia pulex	mRNA207	33	27	0.818182	5	4	5.10355e-07	1.08529e-05	mCG
Daphnia pulex	mRNA3966	11	9	0.818182	3	3	5.77278e-06	9.5829e-05	mCG
Daphnia pulex	mRNA9957	22	18	0.818182	3	3	5.77278e-06	9.5829e-05	mCG
Daphnia pulex	mRNA10083	92	75	0.815217	11	9	1.02141e-14	1.43617e-12	mCG
Daphnia pulex	mRNA26987	43	35	0.813953	4	2	0.00188495	0.0174731	mCG
Daphnia pulex	mRNA30502	75	61	0.813333	6	5	1.09796e-08	3.48457e-07	mCG
Daphnia pulex	mRNA3448	68	55	0.808824	5	5	1.8577e-09	6.96854e-08	mCG
Daphnia pulex	mRNA5459	47	38	0.808511	4	4	1.03557e-07	2.59108e-06	mCG
Daphnia pulex	mRNA12865	55	44	0.8	9	9	2.22045e-16	4.28457e-14	mCG
Daphnia pulex	mRNA13281	10	8	0.8	2	2	0.000321803	0.00358848	mCG
Daphnia pulex	mRNA142	40	32	0.8	6	6	3.3325e-11	1.89575e-09	mCG
Daphnia pulex	mRNA30730	15	12	0.8	3	2	0.000953864	0.00942918	mCG
Daphnia pulex	mRNA5265	20	16	0.8	3	2	0.000953864	0.00942918	mCG
Daphnia pulex	mRNA21611	54	43	0.796296	7	5	3.78543e-08	1.07291e-06	mCG
Daphnia pulex	mRNA879	44	35	0.795455	6	4	1.50911e-06	2.882e-05	mCG
Daphnia pulex	mRNA29801	83	66	0.795181	13	9	1.28897e-13	1.38783e-11	mCG
Daphnia pulex	mRNA23182	78	62	0.794872	11	10	0	0	mCG
Daphnia pulex	mRNA21655	58	46	0.793103	7	7	5.97744e-13	5.22376e-11	mCG
Daphnia pulex	mRNA1056	53	42	0.792453	5	5	1.8577e-09	6.96854e-08	mCG
Daphnia pulex	mRNA9999	33	26	0.787879	4	4	1.03557e-07	2.59108e-06	mCG
Daphnia pulex	mRNA12336	14	11	0.785714	3	2	0.000953864	0.00942918	mCG
Daphnia pulex	mRNA5443	70	55	0.785714	8	6	9.04631e-10	3.78814e-08	mCG
Daphnia pulex	mRNA8603	263	206	0.78327	21	14	0	0	mCG
Daphnia pulex	mRNA30779	23	18	0.782609	3	3	5.77278e-06	9.5829e-05	mCG
Daphnia pulex	mRNA15944	87	68	0.781609	11	9	1.02141e-14	1.43617e-12	mCG
Daphnia pulex	mRNA18997	18	14	0.777778	3	3	5.77278e-06	9.5829e-05	mCG
Daphnia pulex	mRNA6337	18	14	0.777778	2	2	0.000321803	0.00358848	mCG
Daphnia pulex	mRNA6795	18	14	0.777778	3	3	5.77278e-06	9.5829e-05	mCG
Daphnia pulex	mRNA13217	103	80	0.776699	8	7	4.70746e-12	3.38937e-10	mCG
Daphnia pulex	mRNA27774	40	31	0.775	4	3	2.27805e-05	0.000333413	mCG
Daphnia pulex	mRNA4774	40	31	0.775	6	6	3.3325e-11	1.89575e-09	mCG
Daphnia pulex	mRNA1775	31	24	0.774194	4	4	1.03557e-07	2.59108e-06	mCG
Daphnia pulex	mRNA947	602	466	0.774086	20	18	0	0	mCG
Daphnia pulex	mRNA9518	43	33	0.767442	4	4	1.03557e-07	2.59108e-06	mCG
Daphnia pulex	mRNA28073	51	39	0.764706	7	6	2.29688e-10	1.09922e-08	mCG
Daphnia pulex	mRNA5490	242	185	0.764463	16	9	1.96398e-12	1.50864e-10	mCG
Daphnia pulex	mRNA1896	225	172	0.764444	61	54	0	0	mCG
Daphnia pulex	mRNA21922	25	19	0.76	4	4	1.03557e-07	2.59108e-06	mCG
Daphnia pulex	mRNA16141	241	183	0.759336	20	19	0	0	mCG
Daphnia pulex	mRNA14751	149	113	0.758389	13	8	1.27365e-11	8.34793e-10	mCG
Daphnia pulex	mRNA8784	181	137	0.756906	16	12	0	0	mCG
Daphnia pulex	mRNA8369	90	68	0.755556	11	9	1.02141e-14	1.43617e-12	mCG
Daphnia pulex	mRNA18495	53	40	0.754717	7	6	2.29688e-10	1.09922e-08	mCG
Daphnia pulex	mRNA27227	53	40	0.754717	5	3	5.61856e-05	0.000750386	mCG
Daphnia pulex	mRNA13695	104	78	0.75	14	10	3.21965e-15	5.50765e-13	mCG
Daphnia pulex	mRNA16517	64	48	0.75	5	4	5.10355e-07	1.08529e-05	mCG
Daphnia pulex	mRNA29029	84	63	0.75	9	6	2.67219e-09	9.73614e-08	mCG
Daphnia pulex	mRNA22536	71	53	0.746479	7	6	2.29688e-10	1.09922e-08	mCG
Daphnia pulex	mRNA28511	247	184	0.744939	14	11	0	0	mCG
Daphnia pulex	mRNA4697	31	23	0.741935	2	2	0.000321803	0.00358848	mCG
Daphnia pulex	mRNA16228	27	20	0.740741	5	3	5.61856e-05	0.000750386	mCG
Daphnia pulex	mRNA5908	107	79	0.738318	10	10	0	0	mCG
Daphnia pulex	mRNA143	19	14	0.736842	2	2	0.000321803	0.00358848	mCG
Daphnia pulex	mRNA19369	38	28	0.736842	4	3	2.27805e-05	0.000333413	mCG
Daphnia pulex	mRNA4658	53	39	0.735849	6	6	3.3325e-11	1.89575e-09	mCG
Daphnia pulex	mRNA25996	87	64	0.735632	11	8	1.68621e-12	1.32913e-10	mCG
Daphnia pulex	mRNA27068	30	22	0.733333	6	5	1.09796e-08	3.48457e-07	mCG
Daphnia pulex	mRNA10629	41	30	0.731707	5	5	1.8577e-09	6.96854e-08	mCG
Daphnia pulex	mRNA22593	208	152	0.730769	16	9	1.96398e-12	1.50864e-10	mCG
Daphnia pulex	mRNA11255	74	54	0.72973	10	8	4.67293e-13	4.25325e-11	mCG
Daphnia pulex	mRNA18767	204	148	0.72549	18	15	0	0	mCG
Daphnia pulex	mRNA5474	58	42	0.724138	6	6	3.3325e-11	1.89575e-09	mCG
Daphnia pulex	mRNA11174	57	41	0.719298	6	4	1.50911e-06	2.882e-05	mCG
Daphnia pulex	mRNA15417	316	227	0.718354	22	17	0	0	mCG
Daphnia pulex	mRNA10979	117	84	0.717949	10	8	4.67293e-13	4.25325e-11	mCG
Daphnia pulex	mRNA10045	225	161	0.715556	20	15	0	0	mCG
Daphnia pulex	mRNA1864	203	145	0.714286	23	16	0	0	mCG
Daphnia pulex	mRNA6719	56	40	0.714286	7	4	3.47078e-06	6.08395e-05	mCG
Daphnia pulex	mRNA3612	97	69	0.71134	7	6	2.29688e-10	1.09922e-08	mCG
Daphnia pulex	mRNA24245	90	64	0.711111	7	7	5.97744e-13	5.22376e-11	mCG
Daphnia pulex	mRNA7110	69	49	0.710145	10	6	6.57786e-09	2.19141e-07	mCG
Daphnia pulex	mRNA22180	58	41	0.706897	6	4	1.50911e-06	2.882e-05	mCG
Daphnia pulex	mRNA12180	17	12	0.705882	3	2	0.000953864	0.00942918	mCG
Daphnia pulex	mRNA29949	17	12	0.705882	3	3	5.77278e-06	9.5829e-05	mCG
Daphnia pulex	mRNA25962	77	54	0.701299	10	8	4.67293e-13	4.25325e-11	mCG
Daphnia pulex	mRNA20988	97	68	0.701031	13	9	1.28897e-13	1.38783e-11	mCG
Daphnia pulex	mRNA8754	97	68	0.701031	10	8	4.67293e-13	4.25325e-11	mCG
Daphnia pulex	mRNA13249	20	14	0.7	2	2	0.000321803	0.00358848	mCG
Daphnia pulex	mRNA16540	60	42	0.7	6	4	1.50911e-06	2.882e-05	mCG
Daphnia pulex	mRNA3436	20	14	0.7	2	2	0.000321803	0.00358848	mCG
Daphnia pulex	mRNA18908	286	200	0.699301	16	10	2.5091e-14	3.10357e-12	mCG
Daphnia pulex	mRNA18995	53	37	0.698113	8	5	9.9437e-08	2.56429e-06	mCG
Daphnia pulex	mRNA20020	76	53	0.697368	7	6	2.29688e-10	1.09922e-08	mCG
Daphnia pulex	mRNA656	191	133	0.696335	14	12	0	0	mCG
Daphnia pulex	mRNA7652	202	140	0.693069	18	10	1.32339e-13	1.38783e-11	mCG
Daphnia pulex	mRNA18239	74	51	0.689189	7	5	3.78543e-08	1.07291e-06	mCG
Daphnia pulex	mRNA27917	70	48	0.685714	10	7	6.84131e-11	3.65071e-09	mCG
Daphnia pulex	mRNA3037	19	13	0.684211	3	2	0.000953864	0.00942918	mCG
Daphnia pulex	mRNA21659	315	215	0.68254	30	23	0	0	mCG
Daphnia pulex	mRNA13927	66	45	0.681818	9	8	9.50351e-14	1.06741e-11	mCG
Daphnia pulex	mRNA30729	22	15	0.681818	5	3	5.61856e-05	0.000750386	mCG
Daphnia pulex	mRNA27387	204	139	0.681373	14	10	3.21965e-15	5.50765e-13	mCG
Daphnia pulex	mRNA29489	138	94	0.681159	12	8	4.97802e-12	3.54188e-10	mCG
Daphnia pulex	mRNA2564	47	32	0.680851	7	6	2.29688e-10	1.09922e-08	mCG
Daphnia pulex	mRNA15896	119	81	0.680672	14	11	0	0	mCG
Daphnia pulex	mRNA24772	72	49	0.680556	7	6	2.29688e-10	1.09922e-08	mCG
Daphnia pulex	mRNA461	75	51	0.68	6	5	1.09796e-08	3.48457e-07	mCG
Daphnia pulex	mRNA11044	284	192	0.676056	15	13	0	0	mCG
Daphnia pulex	mRNA2097	40	27	0.675	8	5	9.9437e-08	2.56429e-06	mCG
Daphnia pulex	mRNA24802	135	91	0.674074	15	9	8.73301e-13	7.46951e-11	mCG
Daphnia pulex	mRNA9953	67	45	0.671642	4	4	1.03557e-07	2.59108e-06	mCG
Daphnia pulex	mRNA3293	70	47	0.671429	6	5	1.09796e-08	3.48457e-07	mCG
Daphnia pulex	mRNA1174	200	134	0.67	20	10	5.41012e-13	4.86911e-11	mCG
Daphnia pulex	mRNA17343	12	8	0.666667	2	2	0.000321803	0.00358848	mCG
Daphnia pulex	mRNA1898	9	6	0.666667	3	2	0.000953864	0.00942918	mCG
Daphnia pulex	mRNA27841	78	52	0.666667	13	10	8.88178e-16	1.59872e-13	mCG
Daphnia pulex	mRNA7965	33	22	0.666667	5	5	1.8577e-09	6.96854e-08	mCG
Daphnia pulex	mRNA8875	90	60	0.666667	8	7	4.70746e-12	3.38937e-10	mCG
Daphnia pulex	mRNA22193	155	103	0.664516	18	13	0	0	mCG
Daphnia pulex	mRNA19240	459	304	0.662309	26	20	0	0	mCG
Daphnia pulex	mRNA26172	68	45	0.661765	9	8	9.50351e-14	1.06741e-11	mCG
Daphnia pulex	mRNA1299	47	31	0.659574	6	4	1.50911e-06	2.882e-05	mCG
Daphnia pulex	mRNA22479	32	21	0.65625	3	3	5.77278e-06	9.5829e-05	mCG
Daphnia pulex	mRNA29174	250	164	0.656	16	10	2.5091e-14	3.10357e-12	mCG
Daphnia pulex	mRNA8593	87	57	0.655172	8	8	1.06581e-14	1.43617e-12	mCG
Daphnia pulex	mRNA15523	197	129	0.654822	11	9	1.02141e-14	1.43617e-12	mCG
Daphnia pulex	mRNA12560	26	17	0.653846	7	4	3.47078e-06	6.08395e-05	mCG
Daphnia pulex	mRNA18790	101	66	0.653465	10	6	6.57786e-09	2.19141e-07	mCG
Daphnia pulex	mRNA16322	49	32	0.653061	4	3	2.27805e-05	0.000333413	mCG
Daphnia pulex	mRNA13216	23	15	0.652174	5	5	1.8577e-09	6.96854e-08	mCG
Daphnia pulex	mRNA24449	69	45	0.652174	5	3	5.61856e-05	0.000750386	mCG
Daphnia pulex	mRNA30475	89	58	0.651685	10	6	6.57786e-09	2.19141e-07	mCG
Daphnia pulex	mRNA21901	114	74	0.649123	11	6	1.42491e-08	4.45191e-07	mCG
Daphnia pulex	mRNA24320	37	24	0.648649	5	5	1.8577e-09	6.96854e-08	mCG
Daphnia pulex	mRNA27672	71	46	0.647887	7	5	3.78543e-08	1.07291e-06	mCG
Daphnia pulex	mRNA18479	88	57	0.647727	8	8	1.06581e-14	1.43617e-12	mCG
Daphnia pulex	mRNA256	17	11	0.647059	3	2	0.000953864	0.00942918	mCG
Daphnia pulex	mRNA15043	93	60	0.645161	9	6	2.67219e-09	9.73614e-08	mCG
Daphnia pulex	mRNA15483	70	45	0.642857	6	3	0.000110862	0.00139416	mCG
Daphnia pulex	mRNA19801	327	210	0.642202	20	14	0	0	mCG
Daphnia pulex	mRNA10934	148	95	0.641892	20	12	1.11022e-16	2.3085e-14	mCG
Daphnia pulex	mRNA129	240	154	0.641667	21	12	2.22045e-16	4.28457e-14	mCG
Daphnia pulex	mRNA24325	39	25	0.641026	4	3	2.27805e-05	0.000333413	mCG
Daphnia pulex	mRNA26687	437	280	0.640732	33	21	0	0	mCG
Daphnia pulex	mRNA21468	150	96	0.64	12	6	2.80606e-08	8.22385e-07	mCG
Daphnia pulex	mRNA5823	72	46	0.638889	11	5	7.84174e-07	1.60699e-05	mCG
Daphnia pulex	mRNA11055	83	53	0.638554	9	6	2.67219e-09	9.73614e-08	mCG
Daphnia pulex	mRNA27769	47	30	0.638298	10	8	4.67293e-13	4.25325e-11	mCG
Daphnia pulex	mRNA2135	269	171	0.635688	22	14	0	0	mCG
Daphnia pulex	mRNA30330	68	43	0.632353	6	4	1.50911e-06	2.882e-05	mCG
Daphnia pulex	mRNA16472	19	12	0.631579	3	3	5.77278e-06	9.5829e-05	mCG
Daphnia pulex	mRNA29720	19	12	0.631579	3	2	0.000953864	0.00942918	mCG
Daphnia pulex	mRNA10626	103	65	0.631068	10	6	6.57786e-09	2.19141e-07	mCG
Daphnia pulex	mRNA18548	56	35	0.625	9	6	2.67219e-09	9.73614e-08	mCG
Daphnia pulex	mRNA21585	40	25	0.625	7	5	3.78543e-08	1.07291e-06	mCG
Daphnia pulex	mRNA25783	24	15	0.625	8	6	9.04631e-10	3.78814e-08	mCG
Daphnia pulex	mRNA27166	56	35	0.625	5	5	1.8577e-09	6.96854e-08	mCG
Daphnia pulex	mRNA6363	16	10	0.625	5	4	5.10355e-07	1.08529e-05	mCG
Daphnia pulex	mRNA15506	21	13	0.619048	4	4	1.03557e-07	2.59108e-06	mCG
Daphnia pulex	mRNA26969	102	63	0.617647	16	10	2.5091e-14	3.10357e-12	mCG
Daphnia pulex	mRNA1414	167	103	0.616766	19	13	0	0	mCG
Daphnia pulex	mRNA24487	75	46	0.613333	11	7	1.85185e-10	9.22865e-09	mCG
Daphnia pulex	mRNA24806	108	66	0.611111	12	11	0	0	mCG
Daphnia pulex	mRNA5141	95	58	0.610526	8	8	1.06581e-14	1.43617e-12	mCG
Daphnia pulex	mRNA30101	615	375	0.609756	32	20	0	0	mCG
Daphnia pulex	mRNA25249	97	59	0.608247	16	8	1.21376e-10	6.2289e-09	mCG
Daphnia pulex	mRNA6448	125	76	0.608	18	6	5.13846e-07	1.08529e-05	mCG
Daphnia pulex	mRNA14625	79	48	0.607595	11	9	1.02141e-14	1.43617e-12	mCG
Daphnia pulex	mRNA472	33	20	0.606061	6	2	0.00460075	0.0388551	mCG
Daphnia pulex	mRNA7778	33	20	0.606061	4	3	2.27805e-05	0.000333413	mCG
Daphnia pulex	mRNA18278	63	38	0.603175	6	6	3.3325e-11	1.89575e-09	mCG
Daphnia pulex	mRNA1287	133	80	0.601504	13	9	1.28897e-13	1.38783e-11	mCG
Daphnia pulex	mRNA1107	188	113	0.601064	19	11	4.10783e-15	6.78635e-13	mCG
Daphnia pulex	mRNA16129	50	30	0.6	7	5	3.78543e-08	1.07291e-06	mCG
Daphnia pulex	mRNA27108	30	18	0.6	4	3	2.27805e-05	0.000333413	mCG
Daphnia pulex	mRNA13337	244	146	0.598361	17	10	5.9841e-14	7.00663e-12	mCG
Daphnia pulex	mRNA12680	52	31	0.596154	9	5	2.20393e-07	5.14606e-06	mCG
Daphnia pulex	mRNA7581	435	259	0.595402	24	16	0	0	mCG
Daphnia pulex	mRNA3840	241	143	0.593361	20	14	0	0	mCG
Daphnia pulex	mRNA28220	113	67	0.59292	11	6	1.42491e-08	4.45191e-07	mCG
Daphnia pulex	mRNA11832	211	125	0.592417	15	11	0	0	mCG
Daphnia pulex	mRNA15763	83	49	0.590361	6	4	1.50911e-06	2.882e-05	mCG
Daphnia pulex	mRNA2017	100	59	0.59	15	9	8.73301e-13	7.46951e-11	mCG
Daphnia pulex	mRNA1619	90	53	0.588889	9	6	2.67219e-09	9.73614e-08	mCG
Daphnia pulex	mRNA23652	51	30	0.588235	9	7	2.08511e-11	1.29956e-09	mCG
Daphnia pulex	mRNA29708	189	111	0.587302	12	6	2.80606e-08	8.22385e-07	mCG
Daphnia pulex	mRNA27077	151	88	0.582781	19	16	0	0	mCG
Daphnia pulex	mRNA3036	62	36	0.580645	8	3	0.000302144	0.00344247	mCG
Daphnia pulex	mRNA14272	95	55	0.578947	14	9	3.55049e-13	3.34523e-11	mCG
Daphnia pulex	mRNA22585	19	11	0.578947	3	2	0.000953864	0.00942918	mCG
Daphnia pulex	mRNA30753	19	11	0.578947	2	2	0.000321803	0.00358848	mCG
Daphnia pulex	mRNA21658	254	147	0.57874	18	12	0	0	mCG
Daphnia pulex	mRNA29098	128	74	0.578125	13	10	8.88178e-16	1.59872e-13	mCG
Daphnia pulex	mRNA4636	90	52	0.577778	13	8	1.27365e-11	8.34793e-10	mCG
Daphnia pulex	mRNA13135	1029	594	0.577259	38	22	0	0	mCG
Daphnia pulex	mRNA29686	40	23	0.575	6	4	1.50911e-06	2.882e-05	mCG
Daphnia pulex	mRNA11049	115	66	0.573913	8	5	9.9437e-08	2.56429e-06	mCG
Daphnia pulex	mRNA16011	7	4	0.571429	2	2	0.000321803	0.00358848	mCG
Daphnia pulex	mRNA28164	56	32	0.571429	8	6	9.04631e-10	3.78814e-08	mCG
Daphnia pulex	mRNA6862	21	12	0.571429	4	4	1.03557e-07	2.59108e-06	mCG
Daphnia pulex	mRNA29825	58	33	0.568966	6	4	1.50911e-06	2.882e-05	mCG
Daphnia pulex	mRNA13253	109	62	0.568807	13	7	9.33003e-10	3.88001e-08	mCG
Daphnia pulex	mRNA11095	468	266	0.568376	27	17	0	0	mCG
Daphnia pulex	mRNA8836	236	134	0.567797	30	14	0	0	mCG
Daphnia pulex	mRNA11334	30	17	0.566667	6	5	1.09796e-08	3.48457e-07	mCG
Daphnia pulex	mRNA3016	30	17	0.566667	2	2	0.000321803	0.00358848	mCG
Daphnia pulex	mRNA6794	283	160	0.565371	20	13	0	0	mCG
Daphnia pulex	mRNA7486	92	52	0.565217	9	5	2.20393e-07	5.14606e-06	mCG
Daphnia pulex	mRNA24324	285	161	0.564912	22	12	6.66134e-16	1.23593e-13	mCG
Daphnia pulex	mRNA10712	39	22	0.564103	7	4	3.47078e-06	6.08395e-05	mCG
Daphnia pulex	mRNA15539	165	93	0.563636	20	8	1.11417e-09	4.53184e-08	mCG
Daphnia pulex	mRNA19673	41	23	0.560976	7	5	3.78543e-08	1.07291e-06	mCG
Daphnia pulex	mRNA24978	66	37	0.560606	7	4	3.47078e-06	6.08395e-05	mCG
Daphnia pulex	mRNA29264	232	130	0.560345	19	13	0	0	mCG
Daphnia pulex	mRNA25047	388	217	0.559278	38	22	0	0	mCG
Daphnia pulex	mRNA10359	397	222	0.559194	28	12	2.58682e-14	3.18337e-12	mCG
Daphnia pulex	mRNA11335	161	90	0.559006	23	10	3.189e-12	2.37404e-10	mCG
Daphnia pulex	mRNA18625	238	133	0.558824	28	16	0	0	mCG
Daphnia pulex	mRNA19450	34	19	0.558824	6	4	1.50911e-06	2.882e-05	mCG
Daphnia pulex	mRNA9833	61	34	0.557377	8	3	0.000302144	0.00344247	mCG
Daphnia pulex	mRNA6879	131	73	0.557252	18	16	0	0	mCG
Daphnia pulex	mRNA10539	18	10	0.555556	4	2	0.00188495	0.0174731	mCG
Daphnia pulex	mRNA23938	54	30	0.555556	6	4	1.50911e-06	2.882e-05	mCG
Daphnia pulex	mRNA23969	18	10	0.555556	4	2	0.00188495	0.0174731	mCG
Daphnia pulex	mRNA29803	18	10	0.555556	4	2	0.00188495	0.0174731	mCG
Daphnia pulex	mRNA13814	366	203	0.554645	21	20	0	0	mCG
Daphnia pulex	mRNA15915	83	46	0.554217	12	4	4.56743e-05	0.000624526	mCG
Daphnia pulex	mRNA24727	157	87	0.55414	17	7	9.92682e-09	3.18821e-07	mCG
Daphnia pulex	mRNA16324	121	67	0.553719	12	7	4.37475e-10	1.97601e-08	mCG
Daphnia pulex	mRNA6789	56	31	0.553571	9	5	2.20393e-07	5.14606e-06	mCG
Daphnia pulex	mRNA27913	261	144	0.551724	24	11	1.24567e-13	1.35953e-11	mCG
Daphnia pulex	mRNA15431	49	27	0.55102	5	4	5.10355e-07	1.08529e-05	mCG
Daphnia pulex	mRNA21790	259	142	0.548263	27	12	1.5099e-14	1.958e-12	mCG
Daphnia pulex	mRNA26152	86	47	0.546512	8	5	9.9437e-08	2.56429e-06	mCG
Daphnia pulex	mRNA8446	68	37	0.544118	7	4	3.47078e-06	6.08395e-05	mCG
Daphnia pulex	mRNA25528	46	25	0.543478	4	4	1.03557e-07	2.59108e-06	mCG
Daphnia pulex	mRNA14034	291	158	0.542955	25	12	4.66294e-15	7.54832e-13	mCG
Daphnia pulex	mRNA21825	96	52	0.541667	12	4	4.56743e-05	0.000624526	mCG
Daphnia pulex	mRNA2726	24	13	0.541667	5	2	0.00310412	0.0272161	mCG
Daphnia pulex	mRNA6847	109	59	0.541284	12	6	2.80606e-08	8.22385e-07	mCG
Daphnia pulex	mRNA28956	209	113	0.54067	21	9	4.65212e-11	2.55602e-09	mCG
Daphnia pulex	mRNA30522	89	48	0.539326	11	5	7.84174e-07	1.60699e-05	mCG
Daphnia pulex	mRNA3814	293	158	0.539249	14	9	3.55049e-13	3.34523e-11	mCG
Daphnia pulex	mRNA1585	180	97	0.538889	15	6	1.45107e-07	3.52465e-06	mCG
Daphnia pulex	mRNA10036	156	84	0.538462	16	12	0	0	mCG
Daphnia pulex	mRNA24869	441	237	0.537415	22	12	6.66134e-16	1.23593e-13	mCG
Daphnia pulex	mRNA2012	123	66	0.536585	22	10	1.83231e-12	1.41652e-10	mCG
Daphnia pulex	mRNA4964	198	106	0.535354	20	9	2.70191e-11	1.62925e-09	mCG
Daphnia pulex	mRNA6712	256	137	0.535156	25	13	1.11022e-16	2.3085e-14	mCG
Daphnia pulex	mRNA13178	129	69	0.534884	10	4	1.9943e-05	0.00029748	mCG
Daphnia pulex	mRNA565	86	46	0.534884	10	6	6.57786e-09	2.19141e-07	mCG
Daphnia pulex	mRNA16115	73	39	0.534247	7	4	3.47078e-06	6.08395e-05	mCG
Daphnia pulex	mRNA2175	287	153	0.533101	20	15	0	0	mCG
Daphnia pulex	mRNA3393	182	97	0.532967	17	11	6.66134e-16	1.23593e-13	mCG
Daphnia pulex	mRNA10789	175	93	0.531429	20	10	5.41012e-13	4.86911e-11	mCG
Daphnia pulex	mRNA13321	68	36	0.529412	9	5	2.20393e-07	5.14606e-06	mCG
Daphnia pulex	mRNA18474	119	63	0.529412	13	8	1.27365e-11	8.34793e-10	mCG
Daphnia pulex	mRNA16606	106	56	0.528302	14	6	8.842e-08	2.32573e-06	mCG
Daphnia pulex	mRNA28772	36	19	0.527778	4	2	0.00188495	0.0174731	mCG
Daphnia pulex	mRNA3005	108	57	0.527778	17	9	4.10605e-12	2.99208e-10	mCG
Daphnia pulex	mRNA384	150	79	0.526667	16	10	2.5091e-14	3.10357e-12	mCG
Daphnia pulex	mRNA22159	152	80	0.526316	18	9	8.07965e-12	5.52071e-10	mCG
Daphnia pulex	mRNA29789	38	20	0.526316	4	4	1.03557e-07	2.59108e-06	mCG
Daphnia pulex	mRNA8475	78	41	0.525641	12	7	4.37475e-10	1.97601e-08	mCG
Daphnia pulex	mRNA26975	61	32	0.52459	10	5	4.34208e-07	9.46935e-06	mCG
Daphnia pulex	mRNA23292	178	93	0.522472	18	10	1.32339e-13	1.38783e-11	mCG
Daphnia pulex	mRNA12332	23	12	0.521739	2	2	0.000321803	0.00358848	mCG
Daphnia pulex	mRNA10098	27	14	0.518519	4	3	2.27805e-05	0.000333413	mCG
Daphnia pulex	mRNA26939	159	82	0.515723	16	10	2.5091e-14	3.10357e-12	mCG
Daphnia pulex	mRNA2375	270	139	0.514815	28	16	0	0	mCG
Daphnia pulex	mRNA25879	241	124	0.514523	26	14	0	0	mCG
Daphnia pulex	mRNA2872	337	173	0.513353	25	10	8.81717e-12	5.95715e-10	mCG
Daphnia pulex	mRNA12176	78	40	0.512821	11	9	1.02141e-14	1.43617e-12	mCG
Daphnia pulex	mRNA15401	166	85	0.512048	17	8	2.25615e-10	1.09494e-08	mCG
Daphnia pulex	mRNA20119	836	427	0.510766	24	14	0	0	mCG
Daphnia pulex	mRNA18766	239	122	0.51046	27	11	6.19282e-13	5.37305e-11	mCG
Daphnia pulex	mRNA29118	151	77	0.509934	14	8	2.92451e-11	1.73315e-09	mCG
Daphnia pulex	mRNA27967	108	55	0.509259	10	6	6.57786e-09	2.19141e-07	mCG
Daphnia pulex	mRNA16443	224	114	0.508929	9	8	9.50351e-14	1.06741e-11	mCG
Daphnia pulex	mRNA15664	211	107	0.507109	22	9	7.74598e-11	4.09722e-09	mCG
Daphnia pulex	mRNA14633	93	47	0.505376	10	6	6.57786e-09	2.19141e-07	mCG
Daphnia pulex	mRNA6810	99	50	0.505051	14	5	3.24841e-06	5.78669e-05	mCG
Daphnia pulex	mRNA22794	206	104	0.504854	29	8	3.28655e-08	9.51639e-07	mCG
Daphnia pulex	mRNA24880	254	128	0.503937	24	13	0	0	mCG
Daphnia pulex	mRNA39	185	93	0.502703	19	11	4.10783e-15	6.78635e-13	mCG
Daphnia pulex	mRNA2108	221	111	0.502262	15	8	6.16698e-11	3.32768e-09	mCG
Daphnia pulex	mRNA5332	221	111	0.502262	14	12	0	0	mCG
Daphnia pulex	mRNA1076	10	5	0.5	3	2	0.000953864	0.00942918	mCG
Daphnia pulex	mRNA12420	14	7	0.5	3	3	5.77278e-06	9.5829e-05	mCG
Daphnia pulex	mRNA16463	50	25	0.5	11	8	1.68621e-12	1.32913e-10	mCG
Daphnia pulex	mRNA24088	48	24	0.5	7	4	3.47078e-06	6.08395e-05	mCG
Daphnia pulex	mRNA29521	30	15	0.5	7	3	0.000191406	0.00228211	mCG
Daphnia pulex	mRNA377	24	12	0.5	5	4	5.10355e-07	1.08529e-05	mCG
Daphnia pulex	mRNA6500	98	49	0.5	15	7	3.38997e-09	1.21315e-07	mCG
Daphnia pulex	mRNA7691	10	5	0.5	3	2	0.000953864	0.00942918	mCG
Daphnia pulex	mRNA7908	16	8	0.5	3	2	0.000953864	0.00942918	mCG
Daphnia pulex	mRNA26899	127	63	0.496063	18	6	5.13846e-07	1.08529e-05	mCG
Daphnia pulex	mRNA6164	244	121	0.495902	24	9	1.97102e-10	9.70223e-09	mCG
Daphnia pulex	mRNA24905	307	152	0.495114	14	8	2.92451e-11	1.73315e-09	mCG
Daphnia pulex	mRNA16332	160	79	0.49375	10	5	4.34208e-07	9.46935e-06	mCG
Daphnia pulex	mRNA27905	75	37	0.493333	9	5	2.20393e-07	5.14606e-06	mCG
Daphnia pulex	mRNA13157	57	28	0.491228	8	6	9.04631e-10	3.78814e-08	mCG
Daphnia pulex	mRNA9762	163	80	0.490798	14	8	2.92451e-11	1.73315e-09	mCG
Daphnia pulex	mRNA15817	255	125	0.490196	27	16	0	0	mCG
Daphnia pulex	mRNA25256	49	24	0.489796	6	3	0.000110862	0.00139416	mCG
Daphnia pulex	mRNA17818	43	21	0.488372	7	5	3.78543e-08	1.07291e-06	mCG
Daphnia pulex	mRNA3292	123	60	0.487805	15	6	1.45107e-07	3.52465e-06	mCG
Daphnia pulex	mRNA558	164	80	0.487805	18	10	1.32339e-13	1.38783e-11	mCG
Daphnia pulex	mRNA28976	337	164	0.486647	25	12	4.66294e-15	7.54832e-13	mCG
Daphnia pulex	mRNA6123	99	48	0.484848	12	8	4.97802e-12	3.54188e-10	mCG
Daphnia pulex	mRNA8317	425	206	0.484706	29	19	0	0	mCG
Daphnia pulex	mRNA5465	161	78	0.484472	16	5	6.878e-06	0.000112093	mCG
Daphnia pulex	mRNA12855	560	271	0.483929	26	14	0	0	mCG
Daphnia pulex	mRNA10631	62	30	0.483871	8	4	6.84211e-06	0.000112038	mCG
Daphnia pulex	mRNA15948	172	83	0.482558	14	7	1.83676e-09	6.96854e-08	mCG
Daphnia pulex	mRNA16359	106	51	0.481132	12	4	4.56743e-05	0.000624526	mCG
Daphnia pulex	mRNA25243	127	61	0.480315	11	4	3.08909e-05	0.00043649	mCG
Daphnia pulex	mRNA13631	25	12	0.48	5	4	5.10355e-07	1.08529e-05	mCG
Daphnia pulex	mRNA7423	242	116	0.479339	18	10	1.32339e-13	1.38783e-11	mCG
Daphnia pulex	mRNA30628	23	11	0.478261	5	3	5.61856e-05	0.000750386	mCG
Daphnia pulex	mRNA11160	178	85	0.477528	18	10	1.32339e-13	1.38783e-11	mCG
Daphnia pulex	mRNA11628	44	21	0.477273	6	3	0.000110862	0.00139416	mCG
Daphnia pulex	mRNA26983	21	10	0.47619	4	3	2.27805e-05	0.000333413	mCG
Daphnia pulex	mRNA28530	187	89	0.475936	17	9	4.10605e-12	2.99208e-10	mCG
Daphnia pulex	mRNA76	166	79	0.475904	16	6	2.28611e-07	5.30203e-06	mCG
Daphnia pulex	mRNA24195	61	29	0.47541	13	4	6.50318e-05	0.000858548	mCG
Daphnia pulex	mRNA1871	175	83	0.474286	25	11	2.18825e-13	2.20477e-11	mCG
Daphnia pulex	mRNA24751	249	118	0.473896	20	14	0	0	mCG
Daphnia pulex	mRNA30550	312	147	0.471154	35	13	2.03171e-14	2.60664e-12	mCG
Daphnia pulex	mRNA12121	102	48	0.470588	16	6	2.28611e-07	5.30203e-06	mCG
Daphnia pulex	mRNA26472	85	40	0.470588	4	3	2.27805e-05	0.000333413	mCG
Daphnia pulex	mRNA21791	96	45	0.46875	10	5	4.34208e-07	9.46935e-06	mCG
Daphnia pulex	mRNA364	32	15	0.46875	6	2	0.00460075	0.0388551	mCG
Daphnia pulex	mRNA11897	269	126	0.468401	11	7	1.85185e-10	9.22865e-09	mCG
Daphnia pulex	mRNA30514	62	29	0.467742	10	6	6.57786e-09	2.19141e-07	mCG
Daphnia pulex	mRNA25250	58	27	0.465517	11	4	3.08909e-05	0.00043649	mCG
Daphnia pulex	mRNA25199	127	59	0.464567	16	8	1.21376e-10	6.2289e-09	mCG
Daphnia pulex	mRNA5468	110	51	0.463636	17	6	3.47894e-07	7.74811e-06	mCG
Daphnia pulex	mRNA28730	164	76	0.463415	18	8	3.99644e-10	1.82565e-08	mCG
Daphnia pulex	mRNA25498	244	113	0.463115	22	12	6.66134e-16	1.23593e-13	mCG
Daphnia pulex	mRNA6814	93	43	0.462366	12	6	2.80606e-08	8.22385e-07	mCG
Daphnia pulex	mRNA23650	249	115	0.461847	25	10	8.81717e-12	5.95715e-10	mCG
Daphnia pulex	mRNA2418	26	12	0.461538	4	3	2.27805e-05	0.000333413	mCG
Daphnia pulex	mRNA6806	414	191	0.461353	31	20	0	0	mCG
Daphnia pulex	mRNA10791	102	47	0.460784	14	6	8.842e-08	2.32573e-06	mCG
Daphnia pulex	mRNA9990	606	279	0.460396	38	21	0	0	mCG
Daphnia pulex	mRNA9574	113	52	0.460177	12	6	2.80606e-08	8.22385e-07	mCG
Daphnia pulex	mRNA23550	135	62	0.459259	21	8	1.77118e-09	6.92398e-08	mCG
Daphnia pulex	mRNA2155	210	96	0.457143	17	9	4.10605e-12	2.99208e-10	mCG
Daphnia pulex	mRNA20733	123	56	0.455285	13	5	2.11984e-06	3.92106e-05	mCG
Daphnia pulex	mRNA7725	321	146	0.454829	32	13	5.10703e-15	8.15771e-13	mCG
Daphnia pulex	mRNA13999	77	35	0.454545	9	5	2.20393e-07	5.14606e-06	mCG
Daphnia pulex	mRNA10735	229	104	0.454148	30	15	0	0	mCG
Daphnia pulex	mRNA27968	42	19	0.452381	6	3	0.000110862	0.00139416	mCG
Daphnia pulex	mRNA21564	144	65	0.451389	23	13	0	0	mCG
Daphnia pulex	mRNA9358	144	65	0.451389	14	8	2.92451e-11	1.73315e-09	mCG
Daphnia pulex	mRNA29775	231	104	0.450216	23	8	4.13307e-09	1.45109e-07	mCG
Daphnia pulex	mRNA20151	140	63	0.45	14	8	2.92451e-11	1.73315e-09	mCG
Daphnia pulex	mRNA22765	69	31	0.449275	12	4	4.56743e-05	0.000624526	mCG
Daphnia pulex	mRNA27950	69	31	0.449275	9	4	1.21395e-05	0.000188663	mCG
Daphnia pulex	mRNA26069	49	22	0.44898	8	5	9.9437e-08	2.56429e-06	mCG
Daphnia pulex	mRNA3862	107	48	0.448598	11	8	1.68621e-12	1.32913e-10	mCG
Daphnia pulex	mRNA14175	29	13	0.448276	6	3	0.000110862	0.00139416	mCG
Daphnia pulex	mRNA24562	145	65	0.448276	16	7	5.93221e-09	2.02957e-07	mCG
Daphnia pulex	mRNA8375	67	30	0.447761	5	2	0.00310412	0.0272161	mCG
Daphnia pulex	mRNA2320	105	47	0.447619	15	7	3.38997e-09	1.21315e-07	mCG
Daphnia pulex	mRNA29031	114	51	0.447368	14	6	8.842e-08	2.32573e-06	mCG
Daphnia pulex	mRNA23044	141	63	0.446809	15	9	8.73301e-13	7.46951e-11	mCG
Daphnia pulex	mRNA29570	141	63	0.446809	19	10	2.74891e-13	2.67786e-11	mCG
Daphnia pulex	mRNA18202	56	25	0.446429	8	4	6.84211e-06	0.000112038	mCG
Daphnia pulex	mRNA3159	27	12	0.444444	2	2	0.000321803	0.00358848	mCG
Daphnia pulex	mRNA8965	72	32	0.444444	12	5	1.32426e-06	2.59051e-05	mCG
Daphnia pulex	mRNA9853	18	8	0.444444	5	3	5.61856e-05	0.000750386	mCG
Daphnia pulex	mRNA13323	268	119	0.44403	16	10	2.5091e-14	3.10357e-12	mCG
Daphnia pulex	mRNA15783	106	47	0.443396	17	8	2.25615e-10	1.09494e-08	mCG
Daphnia pulex	mRNA1539	88	39	0.443182	12	6	2.80606e-08	8.22385e-07	mCG
Daphnia pulex	mRNA6207	262	116	0.442748	24	11	1.24567e-13	1.35953e-11	mCG
Daphnia pulex	mRNA16008	61	27	0.442623	8	3	0.000302144	0.00344247	mCG
Daphnia pulex	mRNA5717	52	23	0.442308	12	5	1.32426e-06	2.59051e-05	mCG
Daphnia pulex	mRNA6891	111	49	0.441441	11	4	3.08909e-05	0.00043649	mCG
Daphnia pulex	mRNA23602	1019	449	0.440628	72	22	0	0	mCG
Daphnia pulex	mRNA6658	50	22	0.44	9	3	0.000447146	0.0048148	mCG
Daphnia pulex	mRNA22832	141	62	0.439716	9	7	2.08511e-11	1.29956e-09	mCG
Daphnia pulex	mRNA3740	32	14	0.4375	5	3	5.61856e-05	0.000750386	mCG
Daphnia pulex	mRNA1112	174	76	0.436782	20	11	8.88178e-15	1.35588e-12	mCG
Daphnia pulex	mRNA16930	71	31	0.43662	13	8	1.27365e-11	8.34793e-10	mCG
Daphnia pulex	mRNA10422	39	17	0.435897	7	3	0.000191406	0.00228211	mCG
Daphnia pulex	mRNA21801	62	27	0.435484	6	2	0.00460075	0.0388551	mCG
Daphnia pulex	mRNA13132	154	67	0.435065	19	9	1.51039e-11	9.58701e-10	mCG
Daphnia pulex	mRNA30760	403	175	0.434243	26	10	1.40946e-11	9.0899e-10	mCG
Daphnia pulex	mRNA9021	83	36	0.433735	17	8	2.25615e-10	1.09494e-08	mCG
Daphnia pulex	mRNA19942	309	134	0.433657	17	7	9.92682e-09	3.18821e-07	mCG
Daphnia pulex	mRNA8903	90	39	0.433333	14	8	2.92451e-11	1.73315e-09	mCG
Daphnia pulex	mRNA26711	538	233	0.433086	40	23	0	0	mCG
Daphnia pulex	mRNA22300	148	64	0.432432	17	9	4.10605e-12	2.99208e-10	mCG
Daphnia pulex	mRNA18656	162	70	0.432099	14	9	3.55049e-13	3.34523e-11	mCG
Daphnia pulex	mRNA22937	88	38	0.431818	12	6	2.80606e-08	8.22385e-07	mCG
Daphnia pulex	mRNA24737	44	19	0.431818	9	4	1.21395e-05	0.000188663	mCG
Daphnia pulex	mRNA11669	225	97	0.431111	16	8	1.21376e-10	6.2289e-09	mCG
Daphnia pulex	mRNA8647	325	140	0.430769	22	13	0	0	mCG
Daphnia pulex	mRNA21604	107	46	0.429907	14	6	8.842e-08	2.32573e-06	mCG
Daphnia pulex	mRNA20461	191	82	0.429319	19	7	2.49206e-08	7.43915e-07	mCG
Daphnia pulex	mRNA6691	84	36	0.428571	9	5	2.20393e-07	5.14606e-06	mCG
Daphnia pulex	mRNA12717	145	62	0.427586	17	7	9.92682e-09	3.18821e-07	mCG
Daphnia pulex	mRNA15629	412	176	0.427184	38	18	0	0	mCG
Daphnia pulex	mRNA24998	157	67	0.426752	18	9	8.07965e-12	5.52071e-10	mCG
Daphnia pulex	mRNA16765	80	34	0.425	15	6	1.45107e-07	3.52465e-06	mCG
Daphnia pulex	mRNA18441	200	85	0.425	25	6	4.40057e-06	7.55457e-05	mCG
Daphnia pulex	mRNA26798	40	17	0.425	6	4	1.50911e-06	2.882e-05	mCG
Daphnia pulex	mRNA9686	729	309	0.423868	28	16	0	0	mCG
Daphnia pulex	mRNA21731	208	88	0.423077	12	9	4.03011e-14	4.86031e-12	mCG
Daphnia pulex	mRNA4756	83	35	0.421687	13	5	2.11984e-06	3.92106e-05	mCG
Daphnia pulex	mRNA16804	19	8	0.421053	5	4	5.10355e-07	1.08529e-05	mCG
Daphnia pulex	mRNA24478	114	48	0.421053	14	7	1.83676e-09	6.96854e-08	mCG
Daphnia pulex	mRNA512	126	53	0.420635	13	7	9.33003e-10	3.88001e-08	mCG
Daphnia pulex	mRNA29741	50	21	0.42	8	4	6.84211e-06	0.000112038	mCG
Daphnia pulex	mRNA20799	555	233	0.41982	32	15	0	0	mCG
Daphnia pulex	mRNA18711	31	13	0.419355	8	4	6.84211e-06	0.000112038	mCG
Daphnia pulex	mRNA1771	167	70	0.419162	30	10	7.46616e-11	3.9666e-09	mCG
Daphnia pulex	mRNA8127	43	18	0.418605	5	3	5.61856e-05	0.000750386	mCG
Daphnia pulex	mRNA24666	55	23	0.418182	7	5	3.78543e-08	1.07291e-06	mCG
Daphnia pulex	mRNA9944	256	107	0.417969	20	10	5.41012e-13	4.86911e-11	mCG
Daphnia pulex	mRNA10754	579	242	0.417962	35	16	0	0	mCG
Daphnia pulex	mRNA798	393	164	0.417303	21	10	1.01597e-12	8.50871e-11	mCG
Daphnia pulex	mRNA10694	151	63	0.417219	21	8	1.77118e-09	6.92398e-08	mCG
Daphnia pulex	mRNA7968	312	130	0.416667	18	10	1.32339e-13	1.38783e-11	mCG
Daphnia pulex	mRNA27991	130	54	0.415385	18	6	5.13846e-07	1.08529e-05	mCG
Daphnia pulex	mRNA30297	123	51	0.414634	20	6	1.04026e-06	2.07708e-05	mCG
Daphnia pulex	mRNA28154	210	87	0.414286	14	6	8.842e-08	2.32573e-06	mCG
Daphnia pulex	mRNA18648	157	65	0.414013	12	6	2.80606e-08	8.22385e-07	mCG
Daphnia pulex	mRNA22195	29	12	0.413793	8	3	0.000302144	0.00344247	mCG
Daphnia pulex	mRNA2567	29	12	0.413793	5	3	5.61856e-05	0.000750386	mCG
Daphnia pulex	mRNA25224	46	19	0.413043	6	2	0.00460075	0.0388551	mCG
Daphnia pulex	mRNA29754	233	96	0.412017	18	7	1.59896e-08	4.92552e-07	mCG
Daphnia pulex	mRNA16399	535	220	0.411215	36	20	0	0	mCG
Daphnia pulex	mRNA18420	229	94	0.41048	23	8	4.13307e-09	1.45109e-07	mCG
Daphnia pulex	mRNA10644	342	140	0.409357	31	16	0	0	mCG
Daphnia pulex	mRNA30504	198	81	0.409091	18	6	5.13846e-07	1.08529e-05	mCG
Daphnia pulex	mRNA8876	335	137	0.408955	25	10	8.81717e-12	5.95715e-10	mCG
Daphnia pulex	mRNA12904	93	38	0.408602	13	4	6.50318e-05	0.000858548	mCG
Daphnia pulex	mRNA146	235	96	0.408511	22	10	1.83231e-12	1.41652e-10	mCG
Daphnia pulex	mRNA18467	98	40	0.408163	15	6	1.45107e-07	3.52465e-06	mCG
Daphnia pulex	mRNA23205	381	155	0.406824	35	15	0	0	mCG
Daphnia pulex	mRNA20018	123	50	0.406504	18	8	3.99644e-10	1.82565e-08	mCG
Daphnia pulex	mRNA20102	490	199	0.406122	39	13	1.04583e-13	1.16246e-11	mCG
Daphnia pulex	mRNA27221	138	56	0.405797	19	6	7.39504e-07	1.52321e-05	mCG
Daphnia pulex	mRNA29719	548	222	0.405109	42	17	0	0	mCG
Daphnia pulex	mRNA2560	163	66	0.404908	14	7	1.83676e-09	6.96854e-08	mCG
Daphnia pulex	mRNA281	57	23	0.403509	8	4	6.84211e-06	0.000112038	mCG
Daphnia pulex	mRNA2548	127	51	0.401575	17	8	2.25615e-10	1.09494e-08	mCG
Daphnia pulex	mRNA25988	15	6	0.4	3	2	0.000953864	0.00942918	mCG
Daphnia pulex	mRNA6548	15	6	0.4	2	2	0.000321803	0.00358848	mCG
Daphnia pulex	mRNA6681	120	48	0.4	13	7	9.33003e-10	3.88001e-08	mCG
Daphnia pulex	mRNA16920	366	146	0.398907	21	9	4.65212e-11	2.55602e-09	mCG
Daphnia pulex	mRNA3376	191	76	0.397906	24	6	3.39634e-06	6.00585e-05	mCG
Daphnia pulex	mRNA27218	166	66	0.39759	16	8	1.21376e-10	6.2289e-09	mCG
Daphnia pulex	mRNA19022	58	23	0.396552	6	4	1.50911e-06	2.882e-05	mCG
Daphnia pulex	mRNA11908	53	21	0.396226	13	5	2.11984e-06	3.92106e-05	mCG
Daphnia pulex	mRNA29804	81	32	0.395062	11	6	1.42491e-08	4.45191e-07	mCG
Daphnia pulex	mRNA381	152	60	0.394737	17	6	3.47894e-07	7.74811e-06	mCG
Daphnia pulex	mRNA8829	33	13	0.393939	5	3	5.61856e-05	0.000750386	mCG
Daphnia pulex	mRNA2858	89	35	0.393258	11	6	1.42491e-08	4.45191e-07	mCG
Daphnia pulex	mRNA21821	130	51	0.392308	13	4	6.50318e-05	0.000858548	mCG
Daphnia pulex	mRNA17778	227	89	0.39207	27	11	6.19282e-13	5.37305e-11	mCG
Daphnia pulex	mRNA14597	87	34	0.390805	14	4	8.97451e-05	0.001151	mCG
Daphnia pulex	mRNA7467	192	75	0.390625	22	10	1.83231e-12	1.41652e-10	mCG
Daphnia pulex	mRNA791	41	16	0.390244	8	4	6.84211e-06	0.000112038	mCG
Daphnia pulex	mRNA5181	18	7	0.388889	2	2	0.000321803	0.00358848	mCG
Daphnia pulex	mRNA10766	67	26	0.38806	12	4	4.56743e-05	0.000624526	mCG
Daphnia pulex	mRNA25965	600	232	0.386667	43	13	4.40536e-13	4.1026e-11	mCG
Daphnia pulex	mRNA29397	600	232	0.386667	61	16	1.08802e-14	1.45794e-12	mCG
Daphnia pulex	mRNA8107	132	51	0.386364	11	5	7.84174e-07	1.60699e-05	mCG
Daphnia pulex	mRNA11284	442	170	0.384615	29	15	0	0	mCG
Daphnia pulex	mRNA4672	13	5	0.384615	3	2	0.000953864	0.00942918	mCG
Daphnia pulex	mRNA983	78	30	0.384615	9	5	2.20393e-07	5.14606e-06	mCG
Daphnia pulex	mRNA18650	418	160	0.382775	25	11	2.18825e-13	2.20477e-11	mCG
Daphnia pulex	mRNA12740	34	13	0.382353	4	2	0.00188495	0.0174731	mCG
Daphnia pulex	mRNA19030	261	99	0.37931	24	10	5.37781e-12	3.77072e-10	mCG
Daphnia pulex	mRNA6747	66	25	0.378788	13	5	2.11984e-06	3.92106e-05	mCG
Daphnia pulex	mRNA20115	386	146	0.378238	21	9	4.65212e-11	2.55602e-09	mCG
Daphnia pulex	mRNA5880	297	112	0.377104	23	10	3.189e-12	2.37404e-10	mCG
Daphnia pulex	mRNA18716	191	72	0.376963	31	12	1.14131e-13	1.257e-11	mCG
Daphnia pulex	mRNA294	133	50	0.37594	21	8	1.77118e-09	6.92398e-08	mCG
Daphnia pulex	mRNA15128	32	12	0.375	6	2	0.00460075	0.0388551	mCG
Daphnia pulex	mRNA24723	32	12	0.375	4	2	0.00188495	0.0174731	mCG
Daphnia pulex	mRNA9839	518	193	0.372587	25	15	0	0	mCG
Daphnia pulex	mRNA16652	188	70	0.37234	15	6	1.45107e-07	3.52465e-06	mCG
Daphnia pulex	mRNA8438	476	177	0.371849	42	12	7.44727e-12	5.13223e-10	mCG
Daphnia pulex	mRNA21687	417	155	0.371703	23	6	2.58681e-06	4.67369e-05	mCG
Daphnia pulex	mRNA25649	732	272	0.371585	61	18	0	0	mCG
Daphnia pulex	mRNA5156	35	13	0.371429	6	2	0.00460075	0.0388551	mCG
Daphnia pulex	mRNA27551	124	46	0.370968	18	8	3.99644e-10	1.82565e-08	mCG
Daphnia pulex	mRNA21886	275	102	0.370909	31	6	1.6682e-05	0.000253862	mCG
Daphnia pulex	mRNA20750	81	30	0.37037	10	4	1.9943e-05	0.00029748	mCG
Daphnia pulex	mRNA8734	281	104	0.370107	21	6	1.43408e-06	2.78519e-05	mCG
Daphnia pulex	mRNA23204	119	44	0.369748	17	7	9.92682e-09	3.18821e-07	mCG
Daphnia pulex	mRNA6141	19	7	0.368421	4	2	0.00188495	0.0174731	mCG
Daphnia pulex	mRNA18980	155	57	0.367742	17	9	4.10605e-12	2.99208e-10	mCG
Daphnia pulex	mRNA3295	49	18	0.367347	6	2	0.00460075	0.0388551	mCG
Daphnia pulex	mRNA27322	613	225	0.367047	42	16	0	0	mCG
Daphnia pulex	mRNA6572	188	69	0.367021	24	7	1.582e-07	3.81819e-06	mCG
Daphnia pulex	mRNA6424	486	178	0.366255	41	13	2.1938e-13	2.20477e-11	mCG
Daphnia pulex	mRNA19282	153	56	0.366013	19	7	2.49206e-08	7.43915e-07	mCG
Daphnia pulex	mRNA16468	74	27	0.364865	12	8	4.97802e-12	3.54188e-10	mCG
Daphnia pulex	mRNA23457	33	12	0.363636	10	4	1.9943e-05	0.00029748	mCG
Daphnia pulex	mRNA30055	33	12	0.363636	8	3	0.000302144	0.00344247	mCG
Daphnia pulex	mRNA479	198	72	0.363636	21	8	1.77118e-09	6.92398e-08	mCG
Daphnia pulex	mRNA15913	196	71	0.362245	23	6	2.58681e-06	4.67369e-05	mCG
Daphnia pulex	mRNA17378	105	38	0.361905	16	5	6.878e-06	0.000112093	mCG
Daphnia pulex	mRNA8401	83	30	0.361446	9	5	2.20393e-07	5.14606e-06	mCG
Daphnia pulex	mRNA23578	336	121	0.360119	24	8	6.10105e-09	2.06392e-07	mCG
Daphnia pulex	mRNA18321	567	203	0.358025	56	20	0	0	mCG
Daphnia pulex	mRNA26896	28	10	0.357143	6	2	0.00460075	0.0388551	mCG
Daphnia pulex	mRNA29609	14	5	0.357143	3	2	0.000953864	0.00942918	mCG
Daphnia pulex	mRNA9435	56	20	0.357143	4	2	0.00188495	0.0174731	mCG
Daphnia pulex	mRNA3433	255	91	0.356863	23	8	4.13307e-09	1.45109e-07	mCG
Daphnia pulex	mRNA343	129	46	0.356589	17	8	2.25615e-10	1.09494e-08	mCG
Daphnia pulex	mRNA498	253	90	0.355731	16	11	2.22045e-16	4.28457e-14	mCG
Daphnia pulex	mRNA567	76	27	0.355263	4	2	0.00188495	0.0174731	mCG
Daphnia pulex	mRNA20305	130	46	0.353846	15	6	1.45107e-07	3.52465e-06	mCG
Daphnia pulex	mRNA26753	797	282	0.353827	50	11	1.21309e-09	4.91758e-08	mCG
Daphnia pulex	mRNA18841	297	105	0.353535	32	18	0	0	mCG
Daphnia pulex	mRNA27223	184	65	0.353261	27	10	2.20213e-11	1.3481e-09	mCG
Daphnia pulex	mRNA18329	136	48	0.352941	18	9	8.07965e-12	5.52071e-10	mCG
Daphnia pulex	mRNA24642	153	54	0.352941	20	6	1.04026e-06	2.07708e-05	mCG
Daphnia pulex	mRNA27274	34	12	0.352941	3	2	0.000953864	0.00942918	mCG
Daphnia pulex	mRNA23789	482	170	0.352697	25	7	2.16289e-07	5.0996e-06	mCG
Daphnia pulex	mRNA12866	207	73	0.352657	26	12	8.43769e-15	1.29629e-12	mCG
Daphnia pulex	mRNA4852	247	87	0.352227	31	10	1.08422e-10	5.62397e-09	mCG
Daphnia pulex	mRNA15395	230	81	0.352174	19	5	1.75051e-05	0.00026422	mCG
Daphnia pulex	mRNA11030	54	19	0.351852	8	4	6.84211e-06	0.000112038	mCG
Daphnia pulex	mRNA8623	742	261	0.351752	38	16	0	0	mCG
Daphnia pulex	mRNA11164	202	71	0.351485	28	14	0	0	mCG
Daphnia pulex	mRNA2269	348	122	0.350575	36	10	5.72493e-10	2.51521e-08	mCG
Daphnia pulex	mRNA12604	97	34	0.350515	16	7	5.93221e-09	2.02957e-07	mCG
Daphnia pulex	mRNA28235	317	111	0.350158	26	9	4.55968e-10	2.04804e-08	mCG
Daphnia pulex	mRNA26556	337	118	0.350148	32	8	7.67653e-08	2.05503e-06	mCG
Daphnia pulex	mRNA27702	60	21	0.35	9	4	1.21395e-05	0.000188663	mCG
Daphnia pulex	mRNA1369	63	22	0.349206	10	4	1.9943e-05	0.00029748	mCG
Daphnia pulex	mRNA14114	169	59	0.349112	15	5	4.80007e-06	8.19374e-05	mCG
Daphnia pulex	mRNA14001	553	193	0.349005	32	13	5.10703e-15	8.15771e-13	mCG
Daphnia pulex	mRNA18975	1476	515	0.348916	42	20	0	0	mCG
Daphnia pulex	mRNA8447	364	127	0.348901	31	10	1.08422e-10	5.62397e-09	mCG
Daphnia pulex	mRNA15914	301	105	0.348837	26	10	1.40946e-11	9.0899e-10	mCG
Daphnia pulex	mRNA22304	198	69	0.348485	19	8	6.7931e-10	2.94693e-08	mCG
Daphnia pulex	mRNA3660	198	69	0.348485	16	6	2.28611e-07	5.30203e-06	mCG
Daphnia pulex	mRNA22870	265	92	0.34717	22	10	1.83231e-12	1.41652e-10	mCG
Daphnia pulex	mRNA30185	343	119	0.346939	41	15	2.22045e-16	4.28457e-14	mCG
Daphnia pulex	mRNA19568	263	91	0.346008	20	8	1.11417e-09	4.53184e-08	mCG
Daphnia pulex	mRNA7780	58	20	0.344828	11	4	3.08909e-05	0.00043649	mCG
Daphnia pulex	mRNA10686	102	35	0.343137	9	5	2.20393e-07	5.14606e-06	mCG
Daphnia pulex	mRNA8557	266	91	0.342105	28	10	3.36982e-11	1.89906e-09	mCG
Daphnia pulex	mRNA8387	690	236	0.342029	53	18	0	0	mCG
Daphnia pulex	mRNA331	50	17	0.34	3	2	0.000953864	0.00942918	mCG
Daphnia pulex	mRNA13180	821	279	0.339829	28	11	1.0032e-12	8.43105e-11	mCG
Daphnia pulex	mRNA26308	262	89	0.339695	16	6	2.28611e-07	5.30203e-06	mCG
Daphnia pulex	mRNA19207	159	54	0.339623	21	7	5.57235e-08	1.53081e-06	mCG
Daphnia pulex	mRNA24914	271	92	0.339483	20	8	1.11417e-09	4.53184e-08	mCG
Daphnia pulex	mRNA28202	127	43	0.338583	17	6	3.47894e-07	7.74811e-06	mCG
Daphnia pulex	mRNA4614	202	68	0.336634	24	9	1.97102e-10	9.70223e-09	mCG
Daphnia pulex	mRNA20639	131	44	0.335878	15	3	0.00223441	0.0203143	mCG
Daphnia pulex	mRNA17653	164	55	0.335366	29	9	1.39206e-09	5.59606e-08	mCG
Daphnia pulex	mRNA18947	51	17	0.333333	6	4	1.50911e-06	2.882e-05	mCG
Daphnia pulex	mRNA25348	63	21	0.333333	12	4	4.56743e-05	0.000624526	mCG
Daphnia pulex	mRNA4375	69	23	0.333333	14	4	8.97451e-05	0.001151	mCG
Daphnia pulex	mRNA6931	177	59	0.333333	15	4	0.000120634	0.00149907	mCG
Daphnia pulex	mRNA7409	270	90	0.333333	22	10	1.83231e-12	1.41652e-10	mCG
Daphnia pulex	mRNA7907	39	13	0.333333	5	2	0.00310412	0.0272161	mCG
Daphnia pulex	mRNA2568	187	62	0.331551	18	8	3.99644e-10	1.82565e-08	mCG
Daphnia pulex	mRNA28676	148	49	0.331081	14	8	2.92451e-11	1.73315e-09	mCG
Daphnia pulex	mRNA28230	290	96	0.331034	40	10	1.78808e-09	6.96746e-08	mCG
Daphnia pulex	mRNA25336	336	111	0.330357	21	8	1.77118e-09	6.92398e-08	mCG
Daphnia pulex	mRNA19662	109	36	0.330275	13	7	9.33003e-10	3.88001e-08	mCG
Daphnia pulex	mRNA9252	470	155	0.329787	43	25	0	0	mCG
Daphnia pulex	mRNA184	723	238	0.329184	68	21	0	0	mCG
Daphnia pulex	mRNA18932	228	75	0.328947	26	11	3.73035e-13	3.50101e-11	mCG
Daphnia pulex	mRNA21664	137	45	0.328467	12	6	2.80606e-08	8.22385e-07	mCG
Daphnia pulex	mRNA795	376	123	0.327128	28	10	3.36982e-11	1.89906e-09	mCG
Daphnia pulex	mRNA27056	254	83	0.326772	39	11	6.52733e-11	3.49865e-09	mCG
Daphnia pulex	mRNA27632	202	66	0.326733	26	9	4.55968e-10	2.04804e-08	mCG
Daphnia pulex	mRNA29186	147	48	0.326531	19	8	6.7931e-10	2.94693e-08	mCG
Daphnia pulex	mRNA19118	356	116	0.325843	35	9	8.90444e-09	2.90236e-07	mCG
Daphnia pulex	mRNA14123	338	110	0.325444	18	6	5.13846e-07	1.08529e-05	mCG
Daphnia pulex	mRNA21213	421	137	0.325416	29	11	1.58962e-12	1.27381e-10	mCG
Daphnia pulex	mRNA18151	77	25	0.324675	9	4	1.21395e-05	0.000188663	mCG
Daphnia pulex	mRNA22175	145	47	0.324138	17	7	9.92682e-09	3.18821e-07	mCG
Daphnia pulex	mRNA19864	142	46	0.323944	6	5	1.09796e-08	3.48457e-07	mCG
Daphnia pulex	mRNA24725	454	147	0.323789	36	11	2.45877e-11	1.49384e-09	mCG
Daphnia pulex	mRNA1019	65	21	0.323077	7	5	3.78543e-08	1.07291e-06	mCG
Daphnia pulex	mRNA1451	31	10	0.322581	6	2	0.00460075	0.0388551	mCG
Daphnia pulex	mRNA27773	59	19	0.322034	8	5	9.9437e-08	2.56429e-06	mCG
Daphnia pulex	mRNA10935	171	55	0.321637	17	4	0.000204385	0.0024213	mCG
Daphnia pulex	mRNA23347	227	73	0.321586	18	7	1.59896e-08	4.92552e-07	mCG
Daphnia pulex	mRNA30184	619	199	0.321486	55	14	7.79488e-13	6.7388e-11	mCG
Daphnia pulex	mRNA19062	414	133	0.321256	20	8	1.11417e-09	4.53184e-08	mCG
Daphnia pulex	mRNA12475	190	61	0.321053	16	6	2.28611e-07	5.30203e-06	mCG
Daphnia pulex	mRNA28474	159	51	0.320755	13	4	6.50318e-05	0.000858548	mCG
Daphnia pulex	mRNA18958	131	42	0.320611	18	7	1.59896e-08	4.92552e-07	mCG
Daphnia pulex	mRNA15779	100	32	0.32	10	3	0.000630233	0.00658061	mCG
Daphnia pulex	mRNA11904	222	71	0.31982	17	6	3.47894e-07	7.74811e-06	mCG
Daphnia pulex	mRNA6479	413	132	0.319613	37	13	4.75175e-14	5.67388e-12	mCG
Daphnia pulex	mRNA16122	194	62	0.319588	38	10	1.0304e-09	4.25569e-08	mCG
Daphnia pulex	mRNA20014	72	23	0.319444	11	4	3.08909e-05	0.00043649	mCG
Daphnia pulex	mRNA28041	166	53	0.319277	18	6	5.13846e-07	1.08529e-05	mCG
Daphnia pulex	mRNA14598	320	102	0.31875	41	10	2.32648e-09	8.56715e-08	mCG
Daphnia pulex	mRNA26103	374	119	0.318182	34	8	1.28338e-07	3.16838e-06	mCG
Daphnia pulex	mRNA7989	88	28	0.318182	11	4	3.08909e-05	0.00043649	mCG
Daphnia pulex	mRNA28129	41	13	0.317073	10	3	0.000630233	0.00658061	mCG
Daphnia pulex	mRNA24543	120	38	0.316667	14	4	8.97451e-05	0.001151	mCG
Daphnia pulex	mRNA26710	628	198	0.315287	45	17	0	0	mCG
Daphnia pulex	mRNA2309	92	29	0.315217	18	7	1.59896e-08	4.92552e-07	mCG
Daphnia pulex	mRNA29869	127	40	0.314961	11	8	1.68621e-12	1.32913e-10	mCG
Daphnia pulex	mRNA28124	89	28	0.314607	17	5	9.59888e-06	0.000152019	mCG
Daphnia pulex	mRNA10765	102	32	0.313725	18	6	5.13846e-07	1.08529e-05	mCG
Daphnia pulex	mRNA2075	115	36	0.313043	12	6	2.80606e-08	8.22385e-07	mCG
Daphnia pulex	mRNA11753	64	20	0.3125	8	4	6.84211e-06	0.000112038	mCG
Daphnia pulex	mRNA15114	240	75	0.3125	27	10	2.20213e-11	1.3481e-09	mCG
Daphnia pulex	mRNA6044	160	50	0.3125	15	5	4.80007e-06	8.19374e-05	mCG
Daphnia pulex	mRNA21892	170	53	0.311765	23	6	2.58681e-06	4.67369e-05	mCG
Daphnia pulex	mRNA18520	244	76	0.311475	33	12	2.77556e-13	2.67786e-11	mCG
Daphnia pulex	mRNA26171	183	57	0.311475	22	7	8.04495e-08	2.13941e-06	mCG
Daphnia pulex	mRNA29518	142	44	0.309859	20	8	1.11417e-09	4.53184e-08	mCG
Daphnia pulex	mRNA21683	113	35	0.309735	15	6	1.45107e-07	3.52465e-06	mCG
Daphnia pulex	mRNA24095	543	168	0.309392	59	17	2.22045e-16	4.28457e-14	mCG
Daphnia pulex	mRNA2236	246	76	0.308943	20	6	1.04026e-06	2.07708e-05	mCG
Daphnia pulex	mRNA26805	156	48	0.307692	23	8	4.13307e-09	1.45109e-07	mCG
Daphnia pulex	mRNA831	114	35	0.307018	17	7	9.92682e-09	3.18821e-07	mCG
Daphnia pulex	mRNA29913	215	66	0.306977	31	10	1.08422e-10	5.62397e-09	mCG
Daphnia pulex	mRNA16644	186	57	0.306452	18	6	5.13846e-07	1.08529e-05	mCG
Daphnia pulex	mRNA13170	271	83	0.306273	23	8	4.13307e-09	1.45109e-07	mCG
Daphnia pulex	mRNA19374	343	105	0.306122	32	14	1.11022e-16	2.3085e-14	mCG
Daphnia pulex	mRNA777	49	15	0.306122	5	2	0.00310412	0.0272161	mCG
Daphnia pulex	mRNA7985	317	97	0.305994	26	8	1.25511e-08	3.95729e-07	mCG
Daphnia pulex	mRNA22349	233	71	0.304721	24	7	1.582e-07	3.81819e-06	mCG
Daphnia pulex	mRNA7776	325	99	0.304615	30	14	0	0	mCG
Daphnia pulex	mRNA15802	23	7	0.304348	5	2	0.00310412	0.0272161	mCG
Daphnia pulex	mRNA3768	745	226	0.303356	36	11	2.45877e-11	1.49384e-09	mCG
Daphnia pulex	mRNA2044	465	141	0.303226	43	11	2.09685e-10	1.03006e-08	mCG
Daphnia pulex	mRNA863	238	72	0.302521	17	7	9.92682e-09	3.18821e-07	mCG
Daphnia pulex	mRNA8571	268	81	0.302239	36	12	9.31477e-13	7.88324e-11	mCG
Daphnia pulex	mRNA170	149	45	0.302013	19	7	2.49206e-08	7.43915e-07	mCG
Daphnia pulex	mRNA3754	159	48	0.301887	12	6	2.80606e-08	8.22385e-07	mCG
Daphnia pulex	mRNA14758	262	79	0.301527	30	12	7.11653e-14	8.17384e-12	mCG
Daphnia pulex	mRNA21657	453	136	0.300221	33	12	2.77556e-13	2.67786e-11	mCG
Daphnia pulex	mRNA27982	220	66	0.3	23	8	4.13307e-09	1.45109e-07	mCG
Daphnia pulex	mRNA24841	234	70	0.299145	29	11	1.58962e-12	1.27381e-10	mCG
Daphnia pulex	mRNA2590	319	95	0.297806	32	10	1.55141e-10	7.81211e-09	mCG
Daphnia pulex	mRNA29724	215	64	0.297674	19	9	1.51039e-11	9.58701e-10	mCG
Daphnia pulex	mRNA12728	111	33	0.297297	14	4	8.97451e-05	0.001151	mCG
Daphnia pulex	mRNA622	313	93	0.297125	36	14	8.88178e-16	1.59872e-13	mCG
Daphnia pulex	mRNA14915	358	106	0.296089	36	12	9.31477e-13	7.88324e-11	mCG
Daphnia pulex	mRNA20297	348	103	0.295977	36	15	0	0	mCG
Daphnia pulex	mRNA5261	254	75	0.295276	16	5	6.878e-06	0.000112093	mCG
Daphnia pulex	mRNA2502	261	77	0.295019	25	13	1.11022e-16	2.3085e-14	mCG
Daphnia pulex	mRNA15571	173	51	0.294798	24	5	5.93769e-05	0.00078951	mCG
Daphnia pulex	mRNA28836	336	99	0.294643	37	9	1.51885e-08	4.72097e-07	mCG
Daphnia pulex	mRNA17339	334	98	0.293413	33	12	2.77556e-13	2.67786e-11	mCG
Daphnia pulex	mRNA1102	198	58	0.292929	35	11	1.73593e-11	1.09609e-09	mCG
Daphnia pulex	mRNA26370	65	19	0.292308	11	3	0.000854986	0.00861055	mCG
Daphnia pulex	mRNA15415	89	26	0.292135	11	3	0.000854986	0.00861055	mCG
Daphnia pulex	mRNA663	346	101	0.291908	21	6	1.43408e-06	2.78519e-05	mCG
Daphnia pulex	mRNA22270	305	89	0.291803	25	11	2.18825e-13	2.20477e-11	mCG
Daphnia pulex	mRNA1257	120	35	0.291667	21	5	2.97307e-05	0.000424071	mCG
Daphnia pulex	mRNA11321	103	30	0.291262	8	5	9.9437e-08	2.56429e-06	mCG
Daphnia pulex	mRNA587	433	126	0.290993	24	10	5.37781e-12	3.77072e-10	mCG
Daphnia pulex	mRNA18936	148	43	0.290541	24	8	6.10105e-09	2.06392e-07	mCG
Daphnia pulex	mRNA16223	248	72	0.290323	20	9	2.70191e-11	1.62925e-09	mCG
Daphnia pulex	mRNA12692	162	47	0.290123	14	6	8.842e-08	2.32573e-06	mCG
Daphnia pulex	mRNA18551	362	105	0.290055	35	16	0	0	mCG
Daphnia pulex	mRNA19354	121	35	0.289256	13	3	0.00144267	0.0137213	mCG
Daphnia pulex	mRNA13551	277	80	0.288809	24	10	5.37781e-12	3.77072e-10	mCG
Daphnia pulex	mRNA7322	97	28	0.28866	7	4	3.47078e-06	6.08395e-05	mCG
Daphnia pulex	mRNA116	489	141	0.288344	55	15	3.87468e-14	4.72006e-12	mCG
Daphnia pulex	mRNA17195	59	17	0.288136	5	3	5.61856e-05	0.000750386	mCG
Daphnia pulex	mRNA11609	191	55	0.287958	28	10	3.36982e-11	1.89906e-09	mCG
Daphnia pulex	mRNA20085	139	40	0.28777	13	4	6.50318e-05	0.000858548	mCG
Daphnia pulex	mRNA30470	174	50	0.287356	26	6	5.63334e-06	9.46212e-05	mCG
Daphnia pulex	mRNA2374	248	71	0.28629	17	5	9.59888e-06	0.000152019	mCG
Daphnia pulex	mRNA27224	42	12	0.285714	6	2	0.00460075	0.0388551	mCG
Daphnia pulex	mRNA8743	63	18	0.285714	10	4	1.9943e-05	0.00029748	mCG
Daphnia pulex	mRNA15068	295	84	0.284746	19	5	1.75051e-05	0.00026422	mCG
Daphnia pulex	mRNA16089	1097	312	0.284412	61	21	0	0	mCG
Daphnia pulex	mRNA1101	359	102	0.284123	25	11	2.18825e-13	2.20477e-11	mCG
Daphnia pulex	mRNA24287	289	82	0.283737	30	11	2.4688e-12	1.86669e-10	mCG
Daphnia pulex	mRNA15004	353	100	0.283286	29	11	1.58962e-12	1.27381e-10	mCG
Daphnia pulex	mRNA28984	46	13	0.282609	7	3	0.000191406	0.00228211	mCG
Daphnia pulex	mRNA30630	478	135	0.282427	51	13	5.01676e-12	3.55895e-10	mCG
Daphnia pulex	mRNA9442	220	62	0.281818	21	9	4.65212e-11	2.55602e-09	mCG
Daphnia pulex	mRNA15577	32	9	0.28125	5	2	0.00310412	0.0272161	mCG
Daphnia pulex	mRNA2401	480	135	0.28125	24	8	6.10105e-09	2.06392e-07	mCG
Daphnia pulex	mRNA24734	96	27	0.28125	14	5	3.24841e-06	5.78669e-05	mCG
Daphnia pulex	mRNA18381	57	16	0.280702	7	4	3.47078e-06	6.08395e-05	mCG
Daphnia pulex	mRNA5695	114	32	0.280702	16	6	2.28611e-07	5.30203e-06	mCG
Daphnia pulex	mRNA8594	171	48	0.280702	14	9	3.55049e-13	3.34523e-11	mCG
Daphnia pulex	mRNA30711	82	23	0.280488	11	4	3.08909e-05	0.00043649	mCG
Daphnia pulex	mRNA203	407	114	0.280098	34	10	3.05172e-10	1.43205e-08	mCG
Daphnia pulex	mRNA13331	211	59	0.279621	25	8	8.82954e-09	2.88967e-07	mCG
Daphnia pulex	mRNA29258	297	83	0.279461	27	10	2.20213e-11	1.3481e-09	mCG
Daphnia pulex	mRNA5752	136	38	0.279412	18	7	1.59896e-08	4.92552e-07	mCG
Daphnia pulex	mRNA5062	208	58	0.278846	31	8	5.85024e-08	1.59624e-06	mCG
Daphnia pulex	mRNA8363	568	158	0.278169	36	6	4.08704e-05	0.000566875	mCG
Daphnia pulex	mRNA21584	342	95	0.277778	46	11	4.62821e-10	2.0711e-08	mCG
Daphnia pulex	mRNA26799	108	30	0.277778	13	5	2.11984e-06	3.92106e-05	mCG
Daphnia pulex	mRNA12818	224	62	0.276786	30	8	4.4105e-08	1.22559e-06	mCG
Daphnia pulex	mRNA23302	235	65	0.276596	23	5	4.77143e-05	0.000647647	mCG
Daphnia pulex	mRNA11302	152	42	0.276316	21	7	5.57235e-08	1.53081e-06	mCG
Daphnia pulex	mRNA13567	659	182	0.276176	46	14	4.996e-14	5.93614e-12	mCG
Daphnia pulex	mRNA7653	192	53	0.276042	25	6	4.40057e-06	7.55457e-05	mCG
Daphnia pulex	mRNA2780	29	8	0.275862	4	3	2.27805e-05	0.000333413	mCG
Daphnia pulex	mRNA11109	214	59	0.275701	24	12	2.44249e-15	4.23834e-13	mCG
Daphnia pulex	mRNA11041	753	207	0.2749	55	12	2.38011e-10	1.1368e-08	mCG
Daphnia pulex	mRNA18320	524	144	0.274809	53	9	4.17679e-07	9.15024e-06	mCG
Daphnia pulex	mRNA6875	153	42	0.27451	15	7	3.38997e-09	1.21315e-07	mCG
Daphnia pulex	mRNA8140	197	54	0.274112	22	7	8.04495e-08	2.13941e-06	mCG
Daphnia pulex	mRNA10004	686	188	0.274052	53	14	4.45199e-13	4.13008e-11	mCG
Daphnia pulex	mRNA4746	670	183	0.273134	55	23	0	0	mCG
Daphnia pulex	mRNA24726	180	49	0.272222	20	7	3.77394e-08	1.07291e-06	mCG
Daphnia pulex	mRNA30103	820	223	0.271951	58	22	0	0	mCG
Daphnia pulex	mRNA19084	372	101	0.271505	37	12	1.35592e-12	1.12002e-10	mCG
Daphnia pulex	mRNA150	140	38	0.271429	19	4	0.000323449	0.00359852	mCG
Daphnia pulex	mRNA25963	284	77	0.271127	37	8	2.60126e-07	5.95279e-06	mCG
Daphnia pulex	mRNA25900	358	97	0.27095	42	12	7.44727e-12	5.13223e-10	mCG
Daphnia pulex	mRNA314	504	136	0.269841	48	15	3.9968e-15	6.69464e-13	mCG
Daphnia pulex	mRNA11211	167	45	0.269461	18	6	5.13846e-07	1.08529e-05	mCG
Daphnia pulex	mRNA2213	26	7	0.269231	7	3	0.000191406	0.00228211	mCG
Daphnia pulex	mRNA19378	409	110	0.268949	38	13	7.09433e-14	8.17384e-12	mCG
Daphnia pulex	mRNA19634	212	57	0.268868	30	12	7.11653e-14	8.17384e-12	mCG
Daphnia pulex	mRNA5259	305	82	0.268852	26	10	1.40946e-11	9.0899e-10	mCG
Daphnia pulex	mRNA27615	335	90	0.268657	34	9	6.7228e-09	2.22739e-07	mCG
Daphnia pulex	mRNA27623	175	47	0.268571	10	4	1.9943e-05	0.00029748	mCG
Daphnia pulex	mRNA13335	362	97	0.267956	28	11	1.0032e-12	8.43105e-11	mCG
Daphnia pulex	mRNA23494	269	72	0.267658	42	10	3.00394e-09	1.08303e-07	mCG
Daphnia pulex	mRNA22600	146	39	0.267123	21	6	1.43408e-06	2.78519e-05	mCG
Daphnia pulex	mRNA28969	251	67	0.266932	27	9	6.72941e-10	2.93514e-08	mCG
Daphnia pulex	mRNA11161	241	64	0.26556	29	8	3.28655e-08	9.51639e-07	mCG
Daphnia pulex	mRNA14990	690	183	0.265217	36	12	9.31477e-13	7.88324e-11	mCG
Daphnia pulex	mRNA11657	166	44	0.26506	13	5	2.11984e-06	3.92106e-05	mCG
Daphnia pulex	mRNA16114	117	31	0.264957	16	7	5.93221e-09	2.02957e-07	mCG
Daphnia pulex	mRNA18232	204	54	0.264706	16	4	0.000158553	0.00192176	mCG
Daphnia pulex	mRNA22320	34	9	0.264706	5	2	0.00310412	0.0272161	mCG
Daphnia pulex	mRNA24702	567	150	0.26455	43	12	1.01595e-11	6.82585e-10	mCG
Daphnia pulex	mRNA2510	310	82	0.264516	30	11	2.4688e-12	1.86669e-10	mCG
Daphnia pulex	mRNA30547	121	32	0.264463	12	4	4.56743e-05	0.000624526	mCG
Daphnia pulex	mRNA11886	519	137	0.263969	64	12	1.53423e-09	6.11665e-08	mCG
Daphnia pulex	mRNA20017	417	110	0.263789	37	11	3.44165e-11	1.93052e-09	mCG
Daphnia pulex	mRNA6200	182	48	0.263736	23	7	1.13838e-07	2.83361e-06	mCG
Daphnia pulex	mRNA19124	402	106	0.263682	43	14	1.70974e-14	2.20529e-12	mCG
Daphnia pulex	mRNA15745	351	92	0.262108	40	9	3.18011e-08	9.25263e-07	mCG
Daphnia pulex	mRNA11829	126	33	0.261905	14	4	8.97451e-05	0.001151	mCG
Daphnia pulex	mRNA30162	84	22	0.261905	12	4	4.56743e-05	0.000624526	mCG
Daphnia pulex	mRNA8430	409	107	0.261614	32	16	0	0	mCG
Daphnia pulex	mRNA23959	65	17	0.261538	10	5	4.34208e-07	9.46935e-06	mCG
Daphnia pulex	mRNA584	176	46	0.261364	24	6	3.39634e-06	6.00585e-05	mCG
Daphnia pulex	mRNA10463	157	41	0.261146	20	9	2.70191e-11	1.62925e-09	mCG
Daphnia pulex	mRNA15919	46	12	0.26087	8	3	0.000302144	0.00344247	mCG
Daphnia pulex	mRNA16831	138	36	0.26087	13	3	0.00144267	0.0137213	mCG
Daphnia pulex	mRNA22831	372	97	0.260753	33	10	2.18975e-10	1.07351e-08	mCG
Daphnia pulex	mRNA11754	223	58	0.26009	18	4	0.00025904	0.00300387	mCG
Daphnia pulex	mRNA3402	924	240	0.25974	64	20	0	0	mCG
Daphnia pulex	mRNA28506	220	57	0.259091	24	8	6.10105e-09	2.06392e-07	mCG
Daphnia pulex	mRNA12995	506	131	0.258893	47	9	1.41507e-07	3.46512e-06	mCG
Daphnia pulex	mRNA15099	116	30	0.258621	11	5	7.84174e-07	1.60699e-05	mCG
Daphnia pulex	mRNA9323	568	146	0.257042	44	11	2.75e-10	1.30571e-08	mCG
Daphnia pulex	mRNA29124	148	38	0.256757	25	6	4.40057e-06	7.55457e-05	mCG
Daphnia pulex	mRNA11499	113	29	0.256637	13	3	0.00144267	0.0137213	mCG
Daphnia pulex	mRNA15870	219	56	0.255708	33	7	1.69488e-06	3.20631e-05	mCG
Daphnia pulex	mRNA26754	618	158	0.255663	59	13	3.72916e-11	2.08212e-09	mCG
Daphnia pulex	mRNA2271	181	46	0.254144	19	10	2.74891e-13	2.67786e-11	mCG
Daphnia pulex	mRNA2877	63	16	0.253968	7	4	3.47078e-06	6.08395e-05	mCG
Daphnia pulex	mRNA9845	538	136	0.252788	37	6	4.80384e-05	0.000651313	mCG
Daphnia pulex	mRNA30489	182	46	0.252747	22	5	3.79039e-05	0.000528464	mCG
Daphnia pulex	mRNA23234	305	77	0.252459	32	10	1.55141e-10	7.81211e-09	mCG
Daphnia pulex	mRNA29065	2009	507	0.252364	97	21	0	0	mCG
Daphnia pulex	mRNA12812	234	59	0.252137	23	5	4.77143e-05	0.000647647	mCG
Daphnia pulex	mRNA16581	365	92	0.252055	35	8	1.63725e-07	3.92941e-06	mCG
Daphnia pulex	mRNA26034	143	36	0.251748	23	7	1.13838e-07	2.83361e-06	mCG
Daphnia pulex	mRNA11306	159	40	0.251572	19	6	7.39504e-07	1.52321e-05	mCG
Daphnia pulex	mRNA1776	167	42	0.251497	21	8	1.77118e-09	6.92398e-08	mCG
Daphnia pulex	mRNA1211	1402	352	0.25107	66	14	1.15188e-11	7.69621e-10	mCG
Daphnia pulex	mRNA25763	463	116	0.25054	62	14	4.62785e-12	3.36216e-10	mCG
Daphnia pulex	mRNA28695	595	149	0.25042	47	13	1.58451e-12	1.27381e-10	mCG
Daphnia pulex	mRNA13009	132	33	0.25	17	4	0.000204385	0.0024213	mCG
Daphnia pulex	mRNA16411	228	57	0.25	22	8	2.73903e-09	9.91972e-08	mCG
Daphnia pulex	mRNA16593	88	22	0.25	13	4	6.50318e-05	0.000858548	mCG
Daphnia pulex	mRNA19251	136	34	0.25	24	6	3.39634e-06	6.00585e-05	mCG
Daphnia pulex	mRNA22176	832	208	0.25	56	15	5.19584e-14	6.14332e-12	mCG
Daphnia pulex	mRNA26109	28	7	0.25	5	2	0.00310412	0.0272161	mCG
Daphnia pulex	mRNA2890	104	26	0.25	16	3	0.00271345	0.0242492	mCG
Daphnia pulex	mRNA540	116	29	0.25	26	5	8.91894e-05	0.001151	mCG
Daphnia pulex	mRNA871	156	39	0.25	15	4	0.000120634	0.00149907	mCG
Daphnia pulex	mRNA7705	858	214	0.249417	75	18	1.33227e-15	2.38032e-13	mCG
Daphnia pulex	mRNA23435	269	67	0.249071	30	7	8.46682e-07	1.72483e-05	mCG
Daphnia pulex	mRNA5192	274	68	0.248175	24	8	6.10105e-09	2.06392e-07	mCG
Daphnia pulex	mRNA434	581	144	0.247849	51	14	2.4758e-13	2.45746e-11	mCG
Daphnia pulex	mRNA20327	445	110	0.247191	47	13	1.58451e-12	1.27381e-10	mCG
Daphnia pulex	mRNA28018	81	20	0.246914	11	3	0.000854986	0.00861055	mCG
Daphnia pulex	mRNA26121	77	19	0.246753	12	5	1.32426e-06	2.59051e-05	mCG
Daphnia pulex	mRNA11027	605	149	0.246281	64	16	2.4869e-14	3.10357e-12	mCG
Daphnia pulex	mRNA15934	528	130	0.246212	34	9	6.7228e-09	2.22739e-07	mCG
Daphnia pulex	mRNA11286	130	32	0.246154	20	4	0.000398563	0.00434599	mCG
Daphnia pulex	mRNA15414	191	47	0.246073	21	9	4.65212e-11	2.55602e-09	mCG
Daphnia pulex	mRNA7465	61	15	0.245902	6	2	0.00460075	0.0388551	mCG
Daphnia pulex	mRNA18136	354	87	0.245763	20	5	2.29934e-05	0.000335309	mCG
Daphnia pulex	mRNA26055	281	69	0.245552	34	12	4.21885e-13	3.94413e-11	mCG
Daphnia pulex	mRNA21494	269	66	0.245353	26	12	8.43769e-15	1.29629e-12	mCG
Daphnia pulex	mRNA17842	261	64	0.245211	22	8	2.73903e-09	9.91972e-08	mCG
Daphnia pulex	mRNA25138	522	128	0.245211	28	10	3.36982e-11	1.89906e-09	mCG
Daphnia pulex	mRNA14113	151	37	0.245033	12	4	4.56743e-05	0.000624526	mCG
Daphnia pulex	mRNA2927	413	101	0.244552	42	10	3.00394e-09	1.08303e-07	mCG
Daphnia pulex	mRNA15240	270	66	0.244444	26	6	5.63334e-06	9.46212e-05	mCG
Daphnia pulex	mRNA4602	41	10	0.243902	7	3	0.000191406	0.00228211	mCG
Daphnia pulex	mRNA21889	193	47	0.243523	25	7	2.16289e-07	5.0996e-06	mCG
Daphnia pulex	mRNA20155	218	53	0.243119	22	6	1.94168e-06	3.63614e-05	mCG
Daphnia pulex	mRNA28357	210	51	0.242857	19	5	1.75051e-05	0.00026422	mCG
Daphnia pulex	mRNA17013	33	8	0.242424	6	3	0.000110862	0.00139416	mCG
Daphnia pulex	mRNA29875	132	32	0.242424	15	3	0.00223441	0.0203143	mCG
Daphnia pulex	mRNA30529	33	8	0.242424	6	2	0.00460075	0.0388551	mCG
Daphnia pulex	mRNA19454	223	54	0.242152	26	7	2.9135e-07	6.60233e-06	mCG
Daphnia pulex	mRNA1281	58	14	0.241379	9	4	1.21395e-05	0.000188663	mCG
Daphnia pulex	mRNA30243	87	21	0.241379	6	2	0.00460075	0.0388551	mCG
Daphnia pulex	mRNA15569	166	40	0.240964	23	6	2.58681e-06	4.67369e-05	mCG
Daphnia pulex	mRNA25022	270	65	0.240741	40	9	3.18011e-08	9.25263e-07	mCG
Daphnia pulex	mRNA16598	241	58	0.240664	26	8	1.25511e-08	3.95729e-07	mCG
Daphnia pulex	mRNA26356	1156	278	0.240484	76	18	1.77636e-15	3.12743e-13	mCG
Daphnia pulex	mRNA16364	175	42	0.24	17	6	3.47894e-07	7.74811e-06	mCG
Daphnia pulex	mRNA27438	25	6	0.24	6	2	0.00460075	0.0388551	mCG
Daphnia pulex	mRNA3650	150	36	0.24	14	4	8.97451e-05	0.001151	mCG
Daphnia pulex	mRNA1124	338	81	0.239645	38	11	4.76439e-11	2.60583e-09	mCG
Daphnia pulex	mRNA10332	731	175	0.239398	53	16	8.88178e-16	1.59872e-13	mCG
Daphnia pulex	mRNA8588	447	107	0.239374	28	6	8.9388e-06	0.000142879	mCG
Daphnia pulex	mRNA1745	230	55	0.23913	28	5	0.000129339	0.0015988	mCG
Daphnia pulex	mRNA9351	477	114	0.238994	51	14	2.4758e-13	2.45746e-11	mCG
Daphnia pulex	mRNA2422	226	54	0.238938	37	11	3.44165e-11	1.93052e-09	mCG
Daphnia pulex	mRNA720	386	92	0.238342	35	11	1.73593e-11	1.09609e-09	mCG
Daphnia pulex	mRNA2239	732	174	0.237705	50	8	2.93974e-06	5.27971e-05	mCG
Daphnia pulex	mRNA16276	198	47	0.237374	16	4	0.000158553	0.00192176	mCG
Daphnia pulex	mRNA2895	97	23	0.237113	12	4	4.56743e-05	0.000624526	mCG
Daphnia pulex	mRNA18848	169	40	0.236686	22	6	1.94168e-06	3.63614e-05	mCG
Daphnia pulex	mRNA16384	495	117	0.236364	59	13	3.72916e-11	2.08212e-09	mCG
Daphnia pulex	mRNA4601	165	39	0.236364	21	5	2.97307e-05	0.000424071	mCG
Daphnia pulex	mRNA30426	491	116	0.236253	47	7	2.00325e-05	0.000297526	mCG
Daphnia pulex	mRNA899	89	21	0.235955	16	3	0.00271345	0.0242492	mCG
Daphnia pulex	mRNA7560	102	24	0.235294	10	4	1.9943e-05	0.00029748	mCG
Daphnia pulex	mRNA24221	260	61	0.234615	18	8	3.99644e-10	1.82565e-08	mCG
Daphnia pulex	mRNA15426	256	60	0.234375	22	8	2.73903e-09	9.91972e-08	mCG
Daphnia pulex	mRNA28490	837	196	0.23417	55	8	6.15676e-06	0.000101713	mCG
Daphnia pulex	mRNA19061	517	121	0.234043	41	10	2.32648e-09	8.56715e-08	mCG
Daphnia pulex	mRNA24111	312	73	0.233974	39	10	1.3632e-09	5.4984e-08	mCG
Daphnia pulex	mRNA15560	77	18	0.233766	15	4	0.000120634	0.00149907	mCG
Daphnia pulex	mRNA21414	398	93	0.233668	30	9	1.95665e-09	7.31697e-08	mCG
Daphnia pulex	mRNA29237	574	134	0.233449	29	11	1.58962e-12	1.27381e-10	mCG
Daphnia pulex	mRNA15293	1316	306	0.232523	73	16	2.30038e-13	2.30229e-11	mCG
Daphnia pulex	mRNA10070	185	43	0.232432	29	8	3.28655e-08	9.51639e-07	mCG
Daphnia pulex	mRNA16610	203	47	0.231527	16	5	6.878e-06	0.000112093	mCG
Daphnia pulex	mRNA14979	108	25	0.231481	13	6	5.13129e-08	1.41286e-06	mCG
Daphnia pulex	mRNA13615	143	33	0.230769	22	5	3.79039e-05	0.000528464	mCG
Daphnia pulex	mRNA20023	884	204	0.230769	70	16	1.13909e-13	1.257e-11	mCG
Daphnia pulex	mRNA22583	260	60	0.230769	31	6	1.6682e-05	0.000253862	mCG
Daphnia pulex	mRNA75	65	15	0.230769	14	3	0.00181165	0.0169106	mCG
Daphnia pulex	mRNA24288	841	194	0.230678	66	13	1.67599e-10	8.40433e-09	mCG
Daphnia pulex	mRNA24240	443	102	0.230248	55	13	1.42963e-11	9.13667e-10	mCG
Daphnia pulex	mRNA18739	1766	406	0.229898	110	20	1.11022e-14	1.47948e-12	mCG
Daphnia pulex	mRNA30296	292	67	0.229452	33	12	2.77556e-13	2.67786e-11	mCG
Daphnia pulex	mRNA2576	279	64	0.229391	29	6	1.10986e-05	0.000173944	mCG
Daphnia pulex	mRNA3482	633	145	0.229068	51	8	3.43157e-06	6.05925e-05	mCG
Daphnia pulex	mRNA3838	271	62	0.228782	34	6	2.90996e-05	0.000417538	mCG
Daphnia pulex	mRNA5738	940	215	0.228723	42	12	7.44727e-12	5.13223e-10	mCG
Daphnia pulex	mRNA28983	499	114	0.228457	34	11	1.21021e-11	8.04139e-10	mCG
Daphnia pulex	mRNA10059	180	41	0.227778	18	6	5.13846e-07	1.08529e-05	mCG
Daphnia pulex	mRNA25175	180	41	0.227778	25	6	4.40057e-06	7.55457e-05	mCG
Daphnia pulex	mRNA1214	533	121	0.227017	42	13	3.12528e-13	2.99134e-11	mCG
Daphnia pulex	mRNA13225	119	27	0.226891	16	4	0.000158553	0.00192176	mCG
Daphnia pulex	mRNA20782	357	81	0.226891	42	9	5.02055e-08	1.38553e-06	mCG
Daphnia pulex	mRNA14017	516	117	0.226744	27	10	2.20213e-11	1.3481e-09	mCG
Daphnia pulex	mRNA23572	300	68	0.226667	37	10	7.7178e-10	3.29475e-08	mCG
Daphnia pulex	mRNA11648	199	45	0.226131	20	5	2.29934e-05	0.000335309	mCG
Daphnia pulex	mRNA29755	115	26	0.226087	13	3	0.00144267	0.0137213	mCG
Daphnia pulex	mRNA24191	292	66	0.226027	26	6	5.63334e-06	9.46212e-05	mCG
Daphnia pulex	mRNA22974	310	70	0.225806	29	5	0.000153972	0.00187661	mCG
Daphnia pulex	mRNA4170	775	175	0.225806	84	14	3.48991e-10	1.62503e-08	mCG
Daphnia pulex	mRNA657	173	39	0.225434	15	4	0.000120634	0.00149907	mCG
Daphnia pulex	mRNA10838	80	18	0.225	10	3	0.000630233	0.00658061	mCG
Daphnia pulex	mRNA8371	120	27	0.225	19	5	1.75051e-05	0.00026422	mCG
Daphnia pulex	mRNA14112	147	33	0.22449	10	4	1.9943e-05	0.00029748	mCG
Daphnia pulex	mRNA8537	116	26	0.224138	13	4	6.50318e-05	0.000858548	mCG
Daphnia pulex	mRNA18747	241	54	0.224066	34	7	2.10102e-06	3.90721e-05	mCG
Daphnia pulex	mRNA22540	125	28	0.224	14	5	3.24841e-06	5.78669e-05	mCG
Daphnia pulex	mRNA24877	545	122	0.223853	41	10	2.32648e-09	8.56715e-08	mCG
Daphnia pulex	mRNA4661	573	128	0.223386	58	13	2.95652e-11	1.74355e-09	mCG
Daphnia pulex	mRNA28225	372	83	0.223118	42	14	1.17684e-14	1.54268e-12	mCG
Daphnia pulex	mRNA28080	1292	288	0.22291	94	19	6.66134e-15	1.04332e-12	mCG
Daphnia pulex	mRNA20847	643	143	0.222395	35	10	4.20297e-10	1.90556e-08	mCG
Daphnia pulex	mRNA28955	185	41	0.221622	16	5	6.878e-06	0.000112093	mCG
Daphnia pulex	mRNA18981	540	119	0.22037	40	10	1.78808e-09	6.96746e-08	mCG
Daphnia pulex	mRNA8967	554	122	0.220217	44	7	1.27931e-05	0.000198183	mCG
Daphnia pulex	mRNA15241	577	127	0.220104	46	6	0.00016864	0.00202772	mCG
Daphnia pulex	mRNA1270	450	99	0.22	42	9	5.02055e-08	1.38553e-06	mCG
Daphnia pulex	mRNA14653	342	75	0.219298	41	13	2.1938e-13	2.20477e-11	mCG
Daphnia pulex	mRNA8274	178	39	0.219101	18	7	1.59896e-08	4.92552e-07	mCG
Daphnia pulex	mRNA11216	717	157	0.218968	59	16	5.9952e-15	9.45126e-13	mCG
Daphnia pulex	mRNA26795	813	178	0.218942	84	15	2.95441e-11	1.74355e-09	mCG
Daphnia pulex	mRNA14743	297	65	0.218855	27	5	0.000107839	0.00136111	mCG
Daphnia pulex	mRNA10532	224	49	0.21875	29	7	6.59414e-07	1.37587e-05	mCG
Daphnia pulex	mRNA3553	128	28	0.21875	22	5	3.79039e-05	0.000528464	mCG
Daphnia pulex	mRNA14271	174	38	0.218391	16	4	0.000158553	0.00192176	mCG
Daphnia pulex	mRNA15709	55	12	0.218182	10	3	0.000630233	0.00658061	mCG
Daphnia pulex	mRNA25409	312	68	0.217949	32	5	0.000249687	0.00290659	mCG
Daphnia pulex	mRNA26190	726	158	0.217631	33	8	9.97225e-08	2.56429e-06	mCG
Daphnia pulex	mRNA18532	635	138	0.217323	85	13	4.40879e-09	1.53893e-07	mCG
Daphnia pulex	mRNA30231	595	129	0.216807	37	10	7.7178e-10	3.29475e-08	mCG
Daphnia pulex	mRNA1576	406	88	0.216749	41	11	1.19044e-10	6.16169e-09	mCG
Daphnia pulex	mRNA24431	517	112	0.216634	29	7	6.59414e-07	1.37587e-05	mCG
Daphnia pulex	mRNA415	291	63	0.216495	25	7	2.16289e-07	5.0996e-06	mCG
Daphnia pulex	mRNA2214	462	100	0.21645	51	8	3.43157e-06	6.05925e-05	mCG
Daphnia pulex	mRNA3608	134	29	0.216418	13	5	2.11984e-06	3.92106e-05	mCG
Daphnia pulex	mRNA19680	407	88	0.216216	29	9	1.39206e-09	5.59606e-08	mCG
Daphnia pulex	mRNA15443	181	39	0.21547	13	3	0.00144267	0.0137213	mCG
Daphnia pulex	mRNA17603	488	105	0.215164	25	5	7.3121e-05	0.00095696	mCG
Daphnia pulex	mRNA16408	433	93	0.214781	32	8	7.67653e-08	2.05503e-06	mCG
Daphnia pulex	mRNA18281	411	88	0.214112	33	8	9.97225e-08	2.56429e-06	mCG
Daphnia pulex	mRNA25202	545	116	0.212844	56	12	2.97929e-10	1.40627e-08	mCG
Daphnia pulex	mRNA30301	438	93	0.212329	28	6	8.9388e-06	0.000142879	mCG
Daphnia pulex	mRNA6771	788	167	0.211929	57	12	3.71157e-10	1.715e-08	mCG
Daphnia pulex	mRNA2381	977	207	0.211873	84	18	1.13243e-14	1.49258e-12	mCG
Daphnia pulex	mRNA191	430	91	0.211628	44	10	4.90235e-09	1.70136e-07	mCG
Daphnia pulex	mRNA583	175	37	0.211429	34	5	0.000334899	0.0037071	mCG
Daphnia pulex	mRNA19185	166	35	0.210843	17	4	0.000204385	0.0024213	mCG
Daphnia pulex	mRNA28475	190	40	0.210526	25	4	0.000968856	0.00955389	mCG
Daphnia pulex	mRNA18327	1088	229	0.210478	85	13	4.40879e-09	1.53893e-07	mCG
Daphnia pulex	mRNA25880	157	33	0.210191	23	5	4.77143e-05	0.000647647	mCG
Daphnia pulex	mRNA7694	1238	260	0.210016	93	22	0	0	mCG
Daphnia pulex	mRNA28151	262	55	0.209924	29	4	0.00171829	0.0161015	mCG
Daphnia pulex	mRNA3480	224	47	0.209821	21	6	1.43408e-06	2.78519e-05	mCG
Daphnia pulex	mRNA2888	877	184	0.209806	64	26	0	0	mCG
Daphnia pulex	mRNA27753	143	30	0.20979	14	4	8.97451e-05	0.001151	mCG
Daphnia pulex	mRNA14677	205	43	0.209756	31	8	5.85024e-08	1.59624e-06	mCG
Daphnia pulex	mRNA8529	907	190	0.209482	53	12	1.49623e-10	7.56584e-09	mCG
Daphnia pulex	mRNA2308	148	31	0.209459	14	4	8.97451e-05	0.001151	mCG
Daphnia pulex	mRNA10738	282	59	0.20922	34	6	2.90996e-05	0.000417538	mCG
Daphnia pulex	mRNA29394	846	177	0.20922	65	12	1.85062e-09	6.96854e-08	mCG
Daphnia pulex	mRNA832	522	109	0.208812	44	8	1.06786e-06	2.12165e-05	mCG
Daphnia pulex	mRNA6161	206	43	0.208738	16	4	0.000158553	0.00192176	mCG
Daphnia pulex	mRNA11602	187	39	0.208556	19	6	7.39504e-07	1.52321e-05	mCG
Daphnia pulex	mRNA10026	883	184	0.208381	85	17	2.06613e-13	2.1297e-11	mCG
Daphnia pulex	mRNA10043	264	55	0.208333	26	7	2.9135e-07	6.60233e-06	mCG
Daphnia pulex	mRNA9936	240	50	0.208333	25	6	4.40057e-06	7.55457e-05	mCG
Daphnia pulex	mRNA28119	173	36	0.208092	15	8	6.16698e-11	3.32768e-09	mCG
Daphnia pulex	mRNA20129	246	51	0.207317	22	6	1.94168e-06	3.63614e-05	mCG
Daphnia pulex	mRNA2133	444	92	0.207207	23	10	3.189e-12	2.37404e-10	mCG
Daphnia pulex	mRNA11291	367	76	0.207084	29	11	1.58962e-12	1.27381e-10	mCG
Daphnia pulex	mRNA126	763	158	0.207077	36	8	2.07167e-07	4.92301e-06	mCG
Daphnia pulex	mRNA15295	150	31	0.206667	14	3	0.00181165	0.0169106	mCG
Daphnia pulex	mRNA10535	325	67	0.206154	24	8	6.10105e-09	2.06392e-07	mCG
Daphnia pulex	mRNA29045	490	101	0.206122	47	8	1.80616e-06	3.40083e-05	mCG
Daphnia pulex	mRNA1582	1088	224	0.205882	78	14	1.24505e-10	6.36242e-09	mCG
Daphnia pulex	mRNA30733	627	129	0.205742	32	12	1.79634e-13	1.87566e-11	mCG
Daphnia pulex	mRNA12122	282	58	0.205674	36	7	3.15938e-06	5.64765e-05	mCG
Daphnia pulex	mRNA16190	73	15	0.205479	16	4	0.000158553	0.00192176	mCG
Daphnia pulex	mRNA626	297	61	0.205387	20	6	1.04026e-06	2.07708e-05	mCG
Daphnia pulex	mRNA1836	151	31	0.205298	18	6	5.13846e-07	1.08529e-05	mCG
Daphnia pulex	mRNA8804	566	116	0.204947	73	17	1.39888e-14	1.82384e-12	mCG
Daphnia pulex	mRNA9366	518	106	0.204633	62	15	2.69118e-13	2.6603e-11	mCG
Daphnia pulex	mRNA16592	264	54	0.204545	18	4	0.00025904	0.00300387	mCG
Daphnia pulex	mRNA24979	88	18	0.204545	13	3	0.00144267	0.0137213	mCG
Daphnia pulex	mRNA28720	176	36	0.204545	15	3	0.00223441	0.0203143	mCG
Daphnia pulex	mRNA4789	225	46	0.204444	16	4	0.000158553	0.00192176	mCG
Daphnia pulex	mRNA7964	181	37	0.20442	14	3	0.00181165	0.0169106	mCG
Daphnia pulex	mRNA26126	186	38	0.204301	30	11	2.4688e-12	1.86669e-10	mCG
Daphnia pulex	mRNA10717	662	135	0.203927	41	9	4.00909e-08	1.12605e-06	mCG
Daphnia pulex	mRNA18522	260	53	0.203846	19	8	6.7931e-10	2.94693e-08	mCG
Daphnia pulex	mRNA30764	54	11	0.203704	8	3	0.000302144	0.00344247	mCG
Daphnia pulex	mRNA25460	280	57	0.203571	24	7	1.582e-07	3.81819e-06	mCG
Daphnia pulex	mRNA15662	565	115	0.20354	39	11	6.52733e-11	3.49865e-09	mCG
Daphnia pulex	mRNA2196	64	13	0.203125	6	2	0.00460075	0.0388551	mCG
Daphnia pulex	mRNA26669	64	13	0.203125	11	3	0.000854986	0.00861055	mCG
Daphnia pulex	mRNA16027	79	16	0.202532	12	4	4.56743e-05	0.000624526	mCG
Daphnia pulex	mRNA22250	579	117	0.202073	40	11	8.85567e-11	4.65357e-09	mCG
Daphnia pulex	mRNA24139	954	192	0.201258	58	15	9.21485e-14	1.05338e-11	mCG
Daphnia pulex	mRNA8578	164	33	0.20122	18	5	1.30931e-05	0.000202181	mCG
Daphnia pulex	mRNA20057	209	42	0.200957	25	5	7.3121e-05	0.00095696	mCG
Daphnia pulex	mRNA16385	249	50	0.200803	24	5	5.93769e-05	0.00078951	mCG
Daphnia pulex	mRNA21308	440	88	0.2	48	9	1.71369e-07	4.10468e-06	mCG
Daphnia pulex	mRNA4755	85	17	0.2	12	4	4.56743e-05	0.000624526	mCG
Daphnia pulex	mRNA28402	566	113	0.199647	50	12	7.15688e-11	3.81068e-09	mCG
Daphnia pulex	mRNA24242	296	59	0.199324	31	10	1.08422e-10	5.62397e-09	mCG
Daphnia pulex	mRNA16915	979	195	0.199183	72	15	2.82263e-12	2.12093e-10	mCG
Daphnia pulex	mRNA6495	362	72	0.198895	35	10	4.20297e-10	1.90556e-08	mCG
Daphnia pulex	mRNA20809	1413	281	0.198868	114	16	2.80991e-10	1.32892e-08	mCG
Daphnia pulex	mRNA19871	785	156	0.198726	68	15	1.15952e-12	9.64398e-11	mCG
Daphnia pulex	mRNA30546	141	28	0.198582	21	4	0.000485347	0.00518449	mCG
Daphnia pulex	mRNA26746	912	181	0.198465	60	12	6.98623e-10	3.00907e-08	mCG
Daphnia pulex	mRNA306	126	25	0.198413	15	4	0.000120634	0.00149907	mCG
Daphnia pulex	mRNA5282	434	86	0.198157	37	8	2.60126e-07	5.95279e-06	mCG
Daphnia pulex	mRNA19316	187	37	0.197861	14	4	8.97451e-05	0.001151	mCG
Daphnia pulex	mRNA19230	254	50	0.19685	46	8	1.52282e-06	2.90129e-05	mCG
Daphnia pulex	mRNA30552	122	24	0.196721	14	3	0.00181165	0.0169106	mCG
Daphnia pulex	mRNA1268	534	105	0.196629	44	8	1.06786e-06	2.12165e-05	mCG
Daphnia pulex	mRNA236	412	81	0.196602	35	6	3.45853e-05	0.000485845	mCG
Daphnia pulex	mRNA27590	438	86	0.196347	33	8	9.97225e-08	2.56429e-06	mCG
Daphnia pulex	mRNA16733	1323	259	0.195767	90	16	7.0226e-12	4.88142e-10	mCG
Daphnia pulex	mRNA3012	179	35	0.195531	17	3	0.00325111	0.0284119	mCG
Daphnia pulex	mRNA2008	665	130	0.195489	55	16	1.77636e-15	3.12743e-13	mCG
Daphnia pulex	mRNA27192	266	52	0.195489	36	8	2.07167e-07	4.92301e-06	mCG
Daphnia pulex	mRNA17577	788	154	0.195431	59	14	2.226e-12	1.70448e-10	mCG
Daphnia pulex	mRNA10690	169	33	0.195266	22	5	3.79039e-05	0.000528464	mCG
Daphnia pulex	mRNA6742	41	8	0.195122	8	3	0.000302144	0.00344247	mCG
Daphnia pulex	mRNA2862	154	30	0.194805	21	6	1.43408e-06	2.78519e-05	mCG
Daphnia pulex	mRNA6157	401	78	0.194514	32	4	0.00249294	0.0224532	mCG
Daphnia pulex	mRNA14417	864	168	0.194444	58	16	4.44089e-15	7.28669e-13	mCG
Daphnia pulex	mRNA1594	422	82	0.194313	35	9	8.90444e-09	2.90236e-07	mCG
Daphnia pulex	mRNA24270	1252	243	0.194089	52	18	0	0	mCG
Daphnia pulex	mRNA12848	371	72	0.19407	42	6	0.000100404	0.00127194	mCG
Daphnia pulex	mRNA15963	268	52	0.19403	28	5	0.000129339	0.0015988	mCG
Daphnia pulex	mRNA11258	248	48	0.193548	26	4	0.0011288	0.010974	mCG
Daphnia pulex	mRNA29516	331	64	0.193353	25	4	0.000968856	0.00955389	mCG
Daphnia pulex	mRNA14938	357	69	0.193277	31	9	2.71275e-09	9.869e-08	mCG
Daphnia pulex	mRNA23339	119	23	0.193277	14	4	8.97451e-05	0.001151	mCG
Daphnia pulex	mRNA882	1844	356	0.193059	163	20	2.18203e-11	1.3481e-09	mCG
Daphnia pulex	mRNA29622	783	151	0.192848	59	16	5.9952e-15	9.45126e-13	mCG
Daphnia pulex	mRNA346	78	15	0.192308	14	4	8.97451e-05	0.001151	mCG
Daphnia pulex	mRNA578	203	39	0.192118	27	7	3.87179e-07	8.55814e-06	mCG
Daphnia pulex	mRNA10001	517	99	0.191489	47	9	1.41507e-07	3.46512e-06	mCG
Daphnia pulex	mRNA15604	231	44	0.190476	24	6	3.39634e-06	6.00585e-05	mCG
Daphnia pulex	mRNA16997	763	145	0.190039	43	8	8.87758e-07	1.79486e-05	mCG
Daphnia pulex	mRNA6772	79	15	0.189873	11	3	0.000854986	0.00861055	mCG
Daphnia pulex	mRNA25036	560	106	0.189286	33	8	9.97225e-08	2.56429e-06	mCG
Daphnia pulex	mRNA8907	967	183	0.189245	62	6	0.000867331	0.0087058	mCG
Daphnia pulex	mRNA10813	439	83	0.189066	34	7	2.10102e-06	3.90721e-05	mCG
Daphnia pulex	mRNA5385	217	41	0.18894	17	7	9.92682e-09	3.18821e-07	mCG
Daphnia pulex	mRNA8585	265	50	0.188679	24	8	6.10105e-09	2.06392e-07	mCG
Daphnia pulex	mRNA2148	239	45	0.188285	26	4	0.0011288	0.010974	mCG
Daphnia pulex	mRNA29046	478	90	0.188285	30	9	1.95665e-09	7.31697e-08	mCG
Daphnia pulex	mRNA6885	1227	231	0.188264	103	25	0	0	mCG
Daphnia pulex	mRNA22524	426	80	0.187793	32	5	0.000249687	0.00290659	mCG
Daphnia pulex	mRNA7697	213	40	0.187793	29	8	3.28655e-08	9.51639e-07	mCG
Daphnia pulex	mRNA24842	490	92	0.187755	45	7	1.49143e-05	0.000228692	mCG
Daphnia pulex	mRNA16519	586	110	0.187713	54	12	1.892e-10	9.35146e-09	mCG
Daphnia pulex	mRNA15799	823	154	0.18712	73	10	7.64593e-07	1.57355e-05	mCG
Daphnia pulex	mRNA10492	1037	194	0.187078	59	9	1.07498e-06	2.13229e-05	mCG
Daphnia pulex	mRNA14749	1251	234	0.18705	89	14	7.71735e-10	3.29475e-08	mCG
Daphnia pulex	mRNA27217	107	20	0.186916	18	5	1.30931e-05	0.000202181	mCG
Daphnia pulex	mRNA7626	1724	322	0.186775	72	16	1.82743e-13	1.89174e-11	mCG
Daphnia pulex	mRNA30092	241	45	0.186722	26	6	5.63334e-06	9.46212e-05	mCG
Daphnia pulex	mRNA22152	419	78	0.186158	42	13	3.12528e-13	2.99134e-11	mCG
Daphnia pulex	mRNA4692	495	92	0.185859	47	11	5.94345e-10	2.60174e-08	mCG
Daphnia pulex	mRNA1330	452	84	0.185841	40	8	4.93912e-07	1.06749e-05	mCG
Daphnia pulex	mRNA2973	183	34	0.185792	14	4	8.97451e-05	0.001151	mCG
Daphnia pulex	mRNA6765	436	81	0.18578	29	12	4.34097e-14	5.20917e-12	mCG
Daphnia pulex	mRNA396	167	31	0.185629	23	4	0.000697845	0.00718396	mCG
Daphnia pulex	mRNA25361	356	66	0.185393	43	10	3.85068e-09	1.36586e-07	mCG
Daphnia pulex	mRNA25843	718	133	0.185237	68	17	3.88578e-15	6.5542e-13	mCG
Daphnia pulex	mRNA27872	699	129	0.184549	48	16	2.22045e-16	4.28457e-14	mCG
Daphnia pulex	mRNA13397	168	31	0.184524	18	5	1.30931e-05	0.000202181	mCG
Daphnia pulex	mRNA24514	423	78	0.184397	42	8	7.34217e-07	1.51751e-05	mCG
Daphnia pulex	mRNA7516	423	78	0.184397	33	5	0.000289929	0.00333639	mCG
Daphnia pulex	mRNA17330	407	75	0.184275	39	12	2.76867e-12	2.08689e-10	mCG
Daphnia pulex	mRNA19256	228	42	0.184211	22	7	8.04495e-08	2.13941e-06	mCG
Daphnia pulex	mRNA15466	1559	287	0.184092	86	22	0	0	mCG
Daphnia pulex	mRNA8825	565	104	0.184071	64	12	1.53423e-09	6.11665e-08	mCG
Daphnia pulex	mRNA4889	549	101	0.183971	51	9	2.96153e-07	6.67591e-06	mCG
Daphnia pulex	mRNA2346	174	32	0.183908	17	5	9.59888e-06	0.000152019	mCG
Daphnia pulex	mRNA27903	223	41	0.183857	19	6	7.39504e-07	1.52321e-05	mCG
Daphnia pulex	mRNA6210	235	43	0.182979	47	8	1.80616e-06	3.40083e-05	mCG
Daphnia pulex	mRNA6531	509	93	0.182711	44	9	7.72805e-08	2.06195e-06	mCG
Daphnia pulex	mRNA24239	1139	208	0.182616	78	14	1.24505e-10	6.36242e-09	mCG
Daphnia pulex	mRNA25203	242	44	0.181818	17	4	0.000204385	0.0024213	mCG
Daphnia pulex	mRNA26230	99	18	0.181818	16	3	0.00271345	0.0242492	mCG
Daphnia pulex	mRNA9499	551	100	0.181488	51	9	2.96153e-07	6.67591e-06	mCG
Daphnia pulex	mRNA4811	1771	321	0.181254	89	22	0	0	mCG
Daphnia pulex	mRNA28531	265	48	0.181132	34	10	3.05172e-10	1.43205e-08	mCG
Daphnia pulex	mRNA13634	327	59	0.180428	27	6	7.13224e-06	0.000115689	mCG
Daphnia pulex	mRNA11985	378	68	0.179894	26	5	8.91894e-05	0.001151	mCG
Daphnia pulex	mRNA9128	256	46	0.179688	25	5	7.3121e-05	0.00095696	mCG
Daphnia pulex	mRNA17409	195	35	0.179487	25	5	7.3121e-05	0.00095696	mCG
Daphnia pulex	mRNA3361	273	49	0.179487	25	6	4.40057e-06	7.55457e-05	mCG
Daphnia pulex	mRNA24637	184	33	0.179348	29	5	0.000153972	0.00187661	mCG
Daphnia pulex	mRNA15928	458	82	0.179039	54	8	5.34563e-06	9.02285e-05	mCG
Daphnia pulex	mRNA12491	179	32	0.178771	15	4	0.000120634	0.00149907	mCG
Daphnia pulex	mRNA20548	638	114	0.178683	44	12	1.37388e-11	8.95227e-10	mCG
Daphnia pulex	mRNA18665	1521	271	0.178172	72	21	0	0	mCG
Daphnia pulex	mRNA18411	281	50	0.177936	41	7	7.86681e-06	0.000126667	mCG
Daphnia pulex	mRNA29049	759	135	0.177866	44	12	1.37388e-11	8.95227e-10	mCG
Daphnia pulex	mRNA27525	462	82	0.177489	34	9	6.7228e-09	2.22739e-07	mCG
Daphnia pulex	mRNA10660	699	124	0.177396	86	13	5.10798e-09	1.76511e-07	mCG
Daphnia pulex	mRNA21489	406	72	0.17734	24	6	3.39634e-06	6.00585e-05	mCG
Daphnia pulex	mRNA10495	689	122	0.177068	38	8	3.24271e-07	7.28251e-06	mCG
Daphnia pulex	mRNA10	260	46	0.176923	21	5	2.97307e-05	0.000424071	mCG
Daphnia pulex	mRNA9818	1091	193	0.176902	57	18	0	0	mCG
Daphnia pulex	mRNA10402	221	39	0.176471	22	6	1.94168e-06	3.63614e-05	mCG
Daphnia pulex	mRNA27400	153	27	0.176471	17	4	0.000204385	0.0024213	mCG
Daphnia pulex	mRNA6880	187	33	0.176471	28	5	0.000129339	0.0015988	mCG
Daphnia pulex	mRNA16042	301	53	0.17608	36	5	0.000440449	0.00475542	mCG
Daphnia pulex	mRNA13159	341	60	0.175953	18	6	5.13846e-07	1.08529e-05	mCG
Daphnia pulex	mRNA14658	364	64	0.175824	26	4	0.0011288	0.010974	mCG
Daphnia pulex	mRNA25257	74	13	0.175676	13	3	0.00144267	0.0137213	mCG
Daphnia pulex	mRNA23786	205	36	0.17561	29	6	1.10986e-05	0.000173944	mCG
Daphnia pulex	mRNA24882	57	10	0.175439	9	3	0.000447146	0.0048148	mCG
Daphnia pulex	mRNA18664	1152	202	0.175347	89	13	7.84877e-09	2.57568e-07	mCG
Daphnia pulex	mRNA14562	194	34	0.175258	21	5	2.97307e-05	0.000424071	mCG
Daphnia pulex	mRNA3384	662	116	0.175227	58	11	6.48038e-09	2.18306e-07	mCG
Daphnia pulex	mRNA1614	526	92	0.174905	47	7	2.00325e-05	0.000297526	mCG
Daphnia pulex	mRNA23342	669	117	0.174888	46	10	7.79459e-09	2.56138e-07	mCG
Daphnia pulex	mRNA20481	286	50	0.174825	13	3	0.00144267	0.0137213	mCG
Daphnia pulex	mRNA11276	430	75	0.174419	32	6	2.02187e-05	0.000299555	mCG
Daphnia pulex	mRNA26412	1187	207	0.174389	102	13	4.20404e-08	1.17499e-06	mCG
Daphnia pulex	mRNA25877	476	83	0.17437	35	10	4.20297e-10	1.90556e-08	mCG
Daphnia pulex	mRNA11658	780	136	0.174359	44	8	1.06786e-06	2.12165e-05	mCG
Daphnia pulex	mRNA25856	442	77	0.174208	43	10	3.85068e-09	1.36586e-07	mCG
Daphnia pulex	mRNA30686	224	39	0.174107	24	6	3.39634e-06	6.00585e-05	mCG
Daphnia pulex	mRNA30484	138	24	0.173913	18	4	0.00025904	0.00300387	mCG
Daphnia pulex	mRNA17408	380	66	0.173684	27	6	7.13224e-06	0.000115689	mCG
Daphnia pulex	mRNA29380	599	104	0.173623	40	11	8.85567e-11	4.65357e-09	mCG
Daphnia pulex	mRNA16734	438	76	0.173516	41	8	6.03929e-07	1.26558e-05	mCG
Daphnia pulex	mRNA26386	884	153	0.173077	37	10	7.7178e-10	3.29475e-08	mCG
Daphnia pulex	mRNA21906	399	69	0.172932	29	10	5.05973e-11	2.7611e-09	mCG
Daphnia pulex	mRNA10955	81	14	0.17284	9	3	0.000447146	0.0048148	mCG
Daphnia pulex	mRNA27010	110	19	0.172727	19	3	0.00451066	0.0383629	mCG
Daphnia pulex	mRNA7368	580	100	0.172414	21	9	4.65212e-11	2.55602e-09	mCG
Daphnia pulex	mRNA15720	122	21	0.172131	19	4	0.000323449	0.00359852	mCG
Daphnia pulex	mRNA19192	442	76	0.171946	37	8	2.60126e-07	5.95279e-06	mCG
Daphnia pulex	mRNA21115	326	56	0.171779	23	9	1.25205e-10	6.38468e-09	mCG
Daphnia pulex	mRNA21092	204	35	0.171569	22	5	3.79039e-05	0.000528464	mCG
Daphnia pulex	mRNA14187	362	62	0.171271	32	8	7.67653e-08	2.05503e-06	mCG
Daphnia pulex	mRNA15512	457	78	0.170678	58	9	9.25821e-07	1.86712e-05	mCG
Daphnia pulex	mRNA20720	1403	239	0.170349	111	16	1.86985e-10	9.29911e-09	mCG
Daphnia pulex	mRNA9395	247	42	0.17004	41	5	0.00081295	0.00825615	mCG
Daphnia pulex	mRNA24029	2037	346	0.169858	89	16	5.87286e-12	4.09403e-10	mCG
Daphnia pulex	mRNA11797	318	54	0.169811	29	5	0.000153972	0.00187661	mCG
Daphnia pulex	mRNA4423	53	9	0.169811	9	3	0.000447146	0.0048148	mCG
Daphnia pulex	mRNA15813	230	39	0.169565	28	8	2.41831e-08	7.25494e-07	mCG
Daphnia pulex	mRNA29434	732	124	0.169399	61	12	8.55386e-10	3.63879e-08	mCG
Daphnia pulex	mRNA20944	555	94	0.169369	34	9	6.7228e-09	2.22739e-07	mCG
Daphnia pulex	mRNA25443	957	162	0.169279	56	18	0	0	mCG
Daphnia pulex	mRNA1255	585	99	0.169231	51	6	0.000300409	0.00343895	mCG
Daphnia pulex	mRNA16931	219	37	0.16895	40	9	3.18011e-08	9.25263e-07	mCG
Daphnia pulex	mRNA27826	160	27	0.16875	23	4	0.000697845	0.00718396	mCG
Daphnia pulex	mRNA480	398	67	0.168342	43	8	8.87758e-07	1.79486e-05	mCG
Daphnia pulex	mRNA6344	624	105	0.168269	57	12	3.71157e-10	1.715e-08	mCG
Daphnia pulex	mRNA676	208	35	0.168269	30	4	0.00195464	0.018029	mCG
Daphnia pulex	mRNA30604	375	63	0.168	24	6	3.39634e-06	6.00585e-05	mCG
Daphnia pulex	mRNA14720	137	23	0.167883	23	5	4.77143e-05	0.000647647	mCG
Daphnia pulex	mRNA1759	822	138	0.167883	62	12	1.04321e-09	4.28423e-08	mCG
Daphnia pulex	mRNA16416	776	130	0.167526	41	10	2.32648e-09	8.56715e-08	mCG
Daphnia pulex	mRNA11982	209	35	0.167464	20	6	1.04026e-06	2.07708e-05	mCG
Daphnia pulex	mRNA18893	484	81	0.167355	37	5	0.000501763	0.00534192	mCG
Daphnia pulex	mRNA8423	508	85	0.167323	39	11	6.52733e-11	3.49865e-09	mCG
Daphnia pulex	mRNA26176	257	43	0.167315	24	4	0.000825539	0.00835235	mCG
Daphnia pulex	mRNA11773	359	60	0.167131	36	5	0.000440449	0.00475542	mCG
Daphnia pulex	mRNA2389	449	75	0.167038	47	10	9.74061e-09	3.16209e-07	mCG
Daphnia pulex	mRNA2472	449	75	0.167038	34	5	0.000334899	0.0037071	mCG
Daphnia pulex	mRNA11582	204	34	0.166667	18	5	1.30931e-05	0.000202181	mCG
Daphnia pulex	mRNA15788	54	9	0.166667	13	3	0.00144267	0.0137213	mCG
Daphnia pulex	mRNA16060	42	7	0.166667	6	2	0.00460075	0.0388551	mCG
Daphnia pulex	mRNA27317	114	19	0.166667	18	6	5.13846e-07	1.08529e-05	mCG
Daphnia pulex	mRNA29897	96	16	0.166667	21	4	0.000485347	0.00518449	mCG
Daphnia pulex	mRNA5851	450	75	0.166667	45	6	0.000148903	0.00182497	mCG
Daphnia pulex	mRNA634	234	39	0.166667	18	5	1.30931e-05	0.000202181	mCG
Daphnia pulex	mRNA7572	144	24	0.166667	17	5	9.59888e-06	0.000152019	mCG
Daphnia pulex	mRNA12971	625	104	0.1664	47	14	6.99441e-14	8.15e-12	mCG
Daphnia pulex	mRNA28189	824	137	0.166262	63	11	1.61399e-08	4.95284e-07	mCG
Daphnia pulex	mRNA5664	367	61	0.166213	41	5	0.00081295	0.00825615	mCG
Daphnia pulex	mRNA29317	849	141	0.166078	59	12	5.68262e-10	2.50118e-08	mCG
Daphnia pulex	mRNA7545	253	42	0.166008	32	7	1.35651e-06	2.64717e-05	mCG
Daphnia pulex	mRNA20770	430	71	0.165116	46	6	0.00016864	0.00202772	mCG
Daphnia pulex	mRNA20890	170	28	0.164706	12	3	0.00112476	0.010974	mCG
Daphnia pulex	mRNA6683	85	14	0.164706	6	2	0.00460075	0.0388551	mCG
Daphnia pulex	mRNA26193	225	37	0.164444	33	4	0.00279681	0.024911	mCG
Daphnia pulex	mRNA26732	532	87	0.163534	54	13	1.11015e-11	7.43797e-10	mCG
Daphnia pulex	mRNA9283	442	72	0.162896	48	7	2.30884e-05	0.000336288	mCG
Daphnia pulex	mRNA24640	264	43	0.162879	30	7	8.46682e-07	1.72483e-05	mCG
Daphnia pulex	mRNA12081	782	127	0.162404	63	10	1.85122e-07	4.42094e-06	mCG
Daphnia pulex	mRNA10640	117	19	0.162393	9	3	0.000447146	0.0048148	mCG
Daphnia pulex	mRNA15897	585	95	0.162393	59	7	9.00851e-05	0.001151	mCG
Daphnia pulex	mRNA7501	37	6	0.162162	5	2	0.00310412	0.0272161	mCG
Daphnia pulex	mRNA29582	619	100	0.161551	63	11	1.61399e-08	4.95284e-07	mCG
Daphnia pulex	mRNA28542	130	21	0.161538	24	4	0.000825539	0.00835235	mCG
Daphnia pulex	mRNA4973	248	40	0.16129	18	4	0.00025904	0.00300387	mCG
Daphnia pulex	mRNA30639	870	140	0.16092	65	9	2.48255e-06	4.53629e-05	mCG
Daphnia pulex	mRNA8165	286	46	0.160839	37	8	2.60126e-07	5.95279e-06	mCG
Daphnia pulex	mRNA27942	1382	221	0.159913	114	13	1.59517e-07	3.83986e-06	mCG
Daphnia pulex	mRNA14118	2478	396	0.159806	64	12	1.53423e-09	6.11665e-08	mCG
Daphnia pulex	mRNA26414	1591	254	0.159648	60	16	8.21565e-15	1.27846e-12	mCG
Daphnia pulex	mRNA11586	257	41	0.159533	16	4	0.000158553	0.00192176	mCG
Daphnia pulex	mRNA29099	773	123	0.15912	64	20	0	0	mCG
Daphnia pulex	mRNA30411	283	45	0.159011	44	6	0.000131038	0.00161669	mCG
Daphnia pulex	mRNA20980	390	62	0.158974	32	8	7.67653e-08	2.05503e-06	mCG
Daphnia pulex	mRNA8158	208	33	0.158654	27	7	3.87179e-07	8.55814e-06	mCG
Daphnia pulex	mRNA28201	2550	404	0.158431	159	20	1.37699e-11	8.95227e-10	mCG
Daphnia pulex	mRNA15096	922	146	0.158351	60	13	4.68166e-11	2.5664e-09	mCG
Daphnia pulex	mRNA8451	1175	186	0.158298	61	12	8.55386e-10	3.63879e-08	mCG
Daphnia pulex	mRNA6254	525	83	0.158095	37	12	1.35592e-12	1.12002e-10	mCG
Daphnia pulex	mRNA8358	443	70	0.158014	43	10	3.85068e-09	1.36586e-07	mCG
Daphnia pulex	mRNA18796	462	73	0.158009	54	12	1.892e-10	9.35146e-09	mCG
Daphnia pulex	mRNA17602	152	24	0.157895	20	4	0.000398563	0.00434599	mCG
Daphnia pulex	mRNA27250	323	51	0.157895	40	7	6.62681e-06	0.000109127	mCG
Daphnia pulex	mRNA10527	184	29	0.157609	19	4	0.000323449	0.00359852	mCG
Daphnia pulex	mRNA108	178	28	0.157303	22	5	3.79039e-05	0.000528464	mCG
Daphnia pulex	mRNA11733	70	11	0.157143	10	3	0.000630233	0.00658061	mCG
Daphnia pulex	mRNA21916	471	74	0.157113	38	6	5.61777e-05	0.000750386	mCG
Daphnia pulex	mRNA19612	764	120	0.157068	56	16	2.44249e-15	4.23834e-13	mCG
Daphnia pulex	mRNA21857	427	67	0.156909	39	9	2.50482e-08	7.46802e-07	mCG
Daphnia pulex	mRNA1122	345	54	0.156522	32	8	7.67653e-08	2.05503e-06	mCG
Daphnia pulex	mRNA9880	556	87	0.156475	38	8	3.24271e-07	7.28251e-06	mCG
Daphnia pulex	mRNA6298	294	46	0.156463	23	6	2.58681e-06	4.67369e-05	mCG
Daphnia pulex	mRNA14942	454	71	0.156388	45	7	1.49143e-05	0.000228692	mCG
Daphnia pulex	mRNA14956	173	27	0.156069	19	5	1.75051e-05	0.00026422	mCG
Daphnia pulex	mRNA10411	481	75	0.155925	47	10	9.74061e-09	3.16209e-07	mCG
Daphnia pulex	mRNA10623	122	19	0.155738	19	5	1.75051e-05	0.00026422	mCG
Daphnia pulex	mRNA230	424	66	0.15566	48	7	2.30884e-05	0.000336288	mCG
Daphnia pulex	mRNA13627	193	30	0.15544	27	7	3.87179e-07	8.55814e-06	mCG
Daphnia pulex	mRNA28197	444	69	0.155405	27	6	7.13224e-06	0.000115689	mCG
Daphnia pulex	mRNA3544	592	92	0.155405	50	10	1.83984e-08	5.61734e-07	mCG
Daphnia pulex	mRNA16603	354	55	0.155367	40	9	3.18011e-08	9.25263e-07	mCG
Daphnia pulex	mRNA14500	1541	239	0.155094	72	16	1.82743e-13	1.89174e-11	mCG
Daphnia pulex	mRNA2451	342	53	0.154971	43	8	8.87758e-07	1.79486e-05	mCG
Daphnia pulex	mRNA2926	213	33	0.15493	22	4	0.000584779	0.00614859	mCG
Daphnia pulex	mRNA22124	440	68	0.154545	22	4	0.000584779	0.00614859	mCG
Daphnia pulex	mRNA18924	357	55	0.154062	35	4	0.00347862	0.0301706	mCG
Daphnia pulex	mRNA10457	351	54	0.153846	35	9	8.90444e-09	2.90236e-07	mCG
Daphnia pulex	mRNA5668	234	36	0.153846	21	3	0.00602816	0.0496752	mCG
Daphnia pulex	mRNA4728	443	68	0.153499	42	9	5.02055e-08	1.38553e-06	mCG
Daphnia pulex	mRNA2465	953	146	0.1532	65	10	2.50973e-07	5.78173e-06	mCG
Daphnia pulex	mRNA8166	235	36	0.153191	31	7	1.07657e-06	2.13367e-05	mCG
Daphnia pulex	mRNA22179	568	87	0.153169	41	7	7.86681e-06	0.000126667	mCG
Daphnia pulex	mRNA4989	543	83	0.152855	65	14	9.22928e-12	6.21817e-10	mCG
Daphnia pulex	mRNA21869	301	46	0.152824	37	8	2.60126e-07	5.95279e-06	mCG
Daphnia pulex	mRNA9900	190	29	0.152632	20	6	1.04026e-06	2.07708e-05	mCG
Daphnia pulex	mRNA318	249	38	0.15261	30	4	0.00195464	0.018029	mCG
Daphnia pulex	mRNA8218	747	114	0.15261	63	10	1.85122e-07	4.42094e-06	mCG
Daphnia pulex	mRNA27337	669	102	0.152466	71	6	0.00176288	0.0165064	mCG
Daphnia pulex	mRNA21924	512	78	0.152344	58	9	9.25821e-07	1.86712e-05	mCG
Daphnia pulex	mRNA29426	887	135	0.152198	57	12	3.71157e-10	1.715e-08	mCG
Daphnia pulex	mRNA7385	184	28	0.152174	20	4	0.000398563	0.00434599	mCG
Daphnia pulex	mRNA625	401	61	0.15212	46	6	0.00016864	0.00202772	mCG
Daphnia pulex	mRNA8122	283	43	0.151943	31	4	0.00221254	0.0201801	mCG
Daphnia pulex	mRNA1066	1628	247	0.15172	118	15	4.06837e-09	1.44096e-07	mCG
Daphnia pulex	mRNA16843	422	64	0.151659	45	9	9.50504e-08	2.48657e-06	mCG
Daphnia pulex	mRNA181	924	140	0.151515	65	15	5.70211e-13	5.11282e-11	mCG
Daphnia pulex	mRNA25434	132	20	0.151515	17	4	0.000204385	0.0024213	mCG
Daphnia pulex	mRNA23104	1050	159	0.151429	79	13	1.74087e-09	6.8723e-08	mCG
Daphnia pulex	mRNA6901	1091	165	0.151237	73	12	7.39713e-09	2.43742e-07	mCG
Daphnia pulex	mRNA21466	212	32	0.150943	22	4	0.000584779	0.00614859	mCG
Daphnia pulex	mRNA2221	391	59	0.150895	35	7	2.58534e-06	4.67369e-05	mCG
Daphnia pulex	mRNA8814	451	68	0.150776	27	6	7.13224e-06	0.000115689	mCG
Daphnia pulex	mRNA29439	1115	168	0.150673	82	16	1.56375e-12	1.27381e-10	mCG
Daphnia pulex	mRNA18309	332	50	0.150602	37	9	1.51885e-08	4.72097e-07	mCG
Daphnia pulex	mRNA28068	113	17	0.150442	16	4	0.000158553	0.00192176	mCG
Daphnia pulex	mRNA5224	552	83	0.150362	42	8	7.34217e-07	1.51751e-05	mCG
Daphnia pulex	mRNA15676	501	75	0.149701	46	7	1.73179e-05	0.000262544	mCG
Daphnia pulex	mRNA10756	127	19	0.149606	12	4	4.56743e-05	0.000624526	mCG
Daphnia pulex	mRNA22081	361	54	0.149584	42	8	7.34217e-07	1.51751e-05	mCG
Daphnia pulex	mRNA25369	702	105	0.149573	65	11	2.26995e-08	6.82683e-07	mCG
Daphnia pulex	mRNA27858	134	20	0.149254	16	3	0.00271345	0.0242492	mCG
Daphnia pulex	mRNA12087	376	56	0.148936	42	6	0.000100404	0.00127194	mCG
Daphnia pulex	mRNA1208	1444	215	0.148892	88	16	4.89941e-12	3.51708e-10	mCG
Daphnia pulex	mRNA20082	1364	203	0.148827	90	14	8.98689e-10	3.78814e-08	mCG
Daphnia pulex	mRNA1094	276	41	0.148551	27	4	0.00130635	0.0125435	mCG
Daphnia pulex	mRNA23911	734	109	0.148501	65	13	1.36856e-10	6.93479e-09	mCG
Daphnia pulex	mRNA28067	229	34	0.148472	34	7	2.10102e-06	3.90721e-05	mCG
Daphnia pulex	mRNA29902	263	39	0.148289	36	5	0.000440449	0.00475542	mCG
Daphnia pulex	mRNA21788	162	24	0.148148	21	5	2.97307e-05	0.000424071	mCG
Daphnia pulex	mRNA10648	142	21	0.147887	23	4	0.000697845	0.00718396	mCG
Daphnia pulex	mRNA8448	352	52	0.147727	33	5	0.000289929	0.00333639	mCG
Daphnia pulex	mRNA27156	211	31	0.146919	30	6	1.36616e-05	0.00021042	mCG
Daphnia pulex	mRNA27763	395	58	0.146835	30	7	8.46682e-07	1.72483e-05	mCG
Daphnia pulex	mRNA10472	218	32	0.146789	27	6	7.13224e-06	0.000115689	mCG
Daphnia pulex	mRNA72	511	75	0.146771	48	8	2.13312e-06	3.93657e-05	mCG
Daphnia pulex	mRNA26251	266	39	0.146617	37	4	0.00426526	0.0364428	mCG
Daphnia pulex	mRNA10548	512	75	0.146484	45	6	0.000148903	0.00182497	mCG
Daphnia pulex	mRNA19071	260	38	0.146154	27	4	0.00130635	0.0125435	mCG
Daphnia pulex	mRNA25442	698	102	0.146132	66	12	2.22463e-09	8.25508e-08	mCG
Daphnia pulex	mRNA11882	459	67	0.145969	36	5	0.000440449	0.00475542	mCG
Daphnia pulex	mRNA577	185	27	0.145946	20	3	0.00523633	0.0436723	mCG
Daphnia pulex	mRNA19567	391	57	0.14578	51	9	2.96153e-07	6.67591e-06	mCG
Daphnia pulex	mRNA20016	227	33	0.145374	28	4	0.00150252	0.0142344	mCG
Daphnia pulex	mRNA16502	640	93	0.145313	55	10	4.82764e-08	1.33842e-06	mCG
Daphnia pulex	mRNA17446	117	17	0.145299	20	4	0.000398563	0.00434599	mCG
Daphnia pulex	mRNA30535	241	35	0.145228	28	4	0.00150252	0.0142344	mCG
Daphnia pulex	mRNA22985	786	114	0.145038	49	11	9.61951e-10	3.98664e-08	mCG
Daphnia pulex	mRNA22602	712	103	0.144663	71	11	5.88292e-08	1.60335e-06	mCG
Daphnia pulex	mRNA29454	263	38	0.144487	26	7	2.9135e-07	6.60233e-06	mCG
Daphnia pulex	mRNA25329	1004	145	0.144422	72	13	5.2571e-10	2.33091e-08	mCG
Daphnia pulex	mRNA25179	471	68	0.144374	34	7	2.10102e-06	3.90721e-05	mCG
Daphnia pulex	mRNA30409	852	123	0.144366	68	8	3.04033e-05	0.000431878	mCG
Daphnia pulex	mRNA16575	617	89	0.144246	60	10	1.14685e-07	2.85176e-06	mCG
Daphnia pulex	mRNA149	2105	303	0.143943	84	18	1.13243e-14	1.49258e-12	mCG
Daphnia pulex	mRNA6790	320	46	0.14375	20	4	0.000398563	0.00434599	mCG
Daphnia pulex	mRNA6957	167	24	0.143713	16	5	6.878e-06	0.000112093	mCG
Daphnia pulex	mRNA16823	1037	149	0.143684	60	7	0.000100405	0.00127194	mCG
Daphnia pulex	mRNA11117	181	26	0.143646	23	5	4.77143e-05	0.000647647	mCG
Daphnia pulex	mRNA27193	195	28	0.14359	32	4	0.00249294	0.0224532	mCG
Daphnia pulex	mRNA3431	802	115	0.143392	42	6	0.000100404	0.00127194	mCG
Daphnia pulex	mRNA17698	600	86	0.143333	90	14	8.98689e-10	3.78814e-08	mCG
Daphnia pulex	mRNA10974	699	100	0.143062	42	8	7.34217e-07	1.51751e-05	mCG
Daphnia pulex	mRNA15912	825	118	0.14303	50	8	2.93974e-06	5.27971e-05	mCG
Daphnia pulex	mRNA15384	1287	184	0.142968	80	12	2.15828e-08	6.4991e-07	mCG
Daphnia pulex	mRNA23895	147	21	0.142857	21	4	0.000485347	0.00518449	mCG
Daphnia pulex	mRNA7481	196	28	0.142857	20	4	0.000398563	0.00434599	mCG
Daphnia pulex	mRNA18785	414	59	0.142512	44	9	7.72805e-08	2.06195e-06	mCG
Daphnia pulex	mRNA20843	330	47	0.142424	33	5	0.000289929	0.00333639	mCG
Daphnia pulex	mRNA15883	295	42	0.142373	27	4	0.00130635	0.0125435	mCG
Daphnia pulex	mRNA15957	422	60	0.14218	34	7	2.10102e-06	3.90721e-05	mCG
Daphnia pulex	mRNA6694	408	58	0.142157	51	6	0.000300409	0.00343895	mCG
Daphnia pulex	mRNA29216	817	116	0.141983	60	7	0.000100405	0.00127194	mCG
Daphnia pulex	mRNA29561	423	60	0.141844	25	6	4.40057e-06	7.55457e-05	mCG
Daphnia pulex	mRNA8339	6454	914	0.141618	242	34	0	0	mCG
Daphnia pulex	mRNA16017	1280	181	0.141406	86	16	3.38418e-12	2.51158e-10	mCG
Daphnia pulex	mRNA21820	488	69	0.141393	38	7	4.62882e-06	7.92949e-05	mCG
Daphnia pulex	mRNA29336	750	106	0.141333	66	11	2.67945e-08	7.96896e-07	mCG
Daphnia pulex	mRNA24544	885	125	0.141243	75	12	1.01676e-08	3.25686e-07	mCG
Daphnia pulex	mRNA18246	234	33	0.141026	31	6	1.6682e-05	0.000253862	mCG
Daphnia pulex	mRNA10339	795	112	0.140881	57	10	6.89851e-08	1.86121e-06	mCG
Daphnia pulex	mRNA23880	625	88	0.1408	59	6	0.000665365	0.00688781	mCG
Daphnia pulex	mRNA16653	256	36	0.140625	24	4	0.000825539	0.00835235	mCG
Daphnia pulex	mRNA3870	821	115	0.140073	71	7	0.000291327	0.00335089	mCG
Daphnia pulex	mRNA16641	307	43	0.140065	25	5	7.3121e-05	0.00095696	mCG
Daphnia pulex	mRNA30517	307	43	0.140065	33	4	0.00279681	0.024911	mCG
Daphnia pulex	mRNA20138	50	7	0.14	5	2	0.00310412	0.0272161	mCG
Daphnia pulex	mRNA12884	1573	220	0.13986	89	12	7.32592e-08	1.97432e-06	mCG
Daphnia pulex	mRNA29629	401	56	0.139651	54	8	5.34563e-06	9.02285e-05	mCG
Daphnia pulex	mRNA9895	968	135	0.139463	106	10	2.29332e-05	0.000335242	mCG
Daphnia pulex	mRNA15411	158	22	0.139241	20	4	0.000398563	0.00434599	mCG
Daphnia pulex	mRNA3356	783	109	0.139208	54	10	4.01494e-08	1.12605e-06	mCG
Daphnia pulex	mRNA27135	151	21	0.139073	19	3	0.00451066	0.0383629	mCG
Daphnia pulex	mRNA13633	511	71	0.138943	49	8	2.50904e-06	4.58123e-05	mCG
Daphnia pulex	mRNA14470	144	20	0.138889	15	3	0.00223441	0.0203143	mCG
Daphnia pulex	mRNA27159	144	20	0.138889	18	3	0.00384953	0.0331609	mCG
Daphnia pulex	mRNA29473	1080	150	0.138889	124	12	2.75644e-06	4.97272e-05	mCG
Daphnia pulex	mRNA29119	325	45	0.138462	25	5	7.3121e-05	0.00095696	mCG
Daphnia pulex	mRNA14984	282	39	0.138298	26	4	0.0011288	0.010974	mCG
Daphnia pulex	mRNA9598	275	38	0.138182	27	7	3.87179e-07	8.55814e-06	mCG
Daphnia pulex	mRNA23967	711	98	0.137834	72	14	4.01976e-11	2.23918e-09	mCG
Daphnia pulex	mRNA26283	393	54	0.137405	54	10	4.01494e-08	1.12605e-06	mCG
Daphnia pulex	mRNA16557	750	103	0.137333	54	8	5.34563e-06	9.02285e-05	mCG
Daphnia pulex	mRNA29745	102	14	0.137255	20	3	0.00523633	0.0436723	mCG
Daphnia pulex	mRNA14905	554	76	0.137184	39	7	5.55355e-06	9.3607e-05	mCG
Daphnia pulex	mRNA18704	175	24	0.137143	22	4	0.000584779	0.00614859	mCG
Daphnia pulex	mRNA7208	175	24	0.137143	17	4	0.000204385	0.0024213	mCG
Daphnia pulex	mRNA30554	270	37	0.137037	25	4	0.000968856	0.00955389	mCG
Daphnia pulex	mRNA14621	424	58	0.136792	38	10	1.0304e-09	4.25569e-08	mCG
Daphnia pulex	mRNA10553	1448	198	0.13674	65	16	3.24185e-14	3.96921e-12	mCG
Daphnia pulex	mRNA27956	417	57	0.136691	45	8	1.2782e-06	2.5106e-05	mCG
Daphnia pulex	mRNA19380	1047	143	0.136581	60	8	1.1949e-05	0.000186303	mCG
Daphnia pulex	mRNA1215	242	33	0.136364	32	4	0.00249294	0.0224532	mCG
Daphnia pulex	mRNA6665	572	78	0.136364	42	7	9.29333e-06	0.000147762	mCG
Daphnia pulex	mRNA19194	426	58	0.13615	31	8	5.85024e-08	1.59624e-06	mCG
Daphnia pulex	mRNA5913	147	20	0.136054	19	4	0.000323449	0.00359852	mCG
Daphnia pulex	mRNA13709	125	17	0.136	16	5	6.878e-06	0.000112093	mCG
Daphnia pulex	mRNA18793	1052	143	0.135932	86	13	5.10798e-09	1.76511e-07	mCG
Daphnia pulex	mRNA26236	515	70	0.135922	43	8	8.87758e-07	1.79486e-05	mCG
Daphnia pulex	mRNA6419	471	64	0.135881	50	8	2.93974e-06	5.27971e-05	mCG
Daphnia pulex	mRNA24807	701	95	0.135521	38	5	0.000569275	0.00600653	mCG
Daphnia pulex	mRNA10857	155	21	0.135484	14	6	8.842e-08	2.32573e-06	mCG
Daphnia pulex	mRNA3401	1071	145	0.135387	35	8	1.63725e-07	3.92941e-06	mCG
Daphnia pulex	mRNA3349	570	77	0.135088	26	6	5.63334e-06	9.46212e-05	mCG
Daphnia pulex	mRNA1684	667	90	0.134933	84	8	0.000139182	0.00171366	mCG
Daphnia pulex	mRNA560	749	101	0.134846	70	11	5.05398e-08	1.39317e-06	mCG
Daphnia pulex	mRNA789	89	12	0.134831	13	3	0.00144267	0.0137213	mCG
Daphnia pulex	mRNA4693	616	83	0.13474	60	7	0.000100405	0.00127194	mCG
Daphnia pulex	mRNA10711	208	28	0.134615	24	6	3.39634e-06	6.00585e-05	mCG
Daphnia pulex	mRNA10404	1070	144	0.134579	94	13	1.547e-08	4.80226e-07	mCG
Daphnia pulex	mRNA2094	498	67	0.134538	50	6	0.000269142	0.00310757	mCG
Daphnia pulex	mRNA18195	3643	490	0.134505	164	27	0	0	mCG
Daphnia pulex	mRNA24542	796	107	0.134422	52	9	3.52399e-07	7.82677e-06	mCG
Daphnia pulex	mRNA22936	573	77	0.13438	46	11	4.62821e-10	2.0711e-08	mCG
Daphnia pulex	mRNA11170	1050	141	0.134286	68	14	1.77303e-11	1.11659e-09	mCG
Daphnia pulex	mRNA880	745	100	0.134228	56	13	1.83096e-11	1.15007e-09	mCG
Daphnia pulex	mRNA22606	395	53	0.134177	42	8	7.34217e-07	1.51751e-05	mCG
Daphnia pulex	mRNA9554	574	77	0.134146	33	4	0.00279681	0.024911	mCG
Daphnia pulex	mRNA25023	552	74	0.134058	63	11	1.61399e-08	4.95284e-07	mCG
Daphnia pulex	mRNA27822	403	54	0.133995	31	5	0.000213833	0.00252005	mCG
Daphnia pulex	mRNA20987	389	52	0.133676	39	6	6.53821e-05	0.000862229	mCG
Daphnia pulex	mRNA18781	217	29	0.133641	28	5	0.000129339	0.0015988	mCG
Daphnia pulex	mRNA27338	262	35	0.133588	21	4	0.000485347	0.00518449	mCG
Daphnia pulex	mRNA20112	652	87	0.133436	35	7	2.58534e-06	4.67369e-05	mCG
Daphnia pulex	mRNA11820	465	62	0.133333	24	4	0.000825539	0.00835235	mCG
Daphnia pulex	mRNA15637	256	34	0.132812	40	6	7.57507e-05	0.000987625	mCG
Daphnia pulex	mRNA24693	762	101	0.132546	93	15	1.33871e-10	6.79783e-09	mCG
Daphnia pulex	mRNA29335	702	93	0.132479	34	6	2.90996e-05	0.000417538	mCG
Daphnia pulex	mRNA8372	385	51	0.132468	37	7	3.83588e-06	6.69959e-05	mCG
Daphnia pulex	mRNA27315	1277	169	0.132341	65	10	2.50973e-07	5.78173e-06	mCG
Daphnia pulex	mRNA2884	529	70	0.132325	52	6	0.000334453	0.0037071	mCG
Daphnia pulex	mRNA11008	386	51	0.132124	53	10	3.32532e-08	9.58266e-07	mCG
Daphnia pulex	mRNA11856	106	14	0.132075	4	2	0.00188495	0.0174731	mCG
Daphnia pulex	mRNA30150	1023	135	0.131965	62	10	1.583e-07	3.81819e-06	mCG
Daphnia pulex	mRNA28407	326	43	0.131902	26	4	0.0011288	0.010974	mCG
Daphnia pulex	mRNA21881	129	17	0.131783	13	3	0.00144267	0.0137213	mCG
Daphnia pulex	mRNA15309	334	44	0.131737	34	6	2.90996e-05	0.000417538	mCG
Daphnia pulex	mRNA15419	1458	192	0.131687	74	9	7.42544e-06	0.000119881	mCG
Daphnia pulex	mRNA23836	669	88	0.13154	46	9	1.16275e-07	2.88237e-06	mCG
Daphnia pulex	mRNA3752	502	66	0.131474	37	6	4.80384e-05	0.000651313	mCG
Daphnia pulex	mRNA22691	487	64	0.131417	55	9	5.80232e-07	1.22016e-05	mCG
Daphnia pulex	mRNA29549	198	26	0.131313	26	5	8.91894e-05	0.001151	mCG
Daphnia pulex	mRNA29351	473	62	0.131078	44	10	4.90235e-09	1.70136e-07	mCG
Daphnia pulex	mRNA948	557	73	0.131059	39	10	1.3632e-09	5.4984e-08	mCG
Daphnia pulex	mRNA29620	145	19	0.131034	12	4	4.56743e-05	0.000624526	mCG
Daphnia pulex	mRNA17326	527	69	0.13093	45	5	0.00124918	0.0120521	mCG
Daphnia pulex	mRNA27515	888	116	0.130631	54	10	4.01494e-08	1.12605e-06	mCG
Daphnia pulex	mRNA18732	559	73	0.13059	49	7	2.65183e-05	0.000383467	mCG
Daphnia pulex	mRNA23356	1800	235	0.130556	91	16	8.37774e-12	5.70822e-10	mCG
Daphnia pulex	mRNA3808	445	58	0.130337	35	5	0.000384952	0.00421664	mCG
Daphnia pulex	mRNA1320	553	72	0.130199	66	12	2.22463e-09	8.25508e-08	mCG
Daphnia pulex	mRNA8747	185	24	0.12973	24	5	5.93769e-05	0.00078951	mCG
Daphnia pulex	mRNA29566	424	55	0.129717	32	4	0.00249294	0.0224532	mCG
Daphnia pulex	mRNA12257	325	42	0.129231	17	3	0.00325111	0.0284119	mCG
Daphnia pulex	mRNA4548	356	46	0.129213	33	8	9.97225e-08	2.56429e-06	mCG
Daphnia pulex	mRNA15587	62	8	0.129032	13	3	0.00144267	0.0137213	mCG
Daphnia pulex	mRNA7217	566	73	0.128975	59	10	9.7144e-08	2.53309e-06	mCG
Daphnia pulex	mRNA30518	427	55	0.128806	24	6	3.39634e-06	6.00585e-05	mCG
Daphnia pulex	mRNA16100	202	26	0.128713	32	6	2.02187e-05	0.000299555	mCG
Daphnia pulex	mRNA29109	451	58	0.128603	49	12	5.53044e-11	3.01116e-09	mCG
Daphnia pulex	mRNA13336	257	33	0.128405	37	5	0.000501763	0.00534192	mCG
Daphnia pulex	mRNA14985	704	90	0.127841	59	7	9.00851e-05	0.001151	mCG
Daphnia pulex	mRNA4754	697	89	0.12769	41	12	5.40878e-12	3.78145e-10	mCG
Daphnia pulex	mRNA15416	987	126	0.12766	81	9	1.5662e-05	0.000239245	mCG
Daphnia pulex	mRNA2423	141	18	0.12766	21	3	0.00602816	0.0496752	mCG
Daphnia pulex	mRNA24455	940	120	0.12766	80	14	1.77361e-10	8.87541e-09	mCG
Daphnia pulex	mRNA21925	440	56	0.127273	32	8	7.67653e-08	2.05503e-06	mCG
Daphnia pulex	mRNA11780	1604	204	0.127182	100	13	3.30435e-08	9.53361e-07	mCG
Daphnia pulex	mRNA12273	425	54	0.127059	30	4	0.00195464	0.018029	mCG
Daphnia pulex	mRNA29367	866	110	0.127021	84	14	3.48991e-10	1.62503e-08	mCG
Daphnia pulex	mRNA26057	748	95	0.127005	46	8	1.52282e-06	2.90129e-05	mCG
Daphnia pulex	mRNA24337	670	85	0.126866	56	8	7.06951e-06	0.000115058	mCG
Daphnia pulex	mRNA30477	473	60	0.12685	40	5	0.000724467	0.00742317	mCG
Daphnia pulex	mRNA29248	647	82	0.126739	54	9	4.93185e-07	1.06687e-05	mCG
Daphnia pulex	mRNA26097	442	56	0.126697	22	6	1.94168e-06	3.63614e-05	mCG
Daphnia pulex	mRNA4628	616	78	0.126623	72	10	6.70691e-07	1.39578e-05	mCG
Daphnia pulex	mRNA27842	711	90	0.126582	54	7	5.0562e-05	0.000684375	mCG
Daphnia pulex	mRNA21589	870	110	0.126437	83	12	3.30132e-08	9.53361e-07	mCG
Daphnia pulex	mRNA4797	752	95	0.12633	58	14	1.72662e-12	1.35655e-10	mCG
Daphnia pulex	mRNA25638	1316	166	0.12614	70	9	4.65972e-06	7.97109e-05	mCG
Daphnia pulex	mRNA15775	1135	143	0.125991	69	10	4.46619e-07	9.72243e-06	mCG
Daphnia pulex	mRNA7244	270	34	0.125926	32	4	0.00249294	0.0224532	mCG
Daphnia pulex	mRNA9576	429	54	0.125874	39	8	4.0149e-07	8.8357e-06	mCG
Daphnia pulex	mRNA1415	763	96	0.125819	67	14	1.43187e-11	9.13667e-10	mCG
Daphnia pulex	mRNA10896	199	25	0.125628	20	5	2.29934e-05	0.000335309	mCG
Daphnia pulex	mRNA23416	199	25	0.125628	26	4	0.0011288	0.010974	mCG
Daphnia pulex	mRNA11133	613	77	0.125612	52	9	3.52399e-07	7.82677e-06	mCG
Daphnia pulex	mRNA30235	1020	128	0.12549	60	12	6.98623e-10	3.00907e-08	mCG
Daphnia pulex	mRNA11271	263	33	0.125475	21	4	0.000485347	0.00518449	mCG
Daphnia pulex	mRNA15959	854	107	0.125293	34	10	3.05172e-10	1.43205e-08	mCG
Daphnia pulex	mRNA19073	240	30	0.125	21	5	2.97307e-05	0.000424071	mCG
Daphnia pulex	mRNA28069	64	8	0.125	11	3	0.000854986	0.00861055	mCG
Daphnia pulex	mRNA21553	457	57	0.124726	49	11	9.61951e-10	3.98664e-08	mCG
Daphnia pulex	mRNA29346	874	109	0.124714	55	13	1.42963e-11	9.13667e-10	mCG
Daphnia pulex	mRNA10657	1099	137	0.124659	95	8	0.00032623	0.00362778	mCG
Daphnia pulex	mRNA15737	305	38	0.12459	52	8	3.99142e-06	6.92611e-05	mCG
Daphnia pulex	mRNA29482	578	72	0.124567	38	8	3.24271e-07	7.28251e-06	mCG
Daphnia pulex	mRNA10643	691	86	0.124457	54	8	5.34563e-06	9.02285e-05	mCG
Daphnia pulex	mRNA1256	403	50	0.124069	39	7	5.55355e-06	9.3607e-05	mCG
Daphnia pulex	mRNA13148	387	48	0.124031	36	6	4.08704e-05	0.000566875	mCG
Daphnia pulex	mRNA5663	1452	180	0.123967	87	11	4.94621e-07	1.06806e-05	mCG
Daphnia pulex	mRNA30642	589	73	0.123939	50	5	0.00201212	0.0185026	mCG
Daphnia pulex	mRNA25198	694	86	0.123919	55	11	3.57816e-09	1.2786e-07	mCG
Daphnia pulex	mRNA20047	477	59	0.12369	33	7	1.69488e-06	3.20631e-05	mCG
Daphnia pulex	mRNA5026	469	58	0.123667	37	8	2.60126e-07	5.95279e-06	mCG
Daphnia pulex	mRNA23680	275	34	0.123636	28	4	0.00150252	0.0142344	mCG
Daphnia pulex	mRNA13799	170	21	0.123529	26	5	8.91894e-05	0.001151	mCG
Daphnia pulex	mRNA27624	1069	132	0.12348	62	12	1.04321e-09	4.28423e-08	mCG
Daphnia pulex	mRNA12711	276	34	0.123188	20	5	2.29934e-05	0.000335309	mCG
Daphnia pulex	mRNA24722	138	17	0.123188	22	4	0.000584779	0.00614859	mCG
Daphnia pulex	mRNA394	260	32	0.123077	22	5	3.79039e-05	0.000528464	mCG
Daphnia pulex	mRNA27148	317	39	0.123028	42	5	0.00090924	0.00909969	mCG
Daphnia pulex	mRNA10118	1252	154	0.123003	76	11	1.21193e-07	3.0012e-06	mCG
Daphnia pulex	mRNA997	546	67	0.122711	44	10	4.90235e-09	1.70136e-07	mCG
Daphnia pulex	mRNA26878	326	40	0.122699	36	7	3.15938e-06	5.64765e-05	mCG
Daphnia pulex	mRNA3404	995	122	0.122613	97	14	2.47253e-09	9.09106e-08	mCG
Daphnia pulex	mRNA2149	604	74	0.122517	76	9	9.26847e-06	0.000147464	mCG
Daphnia pulex	mRNA7108	392	48	0.122449	40	6	7.57507e-05	0.000987625	mCG
Daphnia pulex	mRNA5795	629	77	0.122417	69	14	2.18726e-11	1.3481e-09	mCG
Daphnia pulex	mRNA21597	1063	130	0.122295	91	13	1.03518e-08	3.31147e-07	mCG
Daphnia pulex	mRNA7377	401	49	0.122195	28	7	5.08178e-07	1.08529e-05	mCG
Daphnia pulex	mRNA3074	737	90	0.122117	32	6	2.02187e-05	0.000299555	mCG
Daphnia pulex	mRNA13118	991	121	0.122099	66	13	1.67599e-10	8.40433e-09	mCG
Daphnia pulex	mRNA8877	467	57	0.122056	41	9	4.00909e-08	1.12605e-06	mCG
Daphnia pulex	mRNA21691	41	5	0.121951	6	2	0.00460075	0.0388551	mCG
Daphnia pulex	mRNA27336	322	39	0.121118	36	6	4.08704e-05	0.000566875	mCG
Daphnia pulex	mRNA2900	347	42	0.121037	32	4	0.00249294	0.0224532	mCG
Daphnia pulex	mRNA20094	339	41	0.120944	39	6	6.53821e-05	0.000862229	mCG
Daphnia pulex	mRNA25328	389	47	0.120823	46	5	0.00138095	0.0132492	mCG
Daphnia pulex	mRNA24839	787	95	0.120712	62	8	1.52962e-05	0.00023425	mCG
Daphnia pulex	mRNA30720	920	111	0.120652	72	12	6.28457e-09	2.12302e-07	mCG
Daphnia pulex	mRNA6788	282	34	0.120567	18	4	0.00025904	0.00300387	mCG
Daphnia pulex	mRNA1583	639	77	0.120501	52	9	3.52399e-07	7.82677e-06	mCG
Daphnia pulex	mRNA4598	656	79	0.120427	57	7	7.20276e-05	0.00094573	mCG
Daphnia pulex	mRNA16412	382	46	0.120419	30	4	0.00195464	0.018029	mCG
Daphnia pulex	mRNA18976	922	111	0.12039	71	10	5.87026e-07	1.23337e-05	mCG
Daphnia pulex	mRNA18398	1072	129	0.120336	106	8	0.000680775	0.00702924	mCG
Daphnia pulex	mRNA29868	366	44	0.120219	41	8	6.03929e-07	1.26558e-05	mCG
Daphnia pulex	mRNA23424	300	36	0.12	31	6	1.6682e-05	0.000253862	mCG
Daphnia pulex	mRNA15515	3292	394	0.119684	176	20	8.89722e-11	4.66524e-09	mCG
Daphnia pulex	mRNA10639	2175	260	0.11954	89	14	7.71735e-10	3.29475e-08	mCG
Daphnia pulex	mRNA7727	778	93	0.119537	82	11	2.68478e-07	6.1381e-06	mCG
Daphnia pulex	mRNA73	176	21	0.119318	18	4	0.00025904	0.00300387	mCG
Daphnia pulex	mRNA29576	1368	163	0.119152	117	16	4.16904e-10	1.90089e-08	mCG
Daphnia pulex	mRNA24923	831	99	0.119134	94	14	1.62033e-09	6.4386e-08	mCG
Daphnia pulex	mRNA14926	1268	151	0.119085	88	11	5.56076e-07	1.17243e-05	mCG
Daphnia pulex	mRNA16104	1151	137	0.119027	87	9	2.79644e-05	0.000402928	mCG
Daphnia pulex	mRNA20125	227	27	0.118943	33	6	2.43351e-05	0.000353592	mCG
Daphnia pulex	mRNA29137	985	117	0.118782	76	12	1.18754e-08	3.75898e-07	mCG
Daphnia pulex	mRNA18649	177	21	0.118644	24	5	5.93769e-05	0.00078951	mCG
Daphnia pulex	mRNA27896	270	32	0.118519	29	5	0.000153972	0.00187661	mCG
Daphnia pulex	mRNA14535	549	65	0.118397	36	6	4.08704e-05	0.000566875	mCG
Daphnia pulex	mRNA24314	1167	138	0.118252	96	11	1.34371e-06	2.62431e-05	mCG
Daphnia pulex	mRNA27062	237	28	0.118143	25	7	2.16289e-07	5.0996e-06	mCG
Daphnia pulex	mRNA430	237	28	0.118143	25	4	0.000968856	0.00955389	mCG
Daphnia pulex	mRNA2766	754	89	0.118037	84	9	2.1061e-05	0.000311269	mCG
Daphnia pulex	mRNA15751	356	42	0.117978	53	6	0.000371443	0.00408723	mCG
Daphnia pulex	mRNA21165	178	21	0.117978	19	4	0.000323449	0.00359852	mCG
Daphnia pulex	mRNA23363	1258	148	0.117647	84	13	3.79734e-09	1.35291e-07	mCG
Daphnia pulex	mRNA20295	885	104	0.117514	57	16	3.33067e-15	5.65745e-13	mCG
Daphnia pulex	mRNA13133	980	115	0.117347	75	10	9.8738e-07	1.98298e-05	mCG
Daphnia pulex	mRNA18817	1304	153	0.117331	57	8	8.09393e-06	0.000129977	mCG
Daphnia pulex	mRNA26357	358	42	0.117318	41	7	7.86681e-06	0.000126667	mCG
Daphnia pulex	mRNA4437	1571	184	0.117123	102	14	4.83414e-09	1.68496e-07	mCG
Daphnia pulex	mRNA15175	658	77	0.117021	48	6	0.000214288	0.00252005	mCG
Daphnia pulex	mRNA17358	77	9	0.116883	11	3	0.000854986	0.00861055	mCG
Daphnia pulex	mRNA5489	300	35	0.116667	38	4	0.00470008	0.0395808	mCG
Daphnia pulex	mRNA30488	669	78	0.116592	51	6	0.000300409	0.00343895	mCG
Daphnia pulex	mRNA18913	1262	147	0.116482	79	15	1.17022e-11	7.79715e-10	mCG
Daphnia pulex	mRNA204	129	15	0.116279	15	3	0.00223441	0.0203143	mCG
Daphnia pulex	mRNA26243	1256	146	0.116242	109	10	2.92394e-05	0.000419295	mCG
Daphnia pulex	mRNA23937	439	51	0.116173	52	8	3.99142e-06	6.92611e-05	mCG
Daphnia pulex	mRNA30283	689	80	0.11611	55	8	6.15676e-06	0.000101713	mCG
Daphnia pulex	mRNA29759	560	65	0.116071	74	11	9.14074e-08	2.39907e-06	mCG
Daphnia pulex	mRNA11984	1115	129	0.115695	74	9	7.42544e-06	0.000119881	mCG
Daphnia pulex	mRNA21424	182	21	0.115385	24	5	5.93769e-05	0.00078951	mCG
Daphnia pulex	mRNA30086	948	109	0.114979	79	6	0.00303183	0.0268162	mCG
Daphnia pulex	mRNA11038	322	37	0.114907	28	5	0.000129339	0.0015988	mCG
Daphnia pulex	mRNA7523	427	49	0.114754	47	7	2.00325e-05	0.000297526	mCG
Daphnia pulex	mRNA6045	890	102	0.114607	77	13	1.25315e-09	5.07149e-08	mCG
Daphnia pulex	mRNA28979	1528	175	0.114529	91	14	1.04441e-09	4.28423e-08	mCG
Daphnia pulex	mRNA6042	402	46	0.114428	48	6	0.000214288	0.00252005	mCG
Daphnia pulex	mRNA27310	822	94	0.114355	78	9	1.14887e-05	0.000179823	mCG
Daphnia pulex	mRNA9919	289	33	0.114187	41	8	6.03929e-07	1.26558e-05	mCG
Daphnia pulex	mRNA10481	762	87	0.114173	71	9	5.25091e-06	8.91288e-05	mCG
Daphnia pulex	mRNA14589	2114	241	0.114002	112	17	2.1963e-11	1.3481e-09	mCG
Daphnia pulex	mRNA13765	202	23	0.113861	15	5	4.80007e-06	8.19374e-05	mCG
Daphnia pulex	mRNA24295	317	36	0.113565	45	8	1.2782e-06	2.5106e-05	mCG
Daphnia pulex	mRNA5934	881	100	0.113507	36	8	2.07167e-07	4.92301e-06	mCG
Daphnia pulex	mRNA24999	696	79	0.113506	47	8	1.80616e-06	3.40083e-05	mCG
Daphnia pulex	mRNA29529	238	27	0.113445	30	4	0.00195464	0.018029	mCG
Daphnia pulex	mRNA23831	203	23	0.1133	28	4	0.00150252	0.0142344	mCG
Daphnia pulex	mRNA21019	513	58	0.11306	60	9	1.24445e-06	2.45029e-05	mCG
Daphnia pulex	mRNA262	983	111	0.11292	87	12	5.65819e-08	1.55086e-06	mCG
Daphnia pulex	mRNA11785	3421	386	0.112833	181	17	3.94528e-08	1.11559e-06	mCG
Daphnia pulex	mRNA28004	418	47	0.11244	36	9	1.16817e-08	3.70255e-07	mCG
Daphnia pulex	mRNA29858	472	53	0.112288	38	6	5.61777e-05	0.000750386	mCG
Daphnia pulex	mRNA20952	766	86	0.112272	60	8	1.1949e-05	0.000186303	mCG
Daphnia pulex	mRNA24511	731	82	0.112175	66	6	0.00120639	0.0116626	mCG
Daphnia pulex	mRNA748	1410	158	0.112057	80	12	2.15828e-08	6.4991e-07	mCG
Daphnia pulex	mRNA307	447	50	0.111857	54	6	0.000411553	0.0044755	mCG
Daphnia pulex	mRNA18687	940	105	0.111702	46	9	1.16275e-07	2.88237e-06	mCG
Daphnia pulex	mRNA26668	770	86	0.111688	68	10	3.88168e-07	8.55814e-06	mCG
Daphnia pulex	mRNA24294	898	100	0.111359	73	6	0.0020329	0.0186653	mCG
Daphnia pulex	mRNA28996	629	70	0.111288	56	10	5.7819e-08	1.58297e-06	mCG
Daphnia pulex	mRNA1061	729	81	0.111111	81	10	2.02928e-06	3.78841e-05	mCG
Daphnia pulex	mRNA14140	369	41	0.111111	40	4	0.00565695	0.04676	mCG
Daphnia pulex	mRNA16778	225	25	0.111111	26	5	8.91894e-05	0.001151	mCG
Daphnia pulex	mRNA19018	585	65	0.111111	65	7	0.000167428	0.00201817	mCG
Daphnia pulex	mRNA28231	793	88	0.110971	62	11	1.35431e-08	4.26448e-07	mCG
Daphnia pulex	mRNA15067	658	73	0.110942	63	7	0.000137267	0.00169181	mCG
Daphnia pulex	mRNA30777	496	55	0.110887	43	7	1.09277e-05	0.000171488	mCG
Daphnia pulex	mRNA10810	597	66	0.110553	69	7	0.000243808	0.00284915	mCG
Daphnia pulex	mRNA12700	543	60	0.110497	48	5	0.00167483	0.0157492	mCG
Daphnia pulex	mRNA2565	1277	141	0.110415	96	14	2.15145e-09	8.03295e-08	mCG
Daphnia pulex	mRNA16560	426	47	0.110329	23	4	0.000697845	0.00718396	mCG
Daphnia pulex	mRNA24568	1941	214	0.110252	123	13	3.89251e-07	8.57418e-06	mCG
Daphnia pulex	mRNA145	245	27	0.110204	36	6	4.08704e-05	0.000566875	mCG
Daphnia pulex	mRNA27923	536	59	0.110075	40	5	0.000724467	0.00742317	mCG
Daphnia pulex	mRNA44	318	35	0.110063	35	6	3.45853e-05	0.000485845	mCG
Daphnia pulex	mRNA19088	582	64	0.109966	63	8	1.7245e-05	0.000262097	mCG
Daphnia pulex	mRNA19043	501	55	0.10978	51	9	2.96153e-07	6.67591e-06	mCG
Daphnia pulex	mRNA16028	993	109	0.109768	66	12	2.22463e-09	8.25508e-08	mCG
Daphnia pulex	mRNA22254	1176	129	0.109694	77	14	1.03889e-10	5.43556e-09	mCG
Daphnia pulex	mRNA7488	228	25	0.109649	15	6	1.45107e-07	3.52465e-06	mCG
Daphnia pulex	mRNA10015	511	56	0.109589	30	8	4.4105e-08	1.22559e-06	mCG
Daphnia pulex	mRNA28009	959	105	0.109489	90	13	9.02216e-09	2.93677e-07	mCG
Daphnia pulex	mRNA13229	530	58	0.109434	40	7	6.62681e-06	0.000109127	mCG
Daphnia pulex	mRNA15107	531	58	0.109228	53	8	4.62675e-06	7.92949e-05	mCG
Daphnia pulex	mRNA22561	293	32	0.109215	31	5	0.000213833	0.00252005	mCG
Daphnia pulex	mRNA27136	641	70	0.109204	61	10	1.34952e-07	3.31471e-06	mCG
Daphnia pulex	mRNA11637	394	43	0.109137	26	7	2.9135e-07	6.60233e-06	mCG
Daphnia pulex	mRNA30175	541	59	0.109057	55	9	5.80232e-07	1.22016e-05	mCG
Daphnia pulex	mRNA2011	487	53	0.10883	62	5	0.00515126	0.043186	mCG
Daphnia pulex	mRNA17637	791	86	0.108723	79	13	1.74087e-09	6.8723e-08	mCG
Daphnia pulex	mRNA10709	368	40	0.108696	43	7	1.09277e-05	0.000171488	mCG
Daphnia pulex	mRNA19363	460	50	0.108696	51	6	0.000300409	0.00343895	mCG
Daphnia pulex	mRNA9635	1731	188	0.108608	80	16	1.04483e-12	8.72018e-11	mCG
Daphnia pulex	mRNA13246	700	76	0.108571	63	6	0.00094418	0.00939894	mCG
Daphnia pulex	mRNA23968	166	18	0.108434	21	5	2.97307e-05	0.000424071	mCG
Daphnia pulex	mRNA25599	3090	335	0.108414	128	19	2.24909e-12	1.71671e-10	mCG
Daphnia pulex	mRNA4567	554	60	0.108303	57	10	6.89851e-08	1.86121e-06	mCG
Daphnia pulex	mRNA985	953	103	0.10808	34	5	0.000334899	0.0037071	mCG
Daphnia pulex	mRNA28953	1139	123	0.107989	78	6	0.00284416	0.0252488	mCG
Daphnia pulex	mRNA20817	834	90	0.107914	82	10	2.27384e-06	4.17389e-05	mCG
Daphnia pulex	mRNA11696	631	68	0.107765	29	5	0.000153972	0.00187661	mCG
Daphnia pulex	mRNA29307	557	60	0.10772	30	7	8.46682e-07	1.72483e-05	mCG
Daphnia pulex	mRNA23162	446	48	0.107623	47	7	2.00325e-05	0.000297526	mCG
Daphnia pulex	mRNA22562	316	34	0.107595	32	5	0.000249687	0.00290659	mCG
Daphnia pulex	mRNA18733	633	68	0.107425	61	9	1.43648e-06	2.78519e-05	mCG
Daphnia pulex	mRNA28741	531	57	0.107345	47	7	2.00325e-05	0.000297526	mCG
Daphnia pulex	mRNA57	438	47	0.107306	63	6	0.00094418	0.00939894	mCG
Daphnia pulex	mRNA7794	1072	115	0.107276	94	8	0.000303503	0.00345306	mCG
Daphnia pulex	mRNA1870	317	34	0.107256	37	4	0.00426526	0.0364428	mCG
Daphnia pulex	mRNA25131	2015	216	0.107196	114	15	2.50726e-09	9.20475e-08	mCG
Daphnia pulex	mRNA11558	196	21	0.107143	25	4	0.000968856	0.00955389	mCG
Daphnia pulex	mRNA20870	56	6	0.107143	15	3	0.00223441	0.0203143	mCG
Daphnia pulex	mRNA23303	897	96	0.107023	82	8	0.000117443	0.0014647	mCG
Daphnia pulex	mRNA15169	673	72	0.106984	66	6	0.00120639	0.0116626	mCG
Daphnia pulex	mRNA5722	346	37	0.106936	54	6	0.000411553	0.0044755	mCG
Daphnia pulex	mRNA4389	655	70	0.10687	67	9	3.21528e-06	5.74038e-05	mCG
Daphnia pulex	mRNA23309	777	83	0.106821	75	9	8.30336e-06	0.000133163	mCG
Daphnia pulex	mRNA24566	1143	122	0.106737	50	10	1.83984e-08	5.61734e-07	mCG
Daphnia pulex	mRNA22424	1022	109	0.106654	68	10	3.88168e-07	8.55814e-06	mCG
Daphnia pulex	mRNA21480	1716	183	0.106643	133	13	9.58446e-07	1.92808e-05	mCG
Daphnia pulex	mRNA26730	235	25	0.106383	35	4	0.00347862	0.0301706	mCG
Daphnia pulex	mRNA19596	828	88	0.10628	40	11	8.85567e-11	4.65357e-09	mCG
Daphnia pulex	mRNA25000	160	17	0.10625	15	4	0.000120634	0.00149907	mCG
Daphnia pulex	mRNA23998	857	91	0.106184	75	10	9.8738e-07	1.98298e-05	mCG
Daphnia pulex	mRNA19238	632	67	0.106013	59	8	1.05217e-05	0.00016544	mCG
Daphnia pulex	mRNA21281	1680	178	0.105952	87	14	5.65543e-10	2.49833e-08	mCG
Daphnia pulex	mRNA192	689	73	0.105951	70	13	3.63872e-10	1.69106e-08	mCG
Daphnia pulex	mRNA23887	170	18	0.105882	23	4	0.000697845	0.00718396	mCG
Daphnia pulex	mRNA21379	1039	110	0.105871	87	6	0.00488274	0.0410354	mCG
Daphnia pulex	mRNA19869	416	44	0.105769	45	7	1.49143e-05	0.000228692	mCG
Daphnia pulex	mRNA20508	785	83	0.105732	55	8	6.15676e-06	0.000101713	mCG
Daphnia pulex	mRNA11264	388	41	0.10567	51	7	3.46403e-05	0.000486052	mCG
Daphnia pulex	mRNA27805	776	82	0.10567	45	7	1.49143e-05	0.000228692	mCG
Daphnia pulex	mRNA79	579	61	0.105354	52	5	0.00239644	0.0216975	mCG
Daphnia pulex	mRNA11853	693	73	0.105339	65	7	0.000167428	0.00201817	mCG
Daphnia pulex	mRNA26715	2193	231	0.105335	175	19	5.67952e-10	2.50118e-08	mCG
Daphnia pulex	mRNA7517	76	8	0.105263	9	3	0.000447146	0.0048148	mCG
Daphnia pulex	mRNA23932	694	73	0.105187	60	8	1.1949e-05	0.000186303	mCG
Daphnia pulex	mRNA530	553	58	0.104882	28	7	5.08178e-07	1.08529e-05	mCG
Daphnia pulex	mRNA1602	477	50	0.104822	68	8	3.04033e-05	0.000431878	mCG
Daphnia pulex	mRNA16548	325	34	0.104615	54	8	5.34563e-06	9.02285e-05	mCG
Daphnia pulex	mRNA20109	1521	159	0.104536	82	10	2.27384e-06	4.17389e-05	mCG
Daphnia pulex	mRNA2924	2240	234	0.104464	111	14	1.46997e-08	4.58675e-07	mCG
Daphnia pulex	mRNA14651	1489	155	0.104097	62	10	1.583e-07	3.81819e-06	mCG
Daphnia pulex	mRNA25240	346	36	0.104046	40	4	0.00565695	0.04676	mCG
Daphnia pulex	mRNA389	760	79	0.103947	47	11	5.94345e-10	2.60174e-08	mCG
Daphnia pulex	mRNA29304	356	37	0.103933	36	6	4.08704e-05	0.000566875	mCG
Daphnia pulex	mRNA16289	385	40	0.103896	39	5	0.000643377	0.00669468	mCG
Daphnia pulex	mRNA12708	626	65	0.103834	60	9	1.24445e-06	2.45029e-05	mCG
Daphnia pulex	mRNA4882	973	101	0.103803	98	13	2.58191e-08	7.68834e-07	mCG
Daphnia pulex	mRNA22186	453	47	0.103753	38	6	5.61777e-05	0.000750386	mCG
Daphnia pulex	mRNA1180	1523	158	0.103743	146	14	4.69416e-07	1.01735e-05	mCG
Daphnia pulex	mRNA6493	588	61	0.103741	40	6	7.57507e-05	0.000987625	mCG
Daphnia pulex	mRNA9942	2551	264	0.103489	118	16	4.74211e-10	2.11814e-08	mCG
Daphnia pulex	mRNA4152	1104	114	0.103261	28	5	0.000129339	0.0015988	mCG
Daphnia pulex	mRNA6336	572	59	0.103147	60	8	1.1949e-05	0.000186303	mCG
Daphnia pulex	mRNA7611	960	99	0.103125	81	7	0.000652237	0.00677518	mCG
Daphnia pulex	mRNA29776	514	53	0.103113	45	6	0.000148903	0.00182497	mCG
Daphnia pulex	mRNA29464	1281	132	0.103044	69	11	4.33048e-08	1.20753e-06	mCG
Daphnia pulex	mRNA2089	466	48	0.103004	51	7	3.46403e-05	0.000486052	mCG
Daphnia pulex	mRNA6050	2379	245	0.102984	172	20	5.85472e-11	3.18054e-09	mCG
Daphnia pulex	mRNA27912	748	77	0.102941	68	10	3.88168e-07	8.55814e-06	mCG
Daphnia pulex	mRNA386	496	51	0.102823	52	6	0.000334453	0.0037071	mCG
Daphnia pulex	mRNA736	623	64	0.102729	63	8	1.7245e-05	0.000262097	mCG
Daphnia pulex	mRNA12699	886	91	0.102709	54	12	1.892e-10	9.35146e-09	mCG
Daphnia pulex	mRNA5458	633	65	0.102686	40	4	0.00565695	0.04676	mCG
Daphnia pulex	mRNA24555	302	31	0.102649	41	6	8.73879e-05	0.00113262	mCG
Daphnia pulex	mRNA554	1004	103	0.10259	79	10	1.60789e-06	3.05613e-05	mCG
Daphnia pulex	mRNA11913	2277	233	0.102328	175	22	1.36247e-12	1.12159e-10	mCG
Daphnia pulex	mRNA14184	499	51	0.102204	60	6	0.000728138	0.00743693	mCG
Daphnia pulex	mRNA29618	1908	195	0.102201	99	12	2.4177e-07	5.58571e-06	mCG
Daphnia pulex	mRNA10520	822	84	0.10219	44	8	1.06786e-06	2.12165e-05	mCG
Daphnia pulex	mRNA2234	1801	184	0.102165	104	12	4.16245e-07	9.13542e-06	mCG
Daphnia pulex	mRNA998	559	57	0.101968	61	8	1.35358e-05	0.000208749	mCG
Daphnia pulex	mRNA23157	491	50	0.101833	52	8	3.99142e-06	6.92611e-05	mCG
Daphnia pulex	mRNA8563	167	17	0.101796	10	4	1.9943e-05	0.00029748	mCG
Daphnia pulex	mRNA9319	413	42	0.101695	39	5	0.000643377	0.00669468	mCG
Daphnia pulex	mRNA21831	1024	104	0.101562	62	12	1.04321e-09	4.28423e-08	mCG
Daphnia pulex	mRNA11110	1035	105	0.101449	84	14	3.48991e-10	1.62503e-08	mCG
Daphnia pulex	mRNA6329	483	49	0.101449	33	6	2.43351e-05	0.000353592	mCG
Daphnia pulex	mRNA9987	276	28	0.101449	24	4	0.000825539	0.00835235	mCG
Daphnia pulex	mRNA1580	1055	107	0.101422	77	10	1.26482e-06	2.48837e-05	mCG
Daphnia pulex	mRNA11260	1795	182	0.101393	129	13	6.75408e-07	1.40317e-05	mCG
Daphnia pulex	mRNA19074	2042	207	0.101371	129	12	4.16984e-06	7.22533e-05	mCG
Daphnia pulex	mRNA27648	2279	231	0.10136	151	20	5.24802e-12	3.71209e-10	mCG
Daphnia pulex	mRNA21074	533	54	0.101313	57	6	0.000552425	0.00584152	mCG
Daphnia pulex	mRNA13215	306	31	0.101307	37	7	3.83588e-06	6.69959e-05	mCG
Daphnia pulex	mRNA15665	553	56	0.101266	62	6	0.000867331	0.0087058	mCG
Daphnia pulex	mRNA16516	158	16	0.101266	19	3	0.00451066	0.0383629	mCG
Daphnia pulex	mRNA24850	416	42	0.100962	38	6	5.61777e-05	0.000750386	mCG
Daphnia pulex	mRNA16072	615	62	0.100813	60	5	0.00447706	0.0381579	mCG
Daphnia pulex	mRNA21405	884	89	0.100679	92	12	1.0655e-07	2.65769e-06	mCG
Daphnia pulex	mRNA27307	3467	349	0.100663	132	15	1.91422e-08	5.79311e-07	mCG
Daphnia pulex	mRNA18952	839	84	0.100119	57	13	2.33256e-11	1.42434e-09	mCG
Daphnia pulex	mRNA24669	390	39	0.1	41	6	8.73879e-05	0.00113262	mCG
Daphnia pulex	mRNA5151	520	52	0.1	51	11	1.52137e-09	6.10573e-08	mCG
Daphnia pulex	mRNA5276	300	30	0.1	40	6	7.57507e-05	0.000987625	mCG
Daphnia pulex	mRNA26923	581	58	0.0998279	37	8	2.60126e-07	5.95279e-06	mCG
Daphnia pulex	mRNA8436	2324	232	0.0998279	124	18	1.24047e-11	8.21985e-10	mCG
Daphnia pulex	mRNA24211	341	34	0.0997067	35	8	1.63725e-07	3.92941e-06	mCG
Daphnia pulex	mRNA11048	883	88	0.0996602	74	11	9.14074e-08	2.39907e-06	mCG
Daphnia pulex	mRNA9890	633	63	0.0995261	67	10	3.36526e-07	7.5297e-06	mCG
Daphnia pulex	mRNA13733	1136	113	0.0994718	58	11	6.48038e-09	2.18306e-07	mCG
Daphnia pulex	mRNA26305	1247	124	0.0994387	100	11	2.021e-06	3.7788e-05	mCG
Daphnia pulex	mRNA26099	473	47	0.0993658	57	6	0.000552425	0.00584152	mCG
Daphnia pulex	mRNA17976	594	59	0.0993266	58	6	0.000606862	0.00636137	mCG
Daphnia pulex	mRNA15938	1259	125	0.0992851	82	10	2.27384e-06	4.17389e-05	mCG
Daphnia pulex	mRNA29455	1562	155	0.0992318	128	11	2.19654e-05	0.00032404	mCG
Daphnia pulex	mRNA27408	252	25	0.0992063	34	6	2.90996e-05	0.000417538	mCG
Daphnia pulex	mRNA675	585	58	0.0991453	59	6	0.000665365	0.00688781	mCG
Daphnia pulex	mRNA26984	686	68	0.0991254	55	8	6.15676e-06	0.000101713	mCG
Daphnia pulex	mRNA7246	1241	123	0.0991136	82	8	0.000117443	0.0014647	mCG
Daphnia pulex	mRNA16074	222	22	0.0990991	29	5	0.000153972	0.00187661	mCG
Daphnia pulex	mRNA111	1051	104	0.0989534	101	15	4.45548e-10	2.00872e-08	mCG
Daphnia pulex	mRNA13929	182	18	0.0989011	35	5	0.000384952	0.00421664	mCG
Daphnia pulex	mRNA8622	769	76	0.0988296	78	8	8.23065e-05	0.00106963	mCG
Daphnia pulex	mRNA11684	243	24	0.0987654	29	4	0.00171829	0.0161015	mCG
Daphnia pulex	mRNA10534	466	46	0.0987124	44	6	0.000131038	0.00161669	mCG
Daphnia pulex	mRNA28521	537	53	0.0986965	55	5	0.00306909	0.0270465	mCG
Daphnia pulex	mRNA4169	2392	236	0.0986622	151	24	6.66134e-16	1.23593e-13	mCG
Daphnia pulex	mRNA21228	1481	146	0.098582	94	14	1.62033e-09	6.4386e-08	mCG
Daphnia pulex	mRNA13325	690	68	0.0985507	35	6	3.45853e-05	0.000485845	mCG
Daphnia pulex	mRNA14570	345	34	0.0985507	38	7	4.62882e-06	7.92949e-05	mCG
Daphnia pulex	mRNA5693	1035	102	0.0985507	61	10	1.34952e-07	3.31471e-06	mCG
Daphnia pulex	mRNA23094	1412	139	0.0984419	93	15	1.33871e-10	6.79783e-09	mCG
Daphnia pulex	mRNA2795	508	50	0.0984252	66	9	2.82858e-06	5.09906e-05	mCG
Daphnia pulex	mRNA10358	1241	122	0.0983078	87	14	5.65543e-10	2.49833e-08	mCG
Daphnia pulex	mRNA29063	896	88	0.0982143	58	8	9.24083e-06	0.000147219	mCG
Daphnia pulex	mRNA29531	764	75	0.0981675	53	9	4.17679e-07	9.15024e-06	mCG
Daphnia pulex	mRNA24711	978	96	0.0981595	79	12	1.8652e-08	5.65896e-07	mCG
Daphnia pulex	mRNA24142	948	93	0.0981013	85	9	2.318e-05	0.000337214	mCG
Daphnia pulex	mRNA3343	469	46	0.098081	49	5	0.00183782	0.0171283	mCG
Daphnia pulex	mRNA22079	541	53	0.0979667	49	7	2.65183e-05	0.000383467	mCG
Daphnia pulex	mRNA13450	1246	122	0.0979133	82	14	2.50027e-10	1.18948e-08	mCG
Daphnia pulex	mRNA3850	1226	120	0.0978793	82	9	1.73126e-05	0.000262544	mCG
Daphnia pulex	mRNA13140	797	78	0.097867	74	7	0.000376267	0.00413277	mCG
Daphnia pulex	mRNA15630	645	63	0.0976744	51	6	0.000300409	0.00343895	mCG
Daphnia pulex	mRNA3007	1485	145	0.0976431	104	12	4.16245e-07	9.13542e-06	mCG
Daphnia pulex	mRNA2885	379	37	0.0976253	41	9	4.00909e-08	1.12605e-06	mCG
Daphnia pulex	mRNA5990	82	8	0.097561	6	2	0.00460075	0.0388551	mCG
Daphnia pulex	mRNA27339	411	40	0.0973236	44	9	7.72805e-08	2.06195e-06	mCG
Daphnia pulex	mRNA30469	432	42	0.0972222	56	7	6.41761e-05	0.000851445	mCG
Daphnia pulex	mRNA21749	1101	107	0.0971844	99	12	2.4177e-07	5.58571e-06	mCG
Daphnia pulex	mRNA5748	710	69	0.0971831	70	9	4.65972e-06	7.97109e-05	mCG
Daphnia pulex	mRNA13586	783	76	0.0970626	41	7	7.86681e-06	0.000126667	mCG
Daphnia pulex	mRNA11647	505	49	0.0970297	68	9	3.64653e-06	6.37813e-05	mCG
Daphnia pulex	mRNA23892	567	55	0.0970018	40	6	7.57507e-05	0.000987625	mCG
Daphnia pulex	mRNA24293	2496	242	0.0969551	108	19	9.51461e-14	1.06741e-11	mCG
Daphnia pulex	mRNA2347	672	65	0.0967262	74	8	5.63649e-05	0.000752363	mCG
Daphnia pulex	mRNA4703	724	70	0.0966851	96	13	2.005e-08	6.05265e-07	mCG
Daphnia pulex	mRNA28734	869	84	0.0966628	65	10	2.50973e-07	5.78173e-06	mCG
Daphnia pulex	mRNA24326	445	43	0.0966292	39	4	0.0051637	0.043186	mCG
Daphnia pulex	mRNA3829	746	72	0.0965147	54	10	4.01494e-08	1.12605e-06	mCG
Daphnia pulex	mRNA13771	2632	254	0.0965046	138	18	7.69108e-11	4.07712e-09	mCG
Daphnia pulex	mRNA15454	1296	125	0.0964506	74	10	8.69778e-07	1.7674e-05	mCG
Daphnia pulex	mRNA10898	280	27	0.0964286	33	5	0.000289929	0.00333639	mCG
Daphnia pulex	mRNA29013	2189	211	0.096391	171	13	1.53839e-05	0.000235295	mCG
Daphnia pulex	mRNA1792	685	66	0.0963504	45	6	0.000148903	0.00182497	mCG
Daphnia pulex	mRNA30718	1049	101	0.0962822	61	9	1.43648e-06	2.78519e-05	mCG
Daphnia pulex	mRNA5716	187	18	0.0962567	26	4	0.0011288	0.010974	mCG
Daphnia pulex	mRNA22884	1382	133	0.0962373	104	11	2.98085e-06	5.34956e-05	mCG
Daphnia pulex	mRNA18628	2110	203	0.0962085	118	10	5.77812e-05	0.000770842	mCG
Daphnia pulex	mRNA20052	989	95	0.0960566	100	15	3.85827e-10	1.77938e-08	mCG
Daphnia pulex	mRNA77	544	52	0.0955882	56	6	0.000501857	0.00534192	mCG
Daphnia pulex	mRNA11303	1236	118	0.0954693	88	10	4.35172e-06	7.50811e-05	mCG
Daphnia pulex	mRNA15094	336	32	0.0952381	44	5	0.00112693	0.010974	mCG
Daphnia pulex	mRNA5918	504	48	0.0952381	52	10	2.74236e-08	8.14601e-07	mCG
Daphnia pulex	mRNA3138	621	59	0.0950081	72	11	6.83045e-08	1.84698e-06	mCG
Daphnia pulex	mRNA11814	2002	190	0.0949051	127	18	1.87167e-11	1.17259e-09	mCG
Daphnia pulex	mRNA27076	1075	102	0.0948837	60	8	1.1949e-05	0.000186303	mCG
Daphnia pulex	mRNA22194	1361	129	0.0947832	102	11	2.4602e-06	4.49886e-05	mCG
Daphnia pulex	mRNA19843	950	90	0.0947368	92	14	1.21138e-09	4.91758e-08	mCG
Daphnia pulex	mRNA13151	560	53	0.0946429	51	5	0.00219817	0.0200605	mCG
Daphnia pulex	mRNA27652	296	28	0.0945946	29	4	0.00171829	0.0161015	mCG
Daphnia pulex	mRNA4569	1259	119	0.0945195	89	11	6.24165e-07	1.30571e-05	mCG
Daphnia pulex	mRNA24836	3885	367	0.0944659	219	18	1.23009e-07	3.03994e-06	mCG
Daphnia pulex	mRNA18226	1027	97	0.0944499	74	6	0.00217908	0.0199164	mCG
Daphnia pulex	mRNA27368	360	34	0.0944444	21	5	2.97307e-05	0.000424071	mCG
Daphnia pulex	mRNA13131	583	55	0.0943396	68	7	0.000222508	0.00261417	mCG
Daphnia pulex	mRNA16726	1603	151	0.0941984	114	12	1.12746e-06	2.22904e-05	mCG
Daphnia pulex	mRNA23701	977	92	0.0941658	83	10	2.54362e-06	4.61988e-05	mCG
Daphnia pulex	mRNA20015	2243	211	0.0940704	128	13	6.17515e-07	1.29292e-05	mCG
Daphnia pulex	mRNA949	723	68	0.0940526	55	8	6.15676e-06	0.000101713	mCG
Daphnia pulex	mRNA5032	575	54	0.093913	53	5	0.00260737	0.0233791	mCG
Daphnia pulex	mRNA3860	1012	95	0.0938735	52	8	3.99142e-06	6.92611e-05	mCG
Daphnia pulex	mRNA10997	513	48	0.0935673	43	8	8.87758e-07	1.79486e-05	mCG
Daphnia pulex	mRNA25281	450	42	0.0933333	33	8	9.97225e-08	2.56429e-06	mCG
Daphnia pulex	mRNA15513	943	88	0.0933192	92	9	4.37153e-05	0.000603556	mCG
Daphnia pulex	mRNA12859	1952	182	0.0932377	158	16	3.4053e-08	9.80141e-07	mCG
Daphnia pulex	mRNA6968	839	78	0.0929678	77	12	1.38364e-08	4.35117e-07	mCG
Daphnia pulex	mRNA6923	690	64	0.0927536	58	8	9.24083e-06	0.000147219	mCG
Daphnia pulex	mRNA12622	399	37	0.0927318	23	5	4.77143e-05	0.000647647	mCG
Daphnia pulex	mRNA10125	2330	216	0.0927039	146	8	0.00509034	0.0427355	mCG
Daphnia pulex	mRNA8414	2072	192	0.0926641	102	13	4.20404e-08	1.17499e-06	mCG
Daphnia pulex	mRNA3073	2245	208	0.0926503	103	10	1.78307e-05	0.00026863	mCG
Daphnia pulex	mRNA29636	680	63	0.0926471	65	8	2.17721e-05	0.000321385	mCG
Daphnia pulex	mRNA19604	108	10	0.0925926	15	3	0.00223441	0.0203143	mCG
Daphnia pulex	mRNA9907	713	66	0.0925666	64	10	2.15854e-07	5.0996e-06	mCG
Daphnia pulex	mRNA6140	941	87	0.0924548	88	6	0.00516183	0.043186	mCG
Daphnia pulex	mRNA27839	736	68	0.0923913	83	10	2.54362e-06	4.61988e-05	mCG
Daphnia pulex	mRNA16003	1116	103	0.0922939	92	12	1.0655e-07	2.65769e-06	mCG
Daphnia pulex	mRNA12569	401	37	0.0922693	27	5	0.000107839	0.00136111	mCG
Daphnia pulex	mRNA474	793	73	0.0920555	88	7	0.00106853	0.0104683	mCG
Daphnia pulex	mRNA27215	1283	118	0.0919719	99	9	7.78662e-05	0.00101356	mCG
Daphnia pulex	mRNA518	1295	119	0.0918919	79	12	1.8652e-08	5.65896e-07	mCG
Daphnia pulex	mRNA20531	829	76	0.0916767	85	9	2.318e-05	0.000337214	mCG
Daphnia pulex	mRNA620	2150	197	0.0916279	133	13	9.58446e-07	1.92808e-05	mCG
Daphnia pulex	mRNA21743	273	25	0.0915751	26	4	0.0011288	0.010974	mCG
Daphnia pulex	mRNA9678	273	25	0.0915751	17	3	0.00325111	0.0284119	mCG
Daphnia pulex	mRNA15910	1472	134	0.0910326	135	10	0.00017747	0.00212965	mCG
Daphnia pulex	mRNA11022	517	47	0.0909091	57	9	7.94884e-07	1.62618e-05	mCG
Daphnia pulex	mRNA8545	1540	140	0.0909091	115	10	4.63915e-05	0.000632898	mCG
Daphnia pulex	mRNA21910	3435	311	0.0905386	177	15	9.09799e-07	1.83789e-05	mCG
Daphnia pulex	mRNA16279	553	50	0.0904159	64	5	0.00589426	0.0486216	mCG
Daphnia pulex	mRNA21467	576	52	0.0902778	61	6	0.000795389	0.00809485	mCG
Daphnia pulex	mRNA25959	288	26	0.0902778	48	6	0.000214288	0.00252005	mCG
Daphnia pulex	mRNA29146	111	10	0.0900901	18	4	0.00025904	0.00300387	mCG
Daphnia pulex	mRNA11763	2855	257	0.0900175	131	11	2.72693e-05	0.000393382	mCG
Daphnia pulex	mRNA8906	1057	95	0.089877	69	10	4.46619e-07	9.72243e-06	mCG
Daphnia pulex	mRNA27073	668	60	0.0898204	59	7	9.00851e-05	0.001151	mCG
Daphnia pulex	mRNA15111	891	80	0.0897868	77	8	7.50431e-05	0.000981051	mCG
Daphnia pulex	mRNA20087	390	35	0.0897436	50	6	0.000269142	0.00310757	mCG
Daphnia pulex	mRNA7949	1828	164	0.0897155	99	16	3.17537e-11	1.86805e-09	mCG
Daphnia pulex	mRNA585	1150	103	0.0895652	132	9	0.000674248	0.0069708	mCG
Daphnia pulex	mRNA6758	927	83	0.0895361	52	6	0.000334453	0.0037071	mCG
Daphnia pulex	mRNA15510	525	47	0.0895238	48	8	2.13312e-06	3.93657e-05	mCG
Daphnia pulex	mRNA2452	1152	103	0.0894097	123	9	0.000403547	0.00439836	mCG
Daphnia pulex	mRNA10866	1098	98	0.0892532	63	6	0.00094418	0.00939894	mCG
Daphnia pulex	mRNA22879	213	19	0.0892019	25	4	0.000968856	0.00955389	mCG
Daphnia pulex	mRNA22206	673	60	0.089153	70	7	0.000266718	0.00308845	mCG
Daphnia pulex	mRNA9122	359	32	0.0891365	43	6	0.000114913	0.00143686	mCG
Daphnia pulex	mRNA27616	864	77	0.0891204	60	6	0.000728138	0.00743693	mCG
Daphnia pulex	mRNA19451	382	34	0.0890052	32	6	2.02187e-05	0.000299555	mCG
Daphnia pulex	mRNA28050	473	42	0.0887949	43	6	0.000114913	0.00143686	mCG
Daphnia pulex	mRNA6139	2231	198	0.0887494	166	18	1.62661e-09	6.45293e-08	mCG
Daphnia pulex	mRNA6130	1093	97	0.0887466	96	11	1.34371e-06	2.62431e-05	mCG
Daphnia pulex	mRNA16925	924	82	0.0887446	75	6	0.00233303	0.0211552	mCG
Daphnia pulex	mRNA8527	1027	91	0.0886076	103	13	4.73182e-08	1.31337e-06	mCG
Daphnia pulex	mRNA28482	1073	95	0.0885368	60	12	6.98623e-10	3.00907e-08	mCG
Daphnia pulex	mRNA15370	1832	162	0.0884279	157	16	3.11251e-08	9.09984e-07	mCG
Daphnia pulex	mRNA20040	2296	203	0.0884146	126	19	1.68532e-12	1.32913e-10	mCG
Daphnia pulex	mRNA4993	509	45	0.0884086	52	5	0.00239644	0.0216975	mCG
Daphnia pulex	mRNA6962	2138	189	0.0884004	168	15	4.6756e-07	1.01599e-05	mCG
Daphnia pulex	mRNA16301	905	80	0.0883978	93	9	4.76295e-05	0.000647647	mCG
Daphnia pulex	mRNA8368	577	51	0.0883882	61	9	1.43648e-06	2.78519e-05	mCG
Daphnia pulex	mRNA11277	612	54	0.0882353	69	7	0.000243808	0.00284915	mCG
Daphnia pulex	mRNA1216	193	17	0.0880829	27	4	0.00130635	0.0125435	mCG
Daphnia pulex	mRNA5884	863	76	0.0880649	78	6	0.00284416	0.0252488	mCG
Daphnia pulex	mRNA20462	739	65	0.0879567	52	8	3.99142e-06	6.92611e-05	mCG
Daphnia pulex	mRNA18225	1424	125	0.0877809	119	14	3.61635e-08	1.03841e-06	mCG
Daphnia pulex	mRNA29738	971	85	0.0875386	69	12	3.78998e-09	1.35228e-07	mCG
Daphnia pulex	mRNA26114	480	42	0.0875	53	7	4.47006e-05	0.000616455	mCG
Daphnia pulex	mRNA29345	549	48	0.0874317	42	9	5.02055e-08	1.38553e-06	mCG
Daphnia pulex	mRNA8435	618	54	0.0873786	58	8	9.24083e-06	0.000147219	mCG
Daphnia pulex	mRNA25601	3859	337	0.0873283	214	21	4.75784e-10	2.12124e-08	mCG
Daphnia pulex	mRNA2855	344	30	0.0872093	29	4	0.00171829	0.0161015	mCG
Daphnia pulex	mRNA19600	2978	259	0.0869711	238	13	0.000429583	0.00465687	mCG
Daphnia pulex	mRNA20543	253	22	0.0869565	22	4	0.000584779	0.00614859	mCG
Daphnia pulex	mRNA21099	1093	95	0.0869167	67	8	2.72555e-05	0.000393382	mCG
Daphnia pulex	mRNA16033	1841	160	0.0869093	132	17	3.12768e-10	1.46485e-08	mCG
Daphnia pulex	mRNA10891	886	77	0.0869074	59	6	0.000665365	0.00688781	mCG
Daphnia pulex	mRNA23905	1393	121	0.0868629	109	8	0.000818126	0.00830172	mCG
Daphnia pulex	mRNA18408	1234	107	0.0867099	113	14	1.85437e-08	5.65454e-07	mCG
Daphnia pulex	mRNA10884	346	30	0.0867052	47	5	0.00152269	0.0143937	mCG
Daphnia pulex	mRNA28941	842	73	0.0866983	82	14	2.50027e-10	1.18948e-08	mCG
Daphnia pulex	mRNA15460	358	31	0.0865922	31	5	0.000213833	0.00252005	mCG
Daphnia pulex	mRNA19633	428	37	0.0864486	24	4	0.000825539	0.00835235	mCG
Daphnia pulex	mRNA26	428	37	0.0864486	42	5	0.00090924	0.00909969	mCG
Daphnia pulex	mRNA26776	2304	199	0.0863715	179	12	0.000108686	0.00137108	mCG
Daphnia pulex	mRNA27404	939	81	0.086262	56	6	0.000501857	0.00534192	mCG
Daphnia pulex	mRNA25825	1323	114	0.0861678	140	11	5.03204e-05	0.000681486	mCG
Daphnia pulex	mRNA453	430	37	0.0860465	48	6	0.000214288	0.00252005	mCG
Daphnia pulex	mRNA5930	953	82	0.0860441	99	8	0.000431433	0.00467063	mCG
Daphnia pulex	mRNA15535	1082	93	0.0859519	83	12	3.30132e-08	9.53361e-07	mCG
Daphnia pulex	mRNA28502	1037	89	0.0858245	80	8	9.85867e-05	0.0012555	mCG
Daphnia pulex	mRNA11771	385	33	0.0857143	32	4	0.00249294	0.0224532	mCG
Daphnia pulex	mRNA14194	572	49	0.0856643	40	4	0.00565695	0.04676	mCG
Daphnia pulex	mRNA27877	1869	160	0.0856073	150	10	0.000414044	0.00449651	mCG
Daphnia pulex	mRNA13208	514	44	0.0856031	40	5	0.000724467	0.00742317	mCG
Daphnia pulex	mRNA891	526	45	0.0855513	59	10	9.7144e-08	2.53309e-06	mCG
Daphnia pulex	mRNA27075	1684	144	0.0855107	84	9	2.1061e-05	0.000311269	mCG
Daphnia pulex	mRNA28622	1345	115	0.0855019	79	13	1.74087e-09	6.8723e-08	mCG
Daphnia pulex	mRNA15098	3580	306	0.0854749	233	18	3.0946e-07	6.96936e-06	mCG
Daphnia pulex	mRNA7565	1032	88	0.0852713	90	12	8.31419e-08	2.20372e-06	mCG
Daphnia pulex	mRNA7724	1032	88	0.0852713	66	8	2.4385e-05	0.000354104	mCG
Daphnia pulex	mRNA20031	3966	338	0.0852244	214	15	9.41545e-06	0.000149605	mCG
Daphnia pulex	mRNA21912	318	27	0.0849057	18	4	0.00025904	0.00300387	mCG
Daphnia pulex	mRNA22770	2369	201	0.0848459	121	16	6.92453e-10	2.99856e-08	mCG
Daphnia pulex	mRNA18629	602	51	0.0847176	51	6	0.000300409	0.00343895	mCG
Daphnia pulex	mRNA8337	673	57	0.0846954	61	6	0.000795389	0.00809485	mCG
Daphnia pulex	mRNA5335	1618	137	0.0846724	121	15	5.77402e-09	1.9839e-07	mCG
Daphnia pulex	mRNA495	721	61	0.0846047	68	8	3.04033e-05	0.000431878	mCG
Daphnia pulex	mRNA5718	2767	234	0.0845681	162	17	7.51687e-09	2.47349e-07	mCG
Daphnia pulex	mRNA30370	2484	210	0.0845411	144	13	2.35328e-06	4.30987e-05	mCG
Daphnia pulex	mRNA5137	1054	89	0.0844402	72	11	6.83045e-08	1.84698e-06	mCG
Daphnia pulex	mRNA14124	652	55	0.0843558	46	6	0.00016864	0.00202772	mCG
Daphnia pulex	mRNA21717	332	28	0.0843373	58	5	0.0038681	0.0332616	mCG
Daphnia pulex	mRNA8211	1978	166	0.0839232	91	12	9.41986e-08	2.46696e-06	mCG
Daphnia pulex	mRNA14834	1467	123	0.0838446	137	9	0.000879371	0.00881564	mCG
Daphnia pulex	mRNA19943	2520	211	0.0837302	103	14	5.50158e-09	1.89569e-07	mCG
Daphnia pulex	mRNA1051	1591	133	0.0835952	104	9	0.000114088	0.001431	mCG
Daphnia pulex	mRNA14648	1305	109	0.0835249	66	6	0.00120639	0.0116626	mCG
Daphnia pulex	mRNA825	551	46	0.0834846	63	6	0.00094418	0.00939894	mCG
Daphnia pulex	mRNA12862	1654	138	0.0834341	134	10	0.000166994	0.00201697	mCG
Daphnia pulex	mRNA6728	516	43	0.0833333	57	5	0.00358696	0.0310544	mCG
Daphnia pulex	mRNA8663	2148	179	0.0833333	106	12	5.12719e-07	1.08529e-05	mCG
Daphnia pulex	mRNA28439	1441	120	0.0832755	100	10	1.37355e-05	0.000211423	mCG
[truncated: 142,551 more rows]
