# Supplementary material for: Dnmt1 is essential for egg production and embryo viability in the large milkweed bug, Oncopeltus fasciatus
Source: Epigenetics Chromatin. 2019 Jan 7;12:6. doi: 10.1186/s13072-018-0246-5 (PMC6322253; doi:10.1186/s13072-018-0246-5)
Supplement: Supplementary file 1 — Additional file 1: Fig. S1. Identification of O. fasciatus DNA methyltransferases. a Phylogenetic relationship of DNA methyltransferases identified the de novo (Dnmt3) and maintenance (Dnmt1) DNA methyltransferase in O. fasciatus. Node support with ≤ 0.5 posterior probability is indicated—other nodes are ≥ 0.95. Branch lengths are in amino acid substitutions per site. Species names are represented as abbreviations: Acy. pis.: Acyrthosiphon pisum, Aed. aeg.: Aedes aegypti, Aed. alb.: Aedes albopictus, Ano. gam.: Anopheles gambiae, Api. mel.: A. mellifera, Bom. mor.: Bo. mori, Cam. flo.: Camponotus floridanus, Cop. flo.: Copidosoma floridanum, Cul. qui.: Culex pipiens quinquefasciatus, Dro. mel.: Drosophila melanogaster, Har. sal.: Harpegnathos saltator, Mic. dem.: Microplitis demolitor, Nas. vit.: Nasonia vitripennis, Nic. ves.: Nicrophorus vespilloides, Onc. fas.: O. fasciatus, Cer. bir.: Ooceraea (Cerapachys) biroi, Pol. can.: Polistes canadensis, Pol. dom.: Polistes dominula, Sol. inv.: Solenopsis invicta, Tri. cas.: Tribolium castaneum, and Zoo. nev.: Z. nevadensis. b A to scale representation of Dnmt1 and protein domains identified in O. fasciatus and M. musculus. Fig. S2. Assessment of RNAi treatment targeting S-adenosyl-L-methionine (AdoMet) region (ds-dnmt1-2) of Dnmt1 produces similar results as ds-dnmt1-1. a Assessment of RNAi treatment targeting Dnmt1 using qRT-PCR demonstrates successful reduction in transcription in ovaries compared to control. b Whole ovaries from ds-dnmt1-2 females removed 12–14 days post-injection. c Control follicular epithelium nuclei. d ds-dnmt1-1 follicular epithelium nuclei. e ds-dnmt1-2 follicular epithelium nuclei. For c–e scale bar corresponds to 100 µm. Fig. S3. DNA methylation consequences following posttranscriptional knockdown of Dnmt1 are restricted to ovaries. a Assessment of RNAi treatment targeting Dnmt1 using qRT-PCR demonstrates successful reduction in transcription compared to control across all tissues sampled. Col [file 13072_2018_246_MOESM1_ESM.zip › ESM/table_s4.bewick_et_al.dnmt1.12052018.xlsx]

## Sheet: Sheet1
Gene model	Chromosome	Start	End	Strand	Length (bp)	Gene expression (FPKM)						logFC	logCPM	F	P value	FDR
						O. fasciatus ds-dnmt1 indv. 13	O. fasciatus ds-dnmt1 indv. 14	O. fasciatus ds-dnmt1 indv. 17	O. fasciatus control indv. 5	O. fasciatus control indv. 8	O. fasciatus control indv. 9
OFAS012851	Scaffold1282;Scaffold1282	171997;173007	172209;173399	-;-	606	13.0448	13.225	15.6588	6214.71	6140.36	6021.65	-8.77587	10.8614	4611.37	1.27638e-10	1.65585e-06
OFAS017203	Scaffold2686;Scaffold2686;Scaffold2686;Scaffold2686;Scaffold2686;Scaffold2686;Scaffold2686	41293;45463;49313;49656;50572;51377;65275	41334;45796;49581;49761;51007;52155;65308	-;-;-;-;-;-;-	2000	65.2483	53.8638	58.5039	0.458869	0.476364	0.368026	7.07542	5.90277	2334.86	1.19517e-09	7.75247e-06
OFAS012849	Scaffold1282;Scaffold1282	112884;118166	113165;118366	+;+	483	182.975	154.352	151.976	4502.45	5043.73	5018.41	-4.89532	10.2431	1657.64	3.67983e-09	1.59128e-05
OFAS012852	Scaffold1282;Scaffold1282	177898;179875	177971;180075	+;+	275	44.2419	40.4388	28.8028	11683.4	10995.4	13061.8	-8.29505	10.6825	1383	6.66604e-09	2.16196e-05
OFAS009520	Scaffold660;Scaffold660;Scaffold660;Scaffold660;Scaffold660	249025;251521;253667;254770;255793	249196;251556;253820;254969;255803	-;-;-;-;-	573	23.712	18.8657	22.1721	150.8	149.259	157.744	-2.82122	5.644	684.448	6.66215e-08	0.000143702
OFAS012848	Scaffold1282;Scaffold1282;Scaffold1282;Scaffold1282	107415;113016;113959;116334	107642;113163;114011;116584	-;-;-;-	680	244.402	221.646	231.695	6995.36	7837.47	5047.36	-4.83241	11.1875	633.576	8.57217e-08	0.000143702
OFAS012850	Scaffold1282;Scaffold1282;Scaffold1282	157448;159931;162522	157550;160062;162657	-;-;-	371	0.665865	1.84203	1.05692	373.907	428.066	514.641	-8.4926	6.35257	734.638	8.86162e-08	0.000143702
OFAS018364	Scaffold4041;Scaffold4041	26152;27544	26448;27689	-;-	443	2.78821	2.10361	5.13381	14372.4	14154.1	11881.5	-11.9939	11.5432	852.22	8.56731e-08	0.000143702
OFAS015351	Scaffold1724;Scaffold1724;Scaffold1724;Scaffold1724;Scaffold1724;Scaffold1724;Scaffold1724;Scaffold1724;Scaffold1724;Scaffold1724;Scaffold1724;Scaffold1724;Scaffold1724;Scaffold1724;Scaffold1724;Scaffold1724;Scaffold1724;Scaffold1724;Scaffold1724;Scaffold1724;Scaffold1724;Scaffold1724	152559;152926;153950;155718;157913;163312;163632;163928;164909;166326;167050;167402;167930;169418;171595;174168;177565;178823;182957;183617;184928;191186	152826;153082;154382;156180;158031;163556;163813;164069;165039;166475;167253;167476;168023;169552;171844;174456;177568;179017;183088;183819;185057;191353	+;+;+;+;+;+;+;+;+;+;+;+;+;+;+;+;+;+;+;+;+;+	4169	3.00721	3.11453	2.63355	16.2052	15.1531	17.3375	-2.47355	5.32283	556.175	1.31101e-07	0.000188974
OFAS000169	Scaffold4;Scaffold4;Scaffold4;Scaffold4;Scaffold4;Scaffold4;Scaffold4	592793;593176;593309;593726;594609;595703;599438	592811;593257;593464;594081;594970;595831;599602	+;+;+;+;+;+;+	1269	522.834	628.414	596.426	134.57	140.279	129.229	2.11267	8.83056	497.461	1.88537e-07	0.000244589
OFAS005638	Scaffold281;Scaffold281;Scaffold281;Scaffold281;Scaffold281	30805;35722;52772;53020;58226	30917;35857;52910;53198;60616	+;+;+;+;+	2958	0.730752	0.945131	1.2991	26.4195	28.17	23.5148	-4.72203	5.32426	469.858	2.27019e-07	0.000267738
OFAS014680	Scaffold1461;Scaffold1461;Scaffold1461;Scaffold1461;Scaffold1461;Scaffold1461;Scaffold1461;Scaffold1461;Scaffold1461;Scaffold1461	42464;43649;43890;44388;45763;47183;48964;50884;52299;54036	42549;43766;44021;44668;45985;47343;49164;51031;52429;54168	-;-;-;-;-;-;-;-;-;-	1614	4.82133	4.15717	3.83857	32.0171	26.9717	30.874	-2.80639	4.79315	457.378	2.47787e-07	0.000267879
OFAS014679	Scaffold1461;Scaffold1461;Scaffold1461	25453;26790;30954	26090;26977;31006	-;-;-	879	5.55058	6.14905	5.26391	45.3769	36.1014	39.859	-2.83508	4.34814	439.587	2.81896e-07	0.00028131
OFAS002623	Scaffold140;Scaffold140;Scaffold140;Scaffold140;Scaffold140;Scaffold140;Scaffold140;Scaffold140;Scaffold140	607286;609299;612340;614679;615359;616239;620033;622621;625296	607387;609428;612548;614798;615462;616479;620054;622823;625343	-;-;-;-;-;-;-;-;-	1179	2.88104	3.21435	2.86023	19.3403	24.4911	23.7859	-2.91237	3.92106	413.73	3.43251e-07	0.000318071
OFAS014712	Scaffold1994;Scaffold1994;Scaffold1994;Scaffold1994;Scaffold1994;Scaffold1994;Scaffold1994;Scaffold1994;Scaffold1994;Scaffold1994	89159;90329;94221;96522;97749;99746;100854;106591;108457;111286	89584;90547;94334;96694;98018;99845;101218;106864;108510;111431	+;+;+;+;+;+;+;+;+;+	2141	475.668	434.944	471.969	161.568	154.001	142.294	1.59434	9.35952	362.574	5.26691e-07	0.000455518
OFAS002182	Scaffold65;Scaffold65;Scaffold65	77794;82150;83373	78653;82295;83467	-;-;-	1101	156.501	178.141	206.137	30.649	37.0095	34.6967	2.40114	6.88478	332.342	6.98246e-07	0.000566147
OFAS005606	Scaffold454;Scaffold454;Scaffold454	321663;325926;331367	322930;326760;331974	+;+;+	2711	13.5318	15.1478	18.9477	98.6926	90.5609	82.1847	-2.51124	7.17259	286.693	1.1256e-06	0.000634889
OFAS006799	Scaffold363;Scaffold363;Scaffold363	257281;263080;266032	258951;263272;266247	-;-;-	2080	33.6705	44.7431	44.0001	6.41466	7.57531	7.53745	2.50686	5.64574	303.492	9.36545e-07	0.000634889
OFAS010391	Scaffold673;Scaffold673;Scaffold673	147642;149003;149364	147767;149242;150158	+;+;+	1161	51.9711	54.2605	53.6332	13.1948	13.3822	16.3567	1.89624	5.3004	302.947	9.42006e-07	0.000634889
OFAS016245	Scaffold2532;Scaffold2532;Scaffold2532;Scaffold2532;Scaffold2532;Scaffold2532;Scaffold2532;Scaffold2532;Scaffold2532;Scaffold2532;Scaffold2532;Scaffold2532;Scaffold2532;Scaffold2532;Scaffold2532;Scaffold2532;Scaffold2532	17988;22677;24785;30076;30741;31139;40322;44117;44738;46119;49131;51914;52961;58426;59963;60219;62383	18027;22788;24977;30205;30877;31279;40409;44287;44892;46220;49328;52015;53318;58581;60128;60367;62812	-;-;-;-;-;-;-;-;-;-;-;-;-;-;-;-;-	2828	18.4316	16.7399	11.8966	0.84874	1.0625	0.676709	4.18065	4.56132	288.889	1.09822e-06	0.000634889
OFAS016899	Scaffold2309	88901	91435	+	2535	2.46061	2.49977	2.01086	0.0835446	0.0867298	0.116142	4.55921	1.699	292.799	1.05158e-06	0.000634889
OFAS018365	Scaffold4041;Scaffold4041	32279;33308	32392;33508	+;+	315	27.2524	52.4625	60.2491	18294	16465.3	13300.6	-8.42516	11.3053	419.066	1.098e-06	0.000634889
OFAS019021	Scaffold5000;Scaffold5000;Scaffold5000;Scaffold5000;Scaffold5000	18090;18853;20011;20853;21128	18320;18941;20260;20966;21133	-;-;-;-;-	690	38.2189	51.0519	56.7149	1.63699	2.86774	2.34683	4.40719	4.14905	292.06	1.06019e-06	0.000634889
OFAS002248	Scaffold182;Scaffold182;Scaffold182;Scaffold182;Scaffold182	482113;490232;490589;496370;498088	482331;490255;490790;497082;498648	+;+;+;+;+	1719	527.232	604.569	512.33	173.223	144.271	146.482	1.82517	9.23875	268.441	1.39163e-06	0.000735051
OFAS003897	Scaffold232;Scaffold232;Scaffold232;Scaffold232;Scaffold232;Scaffold232	708745;710634;712433;713327;717579;721016	710159;710802;712585;713503;717710;721173	-;-;-;-;-;-	2204	11.9931	18.4914	15.0869	0.704671	0.731537	1.10207	4.1612	4.15811	266.969	1.4165e-06	0.000735051
OFAS005063	Scaffold253;Scaffold253;Scaffold253;Scaffold253;Scaffold253;Scaffold253;Scaffold253;Scaffold253;Scaffold253;Scaffold253	515238;517697;519071;519653;521239;522100;522318;522568;523264;524048	515531;517842;519253;519812;521333;522170;522415;522746;523400;524174	+;+;+;+;+;+;+;+;+;+	1490	303.779	230.536	266.745	57.5185	54.8421	67.6772	2.15352	7.92961	251.674	1.71293e-06	0.000854687
OFAS002513	Scaffold54;Scaffold54;Scaffold54;Scaffold54;Scaffold54;Scaffold54;Scaffold54;Scaffold54;Scaffold54;Scaffold54	608740;609243;610866;611149;613000;615202;615564;615811;617769;623459	608786;609388;611063;611290;613259;615476;615699;616101;617948;623958	+;+;+;+;+;+;+;+;+;+	2175	8.88761	10.5687	17.812	0.0973727	0.13478	0.203049	6.38475	3.78753	239.068	2.50319e-06	0.00115978
OFAS014790	Scaffold1441;Scaffold1441;Scaffold1441;Scaffold1441;Scaffold1441;Scaffold1441;Scaffold1441;Scaffold1441;Scaffold1441;Scaffold1441;Scaffold1441;Scaffold1441	109550;111192;112552;112672;115540;117043;118973;121084;121266;121946;123385;129899	110590;111442;112570;113052;115809;117213;119104;121184;121361;122009;123423;130132	-;-;-;-;-;-;-;-;-;-;-;-	2799	20.5863	20.6201	18.2119	5.1452	6.31015	4.97012	1.85468	5.15194	225.42	2.44079e-06	0.00115978
OFAS003076	Scaffold197;Scaffold197	104759;112537	104762;113543	+;+	1011	76.542	119.952	115.967	4.46893	4.34936	6.91641	4.31	5.7937	241.472	3.7122e-06	0.00166063
OFAS003571	Scaffold236;Scaffold236;Scaffold236;Scaffold236;Scaffold236;Scaffold236;Scaffold236	639486;639692;643295;648220;649092;649321;650013	639497;639990;643500;648272;649239;649419;650017	-;-;-;-;-;-;-	822	123.894	140.881	102.752	5.15293	8.29156	4.20857	4.37809	5.72709	235.925	4.04113e-06	0.00173547
OFAS010924	Scaffold989;Scaffold989;Scaffold989;Scaffold989;Scaffold989	284505;287826;289618;292309;294205	284514;287965;289799;292437;294385	-;-;-;-;-	642	0.86578	0.580623	0.732929	10.6662	8.21907	8.59873	-3.63259	1.71545	191.038	4.14703e-06	0.00173547
OFAS019387	Scaffold7097;Scaffold7097;Scaffold7097;Scaffold7097	1168;1330;2934;4951	1280;1481;2976;5005	-;-;-;-	363	248.397	204.179	138.483	13.6134	18.574	15.816	3.62132	5.28068	201.778	4.60401e-06	0.00186649
OFAS006800	Scaffold363;Scaffold363	269447;269729	269635;270368	-;-	829	8.19479	9.81735	10.5952	1.53283	1.50286	1.24303	2.73093	2.23377	182.447	4.80349e-06	0.00188835
OFAS001248	Scaffold81;Scaffold81;Scaffold81	196159;197601;200281	196360;197767;200460	-;-;-	549	183.814	209.465	230.271	85.2543	78.6264	78.968	1.36007	6.31158	176.429	5.34588e-06	0.00191003
OFAS001258	Scaffold81;Scaffold81;Scaffold81;Scaffold81;Scaffold81;Scaffold81;Scaffold81;Scaffold81;Scaffold81;Scaffold81;Scaffold81;Scaffold81;Scaffold81;Scaffold81	399330;402982;404333;404672;406577;407880;409637;411469;414121;414368;417769;421344;421649;427307	399466;403127;404577;404964;406724;407941;409768;411534;414293;414554;417970;421574;421758;427447	+;+;+;+;+;+;+;+;+;+;+;+;+;+	2273	4.37448	3.47122	3.65723	0.652221	0.483634	0.485736	2.81693	2.3631	177.306	5.26202e-06	0.00191003
OFAS010215	Scaffold1108;Scaffold1108;Scaffold1108;Scaffold1108	189208;196210;196841;205168	189290;196328;196851;207088	+;+;+;+	2134	0.0289405	0.0873383	0.146998	23.9177	38.3948	17.6597	-8.24505	4.83928	236.864	5.35941e-06	0.00191003
OFAS016205	Scaffold1931;Scaffold1931;Scaffold1931;Scaffold1931;Scaffold1931;Scaffold1931;Scaffold1931	70956;71687;81425;84313;87883;90029;90533	71147;71718;81702;84393;88058;90196;90683	+;+;+;+;+;+;+	1078	1.60413	1.21026	1.16398	9.49564	10.8095	14.2704	-3.10744	2.81358	173.927	5.59477e-06	0.00191003
OFAS017267	Scaffold2555;Scaffold2555;Scaffold2555	26557;29712;36025	26888;29927;36067	-;-;-	591	2.40348	2.52291	2.65392	15.648	12.0284	13.6998	-2.44323	2.30287	174.053	5.5819e-06	0.00191003
OFAS005359	Scaffold336;Scaffold336;Scaffold336;Scaffold336	456400;457489;459913;463519	456553;457626;460118;463593	-;-;-;-	573	19.1852	27.1059	23.9513	0.492811	0.7674	0.128456	5.61313	2.81104	163.679	6.78797e-06	0.00220151
OFAS017502	Scaffold2379;Scaffold2379;Scaffold2379	37361;38109;38777	37929;38333;38885	-;-;-	903	87.6799	89.7843	84.7633	30.4114	36.2781	27.4695	1.47745	5.74955	163.716	6.78314e-06	0.00220151
OFAS014533	Scaffold1915;Scaffold1915;Scaffold1915;Scaffold1915;Scaffold1915;Scaffold1915;Scaffold1915;Scaffold1915;Scaffold1915;Scaffold1915;Scaffold1915	109260;112265;113462;115167;115359;117160;119072;120478;123654;126113;140746	109379;112434;113559;115227;115613;117337;119238;120537;123851;126219;140797	-;-;-;-;-;-;-;-;-;-;-	1466	144.245	125.186	142.136	61.5902	49.541	55.0783	1.30796	7.1429	146.66	9.61782e-06	0.00304322
OFAS011397	Scaffold996;Scaffold996	125806;134354	126072;135375	+;+	1289	34.6406	38.8954	42.5275	3.99802	5.57184	7.42332	2.77103	4.84549	143.499	1.05061e-05	0.00324514
OFAS017382	Scaffold2797;Scaffold2797;Scaffold2797;Scaffold2797;Scaffold2797;Scaffold2797	56265;59198;59375;60302;60857;61117	57860;59284;59577;60390;60927;61458	-;-;-;-;-;-	2388	8.12073	7.20648	6.04267	36.5983	25.2882	28.2954	-2.07538	5.47614	136.716	1.20098e-05	0.00352703
OFAS018685	Scaffold3558;Scaffold3558	22196;24710	23689;25882	-;-	2667	4.16821	6.49919	2.76408	0.211759	0.164874	0.193189	4.53639	2.68527	135.916	1.22344e-05	0.00352703
OFAS019177	Scaffold6722;Scaffold6722;Scaffold6722	11402;12218;15106	11554;12409;15331	-;-;-	571	8.86906	8.70425	13.5971	0	0.128348	0	7.49633	1.64612	136.017	1.22057e-05	0.00352703
OFAS009616	Scaffold652;Scaffold652;Scaffold652	369393;373398;374275	372198;373420;374299	-;-;-	2854	26.0322	19.5261	19.0975	3.80927	4.77622	2.96587	2.48404	5.18716	135.657	1.27021e-05	0.00358228
OFAS015465	Scaffold1726;Scaffold1726;Scaffold1726;Scaffold1726;Scaffold1726	55141;89192;89370;89611;89806	55199;89286;89506;89751;89814	+;+;+;+;+	441	290.169	304.435	217.487	69.9549	76.1118	88.1259	1.79408	6.26836	130.98	1.37491e-05	0.00379504
OFAS017816	Scaffold2821;Scaffold2821;Scaffold2821	34446;34952;35565	34877;35033;35785	+;+;+	735	18.5697	15.8909	20.9129	54.7473	48.7581	49.6709	-1.46856	4.6815	129.621	1.42089e-05	0.00384025
OFAS013865	Scaffold1241;Scaffold1241;Scaffold1241;Scaffold1241;Scaffold1241;Scaffold1241	113445;117278;118866;120168;121933;122421	116096;117381;118969;120272;122059;122697	-;-;-;-;-;-	3369	11.5489	10.3083	12.5468	23.5527	24.2331	26.0644	-1.10225	5.92841	128.6	1.45675e-05	0.00385683
OFAS004277	Scaffold224;Scaffold224;Scaffold224;Scaffold224;Scaffold224;Scaffold224;Scaffold224;Scaffold224;Scaffold224;Scaffold224;Scaffold224;Scaffold224;Scaffold224;Scaffold224;Scaffold224	251804;253532;260702;262655;265234;267865;269147;271201;272376;273299;274373;277503;277757;282490;283112	252339;253861;260947;262789;265348;267992;269314;271370;272544;273427;274497;277643;277970;282833;283253	-;-;-;-;-;-;-;-;-;-;-;-;-;-;-	3092	7.33038	8.35856	4.8444	0.821936	1.1377	0.999811	2.79307	3.62103	125.966	1.55483e-05	0.00395506
OFAS014343	Scaffold1775;Scaffold1775	85646;87097	86540;87262	-;-	1061	0.116416	0.175664	0.295658	16.5676	8.7723	6.86796	-5.75842	2.56207	127.743	1.52793e-05	0.00395506
OFAS001451	Scaffold49;Scaffold49;Scaffold49;Scaffold49;Scaffold49	961428;962746;964985;968370;972532	961431;962795;965093;968534;973264	+;+;+;+;+	1061	32.8294	25.647	14.709	1.72995	2.00312	1.66496	3.75675	3.81878	129.943	1.64299e-05	0.00409895
OFAS010800	Scaffold645;Scaffold645;Scaffold645	96796;96943;99502	96798;97210;99728	+;+;+	498	52.5819	53.5187	46.1407	144.451	129.061	111.294	-1.33696	5.48211	119.449	1.83749e-05	0.00441439
OFAS019226	Scaffold7525;Scaffold7525;Scaffold7525;Scaffold7525;Scaffold7525	12718;12905;13109;13368;13597	12728;13019;13279;13508;13772	-;-;-;-;-	614	12.2713	10.9278	8.30215	0.919807	0.835516	1.43854	3.28778	1.90052	119.755	1.8228e-05	0.00441439
OFAS017318	Scaffold2440;Scaffold2440	5821;8617	6025;8819	+;+	408	343.458	376.719	263.526	84.0913	104.182	104.996	1.74614	6.4432	117.804	1.91924e-05	0.00452697
OFAS012803	Scaffold1154;Scaffold1154	277150;279549	277399;279586	-;-	288	20.8008	26.1018	35.6718	0.490244	1.52681	0.511147	4.98282	2.08287	115.967	2.01627e-05	0.00467091
OFAS008836	Scaffold554	296903	297955	-	1053	41.6418	48.9697	36.4188	198.846	143.998	138.543	-1.92135	6.74003	113.736	2.21148e-05	0.004943
OFAS012308	Scaffold860;Scaffold860;Scaffold860;Scaffold860;Scaffold860;Scaffold860;Scaffold860	29953;31641;35214;37093;40817;42598;51607	29965;31780;35369;37273;41086;43822;60109	+;+;+;+;+;+;+	10488	3.42124	2.74855	4.89025	0.612525	0.677804	0.729875	2.45056	4.52404	112.929	2.19118e-05	0.004943
OFAS014532	Scaffold1915;Scaffold1915	101873;106853	102101;107115	-;-	492	102.681	86.8762	101.377	43.4763	38.4308	34.1097	1.32566	5.06725	112.009	2.24803e-05	0.004943
OFAS005912	Scaffold237;Scaffold237;Scaffold237;Scaffold237;Scaffold237;Scaffold237;Scaffold237;Scaffold237;Scaffold237;Scaffold237;Scaffold237	150397;153953;154432;157994;158583;159055;159290;160132;162099;164468;165319	151658;154070;154587;158269;158813;159166;159499;160288;162381;164480;165338	-;-;-;-;-;-;-;-;-;-;-	2838	50.0513	45.1173	49.4913	25.074	19.7807	21.6303	1.12137	6.64426	109.404	2.41983e-05	0.00512146
OFAS017383	Scaffold2797;Scaffold2797;Scaffold2797;Scaffold2797;Scaffold2797;Scaffold2797;Scaffold2797	69077;69665;72131;76485;79343;82015;84084	69234;69881;72264;76587;79436;82122;84094	-;-;-;-;-;-;-	825	10.0311	14.4586	10.0762	43.8118	37.2208	42.3787	-1.83375	4.44873	109.005	2.44763e-05	0.00512146
OFAS018396	Scaffold3181;Scaffold3181;Scaffold3181;Scaffold3181	1657;2461;5021;10670	1806;2489;5261;11899	+;+;+;+	1650	3.93011	3.57699	4.13505	13.6484	10.3046	14.6318	-1.72826	3.79965	109.556	2.40933e-05	0.00512146
OFAS005196	Scaffold192;Scaffold192;Scaffold192	313175;319391;321605	314816;319457;322679	+;+;+	2784	145.213	116.778	70.3951	11.918	10.4507	11.5008	3.29459	7.41074	136.228	2.53677e-05	0.0051421
OFAS015929	Scaffold2129	74689	75279	-	591	6.68794	5.04582	7.96177	0.238901	0.496018	0.498173	3.95271	1.14716	108.173	2.50695e-05	0.0051421
OFAS004486	Scaffold308;Scaffold308;Scaffold308;Scaffold308;Scaffold308;Scaffold308;Scaffold308	586819;587206;590304;593340;594642;599381;605068	586929;587231;590365;593692;594812;599606;609613	+;+;+;+;+;+;+	5495	33.4139	41.4253	33.7813	11.2027	13.6571	14.9353	1.44864	7.08842	105.997	2.67128e-05	0.00525068
OFAS017644	Scaffold3470;Scaffold3470;Scaffold3470;Scaffold3470;Scaffold3470;Scaffold3470;Scaffold3470;Scaffold3470;Scaffold3470	70136;70566;74349;74524;76589;77521;80739;82025;83838	70248;70697;74442;74674;76749;77751;80893;82221;84002	-;-;-;-;-;-;-;-;-	1399	85.6856	92.0575	93.3345	44.7591	42.0128	41.8797	1.07506	6.5447	213.284	2.6522e-05	0.00525068
OFAS000180	Scaffold4;Scaffold4;Scaffold4;Scaffold4;Scaffold4;Scaffold4;Scaffold4;Scaffold4;Scaffold4;Scaffold4;Scaffold4;Scaffold4	1147535;1158931;1161208;1161529;1163197;1165922;1167154;1168116;1168382;1168909;1185987;1199688	1152287;1159067;1161389;1161743;1163306;1166054;1167322;1168270;1168485;1169143;1186142;1199905	-;-;-;-;-;-;-;-;-;-;-;-	6567	1.7022	1.58935	1.11061	7.67549	8.76048	5.67142	-2.32409	4.86425	105.266	2.79857e-05	0.00526171
OFAS003656	Scaffold97;Scaffold97;Scaffold97	615951;621689;622839	617048;621795;622929	-;-;-	1296	36.4073	49.1836	45.868	102.189	121.636	118.416	-1.38039	6.67853	104.574	2.78635e-05	0.00526171
OFAS016616	Scaffold2732;Scaffold2732;Scaffold2732;Scaffold2732;Scaffold2732	14828;19808;21183;22636;29321	14891;19968;21318;22791;29328	+;+;+;+;+	525	0.117636	0.236673	0.149378	6.18548	3.48984	4.90701	-4.71766	0.523457	104.605	2.78379e-05	0.00526171
OFAS004412	Scaffold175;Scaffold175;Scaffold175;Scaffold175;Scaffold175;Scaffold175	440883;441065;445157;450406;458166;464244	440894;441292;445350;450633;458255;464599	-;-;-;-;-;-	1108	0.891826	1.28963	0.707792	10.8951	9.06162	18.4013	-3.70903	2.94813	101.994	3.01211e-05	0.00543217
OFAS005518	Scaffold356;Scaffold356;Scaffold356;Scaffold356	383330;387191;389023;391411	383421;387510;389334;391890	+;+;+;+	1204	23.0314	19.5049	29.5716	6.9188	5.1739	6.17452	1.97843	4.19252	101.964	3.01485e-05	0.00543217
OFAS018836	Scaffold4299;Scaffold4299;Scaffold4299;Scaffold4299	374;909;1279;2289	496;1121;1380;2599	+;+;+;+	749	4.69995	8.04577	6.80577	0.37701	0.391384	0.687898	3.71756	1.47854	102.064	3.0057e-05	0.00543217
OFAS011880	Scaffold1286;Scaffold1286;Scaffold1286;Scaffold1286;Scaffold1286;Scaffold1286;Scaffold1286;Scaffold1286;Scaffold1286;Scaffold1286;Scaffold1286	126608;127789;128125;128417;129697;132049;134867;135165;135819;136289;137159	126797;128035;128308;128633;129891;132179;134993;135237;135855;136477;139459	+;+;+;+;+;+;+;+;+;+;+	3891	4.07917	4.69422	3.32559	1.36074	1.26194	1.32417	1.61534	3.40326	101.285	3.07824e-05	0.00547042
OFAS013828	Scaffold1354;Scaffold1354;Scaffold1354	184905;186149;187808	184953;187251;187852	+;+;+	1197	1180.13	1817.55	953.005	7544.42	7852.82	7955.19	-2.56337	12.4113	109.18	3.26907e-05	0.00573103
OFAS007002	Scaffold690;Scaffold690;Scaffold690;Scaffold690;Scaffold690;Scaffold690;Scaffold690;Scaffold690	141367;148487;153212;155054;156835;157106;159818;164288	141677;148637;153397;155244;156985;157287;159963;164465	+;+;+;+;+;+;+;+	1496	6.27497	4.31896	4.77041	18.1679	25.0331	18.3029	-1.99882	4.26876	97.2158	3.49714e-05	0.00604911
OFAS015466	Scaffold1726;Scaffold1726	94725;95206	95129;95456	+;+	656	165.789	171.322	112.495	44.5524	47.7034	49.4815	1.66567	6.01877	96.2676	3.60528e-05	0.00615412
OFAS018784	Scaffold4759;Scaffold4759;Scaffold4759;Scaffold4759;Scaffold4759;Scaffold4759	11677;14925;15821;16747;17296;21087	11716;14958;15887;16805;18935;21635	+;+;+;+;+;+	2389	0.697987	0.208042	0.755018	11.82	13.7125	11.831	-4.49915	3.96644	112.754	3.69258e-05	0.00622129
OFAS009238	Scaffold1053	33909	36305	-	2397	23.8585	13.3739	25.9775	0.294515	0.794933	0.307072	5.49178	4.69889	125.095	3.81069e-05	0.00633795
OFAS002154	Scaffold80;Scaffold80;Scaffold80;Scaffold80;Scaffold80;Scaffold80;Scaffold80	766482;767168;772558;774723;776302;777859;782276	767073;767293;772731;774829;776489;777995;782455	+;+;+;+;+;+;+	1504	45.7443	53.989	50.4746	110.07	105.642	99.3963	-1.06883	6.86741	143.175	3.98269e-05	0.00654018
OFAS019308	Scaffold9621;Scaffold9621	2584;10394	2703;10582	+;+	309	313.192	299.374	315.47	169.977	152.266	131.012	1.0336	6.15566	92.5359	4.07577e-05	0.00660937
OFAS003373	Scaffold164;Scaffold164;Scaffold164;Scaffold164;Scaffold164	246337;253015;253302;261390;268453	249177;253206;253306;261540;268700	-;-;-;-;-	3437	16.5853	15.6175	11.3859	4.58037	4.66971	5.50379	1.56312	5.07039	87.9229	4.77454e-05	0.00764693
OFAS005360	Scaffold336;Scaffold336;Scaffold336;Scaffold336;Scaffold336	464996;465693;468328;473101;475528	465035;465743;468434;473267;475702	-;-;-;-;-	540	16.5834	26.8065	18.8797	0.130732	0.542865	0	6.43652	2.54863	95.2687	4.85972e-05	0.00768844
OFAS014855	Scaffold1772;Scaffold1772;Scaffold1772;Scaffold1772;Scaffold1772	77991;78644;79077;82207;82887	78033;78792;79283;82401;82895	-;-;-;-;-	603	32.0573	36.3693	52.6724	131.707	150.22	136.713	-1.79127	5.76413	87.664	5.07247e-05	0.00783395
OFAS019176	Scaffold6722;Scaffold6722;Scaffold6722	103;550;1103	438;682;1107	-;-;-	474	8.46905	10.6166	18.1995	0.148935	0	0.31057	6.18009	1.64225	86.4348	5.03297e-05	0.00783395
OFAS018240	Scaffold3079;Scaffold3079;Scaffold3079;Scaffold3079	62398;64743;66259;66971	62578;65049;66350;67182	+;+;+;+	792	2.65127	2.66705	3.36666	0.356541	0.370135	0.371743	2.9437	0.528354	85.0036	5.29899e-05	0.0080875
OFAS017711	Scaffold2577;Scaffold2577;Scaffold2577;Scaffold2577	53684;53761;57415;58690	53719;53951;57654;58822	-;-;-;-	600	0.926384	0.724811	1.30706	6.23591	6.10723	7.11516	-2.71407	1.23488	84.575	5.38219e-05	0.00811897
OFAS003896	Scaffold232;Scaffold232;Scaffold232;Scaffold232	675967;683486;691058;692199	676091;683593;691190;692345	-;-;-;-	513	9.8718	20.9511	16.8159	0.688062	1.00001	1.57828	3.84877	2.17616	83.4778	5.60314e-05	0.00835512
OFAS014665	Scaffold2080;Scaffold2080;Scaffold2080;Scaffold2080	180373;190695;190990;191300	182875;190742;191007;191416	-;-;-;-	2686	0.459858	0.416336	0.467154	2.94366	2.01907	1.83602	-2.33279	1.91133	82.9014	5.72396e-05	0.00843829
OFAS002970	Scaffold196;Scaffold196;Scaffold196;Scaffold196;Scaffold196	693909;696267;697570;698151;700106	694032;696445;697641;698250;700882	-;-;-;-;-	1252	2.56507	3.27505	2.56818	0.507473	0.40975	0.29395	2.77307	1.11998	82.1768	5.8807e-05	0.0084767
OFAS011789	Scaffold1238;Scaffold1238;Scaffold1238;Scaffold1238	190696;194883;197255;201555	191370;195282;197375;202003	-;-;-;-	1645	619.016	425.596	579.761	194.963	189.966	223.59	1.41648	9.25819	82.3542	5.84182e-05	0.0084767
OFAS002672	Scaffold120;Scaffold120;Scaffold120;Scaffold120;Scaffold120;Scaffold120;Scaffold120;Scaffold120;Scaffold120	404878;425983;427739;430130;431297;431700;433229;434617;436941	404946;426110;427890;430233;431459;431851;433363;434730;438556	+;+;+;+;+;+;+;+;+	2633	4.05784	4.67188	4.05073	9.22322	9.99238	11.6572	-1.2712	4.26871	93.6412	6.66092e-05	0.00919278
OFAS012011	Scaffold1458;Scaffold1458;Scaffold1458;Scaffold1458;Scaffold1458;Scaffold1458;Scaffold1458;Scaffold1458;Scaffold1458;Scaffold1458;Scaffold1458	276844;277119;277555;280390;283692;284011;285977;288609;288869;289335;291683	276951;277271;277708;280490;283861;284149;286141;288802;289073;289422;291807	+;+;+;+;+;+;+;+;+;+;+	1602	1.19509	1.47367	2.15395	0.132201	0.137241	0.0918915	3.67346	0.61235	79.7384	6.45111e-05	0.00919278
OFAS013748	Scaffold1374;Scaffold1374;Scaffold1374	167277;169892;170689	167499;170246;170773	+;+;+	663	1311.94	1189.21	1019.15	518.656	357.812	420.204	1.44086	9.0565	78.9239	6.65764e-05	0.00919278
OFAS014789	Scaffold1441;Scaffold1441;Scaffold1441	77400;83505;85509	79659;83657;85518	-;-;-	2423	16.0069	13.8202	12.2344	4.54513	5.83753	5.83251	1.37528	4.56699	79.2712	6.56853e-05	0.00919278
OFAS006682	Scaffold242;Scaffold242;Scaffold242;Scaffold242;Scaffold242;Scaffold242;Scaffold242;Scaffold242;Scaffold242;Scaffold242;Scaffold242;Scaffold242;Scaffold242;Scaffold242;Scaffold242	275588;286641;305350;305689;307004;309756;311267;312654;316369;318149;321257;325369;326669;340849;341474	275780;286735;305606;305831;307142;309948;311399;312790;316540;318344;321284;325572;326791;340941;341716	-;-;-;-;-;-;-;-;-;-;-;-;-;-;-	2349	0.552123	0.396722	0.534174	2.07368	2.09034	2.41277	-2.14272	1.70924	87.8391	6.81569e-05	0.00930737
OFAS003408	Scaffold109;Scaffold109;Scaffold109	517698;523383;526255	517857;523548;531370	+;+;+	5442	2.58748	2.29464	4.92848	0.337279	0.390539	0.243457	3.32723	3.30903	80.5801	7.17723e-05	0.00950104
OFAS010214	Scaffold1108;Scaffold1108;Scaffold1108	173746;175032;176350	173785;175443;176571	-;-;-	674	44.3492	99.5501	107.512	2417.41	1944.71	1476.03	-4.53789	9.41818	110.817	7.04542e-05	0.00950104
OFAS019105	Scaffold6825;Scaffold6825;Scaffold6825	1533;3351;4479	3272;3499;4629	+;+;+	2040	5.78233	4.68995	8.41898	1.38422	1.18552	0.938104	2.42214	2.95584	77.0938	7.15414e-05	0.00950104
OFAS004738	Scaffold284	606183	608168	+	1986	19.218	26.5587	61.2066	0.177732	0.295213	0.111186	7.48401	5.15852	112.883	7.51639e-05	0.00955982
OFAS005806	Scaffold280;Scaffold280;Scaffold280;Scaffold280;Scaffold280;Scaffold280;Scaffold280;Scaffold280;Scaffold280;Scaffold280	534304;550624;551323;552260;557008;559753;559988;562780;563013;563937	534631;550832;551559;552344;557228;559902;560120;562935;563098;564545	+;+;+;+;+;+;+;+;+;+	2214	10.5442	7.04326	8.92624	21.4591	22.509	23.9699	-1.3571	5.12801	76.049	7.45937e-05	0.00955982
OFAS007227	Scaffold338;Scaffold338	313240;314098	313474;314327	-;-	465	1980.4	1644.95	1649.42	936.259	745.791	752.83	1.11524	9.22318	76.3741	7.36259e-05	0.00955982
OFAS008653	Scaffold514;Scaffold514;Scaffold514;Scaffold514	196720;199523;218102;222741	197141;199854;218278;222901	-;-;-;-	1092	317.731	314.9	376.03	787.084	713.472	680.578	-1.11267	9.18155	115.041	7.43572e-05	0.00955982
OFAS011854	Scaffold854;Scaffold854;Scaffold854;Scaffold854;Scaffold854;Scaffold854	136494;140962;142113;142310;142430;145077	136502;141109;142165;142345;142547;145192	+;+;+;+;+;+	480	27.6629	18.7674	63.3923	0	0.152681	0.153344	8.26458	3.15783	94.9247	7.66652e-05	0.00965609
OFAS012658	Scaffold1522	19892	24562	+	4671	36.0294	41.0187	36.6681	85.2855	73.6319	80.4283	-1.0736	8.10319	138.339	7.77517e-05	0.00969878
OFAS004736	Scaffold284;Scaffold284;Scaffold284;Scaffold284	593653;596779;598151;599082	595546;596897;598294;599236	-;-;-;-	2312	409.554	422.23	540.518	199.755	211.619	220.083	1.11981	9.59294	81.5436	8.1656e-05	0.0100678
OFAS008952	Scaffold766;Scaffold766;Scaffold766;Scaffold766;Scaffold766;Scaffold766;Scaffold766;Scaffold766	379998;380364;382978;383927;385306;389164;389712;392492	380230;380523;383152;384113;385469;389303;389909;393848	+;+;+;+;+;+;+;+	2614	29.4619	34.2481	28.4412	14.2325	17.2984	14.8393	0.990867	5.91908	75.8054	8.2262e-05	0.0100678
OFAS002155	Scaffold80;Scaffold80	789068;789310	789139;789682	+;+	445	80.6336	92.7013	87.0588	167.842	171.277	177.81	-0.98912	5.85233	148.251	8.43005e-05	0.0102209
OFAS014715	Scaffold1994;Scaffold1994;Scaffold1994;Scaffold1994;Scaffold1994;Scaffold1994;Scaffold1994;Scaffold1994;Scaffold1994;Scaffold1994;Scaffold1994;Scaffold1994;Scaffold1994	172222;173210;176424;176670;178128;181571;183720;185957;188027;191474;194415;199474;202404	172476;173329;176590;176688;178303;181784;183733;186230;188399;191689;194617;199696;202600	+;+;+;+;+;+;+;+;+;+;+;+;+	2451	0.0755923	0.152085	0.159982	1.0657	1.43524	1.0811	-3.18744	0.795511	71.9264	8.84367e-05	0.010623
OFAS014344	Scaffold1775;Scaffold1775;Scaffold1775;Scaffold1775;Scaffold1775;Scaffold1775;Scaffold1775;Scaffold1775	92781;93139;94254;95479;99914;106327;125277;140795	93056;93223;94378;95629;99994;106407;125393;140846	-;-;-;-;-;-;-;-	968	0.0638006	0.128361	0	13.2731	6.66243	4.10607	-6.70128	2.00746	75.7849	8.94457e-05	0.0106457
OFAS008804	Scaffold696;Scaffold696;Scaffold696;Scaffold696;Scaffold696	354777;357127;358995;361735;366801	354983;357340;359258;362027;367162	+;+;+;+;+	1340	14.9788	7.23265	28.092	0.052683	0	0.0549292	8.62119	3.50815	93.2398	9.15766e-05	0.0108002
OFAS010220	Scaffold1108;Scaffold1108	351598;353105	351753;353110	+;+	162	1.90614	0.383498	10.166	4325.04	6943.24	7841.67	-10.6739	9.01231	120.673	9.29214e-05	0.0108601
OFAS004967	Scaffold152;Scaffold152;Scaffold152;Scaffold152;Scaffold152;Scaffold152	185991;200402;203605;205510;208379;211310	186045;200513;203741;205758;208564;211503	+;+;+;+;+;+	933	4.43499	2.7967	2.18543	26.5583	15.6314	25.2451	-2.82869	3.59226	73.5099	9.44097e-05	0.0109355
OFAS000978	Scaffold34;Scaffold34;Scaffold34;Scaffold34;Scaffold34;Scaffold34;Scaffold34;Scaffold34;Scaffold34;Scaffold34;Scaffold34	1095797;1096845;1098131;1099807;1101244;1103071;1106668;1108054;1114920;1126342;1131039	1096731;1096927;1098222;1099995;1101390;1103345;1106867;1111976;1114965;1126375;1131184	-;-;-;-;-;-;-;-;-;-;-	6070	0.152617	0.327521	0.284236	1.36073	2.10081	1.52788	-2.70315	2.567	67.1757	0.000108857	0.0123878
OFAS011744	Scaffold1146;Scaffold1146;Scaffold1146;Scaffold1146	192023;194634;201820;206373	192251;195010;202173;210514	+;+;+;+	5102	3.69198	4.2741	3.68907	8.91088	7.13906	9.65148	-1.14021	4.99494	67.2906	0.000108295	0.0123878
OFAS017027	Scaffold2729;Scaffold2729;Scaffold2729	107137;113230;121490	108175;113465;121532	-;-;-	1318	21.8827	38.6052	26.1808	108.946	105.426	94.6591	-1.83356	6.44354	72.6119	0.000111402	0.0125671
OFAS009760	Scaffold629;Scaffold629;Scaffold629;Scaffold629;Scaffold629;Scaffold629;Scaffold629;Scaffold629;Scaffold629;Scaffold629	171240;177013;178440;181329;184496;185703;186418;189553;189983;191790	171312;177123;178817;181411;184618;185779;186618;189645;190124;193492	+;+;+;+;+;+;+;+;+;+	2984	3.7668	4.10152	4.7832	1.32484	1.69463	1.35666	1.52911	3.1075	82.9228	0.000116902	0.0129121
OFAS011915	Scaffold1128;Scaffold1128;Scaffold1128;Scaffold1128;Scaffold1128	47653;48914;50297;51432;55866	48224;49036;50472;51594;56421	-;-;-;-;-	1590	20.2367	14.0273	23.0338	5.10594	4.65532	6.48095	1.81709	4.29551	65.7888	0.00011596	0.0129121
OFAS012935	Scaffold1045;Scaffold1045;Scaffold1045;Scaffold1045;Scaffold1045;Scaffold1045;Scaffold1045;Scaffold1045;Scaffold1045	218942;221785;226980;229200;232048;234691;251166;255783;268268	219341;221901;227184;229360;232215;234898;251247;256002;268432	-;-;-;-;-;-;-;-;-	1726	19.1431	32.863	19.6286	233.259	175.616	131.73	-2.91497	7.4613	83.5955	0.000117446	0.0129121
OFAS001776	Scaffold41;Scaffold41;Scaffold41;Scaffold41	223488;226529;228995;235266	223664;226635;229148;235707	-;-;-;-	880	52.074	51.8192	53.3814	24.227	25.7336	25.3436	1.06217	5.09871	186.748	0.000122295	0.0130043
OFAS002947	Scaffold91;Scaffold91;Scaffold91;Scaffold91	742467;743237;743692;744319	742801;743335;743790;744417	-;-;-;-	632	0	0	0	8.37759	8.1172	17.1202	-9.67409	1.86335	144.619	0.000121624	0.0130043
OFAS002952	Scaffold196;Scaffold196;Scaffold196;Scaffold196;Scaffold196;Scaffold196	80294;82174;84143;84824;86101;87963	80649;82336;84402;85024;86298;87989	-;-;-;-;-;-	1205	45.4095	47.639	51.4796	24.4886	24.7533	22.784	1.00432	5.44764	138.03	0.000120073	0.0130043
OFAS019246	Scaffold9486;Scaffold9486;Scaffold9486	8626;10159;13199	9342;10326;13318	+;+;+	1005	6.82114	7.72719	11.3929	26.3415	34.2734	28.0505	-1.7759	4.27059	64.9668	0.000120457	0.0130043
OFAS009093	Scaffold676;Scaffold676;Scaffold676	353636;355076;360664	353812;355141;360813	+;+;+	393	5186.02	7060.78	5874.17	3010.08	2390.3	2353.12	1.22473	10.727	63.9952	0.00012607	0.0132968
OFAS013330	Scaffold1417;Scaffold1417;Scaffold1417;Scaffold1417;Scaffold1417;Scaffold1417;Scaffold1417;Scaffold1417;Scaffold1417	37015;38471;50609;52079;53181;54333;55920;59007;59426	37274;38633;50768;52212;53472;54474;56119;59130;59437	+;+;+;+;+;+;+;+;+	1487	230.63	243.159	172.51	98.6528	84.4251	100.83	1.18682	7.84994	63.6907	0.000127899	0.0133809
OFAS012792	Scaffold1154;Scaffold1154;Scaffold1154;Scaffold1154	51329;53255;65184;68486	51386;53448;65342;68752	+;+;+;+	678	182.544	177.583	196.406	101.52	98.148	82.9415	0.977443	6.56947	95.9215	0.000132014	0.0137009
OFAS019525	Scaffold8688;Scaffold8688;Scaffold8688	2846;6015;6329	2959;6141;6411	+;+;+	324	0.762456	1.91749	1.69433	11.1122	11.9883	17.9469	-3.21505	1.35699	62.6604	0.000134351	0.0138328
OFAS018391	Scaffold3515	3767	4276	-	510	2.78521	2.67997	1.84526	0.138422	0.143699	0.144324	3.95293	-0.288634	62.4504	0.000135717	0.0138635
OFAS001887	Scaffold53	419112	420725	-	1614	18.2139	16.1668	16.5204	39.0154	30.6496	32.379	-1.00311	5.36693	73.8286	0.000137694	0.0139555
OFAS007039	Scaffold635;Scaffold635;Scaffold635;Scaffold635;Scaffold635;Scaffold635;Scaffold635;Scaffold635;Scaffold635;Scaffold635;Scaffold635	28952;42810;56732;58988;59443;65105;66203;69013;71010;72370;79582	29174;42880;56924;59228;59552;65271;66206;69165;71149;72548;81170	+;+;+;+;+;+;+;+;+;+;+	3070	0.201169	0.222604	0.204361	0.896812	1.5278	1.98998	-2.79493	1.42744	59.9162	0.000153735	0.0152245
OFAS007427	Scaffold583;Scaffold583;Scaffold583;Scaffold583;Scaffold583;Scaffold583;Scaffold583;Scaffold583	230665;236131;237478;239251;240610;242179;255547;262454	231155;236252;237609;239410;240854;242326;255807;262819	-;-;-;-;-;-;-;-	1925	31.6976	33.9518	24.1992	65.6077	69.2893	88.5556	-1.31369	6.65305	60.0349	0.000152825	0.0152245
OFAS011956	Scaffold1084;Scaffold1084;Scaffold1084;Scaffold1084	153070;159786;161431;162496	153199;159948;161582;162874	+;+;+;+	824	1218.54	855.975	1116.96	461.268	471.472	534.352	1.12125	9.32177	59.9366	0.000153578	0.0152245
OFAS013019	Scaffold1407;Scaffold1407;Scaffold1407;Scaffold1407;Scaffold1407;Scaffold1407;Scaffold1407;Scaffold1407;Scaffold1407;Scaffold1407;Scaffold1407;Scaffold1407	158176;158287;159716;162335;167342;167768;172703;173421;173599;179096;179755;183363	158193;158304;159743;162357;167364;167845;172778;173492;173661;179185;179823;183440	+;+;+;+;+;+;+;+;+;+;+;+	636	0	0.195367	0.369922	7.43691	6.79861	5.09218	-5.07671	1.14919	58.8807	0.000161995	0.0159209
OFAS002885	Scaffold153;Scaffold153;Scaffold153;Scaffold153;Scaffold153;Scaffold153;Scaffold153	596670;599231;602462;605446;607030;608898;613796	596829;599335;602562;605559;607212;609032;613915	-;-;-;-;-;-;-	918	1.14368	0.473732	0.854285	5.76758	4.94965	8.49907	-2.94532	1.77705	57.2992	0.000175762	0.0166435
OFAS005824	Scaffold277;Scaffold277;Scaffold277;Scaffold277;Scaffold277;Scaffold277;Scaffold277	38846;39495;40459;42250;45786;50143;69880	39028;39631;40564;42306;45872;50333;69952	-;-;-;-;-;-;-	834	5.33171	9.01357	5.35987	34.1125	27.153	49.8644	-2.49052	4.19321	61.7786	0.000175477	0.0166435
OFAS012430	Scaffold1500;Scaffold1500;Scaffold1500;Scaffold1500;Scaffold1500;Scaffold1500;Scaffold1500;Scaffold1500	155799;160273;161575;162614;163793;166221;166973;169448	159776;160384;161703;162795;163979;166337;167053;171487	-;-;-;-;-;-;-;-	6826	4.29761	5.22424	4.72195	12.2968	9.94191	8.71271	-1.11953	5.68763	57.6079	0.000172957	0.0166435
OFAS017629	Scaffold2711;Scaffold2711	31974;34458	32234;34661	+;+	465	60.6964	69.2077	54.8121	144.075	118.047	112.545	-1.01954	5.44228	57.3715	0.0001751	0.0166435
OFAS019144	Scaffold7088;Scaffold7088;Scaffold7088;Scaffold7088	5653;13048;13247;15118	5783;13164;13411;16078	+;+;+;+	1374	0.809069	0.497375	0.970304	3.44241	3.52032	3.37491	-2.18225	1.58575	57.8471	0.000170825	0.0166435
OFAS010927	Scaffold989;Scaffold989;Scaffold989	321310;323202;325212	321408;323393;325281	-;-;-	361	0.513232	0.172096	0.217239	5.47553	4.87225	3.67006	-3.8319	0.0290956	57.1052	0.000177554	0.0166911
OFAS013591	Scaffold1270;Scaffold1270;Scaffold1270;Scaffold1270	146864;147782;148373;148590	147165;148342;148584;148690	-;-;-;-	1176	3.04593	4.06781	2.13397	0.24012	0.249275	0.500715	3.20133	1.12848	56.9678	0.000178837	0.0166911
OFAS008975	Scaffold628	302968	303708	-	741	3.6672	3.0183	3.38671	12.1946	8.40671	12.8138	-1.72683	2.45636	61.7649	0.000187225	0.0172423
OFAS014535	Scaffold1915;Scaffold1915;Scaffold1915	159302;166412;169399	159420;166557;174374	-;-;-	5241	59.2726	64.284	39.0546	19.9892	18.5419	20.9959	1.44989	7.60156	58.3182	0.000187402	0.0172423
OFAS002193	Scaffold65;Scaffold65;Scaffold65;Scaffold65;Scaffold65;Scaffold65;Scaffold65;Scaffold65;Scaffold65;Scaffold65;Scaffold65;Scaffold65;Scaffold65;Scaffold65;Scaffold65;Scaffold65;Scaffold65	498669;500711;507293;510810;514106;521802;527817;530180;533861;534521;538204;538363;544218;546620;547550;560509;563815	499013;500936;507387;510926;514224;522039;527913;530328;534410;534747;538238;538471;544311;546745;547754;560732;564062	+;+;+;+;+;+;+;+;+;+;+;+;+;+;+;+;+	3204	0	0.0193903	0.0244767	0.506769	0.38885	0.551349	-4.86359	-0.126011	55.2298	0.000196174	0.0177969
OFAS009314	Scaffold814;Scaffold814;Scaffold814;Scaffold814;Scaffold814;Scaffold814	312874;315630;316606;319977;322124;328104	313364;315748;316680;320205;322236;328113	+;+;+;+;+;+	1037	5.35999	4.37343	6.73065	1.08922	0.424031	0.496852	3.01205	1.74235	55.3392	0.000195019	0.0177969
OFAS001022	Scaffold19;Scaffold19;Scaffold19;Scaffold19;Scaffold19;Scaffold19;Scaffold19;Scaffold19;Scaffold19;Scaffold19	476807;482361;482686;484786;487049;487607;493104;494120;502382;515246	478499;482414;482802;484953;487193;487734;493228;494200;502565;515341	-;-;-;-;-;-;-;-;-;-	2791	1.12852	0.534231	1.09585	10.6487	7.53611	5.08986	-3.07801	3.61076	60.5195	0.000206531	0.0183048
OFAS001360	Scaffold94;Scaffold94;Scaffold94;Scaffold94;Scaffold94;Scaffold94;Scaffold94;Scaffold94;Scaffold94	732118;741099;743530;745972;753826;761440;763956;769097;771729	732428;741308;743778;746134;754030;761621;764193;769266;771957	-;-;-;-;-;-;-;-;-	1957	9.02558	10.9841	8.93634	23.5197	27.0753	18.2414	-1.24893	5.00068	53.9009	0.000210934	0.0183048
OFAS001491	Scaffold58;Scaffold58;Scaffold58;Scaffold58;Scaffold58;Scaffold58;Scaffold58;Scaffold58;Scaffold58;Scaffold58;Scaffold58;Scaffold58;Scaffold58;Scaffold58;Scaffold58	117879;121151;122259;123955;124208;125341;126935;131496;135095;137831;139677;146048;165279;169116;177768	117894;121215;122293;124010;124315;125454;127058;131625;135248;138000;139898;146170;165429;169339;178621	-;-;-;-;-;-;-;-;-;-;-;-;-;-;-	2546	6.91331	5.61238	4.09674	25.371	19.1996	16.1029	-1.86487	5.04089	57.2417	0.000206556	0.0183048
OFAS003438	Scaffold167;Scaffold167;Scaffold167;Scaffold167;Scaffold167;Scaffold167;Scaffold167;Scaffold167;Scaffold167;Scaffold167;Scaffold167;Scaffold167	626148;631294;635262;635808;636289;643866;646700;651540;652932;655656;655894;657499	629109;631478;635341;635933;636424;643989;646811;651689;653126;655811;655928;657753	-;-;-;-;-;-;-;-;-;-;-;-	4516	26.4349	24.9965	19.0849	12.4433	10.0615	10.3823	1.10054	6.2854	54.058	0.000209115	0.0183048
OFAS004874	Scaffold327;Scaffold327;Scaffold327	488217;488999;489721	488421;489191;489829	+;+;+	507	7.91781	8.57764	13.3026	37.3166	28.7654	44.2792	-1.89278	3.5788	53.9869	0.000209936	0.0183048
OFAS012310	Scaffold860;Scaffold860;Scaffold860	135506;139038;139728	135632;139186;139934	+;+;+	483	2.17371	3.8588	3.40971	11.1081	14.718	17.9822	-2.20966	2.13627	54.425	0.000204945	0.0183048
OFAS014254	Scaffold1586;Scaffold1586;Scaffold1586;Scaffold1586;Scaffold1586;Scaffold1586;Scaffold1586;Scaffold1586;Scaffold1586;Scaffold1586;Scaffold1586;Scaffold1586;Scaffold1586;Scaffold1586;Scaffold1586;Scaffold1586;Scaffold1586;Scaffold1586;Scaffold1586;Scaffold1586;Scaffold1586;Scaffold1586;Scaffold1586;Scaffold1586;Scaffold1586;Scaffold1586;Scaffold1586;Scaffold1586;Scaffold1586;Scaffold1586;Scaffold1…	66206;69488;69704;73182;75861;79609;80967;83444;83682;86139;88941;91019;93251;95039;95158;95379;96007;100253;102556;105379;107669;108979;111025;112968;113767;114937;116087;116630;117928;120096;121187;123261;127011;127549;134530;137019	66210;69623;69842;73299;76036;79781;80976;83598;83887;86442;89139;91264;93465;95083;95290;95602;96165;100477;102770;105478;107893;109093;111218;113108;113977;114962;116232;116843;118155;120224;121434;123435;127118;127698;134803;137332	+;+;+;+;+;+;+;+;+;+;+;+;+;+;+;+;+;+;+;+;+;+;+;+;+;+;+;+;+;+;+;+;+;+;+;+	6081	6.56081	6.39554	5.66155	1.31183	2.3983	1.33145	1.8845	4.59405	55.161	0.000211648	0.0183048
OFAS004759	Scaffold312;Scaffold312	20191;23991	20653;24108	+;+	581	49.8536	46.3009	66.5452	160.996	113.273	148.984	-1.38035	5.82913	54.0623	0.000218197	0.0187293
OFAS008953	Scaffold766;Scaffold766	399560;402879	400206;403190	+;+	959	15.2626	17.4913	20.1987	41.3707	32.1728	40.2948	-1.10495	4.74287	53.1886	0.000219444	0.0187293
OFAS002593	Scaffold131;Scaffold131;Scaffold131;Scaffold131	622805;622943;626838;629055	622808;623074;627399;640399	+;+;+;+	12043	0.394872	0.299207	0.631659	1.7703	2.00819	1.60131	-2.02609	3.76146	53.032	0.000225271	0.0190949
OFAS017026	Scaffold2729;Scaffold2729	35184;39097	38630;39102	-;-	3453	2.18204	9.80568	4.81487	349.991	287.162	291.01	-5.78612	9.08725	80.2365	0.000226672	0.0190949
OFAS001309	Scaffold48;Scaffold48;Scaffold48;Scaffold48	82054;88857;89835;90758	82242;89073;89978;91107	+;+;+;+	900	71.6404	82.3523	83.7388	40.2393	45.7635	38.9289	0.92791	5.76949	82.1299	0.000237248	0.0198569
OFAS005888	Scaffold387;Scaffold387;Scaffold387;Scaffold387	11681;11949;16558;24123	11698;12119;16793;24138	-;-;-;-	441	2.9409	3.66279	2.3118	0.16008	0.166183	0.33381	3.65117	-0.210206	51.0741	0.000247496	0.0205818
OFAS015899	Scaffold2176;Scaffold2176;Scaffold2176;Scaffold2176;Scaffold2176;Scaffold2176	68928;69134;72647;75884;76225;81504	68996;69439;72881;76024;76443;81979	-;-;-;-;-;-	1446	79.2701	41.2029	77.5014	12.1076	13.4815	8.39892	2.5411	5.80894	62.725	0.00025315	0.0209179
OFAS018316	Scaffold3272;Scaffold3272;Scaffold3272;Scaffold3272	6818;8106;10109;10329	7038;8129;10282;10410	-;-;-;-	501	0.862899	1.48806	2.19147	9.01815	7.89917	8.81498	-2.50625	1.40006	50.436	0.000256872	0.0210912
OFAS009059	Scaffold543;Scaffold543;Scaffold543;Scaffold543;Scaffold543;Scaffold543;Scaffold543;Scaffold543	61269;61911;66043;67586;69889;71896;76113;80481	61439;62089;66324;67718;70037;72054;76259;80550	-;-;-;-;-;-;-;-	1290	7.3249	9.29491	10.3957	3.39295	3.35187	2.90997	1.4814	3.00596	69.3083	0.000268097	0.0218649
OFAS009567	Scaffold493;Scaffold493	247313;264159	247419;264546	+;+	495	5.11539	5.27135	7.28783	1.56878	1.03638	1.18958	2.1992	0.939373	49.5193	0.00027117	0.0218649
OFAS016404	Scaffold2184;Scaffold2184;Scaffold2184;Scaffold2184;Scaffold2184	98987;101579;102158;111220;111437	98996;101607;102315;111360;111467	+;+;+;+;+	369	0.167368	0	0	2.86972	3.57496	3.98944	-5.39183	-0.369366	49.5081	0.000271352	0.0218649
OFAS002902	Scaffold155;Scaffold155;Scaffold155	423803;433069;433242	423934;433227;433294	-;-;-	344	0.718127	0.361201	1.8238	31.1932	12.5695	17.1175	-4.41134	1.91274	50.7705	0.000277186	0.0221971
OFAS003763	Scaffold132;Scaffold132;Scaffold132;Scaffold132;Scaffold132;Scaffold132;Scaffold132	73429;84642;87830;88504;95924;100986;103678	74177;84857;87956;88747;96161;101056;103720	+;+;+;+;+;+;+	1688	3.4026	1.91385	3.85613	10.2463	10.2897	10.814	-1.77541	3.52461	48.4291	0.000289556	0.0228448
OFAS004473	Scaffold180;Scaffold180;Scaffold180	700791;702689;705108	701273;702825;705233	-;-;-	746	0.496721	0.416398	0.105125	6.71884	6.58205	2.95999	-3.90867	1.17941	48.4121	0.000289856	0.0228448
OFAS009988	Scaffold1068;Scaffold1068;Scaffold1068;Scaffold1068;Scaffold1068;Scaffold1068;Scaffold1068;Scaffold1068	18545;21520;23574;25405;26346;27361;27715;31963	18638;21527;23771;25509;26559;27601;27899;31997	+;+;+;+;+;+;+;+	1080	3.83134	3.85415	2.5415	13.8576	15.5395	8.85988	-1.89634	3.14518	48.3724	0.000290557	0.0228448
OFAS002081	Scaffold59;Scaffold59;Scaffold59;Scaffold59;Scaffold59;Scaffold59;Scaffold59;Scaffold59;Scaffold59	701499;705159;705865;707124;711216;714449;714986;716087;717663	701610;705253;706017;707318;711407;714613;715144;716252;718044	+;+;+;+;+;+;+;+;+	1619	751.674	875.836	810.294	378.484	452.123	359.16	1.03489	9.93516	81.9981	0.00030446	0.0237938
OFAS004203	Scaffold137;Scaffold137	205934;211274	206188;213058	-;-	2040	1.54397	3.01497	1.72993	0.173027	0.0718497	0.288648	3.53055	1.31922	46.8229	0.000319722	0.0242041
OFAS004586	Scaffold208;Scaffold208;Scaffold208;Scaffold208;Scaffold208;Scaffold208;Scaffold208;Scaffold208;Scaffold208;Scaffold208;Scaffold208;Scaffold208;Scaffold208;Scaffold208;Scaffold208;Scaffold208;Scaffold208;Scaffold208	472504;484153;484317;485035;485916;486562;487051;488972;489262;491612;494044;494881;496500;496714;497944;499188;499382;500976	472912;484227;484391;485158;486025;486739;487172;489046;489399;491693;494273;495019;496594;496836;498192;499298;499498;501195	+;+;+;+;+;+;+;+;+;+;+;+;+;+;+;+;+;+	2672	433.907	351.973	328.662	159.526	186.042	121.564	1.25455	9.46054	47.4031	0.000317674	0.0242041
OFAS005736	Scaffold343;Scaffold343;Scaffold343;Scaffold343;Scaffold343;Scaffold343;Scaffold343;Scaffold343;Scaffold343	45827;45956;48699;50101;50309;52447;54134;55694;59107	45836;46137;48853;50208;50402;52575;54261;55910;59513	+;+;+;+;+;+;+;+;+	1430	7.86023	10.9916	9.43275	30.3115	22.0885	20.28	-1.36117	4.59599	46.8259	0.000319662	0.0242041
OFAS013331	Scaffold1417;Scaffold1417	60323;67401	60563;67555	+;+	396	383.186	399.744	263.392	155.095	123.995	155.946	1.26626	6.61394	48.0891	0.000312475	0.0242041
OFAS017995	Scaffold3370;Scaffold3370;Scaffold3370;Scaffold3370	9613;9886;10207;11321	9759;10129;10321;11667	-;-;-;-	853	26.7164	68.2446	61.7826	7.53126	7.81839	7.76607	2.75935	4.68522	55.3187	0.000320905	0.0242041
OFAS019041	Scaffold5574;Scaffold5574;Scaffold5574	9559;10077;10511	9979;10282;10513	-;-;-	630	2.35272	4.339	3.361	10.5332	14.7737	18.3429	-2.11374	2.5231	46.8656	0.000318868	0.0242041
OFAS015398	Scaffold2150	132387	132977	+	591	162.914	144.121	199.973	92.0962	80.603	93.7811	0.927526	6.25418	45.9761	0.000337285	0.0252924
OFAS003257	Scaffold105;Scaffold105;Scaffold105;Scaffold105;Scaffold105;Scaffold105;Scaffold105;Scaffold105;Scaffold105;Scaffold105	672855;674649;682156;685079;687318;692083;695401;696382;701318;705802	673115;674685;682332;685244;687523;692288;695473;696519;701410;705938	+;+;+;+;+;+;+;+;+;+	1494	0.165352	0.124752	0.314953	1.41757	1.2754	1.47801	-2.78402	0.385944	45.4621	0.00034856	0.0259877
OFAS008346	Scaffold574;Scaffold574;Scaffold574;Scaffold574;Scaffold574;Scaffold574;Scaffold574;Scaffold574	305497;307552;310192;310560;312525;315726;318260;318525	305710;307741;310392;310803;312715;316008;318373;318781	+;+;+;+;+;+;+;+	1694	12.0674	11.1491	6.29609	3.1672	2.55249	2.86773	1.78084	3.45253	45.2698	0.000352905	0.0261039
OFAS013867	Scaffold1241;Scaffold1241;Scaffold1241;Scaffold1241;Scaffold1241	139499;140821;143303;147122;151835	139632;140953;143389;147366;151898	-;-;-;-;-	663	15.9288	11.6195	17.388	33.1148	34.5984	33.1945	-1.16799	4.02073	50.4225	0.000354142	0.0261039
OFAS016907	Scaffold2252;Scaffold2252;Scaffold2252;Scaffold2252;Scaffold2252;Scaffold2252;Scaffold2252;Scaffold2252;Scaffold2252;Scaffold2252;Scaffold2252;Scaffold2252;Scaffold2252;Scaffold2252;Scaffold2252;Scaffold2252;Scaffold2252;Scaffold2252;Scaffold2252;Scaffold2252;Scaffold2252;Scaffold2252;Scaffold2252;Scaffold2252;Scaffold2252;Scaffold2252;Scaffold2252	68828;70143;70628;72945;74190;74829;78023;79070;79381;80510;83254;85515;85881;86141;86465;86958;87713;89012;89396;89445;89900;90155;92779;93093;93492;95325;100278	68936;70323;70815;72951;74441;75005;78057;79242;79633;80745;83411;85785;86061;86384;86804;87200;87881;89110;89417;89727;90071;90412;93007;93412;93835;95485;100547	+;+;+;+;+;+;+;+;+;+;+;+;+;+;+;+;+;+;+;+;+;+;+;+;+;+;+	5375	12.3058	12.4831	16.7352	7.18429	5.1403	5.17632	1.24558	5.72849	45.3314	0.000358184	0.0262527
OFAS006220	Scaffold476;Scaffold476;Scaffold476;Scaffold476;Scaffold476;Scaffold476;Scaffold476;Scaffold476	287103;288037;288247;289875;291204;291307;292439;295258	287291;288169;288407;290170;291231;291421;292652;299129	+;+;+;+;+;+;+;+	5008	5.21646	7.31923	7.3287	1.87483	1.00974	0.808363	2.4238	4.30931	49.9069	0.000363985	0.026528
OFAS015630	Scaffold1824;Scaffold1824;Scaffold1824	12040;14298;19778	12122;14377;21156	+;+;+	1542	0.68087	0.966951	0.610299	3.15893	2.8041	2.67308	-1.92213	1.54701	56.2151	0.000372026	0.0269626
OFAS004954	Scaffold334;Scaffold334;Scaffold334;Scaffold334;Scaffold334;Scaffold334;Scaffold334	290028;298017;301774;304633;306052;311838;313809	290244;298169;301995;304810;306259;311894;314079	+;+;+;+;+;+;+	1306	145.933	156.173	142.375	74.8114	84.6781	72.4216	0.938527	7.20345	113.082	0.000374268	0.0269743
OFAS000643	Scaffold16;Scaffold16;Scaffold16	622778;622948;627417	622876;623093;627619	-;-;-	448	2.06782	4.29894	3.85115	0	0.163586	0	5.54254	-0.109594	43.9255	0.000385346	0.0273175
OFAS012012	Scaffold1458;Scaffold1458;Scaffold1458;Scaffold1458;Scaffold1458	297824;298093;300426;301954;302708	298001;298230;300651;302129;302803	+;+;+;+;+	814	1.13806	2.06071	2.31224	0.173453	0.0900328	0.180848	3.53303	-0.068199	44.0528	0.000382112	0.0273175
OFAS018390	Scaffold3515;Scaffold3515;Scaffold3515	4;1886;2128	128;2023;2415	+;+;+	551	121.388	123.126	105.893	54.0674	66.3704	66.258	0.908532	5.62887	63.0364	0.000384975	0.0273175
OFAS003898	Scaffold232;Scaffold232	733741;734011	733896;734241	-;-	387	5.9046	10.2742	10.5375	0.547249	0	0.570582	4.49109	0.963668	43.5523	0.000395035	0.0275868
OFAS007435	Scaffold427;Scaffold427;Scaffold427;Scaffold427;Scaffold427;Scaffold427	445473;450627;455176;458036;459970;462001	445577;450764;455539;458190;461586;462015	-;-;-;-;-;-	2394	5.03049	3.84074	3.1448	14.7442	12.0002	9.16221	-1.57618	4.26642	43.5337	0.000395526	0.0275868
OFAS019325	Scaffold6134;Scaffold6134	1438;2040	1634;2183	+;+	341	38.3956	66.4992	29.4375	11.3863	8.38176	9.28158	2.2074	3.24475	44.1954	0.000392903	0.0275868
OFAS001869	Scaffold53;Scaffold53;Scaffold53;Scaffold53;Scaffold53;Scaffold53;Scaffold53;Scaffold53;Scaffold53	39264;42984;43232;43467;45650;48384;50155;50927;55317	39411;43096;43373;43660;45818;48544;50339;51015;55667	-;-;-;-;-;-;-;-;-	1552	24.7911	31.9039	29.1056	70.9136	51.754	52.88	-1.03281	6.08163	43.1415	0.000406072	0.0278729
OFAS004100	Scaffold252;Scaffold252;Scaffold252	694241;700676;711161	694567;700880;711464	+;+;+	836	10.7118	10.181	12.0074	0.337776	0.701308	0	4.94191	2.29195	48.3976	0.000403898	0.0278729
OFAS014839	Scaffold1676	195583	197877	-	2295	204.733	199.59	224.643	463.375	395.365	399.232	-1.00006	9.4956	108.905	0.000405123	0.0278729
OFAS012950	Scaffold1450;Scaffold1450;Scaffold1450;Scaffold1450;Scaffold1450;Scaffold1450;Scaffold1450;Scaffold1450	33317;35539;52584;56493;62353;69022;69609;69776	33799;35697;52730;56676;62451;69041;69679;70129	-;-;-;-;-;-;-;-	1517	1.05849	1.31052	1.60259	0.0930721	0	0.0970404	4.2573	0.265928	42.8841	0.000413195	0.0282125
OFAS004585	Scaffold208;Scaffold208;Scaffold208;Scaffold208;Scaffold208;Scaffold208;Scaffold208;Scaffold208	421114;423302;426070;427047;430271;432532;432827;435297	421233;423506;426329;427282;430506;432703;432849;435303	-;-;-;-;-;-;-;-	1259	0.784863	1.03627	0.934354	0.0560724	0.116421	0.116926	3.16734	-0.339785	42.7865	0.000415937	0.0282511
OFAS009735	Scaffold1020;Scaffold1020;Scaffold1020;Scaffold1020;Scaffold1020;Scaffold1020;Scaffold1020;Scaffold1020;Scaffold1020;Scaffold1020;Scaffold1020;Scaffold1020;Scaffold1020;Scaffold1020;Scaffold1020;Scaffold1020;Scaffold1020	262409;264492;266069;270306;277330;277570;281888;283758;286843;287921;294984;295920;297328;299014;304516;306795;309349	262553;264659;266208;270432;277449;277761;282010;283962;286999;288001;295105;296068;297440;299209;304725;306994;309571	+;+;+;+;+;+;+;+;+;+;+;+;+;+;+;+;+	2671	15.1912	16.4213	17.4405	6.44898	7.35337	9.70011	1.06122	5.02011	42.4884	0.000424463	0.02868
OFAS019597	Scaffold11049;Scaffold11049;Scaffold11049;Scaffold11049	35;1305;2276;5028	1000;1408;2507;5049	+;+;+;+	1324	475.973	516.017	293.732	162.838	136.056	157.328	1.4948	8.58713	46.1381	0.00042876	0.0288202
OFAS017628	Scaffold2711;Scaffold2711	18730;21228	18955;21357	+;+	356	53.7789	58.6364	44.719	120.369	99.8429	98.4158	-1.0186	4.82566	52.4794	0.000439223	0.0293713
OFAS003085	Scaffold197;Scaffold197	346538;347376	346602;347724	+;+	414	13.2767	14.7063	11.1763	46.0403	46.3795	26.6685	-1.60111	3.46477	41.6532	0.000449598	0.029911
OFAS016748	Scaffold2127;Scaffold2127	97889;103789	97958;105654	+;+	1936	1.59501	1.18734	0.769651	0	0.0757094	0.0760383	4.4513	0.455614	40.8461	0.00047576	0.03149
OFAS004401	Scaffold175;Scaffold175;Scaffold175;Scaffold175;Scaffold175;Scaffold175	110846;112985;113364;116237;118776;119866	112094;113165;113458;116553;118875;120075	-;-;-;-;-;-	2152	0.0860952	0.144346	0.0364421	0.984133	0.647048	1.23131	-3.32604	0.315166	40.4856	0.000488091	0.0321421
OFAS001775	Scaffold41;Scaffold41;Scaffold41;Scaffold41;Scaffold41;Scaffold41;Scaffold41	198220;203234;206097;207384;210896;215641;219919	199207;203320;206204;207491;211179;215719;220138	-;-;-;-;-;-;-	1874	91.8804	90.6704	82.5245	47.6913	45.1296	48.3107	0.909357	6.98903	141.002	0.000493833	0.0323398
OFAS003570	Scaffold236;Scaffold236	465480;466259	465740;466753	-;-	756	11.3552	10.9297	3.42324	0.747039	0.19388	0.389445	4.23472	1.8564	41.8574	0.000496735	0.0323398
OFAS006098	Scaffold407;Scaffold407;Scaffold407	22969;23922;25964	23190;24101;26144	+;+;+	583	280.722	292.411	323.648	176.548	153.11	146.831	0.912134	7.06162	81.4268	0.000498571	0.0323398
OFAS002025	Scaffold57;Scaffold57;Scaffold57;Scaffold57;Scaffold57	947152;953000;955714;956882;959311	947242;953253;955907;957031;959640	+;+;+;+;+	1019	6.42438	12.9253	21.0104	0.0692789	0.359601	0.650094	5.19964	2.84134	48.3577	0.000503299	0.032484
OFAS001052	Scaffold36;Scaffold36	636709;638312	636780;640179	+;+	1940	0.732194	0.608457	0.444669	2.58364	2.07772	1.97292	-1.87875	1.50938	48.3387	0.000512836	0.0327735
OFAS012009	Scaffold1458;Scaffold1458;Scaffold1458;Scaffold1458;Scaffold1458;Scaffold1458;Scaffold1458;Scaffold1458;Scaffold1458;Scaffold1458;Scaffold1458;Scaffold1458;Scaffold1458;Scaffold1458;Scaffold1458;Scaffold1458;Scaffold1458;Scaffold1458;Scaffold1458;Scaffold1458;Scaffold1458	196689;201892;204361;208719;211784;213641;216594;218667;219368;219731;223235;224724;227921;230124;232552;234918;235685;236504;236924;237138;240671	196858;202114;204527;208884;211907;213789;216839;218891;219594;219872;223468;224902;228056;230243;232694;234957;235909;236714;237051;237286;241004	+;+;+;+;+;+;+;+;+;+;+;+;+;+;+;+;+;+;+;+;+	3738	0.363482	0.797774	1.27978	0	0.0196059	0.0393821	5.22178	0.757832	39.848	0.000510934	0.0327735
OFAS010285	Scaffold784;Scaffold784;Scaffold784;Scaffold784;Scaffold784;Scaffold784;Scaffold784	222028;223623;226304;227903;228754;231706;232282	222147;223706;226564;227986;228965;231977;232425	-;-;-;-;-;-;-	1177	70.4692	65.0297	56.169	18.5335	32.3782	23.7012	1.36137	5.71161	41.3678	0.000523081	0.0331456
OFAS013735	Scaffold1437;Scaffold1437;Scaffold1437;Scaffold1437;Scaffold1437;Scaffold1437;Scaffold1437	147451;147726;151484;155144;156166;161580;163215	147484;147866;151640;155396;156276;161685;163582	+;+;+;+;+;+;+	1170	49.2488	26.4436	38.1392	131.476	115.818	98.7693	-1.60397	6.48857	44.1722	0.000523769	0.0331456
OFAS013151	Scaffold1757;Scaffold1757;Scaffold1757;Scaffold1757;Scaffold1757;Scaffold1757;Scaffold1757;Scaffold1757;Scaffold1757;Scaffold1757	166399;170019;176671;178973;190456;193081;194750;196394;211341;227016	168267;170147;176747;179096;190704;193275;194870;196557;211432;227148	-;-;-;-;-;-;-;-;-;-	3153	7.58031	4.13783	9.12826	26.8006	32.3782	26.0524	-2.03352	5.80337	46.5514	0.000534355	0.0334953
OFAS013426	Scaffold1519;Scaffold1519	80;8190	220;10181	+;+	2133	20.9917	15.6118	19.4128	37.8626	30.2011	34.5423	-0.873258	5.82054	39.2291	0.000534458	0.0334953
OFAS003895	Scaffold232;Scaffold232	671087;672807	671512;673446	-;-	1066	2.25947	5.24521	4.92905	0.198673	0.274997	0	4.63818	1.29239	39.2926	0.000541724	0.0336258
OFAS011126	Scaffold761;Scaffold761;Scaffold761;Scaffold761;Scaffold761	73428;80438;88727;98353;103386	73651;80711;88848;98613;103476	-;-;-;-;-	972	5.21012	3.70714	6.13187	13.1458	13.4962	11.8132	-1.35512	3.13453	43.8951	0.000540825	0.0336258
OFAS001529	Scaffold112;Scaffold112;Scaffold112;Scaffold112;Scaffold112;Scaffold112;Scaffold112;Scaffold112;Scaffold112;Scaffold112;Scaffold112;Scaffold112;Scaffold112;Scaffold112;Scaffold112;Scaffold112	101441;102416;104692;106442;108658;110775;118137;118346;119350;125411;132770;135912;138341;140611;140755;146236	101562;102536;104839;106672;108889;110928;118265;118500;119519;125670;132976;136094;138549;140681;140870;146372	-;-;-;-;-;-;-;-;-;-;-;-;-;-;-;-	2645	21.3413	22.2434	24.6389	14.5194	10.5843	11.7156	0.889239	5.53777	43.6598	0.000572415	0.035054
OFAS004587	Scaffold208;Scaffold208;Scaffold208;Scaffold208	501142;503064;505089;506622	501312;503237;505232;506660	-;-;-;-	528	49.1264	37.4172	42.1823	18.7184	21.3753	19.0983	1.12035	4.06126	66.2368	0.000572839	0.035054
OFAS018601	Scaffold3753;Scaffold3753;Scaffold3753	349;1783;4011	524;1990;4162	+;+;+	536	5.99154	7.64992	9.21768	21.7317	19.1421	20.3238	-1.42212	2.93048	56.215	0.000572212	0.035054
OFAS001732	Scaffold87;Scaffold87;Scaffold87;Scaffold87;Scaffold87	255618;264514;266688;269161;274565	255793;264527;266791;269366;274708	-;-;-;-;-	644	31.5508	31.3527	41.4037	85.2842	63.8414	64.9188	-1.03812	5.09961	38.0942	0.000581402	0.0352454
OFAS012971	Scaffold1355;Scaffold1355;Scaffold1355;Scaffold1355;Scaffold1355;Scaffold1355;Scaffold1355;Scaffold1355;Scaffold1355;Scaffold1355;Scaffold1355;Scaffold1355;Scaffold1355	91778;95048;97434;99576;101538;102962;103320;104762;112488;113919;115165;117279;119342	92208;95284;97643;99776;101651;103216;103379;104920;112725;114082;115347;117496;121987	+;+;+;+;+;+;+;+;+;+;+;+;+	5116	10.6593	12.5443	11.6961	21.3331	23.6076	18.8329	-0.869674	6.39677	62.0474	0.000580939	0.0352454
OFAS004758	Scaffold312;Scaffold312	8371;13061	8626;13226	+;+	422	24.2938	23.2607	34.5658	75.6138	53.1415	73.0819	-1.2993	4.32798	37.8437	0.000592481	0.03575
OFAS006533	Scaffold320;Scaffold320;Scaffold320;Scaffold320;Scaffold320;Scaffold320;Scaffold320	440313;442090;442603;445958;447995;448809;450244	440320;442124;442773;446238;448162;448886;452613	+;+;+;+;+;+;+	3111	118.793	72.6708	123.799	324.407	249	350.872	-1.55183	9.32825	41.8156	0.000600698	0.036078
OFAS015317	Scaffold1828;Scaffold1828;Scaffold1828;Scaffold1828;Scaffold1828;Scaffold1828;Scaffold1828;Scaffold1828;Scaffold1828;Scaffold1828	114283;119553;119635;122242;122874;125207;128595;128837;129650;131310	114312;119567;119769;122400;123193;125411;128607;128996;129670;131334	-;-;-;-;-;-;-;-;-;-	1083	14.2565	13.5382	17.0895	7.82218	4.93992	6.59252	1.21128	3.55378	37.6435	0.000612354	0.0366086
OFAS003031	Scaffold90;Scaffold90;Scaffold90;Scaffold90;Scaffold90	742994;746408;747240;750235;753845	743004;746573;747412;750412;754102	+;+;+;+;+	786	2.12149	3.95208	6.4854	0	0	0	8.56414	0.83241	69.0512	0.000621015	0.0369561
OFAS012013	Scaffold1458;Scaffold1458;Scaffold1458;Scaffold1458	308861;310386;311147;311391	309034;310534;311279;311879	+;+;+;+	945	1.11101	1.51208	2.15768	0.0747039	0.232656	0.155778	3.29111	-0.0469808	37.0691	0.000628532	0.0372326
OFAS003617	Scaffold229;Scaffold229;Scaffold229;Scaffold229;Scaffold229;Scaffold229;Scaffold229;Scaffold229;Scaffold229;Scaffold229;Scaffold229	491339;493347;496600;500898;503742;507727;508204;509555;519233;526304;530122	491651;493507;496830;501025;503824;508004;508533;509800;519400;526423;530367	-;-;-;-;-;-;-;-;-;-;-	2304	0.536102	1.21341	0.748835	0	0	0	7.79691	0.167332	67.8645	0.000644825	0.0374982
OFAS005488	Scaffold373;Scaffold373;Scaffold373;Scaffold373;Scaffold373;Scaffold373;Scaffold373;Scaffold373;Scaffold373;Scaffold373;Scaffold373;Scaffold373;Scaffold373;Scaffold373	170627;188263;189062;189972;194566;195549;196700;199553;199797;200071;200283;200774;201047;201777	170673;188485;189251;190152;194843;195770;196957;199725;199867;200231;200304;200814;201124;201886	+;+;+;+;+;+;+;+;+;+;+;+;+;+	2055	1.4726	1.17905	1.60281	0.137412	0.0356626	0.250723	3.28883	0.813233	36.8175	0.000640855	0.0374982
OFAS005527	Scaffold245;Scaffold245;Scaffold245;Scaffold245;Scaffold245;Scaffold245;Scaffold245;Scaffold245;Scaffold245	294483;300265;303220;306064;307123;309278;314069;325997;329879	298827;300503;303352;306216;307340;309365;314311;326184;331272	-;-;-;-;-;-;-;-;-	7001	4.49012	3.77143	4.90636	8.20804	10.5727	7.41203	-0.992542	5.52498	36.6939	0.000647023	0.0374982
OFAS005910	Scaffold237;Scaffold237;Scaffold237;Scaffold237;Scaffold237;Scaffold237;Scaffold237;Scaffold237;Scaffold237;Scaffold237;Scaffold237;Scaffold237;Scaffold237;Scaffold237;Scaffold237;Scaffold237;Scaffold237;Scaffold237;Scaffold237	73630;77458;78869;81775;81822;83577;87736;88708;90063;90651;90893;94698;94904;96552;98889;100000;102065;104799;123689	73803;77572;79057;81782;81954;83626;87841;88876;90213;90804;90959;94830;95084;96851;99044;100184;102283;104987;123751	-;-;-;-;-;-;-;-;-;-;-;-;-;-;-;-;-;-;-	2742	18.9196	3.91973	14.8724	0.257459	0.454367	0.402654	5.07102	4.16269	48.8394	0.000640339	0.0374982
OFAS013025	Scaffold1349;Scaffold1349	71645;72259	71843;73429	-;-	1370	11.4051	3.85457	8.1858	0.412235	0.481446	0.0537264	4.59754	2.52189	42.2104	0.000647468	0.0374982
OFAS008389	Scaffold442;Scaffold442;Scaffold442;Scaffold442;Scaffold442;Scaffold442;Scaffold442;Scaffold442;Scaffold442	374205;388904;389634;398851;400989;402874;406420;408155;409719	374239;389057;389871;399017;401181;403020;406560;408221;409722	+;+;+;+;+;+;+;+;+	1146	21.7719	20.492	13.618	64.743	60.113	40.3351	-1.5614	5.40427	39.6147	0.000657735	0.0377557
OFAS009134	Scaffold831;Scaffold831;Scaffold831;Scaffold831;Scaffold831;Scaffold831	67513;72223;73728;78870;79080;79611	70664;72402;73825;79002;79343;80343	-;-;-;-;-;-	4560	91.6091	91.7594	88.8799	252.765	170.536	158.396	-1.09533	9.34235	36.8213	0.0006572	0.0377557
OFAS007839	Scaffold767;Scaffold767;Scaffold767	429210;433698;434157	431258;433747;434178	-;-;-	2121	3.81444	3.3099	2.81008	0.998517	1.14025	1.07579	1.62548	2.26793	73.2126	0.000662873	0.0378831
OFAS010288	Scaffold784;Scaffold784;Scaffold784;Scaffold784;Scaffold784	280756;282421;283996;284224;285167	281006;282487;284145;284419;285174	-;-;-;-;-	672	8.45509	7.39603	9.80293	0.420209	1.63586	0.328594	3.40833	1.72181	36.213	0.000678739	0.0386197
OFAS002297	Scaffold124;Scaffold124;Scaffold124;Scaffold124;Scaffold124;Scaffold124;Scaffold124;Scaffold124;Scaffold124;Scaffold124;Scaffold124	488973;496542;497631;499102;506613;511067;525325;530683;538753;541882;549857	496193;496643;497786;499238;506718;511123;525405;530873;538854;541966;550180	-;-;-;-;-;-;-;-;-;-;-	8562	19.5043	16.943	19.3906	34.2587	36.6605	34.1376	-0.911853	7.84372	116.013	0.000692269	0.0392175
OFAS015457	Scaffold1823;Scaffold1823;Scaffold1823	160412;163683;165151	161597;163756;165349	-;-;-	1459	15.6196	20.9076	29.5096	7.5966	7.93646	5.2467	1.66577	4.40928	36.354	0.000733266	0.0413594
OFAS005492	Scaffold373;Scaffold373;Scaffold373;Scaffold373;Scaffold373;Scaffold373;Scaffold373;Scaffold373;Scaffold373;Scaffold373;Scaffold373;Scaffold373;Scaffold373	269670;271287;272249;273132;273512;275991;280575;282459;282915;284749;294780;296641;306832	269899;271397;272390;273280;273619;276163;280704;282554;283026;284972;294908;296815;308700	-;-;-;-;-;-;-;-;-;-;-;-;-	3648	2.9796	2.87812	3.54711	9.52106	7.59385	5.50828	-1.26713	4.29218	34.8842	0.000746918	0.0415677
OFAS009040	Scaffold683;Scaffold683;Scaffold683;Scaffold683	413919;417549;419775;420561	413975;417716;419891;421190	+;+;+;+	972	17.5365	18.2801	24.8502	42.27	37.8497	38.4685	-0.968265	4.86568	39.9674	0.000752715	0.0415677
OFAS012071	Scaffold1148;Scaffold1148;Scaffold1148	164533;167569;169087	164712;167683;169247	-;-;-	456	13.2728	9.2645	7.05123	0.309628	1.60716	1.29132	3.19131	1.41926	34.831	0.000750147	0.0415677
OFAS015750	Scaffold2167;Scaffold2167	61412;67165	62428;67248	-;-	1101	3.4778	3.27279	1.13967	0.320596	0.133128	0.267412	3.41359	0.823939	34.7846	0.000752981	0.0415677
OFAS016326	Scaffold2404;Scaffold2404;Scaffold2404;Scaffold2404;Scaffold2404;Scaffold2404;Scaffold2404;Scaffold2404;Scaffold2404;Scaffold2404;Scaffold2404;Scaffold2404	6571;24031;25456;25800;26628;27621;29236;30194;31174;34248;34635;43133	6739;24925;25607;25958;26886;27939;29388;30470;31348;34390;34808;44955	+;+;+;+;+;+;+;+;+;+;+;+	4698	12.4096	14.1762	17.9449	8.76053	8.00257	7.80233	0.857438	5.76132	34.9278	0.000744282	0.0415677
OFAS015829	Scaffold2128;Scaffold2128;Scaffold2128;Scaffold2128;Scaffold2128;Scaffold2128;Scaffold2128;Scaffold2128;Scaffold2128;Scaffold2128;Scaffold2128;Scaffold2128;Scaffold2128;Scaffold2128;Scaffold2128;Scaffold2128	30606;34206;35743;36854;41216;48207;51689;56875;58347;60880;61957;63955;65032;67790;68761;70202	30681;34313;35832;37161;41357;48314;51862;56990;58545;61124;62116;64199;65187;67918;68934;70312	+;+;+;+;+;+;+;+;+;+;+;+;+;+;+;+	2541	26.6869	27.6037	25.6473	61.3436	46.3197	41.0462	-0.895426	6.59932	34.7195	0.000756978	0.0416114
OFAS007372	Scaffold674;Scaffold674;Scaffold674;Scaffold674;Scaffold674	99609;102824;110017;111764;114337	101787;102887;110185;111942;115242	-;-;-;-;-	3497	18.7732	15.5094	24.5115	10.4974	9.43066	8.84019	1.03029	5.67731	34.5376	0.000768301	0.0420556
OFAS000076	Scaffold2;Scaffold2	1477756;1483127	1479319;1483213	+;+	1651	42.8684	61.5245	62.6057	23.5602	31.2501	25.6347	1.05344	6.09243	34.4715	0.000785477	0.0428151
OFAS017511	Scaffold2381;Scaffold2381;Scaffold2381	84914;85469;96077	85219;85694;96094	+;+;+	550	1.12289	1.46845	0.855528	3.59394	6.79568	8.2973	-2.41127	1.10102	34.1059	0.000796068	0.0432108
OFAS003287	Scaffold183;Scaffold183;Scaffold183	184871;191262;193631	185059;191551;195517	+;+;+	2366	1.59226	1.18161	1.62415	4.65463	4.05772	3.35983	-1.45636	2.72537	50.4718	0.000804565	0.0434901
OFAS002156	Scaffold80;Scaffold80;Scaffold80;Scaffold80;Scaffold80;Scaffold80	799274;800684;804151;806024;807475;810873	799293;800897;804322;806110;807591;811131	+;+;+;+;+;+	869	93.5978	109.383	111.092	197.082	191.102	187.697	-0.874725	7.01142	97.2484	0.000808256	0.0435083
OFAS007411	Scaffold564;Scaffold564;Scaffold564	84567;86241;87141	84668;86412;87327	-;-;-	461	43.4054	47.8415	32.322	18.9887	19.5537	17.8824	1.13123	3.80737	45.7936	0.000823452	0.0438095
OFAS007434	Scaffold427;Scaffold427;Scaffold427;Scaffold427;Scaffold427;Scaffold427	432916;433320;434051;437739;440979;444777	433207;433377;434152;437858;441131;445055	-;-;-;-;-;-	1004	4.3059	3.71275	1.95277	13.5003	11.6792	9.45723	-1.78648	2.92411	33.6912	0.000823982	0.0438095
OFAS014939	Scaffold1593;Scaffold1593;Scaffold1593;Scaffold1593;Scaffold1593	160970;170496;172694;178366;178834	160979;170590;172831;178605;178839	-;-;-;-;-	489	28.9219	21.09	21.4903	51.6832	50.0568	48.6185	-1.07088	4.18645	51.5687	0.00081952	0.0438095
OFAS011057	Scaffold1081;Scaffold1081;Scaffold1081;Scaffold1081;Scaffold1081;Scaffold1081;Scaffold1081;Scaffold1081;Scaffold1081;Scaffold1081;Scaffold1081;Scaffold1081;Scaffold1081;Scaffold1081;Scaffold1081;Scaffold1081;Scaffold1081	296493;298943;300545;301939;308578;309768;312273;314814;317090;320645;321904;325024;328878;329201;330723;337737;340036	296806;299138;300807;302227;308766;309936;312408;314956;317321;320839;322136;325297;329126;329625;330975;338018;340160	+;+;+;+;+;+;+;+;+;+;+;+;+;+;+;+;+	3967	0.778409	0.90833	0.55353	0.142365	0.203215	0.241207	1.92611	1.02624	33.326	0.000849639	0.0449892
OFAS003616	Scaffold229;Scaffold229	483239;489152	483507;489532	-;-	650	1.33019	1.81601	2.05107	0	0	0	7.0259	-0.491358	59.397	0.000860068	0.0451727
OFAS007746	Scaffold396;Scaffold396;Scaffold396;Scaffold396;Scaffold396;Scaffold396;Scaffold396;Scaffold396;Scaffold396;Scaffold396;Scaffold396	286310;289876;290827;291887;295219;298659;303413;305388;312225;312543;313712	286559;290030;291008;292101;295331;298812;303571;305494;312447;312725;313916	-;-;-;-;-;-;-;-;-;-;-	1946	5.10955	2.29862	4.19118	12.8058	18.1899	12.4819	-1.90596	4.16767	35.5689	0.000858607	0.0451727
OFAS007310	Scaffold489;Scaffold489;Scaffold489;Scaffold489;Scaffold489	72444;77075;77348;77544;79142	74866;77236;77456;77660;79761	-;-;-;-;-	3431	2.35804	1.26752	2.24002	5.1645	4.78468	5.27743	-1.37693	3.60598	33.0763	0.000867777	0.0452115
OFAS018236	Scaffold3056;Scaffold3056	35488;41765	35499;42172	+;+	420	1.17636	1.18336	0.560167	4.37018	4.18781	5.43276	-2.21479	0.389417	33.0971	0.000866248	0.0452115
OFAS003614	Scaffold229;Scaffold229;Scaffold229;Scaffold229;Scaffold229;Scaffold229;Scaffold229;Scaffold229;Scaffold229;Scaffold229;Scaffold229;Scaffold229	439698;449235;450156;455501;457120;468823;469866;470666;473682;474766;477119;481254	439895;449336;450299;455614;457272;469054;470066;470820;473828;474969;477883;481336	-;-;-;-;-;-;-;-;-;-;-;-	2498	0.716977	1.11917	1.19299	0.113043	0.0586763	0	4.04473	0.570968	33.0285	0.00087131	0.045214
OFAS001975	Scaffold86;Scaffold86;Scaffold86;Scaffold86;Scaffold86;Scaffold86;Scaffold86	201114;204194;204733;206663;210433;213772;214896	201417;204231;205002;206945;210595;214139;214918	-;-;-;-;-;-;-	1449	3.83596	2.18665	1.84016	7.16183	11.8857	11.4802	-1.94871	3.23051	33.4685	0.00088558	0.0457715
OFAS011624	Scaffold1106;Scaffold1106;Scaffold1106	290937;291359;292733	291035;291808;293331	-;-;-	1148	46.104	50.8702	94.272	19.7396	15.1936	15.5161	1.92069	5.53519	38.2645	0.000893127	0.0459783
OFAS002194	Scaffold65;Scaffold65;Scaffold65;Scaffold65;Scaffold65;Scaffold65;Scaffold65;Scaffold65;Scaffold65;Scaffold65	551200;558190;560794;567068;567889;570124;572379;593189;596925;599891	551207;558489;560944;567194;567953;570194;572430;593258;597019;600058	-;-;-;-;-;-;-;-;-;-	1107	0	0.224486	0	2.93349	2.64812	2.06121	-4.87648	0.649025	32.5574	0.000907126	0.0465144
OFAS000266	Scaffold5;Scaffold5;Scaffold5;Scaffold5;Scaffold5;Scaffold5;Scaffold5;Scaffold5;Scaffold5;Scaffold5;Scaffold5;Scaffold5;Scaffold5;Scaffold5;Scaffold5;Scaffold5;Scaffold5;Scaffold5;Scaffold5;Scaffold5;Scaffold5;Scaffold5;Scaffold5;Scaffold5;Scaffold5;Scaffold5;Scaffold5;Scaffold5;Scaffold5;Scaffold5;Scaffold5	1253938;1254275;1255381;1259278;1260299;1261766;1266568;1267232;1270302;1271259;1273068;1273754;1274442;1277973;1280339;1281481;1282483;1283786;1284887;1286465;1286696;1287600;1288380;1288828;1289401;1291500;1293960;1294160;1297950;1307539;1311922	1254018;1254365;1255493;1259357;1260440;1261928;1266643;1267377;1270469;1271430;1273124;1273882;1274635;1278109;1280500;1281644;1282632;1283894;1285017;1286611;1286833;1287722;1288532;1288961;1289512;1291691;1294080;1294257;1298162;1307754;1312063	-;-;-;-;-;-;-;-;-;-;-;-;-;-;-;-;-;-;-;-;-;-;-;-;-;-;-;-;-;-;-	4254	1.90184	2.54115	3.50269	1.0123	0.878614	0.60559	1.66516	2.91516	32.189	0.000936484	0.0476432
OFAS016785	Scaffold1987	105366	106739	-	1374	0.494431	0.135648	0.456614	2.05517	2.08019	2.57136	-2.61647	0.925654	32.2027	0.000935366	0.0476432
OFAS010217	Scaffold1108;Scaffold1108;Scaffold1108;Scaffold1108	222532;222624;227723;234052	222547;222728;227976;234084	+;+;+;+	408	1.66507	2.1318	1.72993	12.9771	14.7292	5.05133	-2.55171	1.4442	32.0549	0.000947477	0.0480141
OFAS019269	Scaffold5971;Scaffold5971;Scaffold5971;Scaffold5971	2873;7322;8175;9112	3050;7498;8182;9160	+;+;+;+	412	41.2226	34.8331	57.4851	20.3904	15.4756	20.1878	1.24975	3.71774	31.7924	0.000969485	0.0489382
OFAS005519	Scaffold356;Scaffold356;Scaffold356	393727;400119;402114	393971;400183;402247	+;+;+	444	4.72929	3.63805	5.12225	1.11299	0.825301	1.32622	2.02508	0.47317	34.8934	0.000985118	0.0489941
OFAS009389	Scaffold965;Scaffold965;Scaffold965;Scaffold965;Scaffold965;Scaffold965;Scaffold965;Scaffold965;Scaffold965;Scaffold965;Scaffold965	90173;92811;93200;93836;97835;102038;105566;111412;113815;118134;119271	90270;92968;93278;94016;98055;102200;105721;111492;113884;118240;119486	-;-;-;-;-;-;-;-;-;-;-	1530	13.8049	4.99449	17.5299	1.4765	0.910096	0.625403	3.57971	3.34636	37.6618	0.000975244	0.0489941
OFAS012263	Scaffold1153;Scaffold1153	298755;299037	298923;299160	+;+	293	5.05875	4.45276	4.81782	0	0.500251	0	4.62496	-0.185856	31.604	0.000985698	0.0489941
OFAS019405	Scaffold15862;Scaffold15862;Scaffold15862	5114;6545;8152	6405;6601;8215	-;-;-	1413	1.87943	6.85899	4.93962	0.149884	0.155598	0.520914	4.02359	1.83979	33.5481	0.000982486	0.0489941
OFAS010286	Scaffold784;Scaffold784;Scaffold784;Scaffold784;Scaffold784;Scaffold784	236183;240137;240428;241081;242708;244339	236325;240326;240598;241310;242926;244472	-;-;-;-;-;-	1087	45.8505	45.5519	35.2797	13.6384	23.2603	18.4182	1.19589	5.05053	31.7312	0.000990245	0.0490323
OFAS019141	Scaffold9211;Scaffold9211;Scaffold9211;Scaffold9211;Scaffold9211;Scaffold9211;Scaffold9211	3004;3856;9048;9635;10999;13312;13909	3076;3963;9137;9712;11037;13359;16277	+;+;+;+;+;+;+	2805	3.63288	6.42307	7.26919	1.76173	2.03792	2.20422	1.5263	3.46567	31.3829	0.00100518	0.0495826
OFAS019326	Scaffold6134;Scaffold6134	7095;7266	7179;7346	+;+	166	28.6472	53.5187	25.0388	9.78126	7.94675	10.1983	1.93688	1.96981	31.3168	0.0010111	0.0496856
OFAS014357	Scaffold2314;Scaffold2314;Scaffold2314;Scaffold2314;Scaffold2314;Scaffold2314;Scaffold2314	134841;135630;136420;139005;140704;141984;146745	134929;135825;136692;139092;140894;142178;146771	-;-;-;-;-;-;-	1059	129.7	146.546	152.922	451.302	443.111	247.783	-1.41223	8.11615	34.3706	0.00104159	0.0509909
OFAS006138	Scaffold287;Scaffold287;Scaffold287;Scaffold287;Scaffold287;Scaffold287;Scaffold287	230993;234245;237155;238330;238545;240584;243488	233266;234385;237232;238464;238625;240729;243683	+;+;+;+;+;+;+	3051	8.42075	9.55011	14.2658	4.62767	5.0203	4.94561	1.14173	4.58174	30.7934	0.00105963	0.0514852
OFAS011879	Scaffold1286;Scaffold1286;Scaffold1286;Scaffold1286;Scaffold1286;Scaffold1286;Scaffold1286;Scaffold1286;Scaffold1286	101662;106778;107333;108048;110769;112267;115272;116803;117482	101687;106952;107357;108271;111080;112530;115552;116989;118180	+;+;+;+;+;+;+;+;+	2193	3.57656	5.15597	3.43304	1.22326	1.47041	1.74531	1.45359	2.64059	38.3504	0.00105619	0.0514852
OFAS000399	Scaffold9;Scaffold9;Scaffold9;Scaffold9;Scaffold9	1191436;1192331;1198174;1203313;1205064	1191567;1192470;1198338;1203482;1205232	-;-;-;-;-	776	25.786	25.9395	39.2117	128.454	87.9252	70.5699	-1.65969	5.61424	34.8869	0.00106768	0.0516828
OFAS002399	Scaffold103;Scaffold103;Scaffold103;Scaffold103;Scaffold103;Scaffold103;Scaffold103	233066;233374;234448;235767;248362;251007;261878	233205;233511;234576;235914;248519;251129;262282	-;-;-;-;-;-;-	1241	119.785	120.098	247.087	43.5176	44.9405	40.213	1.91954	6.99388	36.4554	0.00108855	0.0518868
OFAS004394	Scaffold266;Scaffold266;Scaffold266;Scaffold266;Scaffold266;Scaffold266;Scaffold266	652106;652757;658540;659657;664303;666153;666396	652659;652852;658797;659875;664468;666299;667056	+;+;+;+;+;+;+	2101	26.191	17.1802	24.673	11.5587	12.697	10.4399	0.971188	5.17492	30.4719	0.00109095	0.0518868
OFAS007736	Scaffold443;Scaffold443;Scaffold443;Scaffold443;Scaffold443	42445;44215;55740;62290;62393	42529;44325;55836;62342;62568	+;+;+;+;+	522	1.65637	2.49935	3.3052	0.13524	0.421188	0.282012	3.07793	-0.210407	30.4925	0.00108891	0.0518868
OFAS017701	Scaffold2431;Scaffold2431	10944;16206	14138;17929	-;-	4919	1.89583	1.90712	3.42774	11.1224	6.30215	8.82842	-1.86409	4.78432	33.8609	0.00109189	0.0518868
OFAS017890	Scaffold2683;Scaffold2683;Scaffold2683;Scaffold2683	26962;29048;41332;42349	27018;29317;41768;42517	-;-;-;-	933	249.684	279.204	196.941	120.61	138.561	138.611	0.867754	7.45028	37.9841	0.00107816	0.0518868
OFAS004308	Scaffold126;Scaffold126;Scaffold126;Scaffold126;Scaffold126;Scaffold126;Scaffold126;Scaffold126;Scaffold126;Scaffold126;Scaffold126;Scaffold126;Scaffold126;Scaffold126	83610;85865;86396;87494;90037;90957;92147;94337;94952;98145;98561;100424;102034;106490	83802;86013;86404;87580;90220;91066;92255;94477;95106;98212;98612;100489;102173;106505	-;-;-;-;-;-;-;-;-;-;-;-;-;-	1479	23.0917	19.4067	30.224	63.9127	45.8352	48.6719	-1.12436	5.8352	31.2446	0.00111269	0.0526199
OFAS016934	Scaffold2472;Scaffold2472;Scaffold2472;Scaffold2472;Scaffold2472;Scaffold2472;Scaffold2472;Scaffold2472;Scaffold2472;Scaffold2472	47467;54479;55569;58267;61609;64185;65319;67461;68079;69753	47490;54675;55765;58556;61804;64352;65566;67653;68460;69799	+;+;+;+;+;+;+;+;+;+	1942	2.00351	0.92774	0.767273	8.65173	6.11352	4.73771	-2.38563	2.93152	31.8263	0.00111543	0.0526199
OFAS012072	Scaffold1148;Scaffold1148;Scaffold1148	185066;186927;191474	185225;187102;191572	-;-;-	435	12.9197	4.42741	5.40851	0.973727	0.168475	0.338414	3.88094	0.954451	30.1286	0.00112575	0.0529142
OFAS000437	Scaffold22;Scaffold22;Scaffold22;Scaffold22;Scaffold22;Scaffold22;Scaffold22;Scaffold22;Scaffold22;Scaffold22;Scaffold22;Scaffold22;Scaffold22;Scaffold22	1132167;1133505;1135265;1137328;1138439;1141080;1143942;1144464;1146316;1151800;1152611;1158038;1164192;1168492	1132248;1133615;1135428;1137541;1138639;1141356;1144063;1144741;1146443;1151833;1152676;1158188;1164313;1168701	+;+;+;+;+;+;+;+;+;+;+;+;+;+	2160	1.97286	1.55317	1.30706	0.457561	0.441077	0.47707	1.80604	1.26375	48.0608	0.00115158	0.0539329
OFAS004173	Scaffold139;Scaffold139;Scaffold139	73516;76695;77250	75506;76872;79726	-;-;-	4646	8.76004	5.57615	5.24961	13.5538	14.2441	16.4447	-1.17425	5.6308	30.7772	0.00117533	0.0548474
OFAS005023	Scaffold241;Scaffold241	28240;30196	28332;30339	+;+	237	467.492	349.954	424.545	226.381	251.401	228.89	0.813422	6.26909	45.6224	0.00118451	0.0549425
OFAS006140	Scaffold287;Scaffold287;Scaffold287;Scaffold287;Scaffold287;Scaffold287;Scaffold287;Scaffold287;Scaffold287	303982;304190;307768;307904;309024;313007;314608;316520;331745	304071;304304;307824;308030;309129;313117;314751;316759;333650	+;+;+;+;+;+;+;+;+	2896	13.7124	15.0168	21.4202	7.26428	8.42696	8.99731	1.02136	5.18017	29.5671	0.00118584	0.0549425
OFAS001888	Scaffold53;Scaffold53;Scaffold53	590819;592862;601031	590941;592948;601425	-;-;-	605	35.6262	33.9899	33.0545	16.8028	15.6264	16.5459	1.06737	3.94942	113.164	0.00121643	0.0561593
OFAS017833	Scaffold2913	65619	66248	-	630	13.3321	16.5671	11.9502	34.5132	30.5943	24.3014	-1.0931	3.79811	34.4049	0.00122243	0.0562359
OFAS012176	Scaffold1041;Scaffold1041;Scaffold1041	281107;290679;305204	281333;290764;305334	+;+;+	444	1.80826	2.51865	3.70922	0	0	0	7.0991	-0.439758	50.2316	0.00123142	0.0564495
OFAS002178	Scaffold65;Scaffold65;Scaffold65;Scaffold65;Scaffold65;Scaffold65	3034;4343;7047;8489;10647;13474	3372;4348;7215;8603;10881;13629	+;+;+;+;+;+	1020	2.84576	1.82725	2.1528	8.44374	15.304	5.91727	-2.11415	2.65898	29.1892	0.00124714	0.0567689
OFAS010971	Scaffold1319;Scaffold1319;Scaffold1319	101298;108545;109572	105072;108663;109578	-;-;-	3901	0.348294	0.19111	0.603102	0.0361934	0.0375733	0.0377365	3.26904	-0.0741091	29.0596	0.00124381	0.0567689
OFAS012010	Scaffold1458;Scaffold1458;Scaffold1458;Scaffold1458;Scaffold1458;Scaffold1458;Scaffold1458;Scaffold1458;Scaffold1458	246218;249636;251293;262926;266453;266731;267561;270810;271139	246416;249748;251481;263087;266652;266887;267749;271049;271372	+;+;+;+;+;+;+;+;+	1683	0.440349	1.40274	1.53771	0.125838	0.0870906	0.0874689	3.41648	0.232541	28.9845	0.00125269	0.0568223
OFAS001109	Scaffold40;Scaffold40	379662;382326	379843;382522	+;+	379	9.28828	2.45884	4.55228	46.1942	36.1599	28.1603	-2.75156	3.02194	31.8489	0.00127203	0.0574982
OFAS004567	Scaffold230;Scaffold230;Scaffold230	326049;341379;347408	326246;341464;347420	-;-;-	297	28.904	65.4735	21.1241	5.46697	6.90918	7.18703	2.55959	2.78395	30.4707	0.00128922	0.0578719
OFAS009611	Scaffold652;Scaffold652;Scaffold652;Scaffold652;Scaffold652;Scaffold652;Scaffold652	257230;261418;262718;264237;265693;275494;275671	258529;261555;262831;264387;265781;275564;275755	-;-;-;-;-;-;-	1948	40.8979	29.0541	33.4145	58.636	68.7345	55.0149	-0.81905	6.53761	30.1519	0.00128825	0.0578719
OFAS000412	Scaffold22;Scaffold22;Scaffold22;Scaffold22;Scaffold22;Scaffold22;Scaffold22	222111;223684;224963;226708;227065;228429;245532	222979;223949;225107;226900;227351;228524;245632	-;-;-;-;-;-;-	1957	40.7413	61.9361	43.8402	27.7403	20.8214	23.3942	1.02584	6.15831	29.3327	0.00129769	0.0579184
OFAS006326	Scaffold417;Scaffold417;Scaffold417	238628;254131;261951	238690;254391;262931	+;+;+	1305	0.283949	0.238033	0.600946	1.46059	1.85323	2.3689	-2.34759	0.67241	28.5415	0.00130685	0.0579184
OFAS013417	Scaffold1637;Scaffold1637;Scaffold1637;Scaffold1637	107788;108024;110348;112569	107790;108159;110534;112722	+;+;+;+	480	48.7638	35.4639	22.3833	10.5893	8.39744	13.1876	1.72877	3.4974	29.3738	0.00130404	0.0579184
OFAS017384	Scaffold2797;Scaffold2797	84179;84701	84419;84780	-;-	321	1.34677	3.09665	2.93172	9.89652	8.44738	9.85988	-1.93098	1.01616	28.5316	0.00130811	0.0579184
OFAS014206	Scaffold1328;Scaffold1328;Scaffold1328	106538;111000;113209	108369;111149;113397	-;-;-	2171	0.796523	1.28775	1.19206	2.4388	6.21131	5.15338	-2.07247	2.6521	28.5021	0.00132983	0.0586801
OFAS010464	Scaffold1062;Scaffold1062;Scaffold1062;Scaffold1062;Scaffold1062;Scaffold1062;Scaffold1062;Scaffold1062;Scaffold1062;Scaffold1062;Scaffold1062;Scaffold1062	102969;103094;106248;106828;109051;111668;118494;118835;124152;126169;132677;140934	102986;103287;106385;106882;109197;111805;118645;119003;124326;126363;132870;141020	-;-;-;-;-;-;-;-;-;-;-;-	1662	22.9645	23.2881	30.4351	48.0404	44.0514	41.497	-0.801427	5.86704	36.9052	0.00139079	0.0611617
OFAS010038	Scaffold572;Scaffold572;Scaffold572;Scaffold572;Scaffold572;Scaffold572	31805;33087;33501;37550;39013;40301	32930;33238;33688;37758;39251;40446	-;-;-;-;-;-	2060	5.69621	3.98093	5.02519	12.4056	9.32093	8.71828	-1.04992	3.96578	28.8532	0.00140057	0.0613839
OFAS003175	Scaffold62;Scaffold62;Scaffold62;Scaffold62	402740;405418;408757;428802	403974;406170;409218;428859	-;-;-;-	2508	18.1977	22.2942	25.5783	37.2398	37.5492	40.2363	-0.800292	6.24444	37.7759	0.00141139	0.0616497
OFAS007585	Scaffold545;Scaffold545;Scaffold545;Scaffold545;Scaffold545;Scaffold545;Scaffold545;Scaffold545	252460;253349;255338;255750;256624;257790;259095;259610	252680;253435;255517;255838;256694;257905;259275;259630	-;-;-;-;-;-;-;-	966	0.255731	0.128627	0.568286	2.11932	2.35185	1.7525	-2.72118	0.347178	27.5135	0.00144485	0.0625736
OFAS013693	Scaffold1486;Scaffold1486;Scaffold1486	113325;118403;119214	116632;118548;119505	-;-;-	3746	15.5469	13.6493	16.3295	27.5332	26.5288	25.1704	-0.799561	6.28565	76.5477	0.00144365	0.0625736
OFAS018538	Scaffold3520;Scaffold3520	1054;2104	1245;2256	+;+	345	1.79011	1.80077	1.36389	7.57108	5.73548	5.54705	-1.90498	0.581146	37.203	0.00144701	0.0625736
OFAS009324	Scaffold843;Scaffold843	105520;107643	105652;108155	+;+	646	30.3059	64.4347	99.1825	2123.43	1377.59	601.146	-4.40439	8.85376	38.4314	0.00145335	0.0626388
OFAS012478	Scaffold1131;Scaffold1131;Scaffold1131;Scaffold1131;Scaffold1131;Scaffold1131;Scaffold1131;Scaffold1131;Scaffold1131;Scaffold1131;Scaffold1131;Scaffold1131;Scaffold1131;Scaffold1131;Scaffold1131	156556;157887;160602;164064;164484;165876;166138;166282;169491;169772;171311;173139;175000;179225;179742	156714;158015;160730;164167;164679;165906;166205;166488;169695;169920;171505;173294;175272;179408;179825	+;+;+;+;+;+;+;+;+;+;+;+;+;+;+	2269	26.5653	32.227	26.6481	55.3499	44.9604	49.1782	-0.806824	6.47527	46.9787	0.00146351	0.062868
OFAS003626	Scaffold229	704719	705468	-	750	457.757	401.172	514.353	264.308	242.432	250.159	0.859363	8.05755	65.8848	0.00147412	0.0631149
OFAS003333	Scaffold119;Scaffold119;Scaffold119;Scaffold119;Scaffold119;Scaffold119;Scaffold119;Scaffold119;Scaffold119;Scaffold119;Scaffold119;Scaffold119;Scaffold119;Scaffold119;Scaffold119	683043;683580;683879;685903;687577;691812;695369;698234;699568;700876;702745;706105;711114;712497;717305	683189;683726;684062;686019;687740;692009;695501;698338;699581;701208;702836;706264;711226;712678;717498	+;+;+;+;+;+;+;+;+;+;+;+;+;+;+	2283	14.3644	13.7968	13.2595	6.83379	6.93383	7.51204	0.960713	4.58582	104.501	0.00151561	0.0646778
OFAS002187	Scaffold65;Scaffold65	217477;221921	220631;222042	-;-	3277	1.28154	1.63042	0.550424	0.215426	0.268368	0.20215	2.32819	1.29485	26.8602	0.00154255	0.0647621
OFAS004454	Scaffold180;Scaffold180;Scaffold180;Scaffold180;Scaffold180;Scaffold180;Scaffold180;Scaffold180	99571;112620;113301;113760;115958;116361;119908;124392	101054;112883;113421;113887;116103;116597;120404;125549	-;-;-;-;-;-;-;-	4035	137.079	131.166	133.621	63.5269	80.8787	74.955	0.873403	8.70711	72.806	0.0015337	0.0647621
OFAS006972	Scaffold568;Scaffold568;Scaffold568	139738;140129;144828	140018;140332;144845	+;+;+	503	16.821	14.3274	17.4621	0.421045	1.60269	0	4.5535	2.14177	30.6525	0.00152655	0.0647621
OFAS014574	Scaffold1242;Scaffold1242;Scaffold1242;Scaffold1242	145818;148798;152779;155141	146463;148974;152903;155171	-;-;-;-	979	1.45093	1.77686	0.801056	6.77829	4.86582	3.7592	-1.91758	1.72159	26.9197	0.00153329	0.0647621
OFAS019249	Scaffold7392;Scaffold7392	203;558	378;582	+;+	201	0	0	0	11.239	8.02143	3.66195	-7.47758	-0.166285	45.2335	0.00153803	0.0647621
OFAS002017	Scaffold57;Scaffold57;Scaffold57;Scaffold57;Scaffold57;Scaffold57;Scaffold57;Scaffold57	692454;694671;695081;696874;697574;701120;702466;707480	692906;694884;695294;697168;697732;701370;702607;707662	-;-;-;-;-;-;-;-	1911	4.87996	7.86742	5.58115	0.517181	1.7641	1.30956	2.35003	2.83862	28.2362	0.00155451	0.0650538
OFAS002950	Scaffold196;Scaffold196;Scaffold196;Scaffold196;Scaffold196;Scaffold196	50009;52561;53839;54328;55246;57508	52143;52720;54121;54532;55413;57663	-;-;-;-;-;-	3107	10.1573	8.53816	10.7526	4.74876	5.04775	5.2592	0.967173	4.53563	64.6007	0.0015604	0.0650904
OFAS016177	Scaffold1953;Scaffold1953;Scaffold1953	130832;136164;137469	131893;136379;137673	-;-;-	1483	140.134	117.634	162.558	62.5027	74.0774	90.232	0.889884	7.32276	26.8328	0.0015662	0.0651227
OFAS017712	Scaffold2577	79057	79467	+	411	0.90159	0.453479	0.190811	4.29411	3.38795	3.22358	-2.72827	-0.0276868	26.6711	0.00157241	0.0651722
OFAS015540	Scaffold1877;Scaffold1877;Scaffold1877;Scaffold1877;Scaffold1877;Scaffold1877	133496;134039;134442;139695;140547;151605	133612;134173;134606;139868;140786;151666	-;-;-;-;-;-	893	1.72897	5.77437	4.03973	0.711486	0.41034	0.247274	3.04294	1.05748	26.6338	0.0015784	0.0652121
OFAS018377	Scaffold3322;Scaffold3322;Scaffold3322;Scaffold3322	555;14077;15229;16053	670;14142;15337;16174	-;-;-;-	413	3.73843	7.82224	4.55729	0.170933	1.0647	0.534662	3.15152	0.480434	26.5119	0.00159816	0.0658189
OFAS001208	Scaffold73;Scaffold73;Scaffold73;Scaffold73;Scaffold73;Scaffold73;Scaffold73;Scaffold73;Scaffold73;Scaffold73;Scaffold73;Scaffold73;Scaffold73;Scaffold73;Scaffold73;Scaffold73	706855;708480;708856;715168;719534;726925;733182;735385;744200;745690;751898;752698;753497;759276;768114;768887	707054;708539;709098;715353;719702;727065;733329;735544;744256;745784;752064;752828;753658;759404;768244;768933	-;-;-;-;-;-;-;-;-;-;-;-;-;-;-;-	2226	0.249699	0.111638	0.246614	0.697706	2.14	1.35571	-2.77209	0.920352	26.3713	0.00162136	0.0662495
OFAS010833	Scaffold1026;Scaffold1026;Scaffold1026;Scaffold1026	11438;17709;23023;25230	11612;17883;23257;25241	+;+;+;+	597	2.37932	5.41136	6.3054	0.827749	1.10482	0.616458	2.44248	0.84614	26.3963	0.00161719	0.0662495
OFAS018020	Scaffold3066	43282	43641	-	360	5.14658	4.6595	6.53528	1.37268	1.83217	0.817835	1.99884	0.451753	26.3558	0.00162394	0.0662495
OFAS003757	Scaffold290;Scaffold290;Scaffold290;Scaffold290;Scaffold290;Scaffold290;Scaffold290;Scaffold290;Scaffold290;Scaffold290;Scaffold290;Scaffold290;Scaffold290	631156;631594;632469;632611;632905;635078;637423;638777;642409;643158;646293;647785;649787	631364;631778;632490;632777;632927;635237;637623;638995;642544;643343;646509;647957;649951	+;+;+;+;+;+;+;+;+;+;+;+;+	2063	167.465	219.536	132.746	62.93	73.8551	92.051	1.18358	8.00878	28.2361	0.00163774	0.0666032
OFAS001313	Scaffold48;Scaffold48;Scaffold48;Scaffold48;Scaffold48;Scaffold48;Scaffold48;Scaffold48;Scaffold48;Scaffold48;Scaffold48;Scaffold48;Scaffold48;Scaffold48;Scaffold48;Scaffold48;Scaffold48;Scaffold48;Scaffold48;Scaffold48;Scaffold48	397500;412999;414896;416700;419121;419529;421846;422138;425174;426499;426734;426945;427819;429504;430229;431762;431944;433321;435685;436845;437598	397549;413269;415098;416850;419228;419666;421956;422235;425237;426633;426834;427044;427905;429671;430338;431849;432044;433462;435759;436928;437844	+;+;+;+;+;+;+;+;+;+;+;+;+;+;+;+;+;+;+;+;+	2632	42.9872	36.9408	67.0711	21.3234	21.7466	21.7292	1.18115	6.53977	28.1204	0.00164341	0.0666249
OFAS004198	Scaffold137;Scaffold137	186575;188501	187668;189863	+;+	2457	4.47419	3.26184	0.861796	0.25859	0.298277	0.149787	3.58896	2.01101	28.1696	0.00165138	0.0667394
OFAS010287	Scaffold784;Scaffold784;Scaffold784;Scaffold784;Scaffold784;Scaffold784;Scaffold784;Scaffold784;Scaffold784	255662;257450;259701;261368;262369;262820;263728;264988;268663	255835;257692;259925;261563;262505;262993;263900;265248;269301	-;-;-;-;-;-;-;-;-	2222	38.1894	35.2852	29.8941	10.2938	19.1957	14.509	1.23262	5.77458	28.012	0.00166004	0.066881
OFAS013740	Scaffold1457;Scaffold1457;Scaffold1457;Scaffold1457;Scaffold1457;Scaffold1457	173188;174993;184506;190390;192364;193162	173433;175217;184649;190431;192710;193180	+;+;+;+;+;+	1023	69.4864	70.5681	94.8287	49.4787	33.8136	37.0544	0.963958	5.92381	26.3008	0.00170247	0.0683782
OFAS012887	Scaffold1019;Scaffold1019;Scaffold1019;Scaffold1019;Scaffold1019	58141;61686;62775;63131;65149	58547;61776;62960;63653;66795	+;+;+;+;+	2854	28.8454	16.9357	24.0436	12.6151	11.4527	10.935	0.995935	5.64434	26.2121	0.00171765	0.0687409
OFAS014664	Scaffold2080;Scaffold2080;Scaffold2080;Scaffold2080	168114;175086;177384;177550	169004;175161;177429;180265	+;+;+;+	3729	1.09308	0.749718	1.5773	5.79301	4.0289	2.82262	-1.89127	3.33551	26.9615	0.00172654	0.0687409
OFAS015598	Scaffold1682;Scaffold1682;Scaffold1682;Scaffold1682	119118;129830;141370;149990	119372;129978;141458;150111	+;+;+;+	615	98.2118	79.0978	99.0813	209.719	191.856	133.686	-0.953705	6.38054	26.3192	0.0017274	0.0687409
OFAS002687	Scaffold120;Scaffold120;Scaffold120;Scaffold120;Scaffold120;Scaffold120	842951;849314;851686;856038;858595;858867	843038;849455;851848;856290;858708;858869	+;+;+;+;+;+	763	20.2356	23.9387	18.3982	38.7672	39.669	42.8318	-0.95333	4.55492	57.2635	0.00173483	0.0688256
OFAS014345	Scaffold1775;Scaffold1775;Scaffold1775;Scaffold1775;Scaffold1775;Scaffold1775;Scaffold1775;Scaffold1775;Scaffold1775;Scaffold1775;Scaffold1775;Scaffold1775	188686;191615;196042;196542;197207;201504;201695;203060;206827;208224;211607;212821	190038;191710;196321;196575;197382;201588;201816;203210;206943;208304;211722;212847	-;-;-;-;-;-;-;-;-;-;-;-	2638	1.33444	1.9547	0.505382	0.107043	0.0833435	0.223215	3.17704	1.03114	25.4609	0.0017827	0.0705089
OFAS000590	Scaffold26;Scaffold26;Scaffold26;Scaffold26;Scaffold26;Scaffold26;Scaffold26;Scaffold26;Scaffold26;Scaffold26;Scaffold26;Scaffold26;Scaffold26	37359;42313;44611;46073;46216;49380;66690;68738;70107;75776;75958;77449;79530	37537;42436;44676;46124;46277;49534;66798;68847;70290;75862;76124;77623;79703	+;+;+;+;+;+;+;+;+;+;+;+;+	1644	0.375663	0.604639	0.715542	0	0	0	6.74784	-0.713919	42.0244	0.00179598	0.0706037
OFAS002391	Scaffold133;Scaffold133;Scaffold133;Scaffold133;Scaffold133;Scaffold133;Scaffold133	875417;876398;876981;878202;881356;883309;885757	875531;876467;877166;878292;881462;883500;885839	-;-;-;-;-;-;-	844	3.80505	0.736097	3.43799	24.4239	21.3608	18.4013	-3.01133	3.35815	29.5254	0.00179274	0.0706037
OFAS017813	Scaffold2821;Scaffold2821;Scaffold2821;Scaffold2821;Scaffold2821	17416;27293;27398;31046;32479	17588;27347;27406;31148;32783	+;+;+;+;+	645	4.30876	4.91234	4.86347	13.9001	12.4985	11.1834	-1.41413	2.50454	73.0451	0.00180642	0.0707996
OFAS002262	Scaffold101;Scaffold101;Scaffold101;Scaffold101;Scaffold101;Scaffold101	77332;79028;79870;85462;87483;89113	77502;79144;80111;85632;87753;89294	+;+;+;+;+;+	1154	0.802759	1.39973	1.63099	0.244697	0.317533	0.191348	2.30642	0.035904	25.2657	0.00181997	0.0709024
OFAS005522	Scaffold245;Scaffold245	91579;99319	91646;99546	-;-	296	214.487	105.783	242.159	58.9088	32.9295	37.5486	2.11778	5.09912	29.812	0.00181462	0.0709024
OFAS000084	Scaffold2;Scaffold2;Scaffold2;Scaffold2;Scaffold2;Scaffold2;Scaffold2	2004181;2015693;2020094;2020429;2021425;2023295;2030265	2004797;2015912;2020237;2020638;2021505;2023402;2030336	+;+;+;+;+;+;+	1452	1.95655	1.36918	1.24224	0.388954	0.504729	0.354846	1.85983	0.64968	30.4418	0.00183628	0.0711106
OFAS009222	Scaffold837;Scaffold837;Scaffold837;Scaffold837	58671;61950;62346;66546	58743;62173;62537;66948	+;+;+;+	892	0.830838	0.208946	0.61543	3.32399	2.8756	2.55803	-2.38828	0.738453	25.2085	0.0018311	0.0711106
OFAS003146	Scaffold110;Scaffold110;Scaffold110;Scaffold110	446581;451981;460224;464978	448967;452087;460400;465002	-;-;-;-	2696	1.37446	1.82048	2.8507	0.340407	0.706771	0.51873	1.94033	1.82964	25.0677	0.00185886	0.0714255
OFAS017605	Scaffold2473;Scaffold2473;Scaffold2473;Scaffold2473;Scaffold2473;Scaffold2473;Scaffold2473	20630;23997;27686;29023;30386;33334;35447	20809;24143;28340;29125;30510;33548;35464	-;-;-;-;-;-;-	1443	14.3377	18.9867	13.913	8.17006	7.82131	7.54924	1.0047	4.10303	45.2935	0.00185679	0.0714255
OFAS018818	Scaffold4525;Scaffold4525;Scaffold4525;Scaffold4525;Scaffold4525	21437;21758;23843;28640;30917	21649;21964;24019;28862;30924	-;-;-;-;-	828	4.25152	4.35186	3.315	1.44942	1.32766	0.622266	1.8006	1.18822	25.0573	0.00186093	0.0714255
OFAS001261	Scaffold81;Scaffold81;Scaffold81;Scaffold81	537817;539515;544165;547234	538797;539599;544356;547269	-;-;-;-	1294	5.58408	7.05766	6.90902	16.3122	11.7802	12.7415	-1.06264	3.71653	38.3198	0.00191542	0.0733001
OFAS005521	Scaffold245;Scaffold245;Scaffold245	52021;53634;57352	53074;53851;57515	-;-;-	1436	292.366	159.859	321.776	96.7488	58.6396	77.9107	1.72992	7.91425	29.0675	0.00194888	0.0743614
OFAS019551	Scaffold16719;Scaffold16719;Scaffold16719	1525;4472;5357	1652;4615;5453	-;-;-	369	671.315	576.986	903.463	435.433	343.395	353.664	0.925795	7.65906	24.912	0.00201039	0.0764831
OFAS012793	Scaffold1154;Scaffold1154	84101;86009	84707;86490	+;+	1089	254.125	223.405	248.305	150.136	134.662	125.176	0.824037	7.68861	72.4443	0.002038	0.0769161
OFAS015964	Scaffold2178;Scaffold2178;Scaffold2178	5148;7737;8071	5180;8043;8303	-;-;-	573	8.2992	6.50541	1.77924	0	0	0	8.5241	0.837347	42.6397	0.00204183	0.0769161
OFAS017847	Scaffold3307;Scaffold3307;Scaffold3307;Scaffold3307;Scaffold3307;Scaffold3307	70528;71606;71790;79842;81333;89370	70788;71634;72038;80091;81511;89397	-;-;-;-;-;-	996	0.682077	0.81089	0.708645	3.11866	2.86966	1.69972	-1.79133	0.821391	28.121	0.00204548	0.0769161
OFAS018217	Scaffold3362;Scaffold3362	56332;56880	56452;57064	+;+	306	25.4302	16.8513	3.07543	0.922813	0.478998	0.481079	4.53074	1.39416	25.8814	0.0020374	0.0769161
OFAS002320	Scaffold123;Scaffold123;Scaffold123;Scaffold123;Scaffold123;Scaffold123;Scaffold123;Scaffold123;Scaffold123;Scaffold123;Scaffold123;Scaffold123;Scaffold123;Scaffold123	197917;210472;212309;216249;217038;219370;220434;223139;223336;226380;232276;234989;237037;237590	198412;210564;212459;216321;217180;219530;220520;223237;223506;226528;232498;235112;237171;237726	+;+;+;+;+;+;+;+;+;+;+;+;+;+	2242	1.62524	1.38552	2.90327	5.88818	5.65504	4.59622	-1.45388	3.06155	24.1458	0.00205484	0.0770445
OFAS012311	Scaffold860;Scaffold860	142408;147275	145023;148099	+;+	3441	2.47682	2.29296	1.77769	3.79544	4.36611	6.35301	-1.14515	3.60922	24.1169	0.0020614	0.0770678
OFAS001733	Scaffold87;Scaffold87;Scaffold87;Scaffold87;Scaffold87;Scaffold87;Scaffold87	279405;279805;280431;282209;284165;291278;298035	279613;279891;280448;282373;284470;291418;298232	-;-;-;-;-;-;-	1124	35.2751	44.8262	56.3755	116.382	91.3476	79.4333	-1.07397	6.31247	25.4311	0.00206809	0.0770959
OFAS002288	Scaffold124;Scaffold124;Scaffold124;Scaffold124;Scaffold124;Scaffold124;Scaffold124;Scaffold124	175358;186695;196102;199258;215470;221287;222791;223054	175557;186800;196277;199349;215612;221393;222890;223074	+;+;+;+;+;+;+;+	945	7.45029	6.37702	6.47304	3.06286	2.55922	1.32411	1.54258	2.15478	24.0262	0.00208221	0.0773996
OFAS000811	Scaffold21;Scaffold21;Scaffold21;Scaffold21;Scaffold21	22827;24560;27396;31574;35538	22953;24754;27531;31657;35673	-;-;-;-;-	678	2.91488	2.5657	2.31337	0.312368	0.648555	0.868497	2.0748	0.314569	23.9681	0.00209566	0.0774558
OFAS008359	Scaffold482;Scaffold482;Scaffold482;Scaffold482;Scaffold482;Scaffold482;Scaffold482;Scaffold482;Scaffold482;Scaffold482;Scaffold482	397331;399057;400270;401893;402505;404902;405147;406382;408933;409749;416834	397877;399224;400463;402079;402702;405049;405303;406552;409131;409854;416843	+;+;+;+;+;+;+;+;+;+;+	2085	6.01298	7.92599	6.16856	13.4419	12.232	13.5207	-0.961892	4.37392	48.3735	0.00209545	0.0774558
OFAS018039	Scaffold3032;Scaffold3032;Scaffold3032	24504;29963;30770	25030;30029;30917	-;-;-	742	139.332	58.3588	149.448	5.61336	12.0498	2.28156	4.11882	5.50938	32.2857	0.00210454	0.0775629
OFAS002179	Scaffold65;Scaffold65	14124;16398	15825;16623	+;+	1928	0.993012	1.48227	1.38299	3.58834	7.03218	2.9778	-1.81522	2.51649	23.7404	0.00214955	0.0787744
OFAS011176	Scaffold790;Scaffold790;Scaffold790	202032;205194;207843	202599;205382;207953	-;-;-	868	3.9133	5.58281	4.69818	1.62662	1.6042	1.27198	1.64947	1.51684	44.5843	0.00214417	0.0787744
OFAS005373	Scaffold319;Scaffold319;Scaffold319;Scaffold319;Scaffold319	256682;260231;262464;263999;268610	256825;260372;262522;264142;268720	-;-;-;-;-	600	15.9544	20.0876	22.4814	4.94166	9.77156	8.34191	1.34219	3.05377	23.6465	0.00217231	0.0793843
OFAS002184	Scaffold65;Scaffold65;Scaffold65;Scaffold65;Scaffold65;Scaffold65;Scaffold65	164479;165698;165871;166621;168236;174872;175030	164671;165784;165952;166709;168365;174897;175038	+;+;+;+;+;+;+	616	0.300774	0.605129	0.636554	2.75046	2.73635	1.67284	-2.19904	0.0260842	23.5513	0.00219569	0.0800133
OFAS003710	Scaffold98;Scaffold98;Scaffold98;Scaffold98;Scaffold98;Scaffold98;Scaffold98;Scaffold98	537853;542339;542597;543601;545319;546818;548151;548922	538076;542461;542704;543725;545396;546891;548230;549089	+;+;+;+;+;+;+;+	980	123.203	111.131	133.48	56.4761	66.0328	34.1738	1.23079	6.42325	25.6516	0.00221749	0.0805812
OFAS015997	Scaffold1836;Scaffold1836;Scaffold1836;Scaffold1836	21841;38672;39501;47617	25552;38997;39749;47664	-;-;-;-	4335	4.07452	12.2247	15.558	122.593	80.6915	72.094	-3.11306	7.79492	30.4383	0.00232687	0.0843197
OFAS002186	Scaffold65;Scaffold65;Scaffold65;Scaffold65	203374;206823;212456;213841	204393;206934;212532;216913	-;-;-;-	4282	1.7596	2.13279	0.695957	0.395676	0.359416	0.223463	2.22515	2.06061	23.0423	0.00233867	0.0844259
OFAS005380	Scaffold313;Scaffold313;Scaffold313;Scaffold313;Scaffold313;Scaffold313;Scaffold313;Scaffold313	26802;31477;31944;33578;37632;43409;49344;68944	27113;31595;32108;33786;37817;43474;49535;69004	-;-;-;-;-;-;-;-	1310	11.9746	12.1408	14.3676	30.0703	22.3217	20.2274	-0.916811	4.60763	27.7468	0.00234281	0.0844259
OFAS006263	Scaffold499;Scaffold499;Scaffold499;Scaffold499;Scaffold499;Scaffold499;Scaffold499;Scaffold499;Scaffold499	59159;62109;62387;62940;64024;65462;66015;68934;71156	59312;62299;62517;63145;64209;65579;66283;68949;71182	+;+;+;+;+;+;+;+;+	1298	43.2979	21.4428	53.6518	180.023	148.437	120.785	-1.9249	6.94138	27.5641	0.00239951	0.0862294
OFAS000905	Scaffold64;Scaffold64;Scaffold64;Scaffold64;Scaffold64;Scaffold64;Scaffold64;Scaffold64	494108;505691;512006;513293;514043;515476;518469;518830	494233;505930;512104;513532;514225;515611;518686;519018	+;+;+;+;+;+;+;+	1431	5.91263	2.38782	3.343	16.7238	28.2187	12.7047	-2.30333	4.05613	26.1213	0.00242106	0.0863167
OFAS004802	Scaffold325;Scaffold325;Scaffold325;Scaffold325;Scaffold325;Scaffold325;Scaffold325;Scaffold325;Scaffold325;Scaffold325;Scaffold325;Scaffold325;Scaffold325;Scaffold325;Scaffold325	85378;88228;91660;93731;98129;99954;103080;108573;109245;112599;112817;114382;114593;116780;119215	87103;88351;91799;93845;98338;100117;103255;108641;109456;112722;112924;114521;114707;116995;119269	-;-;-;-;-;-;-;-;-;-;-;-;-;-;-	3694	6.67077	3.09456	3.82139	12.7851	12.0227	17.7138	-1.64403	5.11521	25.5588	0.00242855	0.0863167
OFAS007495	Scaffold603;Scaffold603;Scaffold603;Scaffold603;Scaffold603;Scaffold603;Scaffold603;Scaffold603;Scaffold603;Scaffold603;Scaffold603	421250;438352;439109;444906;445129;447483;448172;448850;451562;454781;455094	421511;438463;439156;444962;445203;447812;448328;449182;451688;455010;455381	+;+;+;+;+;+;+;+;+;+;+	2019	41.5703	3.78483	43.8922	0.174827	0.326687	0.0729125	7.24686	4.92428	30.7606	0.00241289	0.0863167
OFAS019133	Scaffold5664;Scaffold5664;Scaffold5664;Scaffold5664	6401;6746;9980;12882	6661;6953;10086;13024	-;-;-;-	719	0.0858956	0.345628	0.109073	3.14193	9.68322	1.4332	-4.60269	0.913484	23.467	0.0024234	0.0863167
OFAS004191	Scaffold139	670998	674819	+	3822	9.79223	9.03778	12.0857	17.9166	15.6468	18.9116	-0.763921	5.73442	32.4886	0.00248628	0.088127
OFAS007788	Scaffold430;Scaffold430	128448;146025	128586;146437	+;+	552	1.2307	1.91332	2.41521	9.20807	5.70893	4.66699	-1.81852	1.2828	22.2023	0.00256541	0.0904383
OFAS013511	Scaffold1445;Scaffold1445;Scaffold1445;Scaffold1445;Scaffold1445;Scaffold1445	135840;137364;139186;139765;141367;148155	136707;137459;139309;139917;141496;148792	+;+;+;+;+;+	2009	9.83716	7.11255	8.1195	2.98685	4.19511	4.98273	1.04314	3.65792	22.2339	0.00256543	0.0904383
OFAS019586	Scaffold8112;Scaffold8112	5168;5443	5323;5642	+;+	356	47.1866	80.276	29.2986	16.0624	13.7927	15.5067	1.78941	3.60753	23.5981	0.00258927	0.0910313
OFAS013993	Scaffold1339;Scaffold1339	14084;22924	14847;23444	-;-	1285	5.67125	7.20379	4.63827	2.63702	2.4524	1.60385	1.38586	2.42066	27.2395	0.00260708	0.0914098
OFAS002787	Scaffold85;Scaffold85;Scaffold85;Scaffold85;Scaffold85;Scaffold85;Scaffold85;Scaffold85;Scaffold85	410578;414680;418413;419675;421916;424451;426927;429244;430803	410673;414849;418584;419821;422094;424552;427051;429304;430940	+;+;+;+;+;+;+;+;+	1190	2.69871	1.72284	1.31804	4.2713	6.65123	5.31936	-1.49069	2.16497	22.0064	0.00262571	0.0915681
OFAS012182	Scaffold1273;Scaffold1273;Scaffold1273;Scaffold1273;Scaffold1273;Scaffold1273	220375;222065;222376;224032;224219;224970	220707;222295;222571;224114;224400;225147	+;+;+;+;+;+	1203	91.6887	81.9059	77.25	55.279	47.3957	45.8273	0.756301	6.32601	49.9272	0.00262511	0.0915681
OFAS006974	Scaffold568;Scaffold568;Scaffold568;Scaffold568;Scaffold568;Scaffold568;Scaffold568	170654;170959;176236;178724;192424;196069;197341	170659;171082;176480;178896;192572;196210;197437	+;+;+;+;+;+;+	936	19.9925	17.6556	25.3033	10.2574	9.39573	11.7957	0.999578	3.89404	34.017	0.00264222	0.0918399
OFAS007103	Scaffold259;Scaffold259;Scaffold259;Scaffold259;Scaffold259;Scaffold259	31622;36447;37585;41103;47973;49261	33756;36579;37734;41295;48045;49476	-;-;-;-;-;-	2900	0.404628	0.79265	0.540851	1.43625	5.30697	3.95945	-2.61394	2.61237	23.6982	0.00264766	0.0918399
OFAS009025	Scaffold796;Scaffold796;Scaffold796;Scaffold796;Scaffold796;Scaffold796;Scaffold796	204636;207812;210283;213070;217414;221328;225798	206707;208009;210446;213344;217523;221514;226848	-;-;-;-;-;-;-	4057	0.213119	0.260328	0.96652	3.88039	5.87089	3.35641	-3.21344	3.31161	25.6865	0.00269828	0.0933459
OFAS014554	Scaffold1368;Scaffold1368;Scaffold1368	126560;146680;146799	126987;146732;146803	+;+;+	486	15.3762	13.8059	13.8774	7.40814	4.37308	4.39208	1.40883	2.30981	31.1795	0.00272174	0.0936581
OFAS017812	Scaffold2973;Scaffold2973;Scaffold2973;Scaffold2973;Scaffold2973;Scaffold2973	73112;74426;79815;83029;86528;88628	73128;74645;80042;83052;86542;88634	-;-;-;-;-;-	511	2.41718	2.43157	4.1437	8.15091	9.32218	9.36269	-1.58106	1.66204	31.9053	0.0027214	0.0936581
OFAS015801	Scaffold1860;Scaffold1860;Scaffold1860;Scaffold1860;Scaffold1860;Scaffold1860;Scaffold1860;Scaffold1860	48918;49147;51343;57236;60950;63315;66389;67697	49041;49356;51496;57333;61079;63479;66500;67727	+;+;+;+;+;+;+;+	1024	57.7784	49.4465	81.5634	37.2969	30.1306	29.974	0.953658	5.61406	22.2022	0.00273177	0.0937546
OFAS001150	Scaffold35;Scaffold35;Scaffold35;Scaffold35;Scaffold35;Scaffold35;Scaffold35;Scaffold35;Scaffold35;Scaffold35;Scaffold35;Scaffold35;Scaffold35;Scaffold35;Scaffold35;Scaffold35;Scaffold35;Scaffold35;Scaffold35;Scaffold35;Scaffold35;Scaffold35;Scaffold35;Scaffold35;Scaffold35;Scaffold35;Scaffold35;Scaffold35;Scaffold35;Scaffold35;Scaffold35;Scaffold35;Scaffold35;Scaffold35;Scaffold35;Scaffold35	678379;682584;682823;683656;684834;686034;686399;687633;688076;689008;689911;690735;691411;691988;692221;692923;694356;695258;696024;697423;698300;699432;700224;700972;701894;703226;704220;705141;707193;708158;708881;709195;710367;711667;712831;713751	678445;682736;682996;683856;685072;686264;686590;687758;688306;689197;690140;691039;691555;692098;692329;693177;694523;695412;696182;697716;698490;699659;700347;701148;702073;703424;704406;705286;707440;708400;709118;709394;710612;711924;713067;714531	+;+;+;+;+;+;+;+;+;+;+;+;+;+;+;+;+;+;+;+;+;+;+;+;+;+;+;+;+;+;+;+;+;+;+;+	7618	19.5702	17.0281	28.0216	46.0379	38.7887	38.0876	-0.927855	7.89615	22.3517	0.0027459	0.0939909
OFAS019543	Scaffold9580;Scaffold9580;Scaffold9580	3527;5959;6473	3754;6117;6478	+;+;+	393	24.8293	30.0358	49.8877	12.7538	16.2238	12.923	1.31819	3.28307	21.5886	0.00276059	0.0942452
OFAS011543	Scaffold1261;Scaffold1261	47956;49343	48017;49538	-;-	258	0.957503	0.240801	1.21587	5.19887	4.54491	4.56466	-2.55264	-0.246247	21.5645	0.00276864	0.0942718
OFAS002287	Scaffold124;Scaffold124;Scaffold124;Scaffold124;Scaffold124;Scaffold124;Scaffold124;Scaffold124;Scaffold124	141119;145851;149718;150712;153128;157752;158161;162902;163223	141128;145945;149960;150727;153313;157906;158280;163051;163414	+;+;+;+;+;+;+;+;+	1167	5.08043	4.68478	5.30887	1.75429	2.51197	1.1353	1.47629	2.04826	24.1742	0.00281879	0.095321
OFAS002392	Scaffold133;Scaffold133;Scaffold133	903198;912730;915063	903276;912890;915429	-;-;-	607	2.64536	0.204701	1.67958	17.329	15.5749	14.5513	-3.38064	2.42358	24.0297	0.00282174	0.095321
OFAS005461	Scaffold374;Scaffold374;Scaffold374;Scaffold374;Scaffold374;Scaffold374;Scaffold374;Scaffold374;Scaffold374;Scaffold374;Scaffold374;Scaffold374;Scaffold374;Scaffold374;Scaffold374;Scaffold374;Scaffold374;Scaffold374;Scaffold374;Scaffold374	152861;155657;159113;163719;166152;167456;168887;178501;178729;183075;187071;189904;195498;195836;198984;205630;209446;213091;216584;223907	153032;155851;159327;163898;166394;167733;172300;178642;178902;183219;187312;190108;195556;196078;199188;206274;209666;213333;216777;224261	-;-;-;-;-;-;-;-;-;-;-;-;-;-;-;-;-;-;-;-	7770	0.135123	0.199893	0.181676	0.472452	0.396144	0.701001	-1.5981	1.49628	26.6279	0.00284423	0.095321
OFAS007763	Scaffold544	295538	296218	+	681	19.7701	18.7931	18.6558	47.1671	38.7419	26.4806	-0.973494	4.27635	21.3735	0.00283358	0.095321
OFAS009689	Scaffold890	254451	255176	+	726	4.93391	6.84591	1.29625	0.583431	0.100946	0.202769	3.82571	0.918407	21.6346	0.00284158	0.095321
OFAS016815	Scaffold2292;Scaffold2292;Scaffold2292;Scaffold2292;Scaffold2292;Scaffold2292;Scaffold2292;Scaffold2292;Scaffold2292;Scaffold2292;Scaffold2292	44014;49608;52531;52982;56241;56782;57191;57446;66842;67060;67161	44022;49694;52730;53144;56683;56992;57331;57571;66889;67078;67186	-;-;-;-;-;-;-;-;-;-;-	1473	76.8528	76.0028	59.8424	130.886	122.145	113.131	-0.783396	7.15221	42.786	0.00285089	0.095321
OFAS017949	Scaffold3286;Scaffold3286;Scaffold3286	65633;68093;69492	65974;68244;69612	+;+;+	615	358.503	327.301	389.057	223.494	204.369	193.408	0.790736	7.44295	67.4216	0.0028496	0.095321
OFAS005619	Scaffold306;Scaffold306;Scaffold306;Scaffold306;Scaffold306;Scaffold306	245064;250091;252016;254537;256030;256756	245143;250183;252163;254664;256179;257936	+;+;+;+;+;+	1780	0.277568	1.04708	0.704929	6.54393	3.8702	2.48107	-2.66127	2.18393	22.3883	0.00286616	0.0955854
OFAS018066	Scaffold3334	56231	57271	-	1041	3.97488	3.16303	3.99274	1.08504	0.844804	1.69695	1.61097	1.43935	26.3923	0.00288872	0.0960908
OFAS009011	Scaffold705;Scaffold705;Scaffold705;Scaffold705;Scaffold705;Scaffold705;Scaffold705	164835;166999;170828;172879;177195;178373;180099	165817;167253;170976;173027;177318;178524;180103	-;-;-;-;-;-;-	1817	4.35066	5.4707	7.51	0.777052	2.17803	1.7824	1.86784	2.77048	21.5492	0.00294943	0.0978593
OFAS001321	Scaffold48;Scaffold48;Scaffold48;Scaffold48;Scaffold48	689067;690969;694319;694518;697430	689658;691134;694432;694696;697578	+;+;+;+;+	1200	108.49	92.5169	103.846	215.139	159.521	150.768	-0.785394	7.37663	27.1346	0.00298	0.0978924
OFAS009757	Scaffold629;Scaffold629;Scaffold629;Scaffold629;Scaffold629	64015;64635;66799;69584;71717	64022;64832;66862;69706;71734	+;+;+;+;+	411	3.60636	3.47667	3.05298	1.03059	1.06988	0.537264	1.91719	0.0410654	23.2852	0.00297876	0.0978924
OFAS012230	Scaffold1156;Scaffold1156;Scaffold1156;Scaffold1156;Scaffold1156;Scaffold1156;Scaffold1156;Scaffold1156;Scaffold1156	249569;250605;252140;257109;259022;262447;264058;265192;266752	249807;250797;252477;257377;259131;262592;264303;265409;266821	-;-;-;-;-;-;-;-;-	1829	71.3486	91.3727	72.0775	183.107	123.373	124.312	-0.875474	7.66551	21.4796	0.00297538	0.0978924
OFAS014180	Scaffold1562;Scaffold1562;Scaffold1562	24524;24653;41525	24547;24684;41760	-;-;-	292	86.9278	72.1265	82.7206	48.1111	46.4316	30.5008	0.950358	4.17033	24.0787	0.00298061	0.0978924
OFAS000075	Scaffold2;Scaffold2;Scaffold2;Scaffold2;Scaffold2;Scaffold2;Scaffold2;Scaffold2;Scaffold2;Scaffold2;Scaffold2;Scaffold2;Scaffold2	1431365;1431784;1446685;1449362;1457949;1462819;1463234;1465473;1466293;1468527;1470011;1471126;1471797	1431587;1431904;1446961;1449547;1458044;1462974;1463428;1465589;1466350;1468549;1470169;1471251;1472018	+;+;+;+;+;+;+;+;+;+;+;+;+	1959	807.028	1007.06	1098.85	480.905	591.83	528.912	0.862905	10.5257	38.1075	0.0029939	0.0980804
OFAS016576	Scaffold2447;Scaffold2447;Scaffold2447;Scaffold2447	66750;72492;81097;89581	67279;72725;81350;89713	-;-;-;-	1151	24.4675	25.5847	19.4185	11.7148	12.6071	12.2142	0.927405	4.35753	49.1526	0.00306656	0.100208
OFAS001147	Scaffold35;Scaffold35;Scaffold35;Scaffold35;Scaffold35	528287;536848;539698;544382;547057	531427;537003;539939;544576;547186	-;-;-;-;-	3864	31.9184	34.7774	34.3204	20.4076	22.3236	16.9917	0.758124	6.69581	44.836	0.00310924	0.101347
OFAS005412	Scaffold268	362651	364399	-	1749	8.6512	10.5498	11.4339	20.5852	17.3056	18.4328	-0.879147	4.67071	41.5771	0.00313429	0.101908
OFAS004421	Scaffold158;Scaffold158	231369;236712	231486;237872	+;+	1279	3.42837	0.971487	1.9008	0.441565	0.1719	0.345294	2.68893	0.775516	20.4882	0.00316196	0.10255
OFAS019123	Scaffold10152;Scaffold10152;Scaffold10152;Scaffold10152	1309;2729;5794;8475	1324;2760;5961;8705	+;+;+;+	447	6.77	14.0376	5.96509	23.3738	26.0684	27.3343	-1.51267	2.97066	20.4952	0.0031805	0.102894
OFAS004883	Scaffold204;Scaffold204;Scaffold204;Scaffold204	76632;84726;85015;85186	76838;84937;85100;85449	-;-;-;-	769	103.36	97.7545	114.015	63.8019	61.7553	63.2679	0.738595	6.01649	80.6792	0.0031902	0.102951
OFAS001745	Scaffold87;Scaffold87;Scaffold87;Scaffold87;Scaffold87;Scaffold87	613351;614315;617418;619529;620510;622879	613453;614522;617664;619533;620665;623092	-;-;-;-;-;-	933	1.39007	0.66588	1.51299	5.59919	6.36251	2.68229	-2.0366	1.55972	20.3762	0.00320697	0.103236
OFAS008425	Scaffold512;Scaffold512;Scaffold512;Scaffold512;Scaffold512;Scaffold512	346646;347643;348595;349465;349913;350458	346681;347781;348688;349498;350106;350461	-;-;-;-;-;-	501	8.87554	14.2606	3.75681	1.83181	0.877685	1.90991	2.5325	1.49942	20.3333	0.00322443	0.103541
OFAS005466	Scaffold374;Scaffold374	341022;343697	341218;343925	-;-	426	8.84342	3.9376	6.07505	13.9202	23.9128	17.9693	-1.56113	2.43771	20.2339	0.00326538	0.104597
OFAS000400	Scaffold9;Scaffold9;Scaffold9	1244738;1246289;1249455	1244868;1246516;1249491	-;-;-	396	3.58701	7.84427	11.0902	35.6541	25.7244	22.1187	-1.89704	2.82898	20.8247	0.00329381	0.105248
OFAS005296	Scaffold370;Scaffold370;Scaffold370;Scaffold370;Scaffold370;Scaffold370;Scaffold370;Scaffold370;Scaffold370;Scaffold370;Scaffold370;Scaffold370;Scaffold370	60977;62022;62169;63095;65730;72538;75449;78369;80244;80751;82445;87126;92016	61021;62076;62260;63216;71476;72645;75557;78550;80445;80828;82568;87196;92331	-;-;-;-;-;-;-;-;-;-;-;-;-	7251	23.9081	22.3882	26.1195	43.7824	39.7008	41.6497	-0.789131	7.90002	84.5813	0.00331288	0.105597
OFAS010358	Scaffold823;Scaffold823;Scaffold823;Scaffold823;Scaffold823;Scaffold823;Scaffold823;Scaffold823	160895;161346;161601;163474;167235;167519;168608;170770	161262;161513;161769;163681;167435;167647;168785;170833	+;+;+;+;+;+;+;+	1485	68.9122	70.0755	55.1868	36.6049	41.159	38.9091	0.735098	6.26857	42.4385	0.00334302	0.10626
OFAS014384	Scaffold1530;Scaffold1530;Scaffold1530;Scaffold1530;Scaffold1530;Scaffold1530;Scaffold1530	7869;10874;12665;18571;27871;30154;32528	8183;10974;12717;19050;28073;30285;32749	-;-;-;-;-;-;-	1506	0.533112	1.07257	1.30185	0.0937519	0	0.146624	3.496	-0.100168	20.0334	0.00335006	0.10626
OFAS013515	Scaffold1232;Scaffold1232;Scaffold1232;Scaffold1232;Scaffold1232;Scaffold1232;Scaffold1232;Scaffold1232	17921;18833;21509;22497;22857;26030;28143;30869	17932;18937;21608;22716;23029;26335;28332;31245	-;-;-;-;-;-;-;-	1483	0.0416446	0.0418925	0.740342	9.04456	7.70919	4.4173	-4.76557	2.4689	23.6341	0.00339704	0.107487
OFAS011949	Scaffold737;Scaffold737;Scaffold737;Scaffold737;Scaffold737;Scaffold737;Scaffold737;Scaffold737;Scaffold737;Scaffold737;Scaffold737;Scaffold737;Scaffold737	231874;235048;239646;240580;243088;249516;253535;254244;258381;259765;262289;265541;278414	232028;235253;239747;240797;243186;249658;253616;254429;258448;259934;262430;265729;288574	+;+;+;+;+;+;+;+;+;+;+;+;+	11921	8.05078	8.1821	8.07851	14.5502	13.2237	13.4726	-0.762588	7.02657	117.007	0.00345947	0.108843
OFAS013995	Scaffold1177;Scaffold1177	28054;30148	28335;32517	+;+	2652	11.1082	10.5653	10.0839	15.6523	21.5549	17.3744	-0.780803	5.25882	34.5506	0.00346505	0.108843
OFAS014579	Scaffold1605;Scaffold1605;Scaffold1605	150656;152064;153300	150872;152303;153598	+;+;+	756	0.408459	0.986137	1.14108	5.88293	5.13783	2.14195	-2.3762	1.06757	19.7863	0.00345843	0.108843
OFAS006729	Scaffold465;Scaffold465;Scaffold465	526817;535448;538156	527000;535689;538410	-;-;-	681	3.26479	0.547371	4.03057	0.103664	0.215233	0.108084	4.07535	0.104769	19.6591	0.00351599	0.109928
OFAS016365	Scaffold2485;Scaffold2485;Scaffold2485;Scaffold2485;Scaffold2485;Scaffold2485;Scaffold2485;Scaffold2485;Scaffold2485;Scaffold2485;Scaffold2485;Scaffold2485;Scaffold2485;Scaffold2485;Scaffold2485;Scaffold2485;Scaffold2485;Scaffold2485;Scaffold2485;Scaffold2485;Scaffold2485;Scaffold2485;Scaffold2485;Scaffold2485;Scaffold2485	10805;15372;16315;31779;32022;32915;36026;36324;36925;37124;37446;37818;38259;40555;42064;44219;44411;45207;46566;46833;48558;48860;51126;55298;60277	10876;15560;16384;31944;32193;33091;36197;36470;37040;37282;37577;37919;38415;40739;42250;44325;44614;45359;46758;46972;48773;48953;51329;55432;60506	+;+;+;+;+;+;+;+;+;+;+;+;+;+;+;+;+;+;+;+;+;+;+;+;+	3879	36.0141	42.5709	42.8812	22.3852	23.2575	26.129	0.758971	6.96665	53.8009	0.00351655	0.109928
OFAS000270	Scaffold8;Scaffold8;Scaffold8;Scaffold8;Scaffold8;Scaffold8;Scaffold8	181629;182651;184280;185454;193576;195890;196967	181685;182727;185124;185504;193694;195991;196990	+;+;+;+;+;+;+	1275	2.22817	2.87488	2.33732	0.498319	1.20708	0.692754	1.62771	1.16802	19.5782	0.00355326	0.110761
OFAS018182	Scaffold3227;Scaffold3227;Scaffold3227;Scaffold3227;Scaffold3227;Scaffold3227;Scaffold3227;Scaffold3227;Scaffold3227;Scaffold3227;Scaffold3227;Scaffold3227;Scaffold3227	7428;10766;10970;11257;13278;14384;15882;16217;17983;18259;18824;19810;20721	7623;10890;11041;11423;13474;14598;16036;16357;18130;18444;18946;20014;21503	+;+;+;+;+;+;+;+;+;+;+;+;+	2713	1.93495	1.37398	1.93674	3.27866	5.86186	3.36419	-1.25301	3.02543	19.5631	0.00356026	0.110761
OFAS005374	Scaffold319;Scaffold319;Scaffold319	282762;290200;292393	282936;290258;292540	-;-;-	382	125.781	142.631	142.887	89.2604	78.083	75.1466	0.761864	5.38453	55.2027	0.00358484	0.111259
OFAS018901	Scaffold4505;Scaffold4505	14397;19305	14776;19986	+;+	1062	16.2248	14.9759	17.7966	3.92195	3.51942	8.6635	1.60408	3.5456	20.379	0.00365333	0.113114
OFAS000681	Scaffold24;Scaffold24;Scaffold24;Scaffold24;Scaffold24;Scaffold24;Scaffold24;Scaffold24;Scaffold24	954985;965145;968922;971727;973010;973550;977044;978753;981133	955414;965155;969131;971906;973104;973770;977198;978865;981355	+;+;+;+;+;+;+;+;+	1638	170.497	184.446	185.047	403.099	277.398	258.651	-0.798434	8.65797	21.2395	0.00368187	0.113456
OFAS016860	Scaffold2476;Scaffold2476;Scaffold2476;Scaffold2476;Scaffold2476;Scaffold2476	98484;102034;104583;104808;106588;111213	98658;102096;104724;104921;106630;111221	-;-;-;-;-;-	546	901.387	835.865	994.799	557.133	512.604	502.025	0.79755	8.61395	75.7001	0.0036755	0.113456
OFAS018714	Scaffold3705;Scaffold3705;Scaffold3705	24629;27004;27736	25489;27270;27812	-;-;-	1205	1.02504	7.52737	4.42555	0.0585852	0.364913	0.0610831	4.68899	1.52151	21.239	0.00372374	0.114439
OFAS019485	Scaffold15146;Scaffold15146;Scaffold15146;Scaffold15146;Scaffold15146	3674;4925;6306;6732;7296	4125;5051;6517;6918;7357	+;+;+;+;+	1040	277.5	696.416	421.45	1430.57	2574.97	3806.94	-2.48509	10.6404	23.9172	0.00373143	0.114439
OFAS018940	Scaffold5240;Scaffold5240	17008;17953	17260;18155	+;+	456	42.6624	44.5513	33.3643	77.8714	74.0903	66.6643	-0.857089	4.69552	38.2738	0.00378477	0.115802
OFAS004720	Scaffold218;Scaffold218;Scaffold218;Scaffold218;Scaffold218;Scaffold218;Scaffold218;Scaffold218	440693;452091;459102;463357;464993;466949;479671;483935	440741;452200;459261;463475;465067;467080;479766;484123	+;+;+;+;+;+;+;+	930	32.274	33.201	27.7433	14.954	18.6763	16.6205	0.891665	4.48526	48.169	0.00379515	0.115846
OFAS014822	Scaffold1385;Scaffold1385;Scaffold1385;Scaffold1385;Scaffold1385	71605;72813;77003;80744;82337	71927;72949;77186;81016;84052	-;-;-;-;-	2633	0.774039	0.96741	1.01268	0.375364	0.222671	0.111819	1.9352	0.741076	19.0519	0.00380875	0.115988
OFAS019309	Scaffold8206;Scaffold8206	9689;10951	9741;11657	+;+	760	3.98183	3.35157	4.02436	0.928884	1.54288	1.16219	1.63529	1.03546	32.2025	0.00383563	0.116533
OFAS014663	Scaffold2080;Scaffold2080;Scaffold2080	142370;156949;165904	142462;157056;166013	+;+;+	311	4.17022	2.99646	3.78248	17.0246	8.48335	8.28353	-1.6204	1.28994	18.8359	0.0039205	0.118833
OFAS006764	Scaffold302;Scaffold302;Scaffold302;Scaffold302;Scaffold302;Scaffold302;Scaffold302;Scaffold302;Scaffold302	202855;207798;209699;210436;211053;212296;213943;218200;237641	206264;208028;209886;210532;211172;212453;214080;218376;237788	-;-;-;-;-;-;-;-;-	4667	23.5285	14.4035	41.9759	5.9447	6.9408	7.6649	1.95819	6.29017	22.8098	0.00394203	0.119207
OFAS011424	Scaffold712;Scaffold712	220598;236825	221526;236993	-;-	1098	6.69336	8.71357	6.571	1.86454	3.13705	3.9551	1.29457	2.5414	19.1186	0.00396217	0.119538
OFAS013550	Scaffold1276;Scaffold1276;Scaffold1276;Scaffold1276;Scaffold1276;Scaffold1276;Scaffold1276;Scaffold1276;Scaffold1276;Scaffold1276	64269;65119;68454;69899;70557;75091;77835;82294;84635;86953	64302;65302;68623;70074;70826;75175;77956;82444;84739;87054	-;-;-;-;-;-;-;-;-;-	1399	0.706321	1.6875	2.01804	0.403689	0.261925	0.315676	2.13908	0.482316	18.7292	0.00397734	0.119717
OFAS017569	Scaffold2738;Scaffold2738;Scaffold2738;Scaffold2738	83330;88052;90166;93128	84277;88219;90300;93231	-;-;-;-	1355	0.31905	0.0458499	0.405139	2.39659	1.83893	1.14074	-2.80633	0.591077	18.7	0.00399308	0.119913
OFAS007044	Scaffold635	237875	238318	+	444	16.4134	18.8899	26.4944	41.0215	35.9831	44.2625	-0.974874	3.772	23.7037	0.00400873	0.120105
OFAS014161	Scaffold1391;Scaffold1391;Scaffold1391;Scaffold1391;Scaffold1391;Scaffold1391;Scaffold1391	129505;130019;143371;144791;148903;150682;153553	129507;130150;143561;145045;148933;150839;153712	+;+;+;+;+;+;+	930	14.2776	12.4253	2.10816	0.0759088	0.709226	0.158291	4.90431	2.27744	21.882	0.00403355	0.12057
OFAS016531	Scaffold2372;Scaffold2372;Scaffold2372;Scaffold2372;Scaffold2372;Scaffold2372;Scaffold2372;Scaffold2372	43313;48959;50711;51289;53113;57689;57862;60941	45274;49078;50835;51445;53262;57785;57878;61086	-;-;-;-;-;-;-;-	2774	17.8331	16.9314	16.1427	29.4443	28.0307	26.3217	-0.71876	5.96365	80.1473	0.0040885	0.121931
OFAS015735	Scaffold2198;Scaffold2198;Scaffold2198;Scaffold2198	875;2195;3167;10266	1036;2473;3502;10441	-;-;-;-	953	0.583243	0.586715	0.576038	3.33346	1.38422	1.69917	-1.86277	0.510712	18.4367	0.00413868	0.122863
OFAS017119	Scaffold2477;Scaffold2477	16932;21546	17009;23204	+;+	1737	5.22658	4.11316	8.66856	2.60109	2.61588	2.41537	1.23387	2.91668	18.4377	0.00413808	0.122863
OFAS013354	Scaffold1371;Scaffold1371	157866;159825	157995;160507	+;+	813	2.81068	0.534916	2.0257	0	0.180287	0.0905352	4.16799	-0.12704	18.4013	0.00415879	0.123178
OFAS008972	Scaffold628	251918	252622	+	705	19.1847	8.1073	11.2351	40.054	33.5767	29.7553	-1.42184	4.07022	19.3338	0.00419321	0.123633
OFAS015141	Scaffold2049;Scaffold2049;Scaffold2049;Scaffold2049;Scaffold2049;Scaffold2049;Scaffold2049;Scaffold2049;Scaffold2049;Scaffold2049;Scaffold2049;Scaffold2049;Scaffold2049;Scaffold2049;Scaffold2049;Scaffold2049;Scaffold2049;Scaffold2049;Scaffold2049	107084;111395;119714;122697;125346;127336;128732;129440;130517;131941;134466;135642;139177;141729;143782;147444;150849;156134;163308	109593;111452;119824;122810;125459;127501;128757;129586;130834;132150;134793;135777;139366;141933;143978;147463;151067;156202;163429	-;-;-;-;-;-;-;-;-;-;-;-;-;-;-;-;-;-;-	5260	30.809	32.3153	39.3608	21.7154	19.4084	19.7167	0.752107	7.16313	44.3075	0.00418909	0.123633
OFAS002938	Scaffold91;Scaffold91;Scaffold91;Scaffold91;Scaffold91;Scaffold91;Scaffold91;Scaffold91	596132;597905;602657;603909;607035;609929;610573;612749	596328;597969;602815;604064;607226;610069;610753;612856	+;+;+;+;+;+;+;+	1199	39.3527	42.7995	40.4871	25.5532	23.0434	13.6897	0.976945	5.21378	18.7521	0.00423063	0.124453
OFAS010925	Scaffold989;Scaffold989	300818;302114	301063;302238	-;-	371	0	0.669829	0.845535	5.13765	4.34584	4.16633	-3.16265	0.080762	18.246	0.00424848	0.124696
OFAS005265	Scaffold214;Scaffold214;Scaffold214;Scaffold214;Scaffold214;Scaffold214;Scaffold214;Scaffold214;Scaffold214;Scaffold214	393342;400332;402638;404551;407480;409889;415039;415307;417649;421351	399757;400486;402735;404703;407909;410016;415217;415500;417765;421634	-;-;-;-;-;-;-;-;-;-	8154	4.62018	3.31433	4.33762	6.14699	11.1449	8.35888	-1.0636	5.69079	19.3909	0.00428469	0.125194
OFAS016494	Scaffold2263;Scaffold2263;Scaffold2263;Scaffold2263	56610;64852;67155;73253	56765;64951;67321;73426	-;-;-;-	597	7.13797	4.16259	4.72905	9.10524	15.8358	14.4251	-1.29155	2.49399	18.3383	0.00428476	0.125194
OFAS002390	Scaffold133;Scaffold133;Scaffold133	863453;865396;867208	864395;865572;867345	-;-;-	1258	2.25828	0.148156	1.12212	17.284	17.1274	10.9413	-3.67379	3.37185	21.9449	0.00432739	0.126156
OFAS004114	Scaffold326;Scaffold326	834;4876	871;5626	+;+	789	24.7349	14.2521	5.26799	0.984217	0	0.653024	4.72435	2.64764	21.7126	0.00433935	0.126221
OFAS006792	Scaffold535	410447	411055	+	609	6.7945	6.83495	7.21135	2.08656	2.04577	3.14242	1.51326	1.58817	37.1997	0.00435753	0.126466
OFAS002329	Scaffold123;Scaffold123;Scaffold123;Scaffold123;Scaffold123;Scaffold123;Scaffold123;Scaffold123;Scaffold123;Scaffold123	348980;349152;353348;355741;361195;363837;370827;372612;382310;383710	349078;349268;353514;355902;361418;364044;370938;372745;382420;383826	+;+;+;+;+;+;+;+;+;+	1451	6.59727	9.59088	8.37741	4.67067	2.77792	3.95672	1.10507	3.1462	21.5939	0.00441595	0.12759
OFAS012737	Scaffold929;Scaffold929;Scaffold929;Scaffold929;Scaffold929;Scaffold929;Scaffold929;Scaffold929	161435;170640;172015;175892;176818;177362;178411;180658	161676;170798;172137;176090;176956;177504;178767;188186	+;+;+;+;+;+;+;+	8891	0.187548	0.335404	0.441027	0.706666	0.816037	1.02655	-1.40666	2.41029	17.9747	0.00441138	0.12759
OFAS018883	Scaffold4519;Scaffold4519;Scaffold4519;Scaffold4519;Scaffold4519	5839;6126;6323;6476;6622	6052;6213;6438;6589;6707	-;-;-;-;-	618	231.746	180.047	146.949	365.084	277.493	407.21	-0.909503	7.37339	18.7792	0.00442923	0.12769
OFAS010250	Scaffold600;Scaffold600;Scaffold600;Scaffold600	85608;86014;89497;91371	85935;86110;89699;91484	+;+;+;+	742	670.193	668.322	761.933	401.213	441.597	378.541	0.782178	8.68279	69.052	0.00446096	0.128319
OFAS000064	Scaffold2;Scaffold2;Scaffold2	1241967;1244561;1248855	1242291;1244707;1248869	+;+;+	487	48.3165	50.0075	46.3777	32.036	24.2283	20.8573	0.907214	4.18284	28.4567	0.00448765	0.128568
OFAS000976	Scaffold34;Scaffold34;Scaffold34;Scaffold34;Scaffold34;Scaffold34	1051542;1061936;1074817;1077422;1081067;1081435	1051551;1061991;1075020;1077485;1081368;1081438	+;+;+;+;+;+	640	170.513	241.614	204.391	130.932	73.1722	93.8465	1.04883	6.61031	19.2261	0.00448944	0.128568
OFAS008322	Scaffold758;Scaffold758;Scaffold758	167301;167559;169230	167472;167692;169257	+;+;+	334	7.02647	8.55636	5.63521	2.74772	2.63306	1.32225	1.65245	0.779151	19.6622	0.00456626	0.130194
OFAS013551	Scaffold1276;Scaffold1276;Scaffold1276;Scaffold1276;Scaffold1276;Scaffold1276	129331;131078;132371;135645;137435;140570	129437;131197;132521;135766;137519;142281	+;+;+;+;+;+	2297	0.645283	0.297515	0.716975	2.02842	1.30812	1.66629	-1.59345	1.41659	17.744	0.00455633	0.130194
OFAS008858	Scaffold797;Scaffold797;Scaffold797;Scaffold797;Scaffold797	304887;312866;320448;329659;330149	304993;313058;320720;329861;330326	+;+;+;+;+	954	41.4316	50.3395	13.235	3.84796	3.53374	7.63827	2.80636	4.27146	21.3431	0.0045788	0.130265
OFAS005860	Scaffold405;Scaffold405;Scaffold405	11832;15318;17042	12127;15517;17052	+;+;+	507	1.58356	2.32822	6.96066	0.556964	0.14455	0.290356	3.36259	0.167566	17.66	0.00461065	0.130598
OFAS017285	Scaffold3007;Scaffold3007	6152;7097	6863;7104	+;+	720	20.6721	20.1049	28.8642	11.6678	11.5019	12.1653	0.976739	3.67074	33.457	0.00460277	0.130598
OFAS009390	Scaffold965;Scaffold965;Scaffold965;Scaffold965;Scaffold965	120899;124711;127039;130093;130299	121063;124875;127144;130153;130415	-;-;-;-;-	614	3.21871	3.84497	5.87537	1.72464	0.596797	1.0789	1.90626	0.857514	17.5643	0.00467359	0.132093
OFAS007618	Scaffold346;Scaffold346	200903;204178	201129;204382	-;-	432	2.43033	3.16386	3.99378	0.163415	1.01787	0.340764	2.60929	-0.083372	17.5182	0.00470433	0.132672
OFAS001631	Scaffold29;Scaffold29;Scaffold29;Scaffold29	886069;887922;888924;892967	886087;888028;889028;893313	-;-;-;-	578	361.365	936.091	585.462	1808.36	3427.49	4956.38	-2.43637	10.1841	21.7176	0.00474212	0.133228
OFAS004422	Scaffold158;Scaffold158;Scaffold158;Scaffold158;Scaffold158;Scaffold158;Scaffold158	249076;249478;251176;254853;255930;256504;258790	249084;249704;251350;254974;256013;256633;258933	-;-;-;-;-;-;-	891	1.38628	1.46426	2.46448	0.475388	0.658018	0.330438	1.83125	0.194832	17.4584	0.00474458	0.133228
OFAS004673	Scaffold189;Scaffold189;Scaffold189;Scaffold189;Scaffold189;Scaffold189	559441;567885;569623;571292;572868;577059	559549;568173;569660;571580;573087;577407	+;+;+;+;+;+	1294	1254.27	1117.08	1868.04	872.183	711.629	719.897	0.879866	10.4628	17.9263	0.00475527	0.13324
OFAS014001	Scaffold1415;Scaffold1415;Scaffold1415;Scaffold1415;Scaffold1415;Scaffold1415;Scaffold1415;Scaffold1415	205771;207386;211659;227018;230402;232675;235750;236058	205928;207547;211684;227111;230624;232912;235873;236268	+;+;+;+;+;+;+;+	1236	0.999336	0.35185	0.317247	2.5131	2.37174	1.90563	-1.99445	0.90301	17.3649	0.00480837	0.134437
OFAS016645	Scaffold2723	12577	13011	+	435	100.518	91.6903	114.66	49.8223	70.5911	59.7301	0.768026	5.14775	25.103	0.00483197	0.134807
OFAS004200	Scaffold137	190488	190841	+	354	6.28057	4.03648	1.10768	0.398843	0	0	4.59424	-0.190949	17.2632	0.0048791	0.135722
OFAS005569	Scaffold154;Scaffold154;Scaffold154;Scaffold154;Scaffold154;Scaffold154;Scaffold154;Scaffold154	531435;536735;538105;539516;542192;544129;546939;554001	533332;536869;538387;539796;542376;544361;547138;554204	-;-;-;-;-;-;-;-	3419	40.8234	45.3185	29.3142	93.6382	63.941	64.2403	-0.941744	7.58741	18.2018	0.00490664	0.135722
OFAS007373	Scaffold674;Scaffold674;Scaffold674;Scaffold674;Scaffold674;Scaffold674;Scaffold674;Scaffold674;Scaffold674;Scaffold674;Scaffold674;Scaffold674;Scaffold674;Scaffold674;Scaffold674;Scaffold674;Scaffold674;Scaffold674;Scaffold674;Scaffold674;Scaffold674;Scaffold674;Scaffold674;Scaffold674;Scaffold674;Scaffold674;Scaffold674;Scaffold674;Scaffold674;Scaffold674;Scaffold674;Scaffold674;Scaffold674;Sca…	117478;117730;121919;122746;123877;124810;125165;129904;130824;132832;139252;139481;142711;144222;149882;150454;151104;151646;152164;159144;159777;160544;161273;161853;162476;162938;164143;164576;165211;167023;174013;174374;176786;177008;178142;184230;184796;185587;188161;188608;188777	117665;117888;121989;122922;124108;125079;125321;130019;131093;132999;139400;139628;142884;144383;150115;150741;151391;151936;152451;159428;160064;160831;161557;162143;162760;163222;164430;164860;165495;167310;174275;174559;176930;177262;178323;184353;184815;185710;188277;188697;188912	-;-;-;-;-;-;-;-;-;-;-;-;-;-;-;-;-;-;-;-;-;-;-;-;-;-;-;-;-;-;-;-;-;-;-;-;-;-;-;-;-	8625	5.63528	5.70484	9.21986	3.93696	3.84915	3.3709	0.880669	5.51485	17.6462	0.00489063	0.135722
OFAS013018	Scaffold1407;Scaffold1407	141344;146991	141739;149087	+;+	2493	17.2172	21.8054	15.7287	9.91108	12.5525	9.83173	0.761894	5.183	22.3015	0.00489624	0.135722
OFAS009835	Scaffold423;Scaffold423;Scaffold423	337972;339832;342442	338370;339980;342671	-;-;-	778	70.094	99.179	93.0396	38.7457	57.5555	53.9266	0.803993	5.74521	17.4327	0.00492946	0.136064
OFAS012240	Scaffold1629	10620	11297	-	678	35.1607	28.5892	48.3495	112.036	79.8804	63.6174	-1.19045	5.38048	18.5958	0.00495465	0.136469
OFAS003708	Scaffold98;Scaffold98;Scaffold98	517891;519055;520253	518067;519254;520474	+;+;+	599	17.6307	12.1349	12.6996	7.30701	6.72916	3.93216	1.23892	2.63147	19.1202	0.00500316	0.137513
OFAS006172	Scaffold249;Scaffold249;Scaffold249;Scaffold249;Scaffold249;Scaffold249;Scaffold249;Scaffold249;Scaffold249	101545;102872;104250;105038;107585;108820;109418;112471;116109	101584;103037;104422;105177;107663;108963;109589;113442;118282	+;+;+;+;+;+;+;+;+	4060	5.76518	5.24863	4.48134	2.6082	2.20221	3.42645	0.911927	4.01971	22.787	0.00504602	0.138397
OFAS005031	Scaffold241;Scaffold241;Scaffold241;Scaffold241;Scaffold241;Scaffold241;Scaffold241;Scaffold241;Scaffold241	296799;317857;323853;330754;332800;333747;335611;338329;339043	297271;317870;324014;330995;332972;334003;335770;338456;340123	+;+;+;+;+;+;+;+;+	2690	9.04573	8.36053	14.2853	17.9506	19.4251	21.1786	-0.887386	5.34235	17.3195	0.00509804	0.13933
OFAS008940	Scaffold766;Scaffold766;Scaffold766	103865;108561;112623	103880;108866;112912	-;-;-	612	2.32101	2.23331	6.02271	0	0.598748	0.24054	3.58987	0.369491	16.9555	0.0051015	0.13933
OFAS008323	Scaffold758;Scaffold758	193335;194205	193582;195090	+;+	1134	2.6686	2.2462	3.11204	1.18281	0.646267	0.324538	1.88064	1.05236	16.9079	0.00513703	0.140006
OFAS012770	Scaffold1685;Scaffold1685;Scaffold1685;Scaffold1685;Scaffold1685	83204;88139;91142;97403;98583	85896;88364;91342;97407;98879	-;-;-;-;-	3422	2.18376	0.925908	3.00218	5.8176	9.53027	7.7864	-1.9255	4.06854	18.964	0.00517991	0.140878
OFAS006076	Scaffold395;Scaffold395;Scaffold395;Scaffold395;Scaffold395;Scaffold395	449897;451243;452648;456307;462385;464504	450203;451448;452774;456477;462489;464737	-;-;-;-;-;-	1150	1.93332	0.162069	0.613748	9.33084	23.2606	9.34465	-3.92567	3.11352	20.2766	0.00520182	0.141178
OFAS012976	Scaffold1849;Scaffold1849;Scaffold1849;Scaffold1849	90589;90844;93341;93955	90770;90941;93401;94218	+;+;+;+	605	390.562	383.85	448.893	241.657	245.42	244.174	0.742248	7.62373	78.6686	0.00531282	0.143292
OFAS014764	Scaffold1496;Scaffold1496;Scaffold1496	6039;10590;19985	6102;10719;23174	+;+;+	3384	0.602259	1.32184	0.695243	0.104307	0.324852	0.174007	2.11012	0.987653	16.693	0.00530177	0.143292
OFAS016577	Scaffold2147;Scaffold2147;Scaffold2147;Scaffold2147;Scaffold2147;Scaffold2147	63977;65553;72018;76848;77307;78204	64359;65779;72308;76988;77444;80030	+;+;+;+;+;+	3007	39.7829	28.4291	37.7382	8.99167	15.525	19.0683	1.28148	6.23063	18.765	0.00530725	0.143292
OFAS010753	Scaffold973;Scaffold973;Scaffold973;Scaffold973	144714;147810;151281;158216	145907;148090;151452;159015	-;-;-;-	2447	5.17392	2.89433	5.80083	13.1843	8.41584	10.6783	-1.22059	4.24302	17.2038	0.00534539	0.143871
OFAS015144	Scaffold2049;Scaffold2049;Scaffold2049;Scaffold2049;Scaffold2049;Scaffold2049;Scaffold2049;Scaffold2049;Scaffold2049;Scaffold2049;Scaffold2049;Scaffold2049;Scaffold2049;Scaffold2049	164326;165343;165430;176279;178217;178533;180760;181638;187282;188233;191075;195685;196107;198892	164376;165367;165565;176459;178414;178631;180825;181778;187419;188439;191216;195839;196256;199038	-;-;-;-;-;-;-;-;-;-;-;-;-;-	1836	37.4388	42.5344	42.3298	24.9928	26.2651	24.1742	0.697012	5.92255	69.2067	0.00536232	0.144028
OFAS017323	Scaffold2202;Scaffold2202;Scaffold2202;Scaffold2202;Scaffold2202;Scaffold2202;Scaffold2202;Scaffold2202	52618;54891;59368;59719;60001;67956;69073;74765	52860;55043;59559;59898;60151;68100;69244;74779	-;-;-;-;-;-;-;-	1251	4.29499	0.6456	4.20013	26.579	27.1823	18.5925	-2.99049	4.09522	20.0244	0.00539418	0.144584
OFAS009060	Scaffold543	180063	180512	-	450	66.8369	45.0073	42.6972	26.1987	28.0118	29.2785	0.888806	4.17123	21.5858	0.00541047	0.144722
OFAS004565	Scaffold230;Scaffold230;Scaffold230;Scaffold230;Scaffold230;Scaffold230	302031;304974;310270;310612;312813;317672	302036;305036;310448;310762;313013;318840	-;-;-;-;-;-	1769	24.7525	49.2728	19.9938	11.2537	10.1499	11.3591	1.52144	5.23149	18.5624	0.00547261	0.146083
OFAS003453	Scaffold160;Scaffold160;Scaffold160;Scaffold160;Scaffold160;Scaffold160;Scaffold160	223058;223968;231444;231705;233530;234829;237311	223099;224031;231624;231938;233724;234963;238495	+;+;+;+;+;+;+	2036	2.00201	2.22753	2.58073	5.82514	6.01124	3.18136	-1.14152	2.91222	17.6336	0.00550857	0.146741
OFAS018922	Scaffold4304;Scaffold4304;Scaffold4304;Scaffold4304;Scaffold4304	110;8677;9963;21903;22062	669;8762;10529;21945;22116	-;-;-;-;-	1311	63.1722	33.2669	75.1333	22.1855	14.2549	22.963	1.52907	5.66127	18.8346	0.00552562	0.146893
OFAS001065	Scaffold23;Scaffold23;Scaffold23;Scaffold23;Scaffold23;Scaffold23;Scaffold23;Scaffold23;Scaffold23;Scaffold23;Scaffold23;Scaffold23;Scaffold23;Scaffold23;Scaffold23	216956;217392;218708;218954;224133;225233;230490;232230;234080;234233;240025;241369;243637;244686;250445	217223;217479;218836;219072;224315;225416;230518;232378;234155;234346;240119;241448;243719;244770;250534	+;+;+;+;+;+;+;+;+;+;+;+;+;+;+	1772	55.8688	65.282	59.5257	44.5403	33.5828	33.1057	0.699729	6.43233	26.1873	0.00560679	0.147177
OFAS004863	Scaffold150	368303	369049	+	747	261.504	252.332	305.82	163.966	161.093	168.395	0.731969	7.35425	62.6208	0.00557782	0.147177
OFAS010051	Scaffold793;Scaffold793;Scaffold793;Scaffold793;Scaffold793;Scaffold793;Scaffold793;Scaffold793;Scaffold793	189104;191559;193710;194192;203725;209052;209242;212083;213202	189251;191780;193832;194350;203875;209164;209393;212209;214433	+;+;+;+;+;+;+;+;+	2427	16.9474	16.4596	15.801	27.5458	22.5567	29.8727	-0.700387	5.71104	36.2088	0.00560407	0.147177
OFAS010770	Scaffold898;Scaffold898;Scaffold898;Scaffold898	36355;37047;44391;48429	36372;38235;44444;48626	+;+;+;+	1459	0.0846593	0.0425816	0.268757	0.48386	1.20554	1.21078	-2.8892	-0.123051	16.3193	0.005605	0.147177
OFAS013571	Scaffold1454;Scaffold1454;Scaffold1454;Scaffold1454;Scaffold1454;Scaffold1454;Scaffold1454	151448;153433;155281;156759;158338;159975;161850	151589;153596;155437;156925;158517;160082;161999	+;+;+;+;+;+;+	1068	8.03792	8.78382	8.5179	0	1.16655	0.758105	3.7098	2.32889	18.6435	0.00554822	0.147177
OFAS017301	Scaffold2636;Scaffold2636;Scaffold2636;Scaffold2636	99620;103116;104304;105740	99764;103246;104429;105915	+;+;+;+	578	9.40275	6.98656	9.90469	1.83205	4.18419	3.82034	1.41483	1.859	16.8167	0.00560682	0.147177
OFAS018291	Scaffold3310;Scaffold3310;Scaffold3310;Scaffold3310;Scaffold3310	38212;41399;43141;45605;49355	38296;41491;43255;45734;49724	+;+;+;+;+	793	0	0.391719	0.395578	2.22557	1.75592	2.69174	-3.06745	0.144247	16.3066	0.00561573	0.147177
OFAS000807	Scaffold25;Scaffold25;Scaffold25;Scaffold25;Scaffold25	1128951;1132116;1132480;1133252;1137140	1129865;1132159;1132504;1133467;1137668	-;-;-;-;-	1729	825.12	1003.04	862.975	63.4499	259.407	85.3121	2.72098	9.80299	20.494	0.00563098	0.14728
OFAS010306	Scaffold686;Scaffold686;Scaffold686;Scaffold686;Scaffold686;Scaffold686;Scaffold686;Scaffold686;Scaffold686	40557;47636;47847;50328;59147;60545;62845;65457;69259	40579;47751;47935;50474;59314;60762;62940;65519;69340	-;-;-;-;-;-;-;-;-	1002	0.986171	0.682029	1.72187	4.01589	2.99876	2.86487	-1.55164	1.22182	16.2676	0.00564872	0.147446
OFAS018718	Scaffold3886;Scaffold3886;Scaffold3886	15872;17964;18528	15969;18096;18939	+;+;+	643	5.3787	4.54114	10.1231	1.75665	2.73543	2.4039	1.52955	1.59198	16.2481	0.00566528	0.147582
OFAS011029	Scaffold1078;Scaffold1078;Scaffold1078;Scaffold1078	111790;116406;132804;137418	111984;116495;132876;137986	+;+;+;+	927	9.66025	6.63488	12.0977	18.9625	17.9462	17.7859	-0.948115	3.69516	18.9749	0.00569006	0.14793
OFAS017387	Scaffold2463;Scaffold2463;Scaffold2463;Scaffold2463;Scaffold2463	48572;60428;64376;70887;71325	48882;60655;64495;71025;71662	+;+;+;+;+	1136	16.5814	15.5317	10.4242	5.96579	7.74155	8.22874	0.956603	3.62951	19.1663	0.00580336	0.150574
OFAS009289	Scaffold830;Scaffold830;Scaffold830;Scaffold830;Scaffold830;Scaffold830;Scaffold830;Scaffold830;Scaffold830;Scaffold830;Scaffold830;Scaffold830;Scaffold830;Scaffold830	193890;195612;204978;207322;209552;210885;211375;213468;214145;215253;222046;222924;224764;227525	194196;195633;205179;207455;209740;211039;211515;213686;214263;216221;222200;223147;224864;228860	+;+;+;+;+;+;+;+;+;+;+;+;+;+	4273	24.744	14.3649	18.8304	8.90494	11.577	11.1622	0.872649	5.99894	16.6761	0.0058566	0.151601
OFAS017797	Scaffold3141;Scaffold3141;Scaffold3141;Scaffold3141;Scaffold3141;Scaffold3141;Scaffold3141	66760;71273;74903;78576;82234;87767;89763	66921;71405;75166;78818;82453;87968;89861	-;-;-;-;-;-;-	1323	14.0043	10.5658	17.546	4.16207	4.48694	8.28962	1.31238	3.71822	16.54	0.00586631	0.151601
OFAS011623	Scaffold1106;Scaffold1106;Scaffold1106;Scaffold1106;Scaffold1106	257670;259552;260577;261987;280340	257797;259701;260704;262134;280669	-;-;-;-;-	884	3.00411	0.843348	1.68557	7.66644	5.38873	6.07825	-1.78241	1.90928	16.0014	0.00588101	0.151678
OFAS007617	Scaffold346;Scaffold346;Scaffold346;Scaffold346;Scaffold346	42681;47926;50807;52963;54167	42707;48119;51035;53255;56813	+;+;+;+;+	3390	6.66778	7.51384	11.3355	5.03954	4.71283	4.42933	0.845619	4.49574	16.3285	0.00591944	0.152367
OFAS000178	Scaffold4;Scaffold4	1085856;1104560	1085895;1105074	-;-	555	4.00599	4.25371	6.21735	7.37751	13.733	15.9146	-1.3565	2.28521	15.912	0.0059618	0.152851
OFAS001450	Scaffold49;Scaffold49;Scaffold49;Scaffold49	933355;939489;949033;959650	934478;939600;949188;959813	+;+;+;+	1556	1.27011	1.23774	1.05841	0.317588	0.329696	0.473041	1.65921	0.454673	26.7456	0.00595955	0.152851
OFAS002923	Scaffold78	649912	650682	+	771	143.463	146.574	164.679	81.3996	93.153	105.491	0.699175	6.56317	36.6799	0.00598952	0.153258
OFAS015057	Scaffold1484;Scaffold1484;Scaffold1484;Scaffold1484;Scaffold1484	5375;14103;16064;17460;18404	5541;14141;16168;17624;19438	+;+;+;+;+	1511	27.6301	22.5317	42.1441	16.8662	16.4422	15.101	0.92964	5.15242	16.2307	0.00604657	0.154414
OFAS017167	Scaffold2341;Scaffold2341	103010;119010	103222;119048	-;-	252	2.45075	2.71188	0.622408	7.00349	7.56133	8.76251	-1.96094	0.435845	15.7657	0.00609727	0.155403
OFAS000915	Scaffold64	1078335	1078772	+	438	5.49908	5.81551	8.77339	22.7258	11.7125	14.1161	-1.27654	2.3588	15.736	0.00612525	0.155809
OFAS017654	Scaffold2794;Scaffold2794;Scaffold2794	1433;13937;49649	1553;13984;49678	-;-;-	199	1.86208	4.99511	5.91131	17.028	12.5213	12.9456	-1.73884	0.964856	15.6932	0.00616586	0.156536
OFAS002130	Scaffold71;Scaffold71;Scaffold71;Scaffold71;Scaffold71	683669;686894;698763;701337;701498	683831;686993;698905;701466;701546	-;-;-;-;-	585	2.5337	1.38059	4.96011	11.5848	9.27046	8.93327	-1.75798	1.9552	15.6464	0.00621063	0.157033
OFAS004887	Scaffold204;Scaffold204;Scaffold204;Scaffold204;Scaffold204	230427;231821;234969;241450;256104	230702;231835;235046;243017;256716	-;-;-;-;-	2550	1.40471	0.633448	1.26093	4.9555	5.66176	2.02053	-1.9373	2.78393	16.5278	0.00622982	0.157033
OFAS009202	Scaffold760;Scaffold760;Scaffold760;Scaffold760;Scaffold760;Scaffold760;Scaffold760;Scaffold760;Scaffold760;Scaffold760	169945;169987;170372;175010;176241;187025;187938;188793;191886;194665	169955;170016;171475;175069;176249;187153;188053;188859;192152;194803	-;-;-;-;-;-;-;-;-;-	1932	0.927024	1.15764	0.690061	0.14616	0.379331	0.304783	1.73287	0.401071	15.6224	0.00623387	0.157033
OFAS019014	Scaffold8485	12863	13333	-	471	57.0385	49.9915	59.2754	27.5786	32.2088	32.0362	0.856343	4.35125	51.2792	0.00622529	0.157033
OFAS004403	Scaffold175;Scaffold175;Scaffold175;Scaffold175;Scaffold175	138380;143864;148238;148412;152379	138480;144186;148337;148523;152393	-;-;-;-;-	651	33.014	51.7245	15.0583	5.74738	10.5821	5.65324	2.18361	3.74674	17.7137	0.00625396	0.157234
OFAS001908	Scaffold88;Scaffold88;Scaffold88;Scaffold88;Scaffold88	170339;172437;173355;175944;176153	170440;172613;173451;176061;176209	-;-;-;-;-	551	0.560426	1.46578	0.853975	6.4061	2.26111	4.00754	-2.11649	0.63714	15.5412	0.00631295	0.158158
OFAS018257	Scaffold3152;Scaffold3152	22790;31766	23398;31789	-;-	633	0.0975655	0.981463	0.123892	4.01489	3.35753	2.55816	-2.96283	0.378191	15.539	0.00631511	0.158158
OFAS004292	Scaffold162;Scaffold162;Scaffold162;Scaffold162;Scaffold162	356053;357971;359590;364227;367429	356179;358069;359697;364385;367593	+;+;+;+;+	658	38.8575	39.7497	58.0429	76.1741	80.6377	68.2358	-0.721034	5.31406	17.2225	0.00636319	0.159055
OFAS000308	Scaffold10;Scaffold10;Scaffold10;Scaffold10;Scaffold10;Scaffold10;Scaffold10;Scaffold10	74315;74476;88822;92205;99306;106014;107775;108081	74322;74595;89074;92356;99505;106169;107900;108208	+;+;+;+;+;+;+;+	1143	3.07984	3.58736	6.65535	16.676	39.0478	12.2353	-2.3578	3.96167	17.95	0.0063758	0.159064
OFAS002563	Scaffold67	215517	216224	+	708	7.93794	7.01996	9.52601	18.2471	18.1147	14.2428	-1.0485	3.16669	35.3681	0.00652808	0.160293
OFAS003825	Scaffold246;Scaffold246;Scaffold246;Scaffold246;Scaffold246;Scaffold246;Scaffold246	525595;526793;529895;532119;534633;536880;537947	525651;527044;530298;532304;534855;536976;538238	+;+;+;+;+;+;+	1511	3.9238	3.49488	2.23177	0.981137	1.26106	1.41267	1.40014	1.81631	23.5562	0.00648638	0.160293
OFAS004469	Scaffold180;Scaffold180;Scaffold180;Scaffold180;Scaffold180;Scaffold180;Scaffold180;Scaffold180;Scaffold180	577898;579677;580631;582521;583896;586751;588559;591556;595958	578039;579947;581006;582790;584067;586911;588709;592339;597209	+;+;+;+;+;+;+;+;+	3579	0.224327	0.173587	0.41633	0.53257	1.29004	2.03602	-2.25126	1.53149	15.4048	0.00653528	0.160293
OFAS005901	Scaffold637;Scaffold637;Scaffold637;Scaffold637	339657;340456;341645;346232	340229;340639;341709;346260	+;+;+;+	851	0.508005	0.0730043	0.552926	2.32276	2.06684	1.55687	-2.38639	0.171397	15.3462	0.00650855	0.160293
OFAS010194	Scaffold970;Scaffold970;Scaffold970;Scaffold970;Scaffold970;Scaffold970;Scaffold970;Scaffold970;Scaffold970;Scaffold970;Scaffold970;Scaffold970;Scaffold970;Scaffold970;Scaffold970;Scaffold970	1484;3895;6238;9181;12312;16777;21237;22057;23963;30152;35032;36882;38024;41017;51666;55188	2561;4125;9087;9272;12490;16946;21483;22256;24108;30318;35266;36987;38233;41198;51740;55235	-;-;-;-;-;-;-;-;-;-;-;-;-;-;-;-	6216	13.8302	10.6643	16.7041	24.6901	20.6089	21.705	-0.702037	6.81015	17.1226	0.00644798	0.160293
OFAS011428	Scaffold876;Scaffold876;Scaffold876;Scaffold876;Scaffold876;Scaffold876;Scaffold876;Scaffold876;Scaffold876;Scaffold876	76055;77196;77711;78966;79182;79403;80102;96084;96988;108591	76215;77212;78008;79049;79319;79504;80394;96120;97228;108746	-;-;-;-;-;-;-;-;-;-	1527	22.649	26.4455	40.5213	10.1247	16.7019	14.2197	1.12532	5.06105	16.2857	0.00654862	0.160293
OFAS015224	Scaffold2014;Scaffold2014;Scaffold2014	166257;175832;178538	166700;175981;178920	+;+;+	977	96.3996	75.0988	105.715	160.917	145.973	144.573	-0.70383	6.89208	27.1197	0.00653964	0.160293
OFAS015251	Scaffold2110;Scaffold2110	162243;162640	162466;162688	-;-	273	7.23914	7.05467	7.18163	2.5859	1.34225	2.96577	1.62519	0.528548	19.9737	0.00650394	0.160293
OFAS018610	Scaffold3884;Scaffold3884;Scaffold3884	15670;16917;27910	15726;17387;28272	-;-;-	891	3.04982	2.92853	4.40086	6.65544	9.459	8.50879	-1.24819	2.40911	27.5832	0.00652002	0.160293
OFAS019250	Scaffold6143;Scaffold6143	38;2122	212;2304	+;+	358	741.28	913.157	937.357	494.561	569.712	496.937	0.731222	7.95385	39.78	0.00653919	0.160293
OFAS011683	Scaffold936;Scaffold936;Scaffold936	225605;229114;229737	225693;229191;229806	-;-;-	237	45.342	52.9518	35.7372	18.7658	27.5212	12.7334	1.1831	2.96229	15.2637	0.00659362	0.161091
OFAS003079	Scaffold197;Scaffold197;Scaffold197;Scaffold197;Scaffold197;Scaffold197	180955;185869;187303;190335;191954;198150	181702;186034;187484;190468;192144;198241	-;-;-;-;-;-	1513	96.0468	79.3726	103.666	172.079	148.075	139.864	-0.721088	7.54304	31.2724	0.00661631	0.161341
OFAS005810	Scaffold304;Scaffold304;Scaffold304;Scaffold304;Scaffold304;Scaffold304;Scaffold304;Scaffold304;Scaffold304;Scaffold304;Scaffold304;Scaffold304;Scaffold304	165005;167460;168191;171414;172088;174918;175388;176243;176500;180884;185749;186329;187126	165265;167629;168359;171420;172240;175043;175489;176378;176655;181084;185925;186486;187142	-;-;-;-;-;-;-;-;-;-;-;-;-	1833	0.505392	0.610081	0.684547	1.88716	1.43935	1.76684	-1.49772	1.15591	33.8346	0.00670596	0.162307
OFAS009861	Scaffold578;Scaffold578;Scaffold578;Scaffold578;Scaffold578;Scaffold578;Scaffold578;Scaffold578;Scaffold578	9679;10993;14456;17681;20069;20367;20848;23203;26203	9816;11038;14512;17872;20187;20521;20959;23321;26730	+;+;+;+;+;+;+;+;+	1466	11.2902	17.5022	11.8758	24.2701	35.5436	21.5393	-0.999126	4.90399	15.6424	0.00669797	0.162307
OFAS011286	Scaffold834;Scaffold834	297107;297970	297109;298254	+;+	288	5.14658	9.49157	6.26298	0.245122	2.03574	1.53344	2.43567	0.426903	15.1807	0.00668073	0.162307
OFAS018301	Scaffold3577;Scaffold3577;Scaffold3577	33818;34994;35304	33883;35131;35444	+;+;+	345	5.72837	2.88123	2.04583	0	0.637276	0	3.93503	-0.294024	15.1773	0.00668435	0.162307
OFAS017713	Scaffold2577;Scaffold2577	79488;80807	79624;81674	-;-	1005	0	0	0.2341	2.38829	1.82305	0.512672	-4.36612	-0.071967	15.1303	0.00673439	0.162691
OFAS007586	Scaffold545;Scaffold545;Scaffold545;Scaffold545;Scaffold545;Scaffold545	265440;265690;266511;267453;269775;271145	265586;265783;266618;267635;269788;271288	-;-;-;-;-;-	690	0.179011	0	0.568286	2.76242	2.33668	1.60011	-3.19655	-0.0355751	15.0702	0.00679904	0.163948
OFAS011773	Scaffold805	118590	119312	-	723	2.73345	2.06229	8.02674	0.878778	0.304094	0.101805	3.26134	0.861542	15.3392	0.00682623	0.164298
OFAS009550	Scaffold733;Scaffold733;Scaffold733;Scaffold733;Scaffold733;Scaffold733;Scaffold733;Scaffold733;Scaffold733;Scaffold733;Scaffold733;Scaffold733;Scaffold733;Scaffold733;Scaffold733;Scaffold733;Scaffold733;Scaffold733;Scaffold733;Scaffold733;Scaffold733;Scaffold733;Scaffold733;Scaffold733;Scaffold733;Scaffold733;Scaffold733	91407;95112;96109;99316;100434;102223;104680;106814;108527;111393;114329;115817;117859;119694;120752;122072;123500;124281;126594;127019;127670;134350;143818;150545;154019;154763;162480	93248;95377;96381;99593;100579;102467;104874;107064;108674;111557;114552;116045;118013;119892;121109;122238;123715;124436;126698;127118;127947;134596;143907;150857;154147;154921;162618	-;-;-;-;-;-;-;-;-;-;-;-;-;-;-;-;-;-;-;-;-;-;-;-;-;-;-	7073	11.3686	11.691	11.5423	7.56555	6.68315	7.40942	0.675825	6.05467	77.179	0.00691634	0.165851
OFAS016726	Scaffold2105;Scaffold2105	60288;63835	60491;64383	-;-	753	2.29648	0.990066	1.66637	4.8751	5.06097	3.81222	-1.46665	1.30521	17.6329	0.00690361	0.165851
OFAS001679	Scaffold43;Scaffold43;Scaffold43;Scaffold43;Scaffold43;Scaffold43	321027;322789;325056;328176;329131;333247	321053;322925;325107;328367;329197;336931	+;+;+;+;+;+	4160	18.2456	14.6953	18.0223	28.832	25.4742	27.6373	-0.685261	6.52785	40.3433	0.00694062	0.166062
OFAS008172	Scaffold400;Scaffold400;Scaffold400;Scaffold400;Scaffold400;Scaffold400	280532;287200;287899;290095;290392;290672	280811;287356;288005;290272;290498;290883	+;+;+;+;+;+	1041	0.118653	0.179039	0.226004	2.37352	14.1505	1.1313	-5.03132	1.70154	16.9751	0.00696674	0.166062
OFAS009742	Scaffold844;Scaffold844;Scaffold844	383635;392089;395285	383869;392172;398050	+;+;+	3085	9.56913	25.4347	17.3116	0.1373	1.85295	0.214731	4.56782	4.81839	18.8932	0.00696084	0.166062
OFAS014956	Scaffold2247;Scaffold2247;Scaffold2247;Scaffold2247;Scaffold2247	19578;21896;26223;29084;32339	19586;22108;26382;29334;32463	-;-;-;-;-	758	541.002	498.816	560.551	344.687	309.97	307.53	0.733969	8.33934	76.3365	0.00697632	0.166062
OFAS008479	Scaffold567;Scaffold567;Scaffold567;Scaffold567;Scaffold567	42335;45324;47684;49430;50495	43005;46010;47803;49596;52220	+;+;+;+;+	3371	373.998	349.999	338.354	199.765	198.968	225.095	0.76804	9.88799	80.1512	0.00700486	0.166436
OFAS009278	Scaffold584;Scaffold584;Scaffold584;Scaffold584	184142;187016;187495;189294	185847;187186;187731;189630	+;+;+;+	2451	289.695	543.551	390.389	739.132	808.935	711.126	-0.884623	10.4746	15.5132	0.00702129	0.166521
OFAS000645	Scaffold16;Scaffold16;Scaffold16	745530;752242;753712	745566;752506;753919	+;+;+	510	3.0274	4.87268	4.45937	1.38422	1.72439	0.577295	1.72885	0.597774	14.7811	0.00712181	0.168597
OFAS005150	Scaffold341;Scaffold341;Scaffold341;Scaffold341;Scaffold341;Scaffold341;Scaffold341;Scaffold341;Scaffold341;Scaffold341;Scaffold341;Scaffold341;Scaffold341;Scaffold341;Scaffold341	268615;268792;270786;274029;274823;277764;280672;287215;289604;297042;300278;304846;307185;317126;332239	268670;268939;270814;274155;274868;277882;280785;287309;289776;297112;300352;305029;307437;317192;332376	-;-;-;-;-;-;-;-;-;-;-;-;-;-;-	1695	12.3882	6.96405	12.7698	6.20571	5.36139	5.03728	0.950109	3.79777	14.7016	0.00721407	0.169237
OFAS006139	Scaffold287;Scaffold287;Scaffold287;Scaffold287;Scaffold287	248605;257716;258779;263043;263412	248964;257826;258958;263201;263531	+;+;+;+;+	930	17.3323	20.0408	29.8515	11.7659	13.3177	11.5552	0.873447	4.02056	16.379	0.00720445	0.169237
OFAS009741	Scaffold844;Scaffold844;Scaffold844;Scaffold844;Scaffold844;Scaffold844	261340;268918;272589;273410;274120;277270	262574;269136;272705;273627;274772;277279	-;-;-;-;-;-	2452	10.1756	11.4777	10.2027	6.19003	5.76849	5.82357	0.840871	4.35336	68.1026	0.00718922	0.169237
OFAS017838	Scaffold3006;Scaffold3006;Scaffold3006	23273;24832;30007	23460;24987;30055	-;-;-	393	47.3014	60.7039	60.0647	25.6873	28.9044	37.6454	0.865077	4.10406	22.6411	0.00719665	0.169237
OFAS018768	Scaffold4130;Scaffold4130;Scaffold4130;Scaffold4130	19464;30205;32361;34134	19674;30266;32514;34305	-;-;-;-	599	1.34034	2.69665	1.17831	5.89275	3.91515	5.03808	-1.49246	1.09315	14.7285	0.00719638	0.169237
OFAS004159	Scaffold272;Scaffold272;Scaffold272	479686;486020;487952	480342;486346;490730	+;+;+	3763	54.0781	48.8692	49.2465	31.8363	28.1033	33.3111	0.706704	7.26761	59.2192	0.00727559	0.170169
OFAS007197	Scaffold526;Scaffold526	47889;49157	47985;49899	+;+	840	0	0	0	0.336168	2.18115	2.54113	-7.35638	-0.278407	21.241	0.00728004	0.170169
OFAS014207	Scaffold1328;Scaffold1328;Scaffold1328;Scaffold1328	161352;161709;163362;165919	161503;161858;163495;166259	-;-;-;-	777	163.021	451.757	485.478	1226.19	1153.44	1765.01	-1.91354	9.40793	17.4785	0.00731394	0.170654
OFAS003829	Scaffold246;Scaffold246;Scaffold246	580725;581616;588645	580881;581779;588686	-;-;-	363	13.4407	9.24198	24.1968	73.5123	34.9273	48.259	-1.7481	3.63499	15.9893	0.00732823	0.170681
OFAS002196	Scaffold65;Scaffold65;Scaffold65;Scaffold65;Scaffold65	599877;608293;611808;612867;624211	600039;608454;611922;613104;624411	+;+;+;+;+	879	9.90673	3.53394	12.8475	32.0449	30.5987	28.1357	-1.79285	4.10884	16.1959	0.00741496	0.171776
OFAS013528	Scaffold1846	144881	145630	+	750	8.81094	9.1119	5.75105	12.8954	17.1979	18.2541	-1.0255	3.19101	20.0041	0.00738892	0.171776
OFAS017207	Scaffold2468;Scaffold2468;Scaffold2468;Scaffold2468;Scaffold2468	35987;39093;42428;46179;47355	36928;39195;42538;46437;47383	-;-;-;-;-	1444	32.0342	38.3344	38.0169	65.6085	54.559	52.2474	-0.66986	6.08122	30.737	0.00741283	0.171776
OFAS007230	Scaffold338;Scaffold338;Scaffold338	406955;417933;421032	408315;417981;421215	-;-;-	1594	1.00736	1.59799	0.442792	0.132864	0.27586	0.230882	2.23905	0.203303	14.4812	0.00747815	0.172724
OFAS008830	Scaffold554;Scaffold554;Scaffold554;Scaffold554;Scaffold554	104438;110425;112412;118166;118365	104594;110575;112473;118346;118378	+;+;+;+;+	565	4.70024	3.84855	7.77294	16.493	10.3769	11.3339	-1.23198	2.3921	14.4668	0.00749586	0.172724
OFAS018692	Scaffold4438;Scaffold4438;Scaffold4438;Scaffold4438	391;1629;2720;4076	553;1817;2810;6380	+;+;+;+	2748	10.3156	8.74927	21.8889	61.1928	35.1232	42.8828	-1.76767	6.36827	17.2115	0.00748833	0.172724
OFAS014526	Scaffold1814;Scaffold1814;Scaffold1814	209811;213187;215638	210330;213349;215782	+;+;+	828	27.2992	37.8162	31.161	63.9449	49.0348	46.4921	-0.727842	5.14663	17.8896	0.00751483	0.172854
OFAS000229	Scaffold6;Scaffold6;Scaffold6;Scaffold6;Scaffold6;Scaffold6;Scaffold6;Scaffold6	1474636;1482765;1484392;1485239;1487370;1488452;1489743;1490872	1474704;1482995;1484565;1485397;1487731;1488670;1489819;1491063	+;+;+;+;+;+;+;+	1483	10.0363	17.7205	12.057	6.80722	8.15395	6.7004	0.878127	3.9404	14.9686	0.00760854	0.174084
OFAS009323	Scaffold658;Scaffold658;Scaffold658;Scaffold658;Scaffold658;Scaffold658	28866;38611;41180;42980;43241;47747	29608;38697;42894;43106;43381;48441	+;+;+;+;+;+	3508	45.5974	39.0151	42.8333	70.7763	70.0695	67.6882	-0.710375	7.61885	76.242	0.00759509	0.174084
OFAS017331	Scaffold2306;Scaffold2306;Scaffold2306	12331;12936;13741	12649;12966;15229	+;+;+	1839	7.18674	13.4456	9.38181	5.10558	5.30024	3.08189	1.15314	3.75427	14.6588	0.00759965	0.174084
OFAS013119	Scaffold1072;Scaffold1072;Scaffold1072;Scaffold1072;Scaffold1072;Scaffold1072;Scaffold1072;Scaffold1072	12382;18272;18599;19131;22703;24461;30694;33049	12458;18314;18680;19195;22736;24517;30768;33074	-;-;-;-;-;-;-;-	459	494.072	429.066	154.626	97.3567	109.052	71.0394	1.95807	6.69893	17.2473	0.00764467	0.174603
OFAS006107	Scaffold407;Scaffold407	270777;276762	272832;276778	-;-	2073	0.446881	0.419572	0.264816	0.715147	1.23735	1.38476	-1.53854	0.740576	16.2145	0.00778213	0.17743
OFAS014652	Scaffold1702;Scaffold1702;Scaffold1702;Scaffold1702;Scaffold1702	78545;81553;85527;86598;87650	79159;81753;85720;86779;87672	+;+;+;+;+	1215	0.254152	0.051133	0.064546	0.871545	0.482546	1.15103	-2.65561	-0.491172	14.1874	0.00785018	0.178667
OFAS012107	Scaffold1013;Scaffold1013;Scaffold1013;Scaffold1013;Scaffold1013;Scaffold1013;Scaffold1013;Scaffold1013;Scaffold1013;Scaffold1013	148344;151786;153862;154832;156793;157048;157357;161960;163799;169327	148370;151979;154081;155049;156960;157230;157468;162117;163903;169723	+;+;+;+;+;+;+;+;+;+	1782	27.7603	20.6043	34.8989	59.582	47.7063	42.2961	-0.846065	6.11422	14.8206	0.00787619	0.178945
OFAS000449	Scaffold7;Scaffold7;Scaffold7	55565;57626;59245	55712;57739;59270	+;+;+	288	2915.75	2740.47	4173.32	2112.46	1804.94	1932.39	0.748687	9.55601	19.0409	0.00794427	0.179862
OFAS008372	Scaffold681;Scaffold681;Scaffold681;Scaffold681;Scaffold681;Scaffold681;Scaffold681;Scaffold681;Scaffold681;Scaffold681;Scaffold681;Scaffold681;Scaffold681;Scaffold681;Scaffold681;Scaffold681	37706;39916;41029;45617;50407;52057;54736;55514;56910;59116;61811;62576;63753;65191;67351;68681	38984;39999;44589;45698;50550;52224;54935;55791;57120;59296;61892;62732;63936;65370;67482;69103	-;-;-;-;-;-;-;-;-;-;-;-;-;-;-;-	7346	2.31197	1.77601	2.8504	6.6213	3.47179	4.57903	-1.08193	4.73208	14.756	0.00793113	0.179862
OFAS008324	Scaffold758;Scaffold758;Scaffold758;Scaffold758;Scaffold758;Scaffold758;Scaffold758;Scaffold758;Scaffold758	200923;215699;217991;218181;220989;223778;223982;227719;228442	201167;215831;218088;218365;221158;223849;224132;227876;228687	+;+;+;+;+;+;+;+;+	1458	4.44766	5.28375	5.80914	2.85673	1.80955	2.06983	1.20224	2.47559	28.1917	0.00799439	0.180578
OFAS013866	Scaffold1241;Scaffold1241	130388;137184	131315;137325	-;-	1070	3.34768	2.03218	3.66465	6.79561	7.67113	6.39745	-1.20706	2.44649	23.1559	0.00800374	0.180578
OFAS017225	Scaffold2488;Scaffold2488;Scaffold2488;Scaffold2488;Scaffold2488;Scaffold2488;Scaffold2488;Scaffold2488;Scaffold2488;Scaffold2488;Scaffold2488;Scaffold2488;Scaffold2488;Scaffold2488;Scaffold2488;Scaffold2488;Scaffold2488	50305;52101;52652;58918;59918;62639;63860;64315;65138;66773;67065;67696;67936;69372;70320;71348;76838	50565;52180;52770;59168;60133;62704;63972;64397;65270;66986;67132;67747;68151;69559;70434;71567;77030	-;-;-;-;-;-;-;-;-;-;-;-;-;-;-;-;-	2588	41.4272	44.1464	52.8479	28.7236	25.9109	32.0245	0.675381	6.60326	29.4139	0.00804754	0.180764
OFAS017778	Scaffold2983;Scaffold2983	50538;56188	51536;60448	+;+	5260	0.117412	0.248034	0.283278	0.0536845	0.0557313	0.0139934	2.33567	-0.288564	14.0264	0.0080644	0.180764
OFAS018838	Scaffold4299;Scaffold4299;Scaffold4299;Scaffold4299	10928;11527;22401;22686	10942;11789;22607;23079	+;+;+;+	879	1.61599	1.3429	0.624532	0.240939	0.3335	0.334949	1.95973	-0.287831	14.024	0.00806772	0.180764
OFAS019481	Scaffold7183;Scaffold7183;Scaffold7183	17;480;2322	114;641;2577	-;-;-	516	37.1032	47.4378	30.5487	15.5966	19.742	7.41757	1.42819	3.78133	14.9393	0.00802945	0.180764
OFAS005193	Scaffold192;Scaffold192;Scaffold192;Scaffold192;Scaffold192;Scaffold192;Scaffold192;Scaffold192;Scaffold192;Scaffold192;Scaffold192;Scaffold192;Scaffold192;Scaffold192;Scaffold192;Scaffold192;Scaffold192;Scaffold192;Scaffold192;Scaffold192	248002;250610;252155;255088;257107;257319;260410;261774;265630;265893;268929;269159;271801;273986;274924;275198;276905;279675;281052;282079	248059;250680;252252;255192;257129;257540;260550;262244;265674;266447;269049;269268;271929;274059;275115;275345;277109;279856;281215;282507	+;+;+;+;+;+;+;+;+;+;+;+;+;+;+;+;+;+;+;+	3543	1.65597	1.98146	2.14707	2.92901	4.24041	4.19651	-0.974654	3.3569	25.5507	0.00809094	0.180972
OFAS019040	Scaffold5635;Scaffold5635;Scaffold5635;Scaffold5635	12431;18511;19054;19897	12487;18789;19185;19934	-;-;-;-	506	52.605	52.3042	79.8183	89.1508	137.449	110.99	-0.87114	5.46466	14.4763	0.00815635	0.182121
OFAS008236	Scaffold718;Scaffold718;Scaffold718;Scaffold718;Scaffold718;Scaffold718;Scaffold718;Scaffold718;Scaffold718;Scaffold718	71792;81408;82216;83420;85549;86227;87630;89073;89326;91188	72064;81560;82319;83574;85717;86356;87816;89201;89504;96028	+;+;+;+;+;+;+;+;+;+	6320	1.82736	1.12064	2.76715	0.860099	0.46384	0.745368	1.46048	3.05821	14.3597	0.00817888	0.18231
OFAS001317	Scaffold48;Scaffold48;Scaffold48	613151;613919;615899	613246;614124;615923	-;-;-	327	71.7688	76.3758	70.2693	128.453	115.197	120.649	-0.737682	4.99487	69.7941	0.00832727	0.185001
OFAS004730	Scaffold284;Scaffold284;Scaffold284;Scaffold284;Scaffold284	411043;419138;439807;451420;455335	411192;419264;439978;451673;456084	+;+;+;+;+	1453	22.6549	26.0393	28.1202	74.0448	37.526	44.9331	-1.02721	5.82338	14.9748	0.00832813	0.185001
OFAS014836	Scaffold2015;Scaffold2015;Scaffold2015;Scaffold2015;Scaffold2015;Scaffold2015;Scaffold2015;Scaffold2015	107425;117086;120208;125335;126221;132105;133508;134885	110341;117157;120308;125470;126348;132242;133654;135076	-;-;-;-;-;-;-;-	3831	13.735	16.2979	10.7676	8.03432	8.87628	8.43452	0.68742	5.4059	19.6631	0.00836408	0.185166
OFAS015159	Scaffold2065;Scaffold2065;Scaffold2065;Scaffold2065;Scaffold2065;Scaffold2065	169050;169656;169901;173079;174868;177540	169581;169819;170080;173203;174936;177740	+;+;+;+;+;+	1271	38.1924	36.6112	42.7596	67.8736	62.0429	55.7685	-0.659689	6.00816	40.0106	0.00835582	0.185166
OFAS010218	Scaffold1108;Scaffold1108;Scaffold1108	277680;288487;288751	281745;288605;288827	-;-;-	4262	6.14402	9.97058	7.82026	39.3392	61.9378	15.1113	-2.28141	6.64073	16.9562	0.00837949	0.185191
OFAS002122	Scaffold71;Scaffold71;Scaffold71;Scaffold71;Scaffold71;Scaffold71;Scaffold71;Scaffold71;Scaffold71;Scaffold71;Scaffold71;Scaffold71;Scaffold71;Scaffold71;Scaffold71	139812;146109;148027;149345;153660;154766;160192;163800;165698;168755;175843;177858;178051;184497;184795	139965;146309;148221;149530;153800;154909;160356;163995;165842;168918;175946;177959;178230;184599;184836	+;+;+;+;+;+;+;+;+;+;+;+;+;+;+	2222	2.25134	1.59371	3.35294	3.87606	6.20068	6.29387	-1.18909	3.14329	13.8331	0.00839599	0.18524
OFAS004199	Scaffold137	189953	190447	+	495	3.86773	4.64381	0.792156	0	0.296108	0.446092	3.58685	0.0133766	13.7724	0.00841811	0.185256
OFAS008057	Scaffold654;Scaffold654;Scaffold654;Scaffold654;Scaffold654	215295;215456;216281;216499;218975	215300;216236;216390;216621;219040	+;+;+;+;+	1086	0.568683	0.972516	1.29984	0	0	0.203329	3.66133	-0.530916	13.7476	0.00845383	0.185256
OFAS008201	Scaffold777;Scaffold777;Scaffold777;Scaffold777;Scaffold777;Scaffold777;Scaffold777;Scaffold777;Scaffold777	229569;232307;235737;240184;240367;242470;243234;244545;246787	229664;232408;235934;240282;240537;242625;243495;244796;248143	+;+;+;+;+;+;+;+;+	2693	22.0387	20.186	26.0926	6.84194	14.3961	6.80567	1.28413	5.43953	15.2816	0.00843323	0.185256
OFAS011268	Scaffold1051;Scaffold1051;Scaffold1051;Scaffold1051	306939;309026;310241;310435	306998;309031;310318;310576	+;+;+;+	286	17.4912	29.1083	74.3103	9.37978	5.63744	9.26498	2.30626	2.81246	15.1176	0.00845157	0.185256
OFAS018154	Scaffold3093;Scaffold3093;Scaffold3093;Scaffold3093;Scaffold3093;Scaffold3093;Scaffold3093;Scaffold3093;Scaffold3093	44182;46035;48148;49170;49537;50081;51169;52393;54049	44975;46164;48246;49323;49662;50218;51323;52505;54255	-;-;-;-;-;-;-;-;-	1916	4.22256	1.97794	3.68377	7.33217	7.84122	5.76241	-1.08315	3.31644	13.735	0.00847198	0.185341
OFAS018874	Scaffold4697;Scaffold4697	13855;14441	14282;14534	-;-	522	2.48456	1.30918	3.00473	0.811439	0.421188	0.564024	1.87909	-0.170433	13.7114	0.00850605	0.185773
OFAS001322	Scaffold48;Scaffold48;Scaffold48;Scaffold48;Scaffold48;Scaffold48;Scaffold48;Scaffold48;Scaffold48	704607;708167;708430;711083;713386;713690;715579;720050;726547	704793;708280;708601;711250;713571;713781;715761;720299;728928	+;+;+;+;+;+;+;+;+	3734	87.1803	72.6585	88.2106	166.373	126.004	116.972	-0.722731	8.67683	21.9178	0.00853006	0.185984
OFAS014816	Scaffold1614;Scaffold1614;Scaffold1614;Scaffold1614;Scaffold1614;Scaffold1614;Scaffold1614;Scaffold1614	67417;70717;71167;71537;72109;73966;76385;79476	69696;70920;71454;71577;72343;74184;76585;79479	-;-;-;-;-;-;-;-	3472	159.769	120.191	200.666	44.9963	93.677	55.9246	1.30435	8.61054	15.5046	0.00854848	0.186073
OFAS001771	Scaffold41;Scaffold41;Scaffold41;Scaffold41;Scaffold41;Scaffold41;Scaffold41;Scaffold41;Scaffold41;Scaffold41;Scaffold41;Scaffold41;Scaffold41;Scaffold41;Scaffold41	72348;73981;86340;86630;88919;90679;94511;97916;99544;103746;107439;109583;112505;116581;119438	72719;78268;86554;86708;89109;90984;94693;98122;99764;103941;107616;109825;112779;116845;119998	-;-;-;-;-;-;-;-;-;-;-;-;-;-;-	7780	0.381032	0.351359	0.453606	0.0816654	0.178978	0.170295	1.45373	1.16473	17.3967	0.00857256	0.186284
OFAS018847	Scaffold4237;Scaffold4237;Scaffold4237	8585;9064;9433	8591;9143;9675	+;+;+	330	0.748593	8.84834	8.79293	0.213925	0.666243	0.223046	3.9625	0.277013	13.8055	0.0085895	0.18634
OFAS010848	Scaffold1025;Scaffold1025;Scaffold1025;Scaffold1025;Scaffold1025;Scaffold1025;Scaffold1025;Scaffold1025;Scaffold1025;Scaffold1025	295598;299886;301406;302785;303130;308416;309567;311741;315638;322203	299065;299967;301587;302856;303269;308605;309643;311861;315737;322261	-;-;-;-;-;-;-;-;-;-	4491	12.4591	10.1538	7.35165	14.9647	16.6776	17.1106	-0.701048	5.88404	13.7938	0.00861684	0.186621
OFAS001558	Scaffold112;Scaffold112	958878;964745	962607;965034	-;-	4020	0.0460888	0	0.0780332	0.298537	0.255227	0.329575	-2.83227	-0.326878	13.5156	0.00879671	0.189883
OFAS003330	Scaffold119;Scaffold119;Scaffold119;Scaffold119	612965;617103;622280;622831	613216;617139;622323;622947	+;+;+;+	450	3.29381	0	2.96266	26.3555	25.0803	29.6056	-3.70019	2.73267	15.8084	0.00878393	0.189883
OFAS007024	Scaffold560;Scaffold560;Scaffold560;Scaffold560;Scaffold560;Scaffold560;Scaffold560;Scaffold560;Scaffold560;Scaffold560;Scaffold560;Scaffold560;Scaffold560;Scaffold560	98062;102413;103697;104277;105873;106791;109104;111082;114863;115797;117120;119459;123023;129029	101921;102596;103783;104473;106020;106975;109251;111317;115050;116030;117292;119614;123287;129150	-;-;-;-;-;-;-;-;-;-;-;-;-;-	6183	16.7308	11.3341	14.6877	24.6621	35.8077	20.6185	-0.923453	6.99706	14.4365	0.00881554	0.189973
OFAS002611	Scaffold140;Scaffold140;Scaffold140;Scaffold140;Scaffold140;Scaffold140	283228;299252;301079;303587;306412;307077	283239;299451;301363;303707;306568;307434	-;-;-;-;-;-	1133	0.163528	0.329002	0.138435	0.560774	1.16431	0.909507	-2.0003	-0.422462	13.4569	0.00888635	0.191182
OFAS003917	Scaffold263;Scaffold263;Scaffold263;Scaffold263;Scaffold263;Scaffold263;Scaffold263;Scaffold263	626440;631253;631529;632484;636754;638100;641021;644771	626769;631426;631695;632533;636941;638304;641143;644945	+;+;+;+;+;+;+;+	1412	2.97423	4.09191	4.27663	6.09958	8.09683	9.07032	-1.03676	3.04651	22.7832	0.00895882	0.191752
OFAS012355	Scaffold687;Scaffold687;Scaffold687;Scaffold687;Scaffold687	75498;81777;83779;86794;88744	76397;81979;84111;86874;91129	+;+;+;+;+	3903	0.221528	0.159177	0.361676	0.813934	1.25806	0.452606	-1.77173	1.16373	13.4015	0.00897199	0.191752
OFAS014953	Scaffold2183;Scaffold2183;Scaffold2183;Scaffold2183;Scaffold2183;Scaffold2183;Scaffold2183;Scaffold2183;Scaffold2183	148950;149208;150901;152296;153938;157000;157431;162889;166036	149064;149326;151068;152394;154126;157200;157532;163018;166088	-;-;-;-;-;-;-;-;-	1176	81.1374	125.521	66.4198	43.3416	52.41	49.1327	0.914799	6.35918	14.3155	0.00893373	0.191752
OFAS017837	Scaffold3006;Scaffold3006;Scaffold3006;Scaffold3006	9290;14351;16635;20192	9406;14478;16809;20287	-;-;-;-	516	65.3496	79.3439	96.2055	38.3075	51.1303	56.4877	0.722509	5.06191	13.7047	0.00896634	0.191752
OFAS009500	Scaffold967;Scaffold967;Scaffold967	24900;27821;30640	25927;27855;33592	+;+;+	4016	11.1953	9.76143	10.0568	12.4807	20.5663	16.1286	-0.664709	5.74952	13.3992	0.00904292	0.19295
OFAS016204	Scaffold1931;Scaffold1931	58829;59665	58843;60379	+;+	730	3.29945	6.97861	6.12347	2.03082	1.60628	2.62155	1.38371	1.53825	14.8377	0.00911982	0.194272
OFAS009769	Scaffold932;Scaffold932	14432;17685	14657;17824	+;+	366	29.5296	34.4582	41.783	64.4229	66.2784	57.3155	-0.831077	4.17315	29.568	0.00918632	0.195367
OFAS002170	Scaffold70;Scaffold70;Scaffold70;Scaffold70	657585;657945;658070;658313	657717;658015;658107;658343	-;-;-;-	273	4.75069	3.86869	2.87265	8.79207	10.2011	12.6719	-1.44666	1.06424	23.1128	0.00929975	0.197456
OFAS011726	Scaffold888;Scaffold888;Scaffold888	8588;18542;30764	8686;18710;30792	+;+;+	297	10.1892	14.6426	15.051	30.1872	29.364	27.7568	-1.13062	2.68162	34.4409	0.00933985	0.19766
OFAS013738	Scaffold1457;Scaffold1457;Scaffold1457;Scaffold1457;Scaffold1457	47693;47864;54449;57178;58398	47777;47983;54651;57313;59153	+;+;+;+;+	1300	3.23047	3.91876	3.80052	0.977472	1.35299	1.98168	1.34122	1.78981	20.6732	0.00933515	0.19766
OFAS014208	Scaffold1328;Scaffold1328;Scaffold1328;Scaffold1328;Scaffold1328;Scaffold1328	175351;181512;183087;185324;190962;202566	177764;181674;183220;185471;191054;202581	-;-;-;-;-;-	2968	3.59983	9.10548	6.81713	14.1048	15.8031	22.642	-1.42847	5.16042	14.6953	0.00938672	0.197685
OFAS015266	Scaffold2131;Scaffold2131;Scaffold2131;Scaffold2131;Scaffold2131;Scaffold2131;Scaffold2131;Scaffold2131;Scaffold2131;Scaffold2131;Scaffold2131;Scaffold2131;Scaffold2131;Scaffold2131;Scaffold2131;Scaffold2131;Scaffold2131;Scaffold2131;Scaffold2131;Scaffold2131	108251;108339;109672;114259;121747;121954;123046;123135;124802;126013;127716;129816;130810;134056;134894;135888;138133;138369;139487;139746	108317;108358;109892;114451;121884;122044;123067;123195;125098;126247;127851;129924;130994;134149;135035;136081;138277;138547;139637;139768	+;+;+;+;+;+;+;+;+;+;+;+;+;+;+;+;+;+;+;+	2703	34.2724	33.0285	41.3732	26.3785	25.405	17.3189	0.652793	6.32607	13.2358	0.00938236	0.197685
OFAS017860	Scaffold3534;Scaffold3534;Scaffold3534;Scaffold3534	57108;64043;65756;69599	57277;64133;65887;69776	+;+;+;+	571	1.73055	1.30564	0.961408	4.20357	3.97879	3.35155	-1.50806	0.685742	21.8304	0.00937021	0.197685
OFAS016712	Scaffold2173;Scaffold2173;Scaffold2173	10075;11294;12732	10088;11485;14036	+;+;+	1511	397.407	432.666	289.715	201.04	229.512	250.871	0.716656	8.82582	18.7353	0.00940818	0.197816
OFAS000313	Scaffold10;Scaffold10;Scaffold10;Scaffold10;Scaffold10;Scaffold10;Scaffold10;Scaffold10;Scaffold10;Scaffold10;Scaffold10;Scaffold10;Scaffold10;Scaffold10;Scaffold10;Scaffold10;Scaffold10;Scaffold10;Scaffold10;Scaffold10;Scaffold10;Scaffold10;Scaffold10;Scaffold10;Scaffold10;Scaffold10;Scaffold10;Scaffold10;Scaffold10;Scaffold10	231286;236414;241156;243036;244400;244661;245785;251851;253864;254265;258549;259642;262195;262780;263384;265086;268694;269718;271971;272656;279099;285588;290283;290507;291930;292465;293597;301657;301832;302080	231367;236554;241338;243071;244582;244842;245875;251982;254046;254396;258731;259773;262377;262911;263572;265226;268876;269855;272153;272706;279239;285887;290414;290689;292070;292653;293734;301757;301916;302087	+;+;+;+;+;+;+;+;+;+;+;+;+;+;+;+;+;+;+;+;+;+;+;+;+;+;+;+;+;+	4278	1.03942	0.377581	1.06324	2.04624	3.15212	1.99584	-1.53849	2.80903	13.4829	0.00944818	0.198267
OFAS001069	Scaffold23;Scaffold23;Scaffold23;Scaffold23;Scaffold23	279287;281707;284118;285131;291177	279310;281895;284240;285382;298635	+;+;+;+;+	8047	0.0920973	0.0926456	0.233896	0.333369	0.591977	0.38417	-1.65742	1.27926	13.0927	0.00947016	0.198267
OFAS001207	Scaffold73;Scaffold73;Scaffold73;Scaffold73;Scaffold73;Scaffold73;Scaffold73	675135;691693;693186;695982;696800;696974;702087	676196;691722;693533;696207;696901;697164;702392	-;-;-;-;-;-;-	2265	0.3272	0.109716	0.415488	0.654525	3.10619	1.42986	-2.60844	1.25529	13.3936	0.00947551	0.198267
OFAS007277	Scaffold426;Scaffold426;Scaffold426;Scaffold426	250304;252964;253853;254188	250573;253084;254046;254584	-;-;-;-	982	288.67	247.241	324.315	185.043	169.933	176.667	0.694153	7.83254	38.9213	0.00953318	0.199153
OFAS013344	Scaffold1762;Scaffold1762;Scaffold1762;Scaffold1762	27627;31712;34484;35111	28001;31867;34828;36711	-;-;-;-	2477	7.82895	6.49608	8.01014	3.33453	5.35523	3.56585	0.865176	3.85069	17.3079	0.00955113	0.199207
OFAS001754	Scaffold87;Scaffold87;Scaffold87;Scaffold87;Scaffold87;Scaffold87	890933;893587;897234;897619;899352;900515	891091;893688;897407;897840;900461;908337	+;+;+;+;+;+	9590	7.54116	12.0885	5.98602	19.3603	17.0875	15.3274	-1.0146	6.95222	14.1926	0.00959072	0.199712
OFAS005587	Scaffold271;Scaffold271;Scaffold271;Scaffold271;Scaffold271;Scaffold271;Scaffold271;Scaffold271;Scaffold271;Scaffold271;Scaffold271	280972;282888;283110;285153;286090;288679;290917;293691;300647;302971;307120	280973;282980;283238;285319;286301;288816;291037;293937;300812;303097;307229	-;-;-;-;-;-;-;-;-;-;-	1512	47.2995	49.2247	51.8155	31.2356	30.73	32.7134	0.647587	5.93987	77.6942	0.00962988	0.200206
OFAS006913	Scaffold393;Scaffold393;Scaffold393	78697;80124;90261	79317;80437;90312	-;-;-	987	4.56778	13.7849	3.73445	1.1444	1.93055	0.522022	2.61278	2.14539	14.0001	0.00971329	0.201427
OFAS014805	Scaffold1272;Scaffold1272;Scaffold1272	30864;31328;34294	31024;32545;34329	-;-;-	1415	0.654688	1.14155	0.886766	0.349234	0.0517927	0.104036	2.35591	-0.145378	12.9459	0.00971966	0.201427
OFAS016078	Scaffold1666;Scaffold1666;Scaffold1666	47802;48057;54698	47813;48064;55000	-;-;-	323	74.952	34.0446	85.2217	25.7902	12.9329	24.8389	1.60828	3.80913	14.0835	0.00977655	0.20196
OFAS017298	Scaffold2681;Scaffold2681;Scaffold2681	110686;111742;116767	110734;112023;116936	-;-;-	501	390.4	366.187	437.042	252.226	260.819	231.1	0.681579	7.33939	52.2644	0.00977082	0.20196
OFAS000349	Scaffold12;Scaffold12;Scaffold12;Scaffold12;Scaffold12;Scaffold12;Scaffold12;Scaffold12;Scaffold12;Scaffold12	632199;636574;638679;644567;645175;646042;647250;652358;656275;676148	634596;636584;638877;644664;645263;646194;647337;652479;656394;676346	-;-;-;-;-;-;-;-;-;-	3477	20.1955	29.7858	85.235	7.20773	8.74719	9.61079	2.40181	6.54325	15.8541	0.00981031	0.202015
OFAS014188	Scaffold1539;Scaffold1539;Scaffold1539;Scaffold1539;Scaffold1539;Scaffold1539;Scaffold1539;Scaffold1539;Scaffold1539;Scaffold1539;Scaffold1539;Scaffold1539;Scaffold1539;Scaffold1539	18534;20309;21669;25120;27450;30859;32301;33514;33824;34667;36934;37259;39381;39988	18550;20543;21867;25332;27668;31014;32477;33621;34046;34832;37153;37447;39553;41315	+;+;+;+;+;+;+;+;+;+;+;+;+;+	3623	1.1762	0.943131	0.822547	0.409191	0.465248	0.243793	1.39111	1.38599	19.659	0.00980933	0.202015
OFAS013006	Scaffold1194;Scaffold1194	29425;47643	30217;47827	+;+	978	2.52593	4.19259	3.12731	15.1585	5.91989	6.84874	-1.50158	2.65162	13.1054	0.00984287	0.202364
OFAS005963	Scaffold490;Scaffold490;Scaffold490;Scaffold490;Scaffold490;Scaffold490	70461;73462;73991;74919;75946;76783	70592;73482;74111;75097;76115;76834	-;-;-;-;-;-	675	51.786	47.4003	97.8259	25.2051	30.2918	33.8038	1.1398	5.01485	13.7779	0.00992127	0.202448
OFAS012165	Scaffold1183;Scaffold1183;Scaffold1183;Scaffold1183;Scaffold1183;Scaffold1183;Scaffold1183;Scaffold1183;Scaffold1183;Scaffold1183	223304;225648;227948;230444;231214;232215;237035;237513;244876;245986	224593;225829;228145;230563;231414;232412;237396;237522;244988;245995	-;-;-;-;-;-;-;-;-;-	2684	3.81967	6.29599	14.288	2.18308	2.37554	1.64542	1.97042	3.78644	14.4333	0.00991129	0.202448
OFAS017230	Scaffold2590;Scaffold2590;Scaffold2590;Scaffold2590;Scaffold2590;Scaffold2590;Scaffold2590;Scaffold2590;Scaffold2590;Scaffold2590	93181;94133;94943;95524;96510;98711;103191;103834;110505;112714	93375;94426;95101;95678;96677;98928;103495;104063;110694;112956	-;-;-;-;-;-;-;-;-;-	2157	0.0858956	0.115209	0.145431	0.229099	0.54362	0.784848	-2.14379	-0.307571	12.8287	0.00992499	0.202448
OFAS017237	Scaffold2553;Scaffold2553;Scaffold2553	96656;97642;98290	96852;97823;98339	-;-;-	429	92.8544	93.9864	132.717	71.7471	69.8701	55.7615	0.694012	5.21319	15.416	0.00990009	0.202448
OFAS019503	Scaffold9046;Scaffold9046	6245;7005	6920;7405	+;+	1077	0.516091	1.32675	1.45633	0.262192	0.340235	0.205028	1.98984	-0.188697	12.8633	0.00986383	0.202448
OFAS013783	Scaffold1398;Scaffold1398;Scaffold1398;Scaffold1398;Scaffold1398;Scaffold1398	210070;212856;213069;213244;214815;216201	210894;212972;213171;213352;214954;216385	+;+;+;+;+;+	1479	189.202	197.259	213.159	126.298	118.626	126.706	0.690116	7.90424	80.4212	0.0101149	0.205997
OFAS010713	Scaffold881;Scaffold881;Scaffold881;Scaffold881	118408;125400;128949;130622	118429;125503;129320;131725	+;+;+;+	1602	2.39017	1.27976	1.4686	4.27449	4.11723	3.58377	-1.2156	2.23175	20.0788	0.0101321	0.206025
OFAS001574	Scaffold79;Scaffold79;Scaffold79;Scaffold79;Scaffold79;Scaffold79	540391;542313;543383;545768;546574;547456	540988;542558;543601;545886;546765;547493	-;-;-;-;-;-	1412	2.01198	0.131997	1.11081	0.0499966	0.0519028	0.104257	3.86957	-0.0440222	12.6768	0.0101997	0.20675
OFAS017743	Scaffold3026;Scaffold3026;Scaffold3026;Scaffold3026;Scaffold3026;Scaffold3026	26702;28820;30508;35190;35484;37150	27230;29278;30706;35261;35586;38147	+;+;+;+;+;+	2360	12.5088	13.9522	12.4281	23.0631	17.5143	21.6449	-0.677764	5.31834	29.9174	0.0101968	0.20675
OFAS013996	Scaffold1177;Scaffold1177;Scaffold1177;Scaffold1177	143016;143256;148731;150686	143185;143301;148955;150697	+;+;+;+	453	41.9906	42.5149	86.3869	129.035	135.411	112.439	-1.14397	5.37368	13.8131	0.010281	0.207749
OFAS017278	Scaffold2302;Scaffold2302;Scaffold2302;Scaffold2302;Scaffold2302;Scaffold2302;Scaffold2302	15294;15654;16611;16941;19255;23968;26859	15296;15944;16847;17180;19559;24099;28669	+;+;+;+;+;+;+	3019	2.2707	1.97554	1.16895	0.982112	0.558329	0.707038	1.2676	2.01099	14.4556	0.0102687	0.207749
OFAS007049	Scaffold635;Scaffold635;Scaffold635;Scaffold635	404470;405390;406543;407573	404497;405627;406643;410651	+;+;+;+	3446	17.8682	23.0766	26.1715	34.8059	33.9424	36.888	-0.654688	6.63427	21.1605	0.0102985	0.20778
OFAS015407	Scaffold1825;Scaffold1825;Scaffold1825;Scaffold1825;Scaffold1825;Scaffold1825;Scaffold1825;Scaffold1825;Scaffold1825;Scaffold1825;Scaffold1825	65335;72403;74057;75112;75535;75741;84398;84644;88723;91506;93762	65694;72630;74276;75329;75646;75895;84538;84739;88881;91688;95231	+;+;+;+;+;+;+;+;+;+;+	3342	130.984	107.299	154.336	84.8748	78.769	78.01	0.700106	8.46528	26.1976	0.0103193	0.207876
OFAS018363	Scaffold4041;Scaffold4041	1304;2768	2176;2776	-;-	882	15.4047	70.6497	595.733	36776	24319.7	10311.5	-6.71149	13.3714	15.558	0.0103705	0.208584
OFAS010072	Scaffold611;Scaffold611;Scaffold611;Scaffold611;Scaffold611	182361;191189;191791;202720;212993	183054;191266;191972;202811;213105	-;-;-;-;-	1159	51.5812	67.5406	62.7929	38.6781	35.0942	42.8675	0.641016	5.85344	24.9392	0.010389	0.208625
OFAS016900	Scaffold2309;Scaffold2309;Scaffold2309;Scaffold2309;Scaffold2309;Scaffold2309;Scaffold2309;Scaffold2309	98327;101888;106876;108600;112910;118209;118852;121629	100328;102110;107028;108752;113043;118360;118984;121713	-;-;-;-;-;-;-;-	3035	10.7646	12.2206	9.17308	18.5385	14.9713	17.607	-0.667801	5.40114	24.0302	0.0104047	0.208625
OFAS003001	Scaffold168;Scaffold168;Scaffold168;Scaffold168;Scaffold168;Scaffold168;Scaffold168;Scaffold168;Scaffold168;Scaffold168;Scaffold168;Scaffold168	48470;48625;48775;53358;53645;54877;56023;56580;62295;76718;85798;101850	48560;48691;48921;53507;53772;55076;56240;56752;62381;76827;86020;101895	-;-;-;-;-;-;-;-;-;-;-;-	1640	2.56074	2.84116	4.87755	6.80124	7.28398	6.46289	-1.00345	3.09377	15.0185	0.0104464	0.208815
OFAS010705	Scaffold1060	288391	289086	-	696	18.368	33.2949	33.1271	13.693	14.1098	17.661	0.89786	3.93075	12.5479	0.0104408	0.208815
OFAS005581	Scaffold271;Scaffold271	158836;160060	159889;160073	-;-	1068	5.43571	4.36282	2.64349	1.45421	2.26448	1.03378	1.38764	1.6934	12.5062	0.0105204	0.209965
OFAS012864	Scaffold1136;Scaffold1136;Scaffold1136;Scaffold1136;Scaffold1136;Scaffold1136;Scaffold1136;Scaffold1136;Scaffold1136	135234;142205;143786;144959;149347;152779;154641;157036;157921	136711;142345;143964;145082;149593;152942;154843;157149;158454	-;-;-;-;-;-;-;-;-	3184	10.222	7.82436	9.35958	17.8483	12.4523	13.7085	-0.683387	5.24894	16.6915	0.0105363	0.209965
OFAS005900	Scaffold637;Scaffold637;Scaffold637	326070;327341;333627	326443;327451;336129	+;+;+	2988	0.227359	0.10396	0.81363	2.81152	1.815	1.97069	-2.55474	1.98464	13.3367	0.0105647	0.210209
OFAS011500	Scaffold1032;Scaffold1032;Scaffold1032	298297;300892;306107	298432;301015;306638	-;-;-	792	25.265	19.3753	13.4666	11.9441	10.7339	8.36422	0.905319	3.57782	12.4404	0.0106474	0.211251
OFAS015666	Scaffold2352;Scaffold2352	39879;43665	40028;44301	+;+	787	2.98201	3.23658	4.08559	9.05986	7.63597	7.20152	-1.21448	2.20352	35.6336	0.0106497	0.211251
OFAS007228	Scaffold338;Scaffold338;Scaffold338;Scaffold338;Scaffold338;Scaffold338;Scaffold338	332525;336070;336751;337801;339412;351114;351441	332902;336091;337171;338309;339589;351375;351451	-;-;-;-;-;-;-	1781	0.346766	0.453479	0.1321	1.18914	1.02873	0.785232	-1.64815	0.380884	12.3995	0.0107275	0.21247
OFAS000093	Scaffold3;Scaffold3;Scaffold3;Scaffold3;Scaffold3	134766;139511;145871;147147;149868	134896;139740;146041;147303;149903	-;-;-;-;-	725	0.340739	0.856919	0.649021	1.36322	2.22387	2.13201	-1.61413	0.0569807	12.3518	0.0108219	0.213039
OFAS011124	Scaffold727;Scaffold727	339033;342337	339039;344244	-;-	1915	16.0283	13.3013	5.36473	3.94448	4.78373	3.3055	1.52908	3.91791	13.4524	0.0107773	0.213039
OFAS013997	Scaffold1177;Scaffold1177;Scaffold1177;Scaffold1177;Scaffold1177;Scaffold1177;Scaffold1177;Scaffold1177;Scaffold1177;Scaffold1177;Scaffold1177;Scaffold1177;Scaffold1177;Scaffold1177;Scaffold1177;Scaffold1177;Scaffold1177	164734;168144;168753;170855;172544;173390;173638;175765;177198;178235;182892;183116;183261;183972;184257;184893;185965	165003;168298;168860;170948;172708;173515;173780;175972;177356;178412;183007;183186;183349;184148;184343;185090;187922	+;+;+;+;+;+;+;+;+;+;+;+;+;+;+;+;+	4302	88.7049	69.9683	152.289	215.658	231.189	206.392	-1.071	9.43345	13.5656	0.0108175	0.213039
OFAS017286	Scaffold3007;Scaffold3007;Scaffold3007;Scaffold3007	24973;27383;35577;36803	24982;27670;35848;40547	+;+;+;+	4315	41.2203	36.2393	38.3121	22.8391	24.3044	25.8258	0.665904	7.08626	61.5277	0.0108189	0.213039
OFAS004208	Scaffold137;Scaffold137;Scaffold137	661024;669697;680310	661626;669712;680505	-;-;-	815	98.2081	45.5087	82.8498	10.7409	1.16899	12.1019	3.2353	5.09622	15.1374	0.0109571	0.215373
OFAS015777	Scaffold1889;Scaffold1889;Scaffold1889;Scaffold1889	64181;71452;73713;75255	64372;71585;73947;75507	+;+;+;+	814	1.44155	2.13703	0.0963432	0	0.0900328	0	4.96239	-0.542472	12.2548	0.0110172	0.2159
OFAS017128	Scaffold2462;Scaffold2462;Scaffold2462;Scaffold2462;Scaffold2462;Scaffold2462;Scaffold2462	40578;41019;41188;41901;45000;47003;47181	40798;41113;41269;42056;45181;47097;47308	+;+;+;+;+;+;+	959	376.543	406.965	482.153	274.283	250.963	258.347	0.691636	8.35615	41.3639	0.0110039	0.2159
OFAS003921	Scaffold263;Scaffold263;Scaffold263;Scaffold263;Scaffold263;Scaffold263;Scaffold263;Scaffold263;Scaffold263	713706;718442;718664;721731;722108;724105;727217;728818;733324	715573;718589;718763;721851;722301;724280;727295;728922;733618	-;-;-;-;-;-;-;-;-	3086	13.7487	11.0926	19.7964	9.56215	7.43316	8.72958	0.793699	5.18271	12.4732	0.0110497	0.216211
OFAS008795	Scaffold696;Scaffold696;Scaffold696;Scaffold696;Scaffold696;Scaffold696;Scaffold696;Scaffold696;Scaffold696;Scaffold696;Scaffold696;Scaffold696;Scaffold696;Scaffold696;Scaffold696;Scaffold696;Scaffold696	191899;194824;197116;198100;198978;199661;200030;202858;203918;204972;207138;207728;209153;210452;213038;213373;213563	192726;194925;197246;198274;199072;199917;200037;202996;204166;205106;207220;207839;209398;210673;213290;213486;213843	-;-;-;-;-;-;-;-;-;-;-;-;-;-;-;-;-	3430	1.78255	0.561494	1.18893	3.16958	2.8631	3.06867	-1.36332	2.87638	12.4234	0.0111439	0.217725
OFAS009532	Scaffold501;Scaffold501	100361;100906	100576;100911	-;-	222	10.015	17.9104	13.4238	2.22597	7.26265	3.6471	1.64836	1.11789	12.1713	0.0111889	0.218277
OFAS001528	Scaffold112;Scaffold112	86355;95544	87686;95654	-;-	1443	12.5401	12.787	12.9347	8.2679	6.85635	6.17202	0.844402	3.85558	38.6909	0.0113138	0.220129
OFAS018326	Scaffold3359;Scaffold3359;Scaffold3359	44671;49112;50310	45938;49360;51597	-;-;-	2805	603.41	554.068	485.694	370.367	282.853	338.033	0.729161	10.2665	30.9807	0.0113178	0.220129
OFAS008749	Scaffold725;Scaffold725	77027;80004	78042;80178	-;-	1191	44.5432	26.3947	25.6802	14.8777	15.568	20.8888	0.912994	4.88438	12.4732	0.0113462	0.22035
OFAS002014	Scaffold57;Scaffold57;Scaffold57;Scaffold57;Scaffold57;Scaffold57;Scaffold57;Scaffold57;Scaffold57;Scaffold57	628970;631154;634632;635744;636148;637142;638078;641272;641916;643686	629728;631289;634638;635922;636307;637335;638230;641410;642035;643970	-;-;-;-;-;-;-;-;-;-	2132	5.61972	4.86639	2.09669	1.15893	2.06248	1.41548	1.44186	2.65712	12.263	0.0114282	0.221611
OFAS002844	Scaffold157;Scaffold157;Scaffold157;Scaffold157;Scaffold157;Scaffold157;Scaffold157;Scaffold157	379190;380274;382513;384263;384925;388718;390058;390246	379369;380472;382715;384407;385103;388942;390165;390353	-;-;-;-;-;-;-;-	1347	5.36436	4.75059	5.93852	2.56805	2.28511	2.34968	1.1531	2.42471	48.0329	0.0115901	0.224082
OFAS018598	Scaffold4314;Scaffold4314;Scaffold4314;Scaffold4314	10879;15839;16075;19720	12188;15980;16192;19898	-;-;-;-	1749	6.21474	1.59846	3.76648	12.7144	10.7269	14.6874	-1.71745	3.86836	13.2133	0.0115901	0.224082
OFAS011839	Scaffold1109;Scaffold1109;Scaffold1109;Scaffold1109;Scaffold1109	107412;117381;118121;123129;126785	107848;117692;118251;123199;126790	+;+;+;+;+	957	32.8478	14.8662	31.4677	149.231	48.4749	122.675	-2.01753	5.9964	14.3673	0.0116103	0.224137
OFAS001049	Scaffold36;Scaffold36;Scaffold36;Scaffold36;Scaffold36	515964;519853;522294;523347;533048	518372;521635;522464;528928;533080	-;-;-;-;-	9978	0.804636	0.529241	1.46189	2.4975	2.79838	1.91795	-1.37297	4.06599	12.8504	0.0116798	0.225144
OFAS004054	Scaffold228;Scaffold228;Scaffold228;Scaffold228;Scaffold228;Scaffold228;Scaffold228;Scaffold228;Scaffold228;Scaffold228;Scaffold228;Scaffold228;Scaffold228;Scaffold228;Scaffold228;Scaffold228	399591;403076;404128;407388;413665;413884;414219;415589;416805;423675;424043;426253;427777;429330;432190;435202	399775;403098;404252;407590;413801;414135;414494;415878;416961;423822;424134;426438;427959;429550;432450;435513	+;+;+;+;+;+;+;+;+;+;+;+;+;+;+;+	3051	6.55847	3.35985	5.21795	3.16996	2.49814	2.48487	0.891444	3.58428	11.9056	0.0117595	0.226344
OFAS003331	Scaffold119;Scaffold119;Scaffold119;Scaffold119;Scaffold119;Scaffold119;Scaffold119;Scaffold119;Scaffold119	629211;644295;645442;647366;647671;648841;652001;659964;663729	629543;644319;645502;647498;647710;648941;652235;660143;664176	+;+;+;+;+;+;+;+;+	1556	42.3898	4.19235	41.0261	288.778	280.948	319.965	-3.3452	7.98607	14.589	0.0117935	0.226663
OFAS005643	Scaffold281;Scaffold281;Scaffold281;Scaffold281;Scaffold281	164339;168587;170117;173363;176688	164732;168775;170287;173572;176953	+;+;+;+;+	1230	26.0091	26.2144	29.3291	46.2025	42.6016	39.4954	-0.654008	5.43113	46.3654	0.0118438	0.227292
OFAS010370	Scaffold598;Scaffold598;Scaffold598;Scaffold598;Scaffold598	365677;366687;369760;373180;374107	365768;366934;369948;373377;374178	+;+;+;+;+	799	4.32854	0.311022	10.8949	0.0883544	0.183446	0.184243	4.98839	1.15667	12.9941	0.0120072	0.230089
OFAS008805	Scaffold696;Scaffold696;Scaffold696;Scaffold696;Scaffold696;Scaffold696;Scaffold696;Scaffold696;Scaffold696;Scaffold696;Scaffold696;Scaffold696	370991;374902;376197;378777;380466;381203;381430;383494;384837;387960;388123;390774	371236;375120;376317;378946;380599;381352;381447;383578;385040;388034;388197;391055	-;-;-;-;-;-;-;-;-;-;-;-	1779	1.04147	5.62248	0.793491	0.277778	0.329564	0.165498	3.25146	1.40323	12.6147	0.0120448	0.230467
OFAS016631	Scaffold1885;Scaffold1885;Scaffold1885;Scaffold1885;Scaffold1885;Scaffold1885;Scaffold1885;Scaffold1885;Scaffold1885	6552;7366;10261;15432;19370;19793;21916;25191;33626	7283;7498;10273;15550;19412;19874;21932;25228;33770	+;+;+;+;+;+;+;+;+	1322	2225.47	3651.75	2778.1	1751.42	1887.88	1506.4	0.750217	11.5703	15.3658	0.012073	0.230666
OFAS013553	Scaffold1276;Scaffold1276;Scaffold1276;Scaffold1276;Scaffold1276	145545;156026;157980;159249;161615	145832;156306;158042;159492;161959	-;-;-;-;-	1221	1.41626	0.610581	1.54149	4.22068	3.18116	2.23046	-1.43498	1.48899	11.7586	0.0120916	0.230684
OFAS010585	Scaffold933;Scaffold933;Scaffold933;Scaffold933;Scaffold933	15616;19376;20468;22892;23143	17163;19580;20709;23042;23572	-;-;-;-;-	2576	185.445	171.21	194.232	121.431	112.121	108.608	0.687046	8.58331	67.8742	0.0121194	0.230873
OFAS008159	Scaffold589;Scaffold589;Scaffold589;Scaffold589;Scaffold589	320887;322921;324569;325746;326072	321046;322982;324762;325862;327289	+;+;+;+;+	1751	31.3909	67.4132	43.5337	87.0042	111.416	170.12	-1.37223	7.22116	13.4201	0.0121513	0.231141
OFAS008049	Scaffold419;Scaffold419;Scaffold419;Scaffold419;Scaffold419	279804;281312;281563;282041;283548	279873;281376;281674;282076;283598	-;-;-;-;-	334	2.40379	4.6502	3.28721	1.47954	1.09711	0.661124	1.64918	-0.142609	11.7241	0.0121715	0.231187
OFAS018140	Scaffold2761;Scaffold2761;Scaffold2761	53022;56392;60430	54334;56603;60432	-;-;-	1528	0.646691	0.447247	0.513242	1.52463	1.58276	1.30061	-1.44447	0.730329	25.1399	0.0122852	0.233006
OFAS002299	Scaffold124;Scaffold124;Scaffold124;Scaffold124;Scaffold124;Scaffold124;Scaffold124;Scaffold124;Scaffold124;Scaffold124;Scaffold124	748011;755212;756045;757307;761431;773966;776144;777606;779218;782220;783548	748022;755391;756198;757575;761611;774112;776227;777772;779380;782439;783689	+;+;+;+;+;+;+;+;+;+;+	1719	1.00596	0.722823	0.638701	0.0410676	0	0.256911	2.94136	-0.116436	11.6552	0.0123327	0.233566
OFAS011856	Scaffold857;Scaffold857	37517;37937	37758;38488	+;+	794	4.35579	2.97331	2.76556	5.69029	17.3525	7.50883	-1.59066	2.45859	11.8675	0.0124691	0.235804
OFAS013626	Scaffold1268;Scaffold1268;Scaffold1268;Scaffold1268;Scaffold1268;Scaffold1268;Scaffold1268;Scaffold1268;Scaffold1268;Scaffold1268;Scaffold1268	91474;92959;94508;95844;97355;98267;98472;100978;104505;108639;113001	92148;93128;94599;96089;97467;98397;98508;101120;104693;108830;113243	-;-;-;-;-;-;-;-;-;-;-	2231	2.21457	3.42518	4.0776	6.80321	6.47131	4.9488	-0.909455	3.39329	13.2108	0.0125757	0.237474
OFAS008247	Scaffold718;Scaffold718;Scaffold718;Scaffold718;Scaffold718;Scaffold718;Scaffold718;Scaffold718;Scaffold718;Scaffold718	342697;343571;344442;344708;344916;346488;346693;349107;351839;363225	342823;343752;344620;344805;344986;346582;346836;349266;351984;363273	-;-;-;-;-;-;-;-;-;-	1251	254.638	4.81717	284.92	2.3701	2.3433	4.17743	5.93372	6.85155	14.0839	0.0126449	0.237742
OFAS009740	Scaffold844	230669	231682	-	1014	0.9745	3.18598	1.93352	0.278482	0.578199	0.725889	1.93242	0.537371	11.5341	0.0126231	0.237742
OFAS010039	Scaffold572;Scaffold572	45908;46155	46066;46541	-;-	546	4.29824	4.89276	3.44718	11.8952	8.32193	9.57136	-1.23079	1.99653	27.8419	0.0126434	0.237742
OFAS017828	Scaffold2862;Scaffold2862;Scaffold2862;Scaffold2862;Scaffold2862;Scaffold2862;Scaffold2862;Scaffold2862;Scaffold2862;Scaffold2862	42114;43612;50012;51340;53775;55091;56079;57956;58722;59266	42134;44814;50111;51512;54674;55236;56356;58113;58859;60085	+;+;+;+;+;+;+;+;+;+	3937	34.6051	10.5254	32.7478	0.663455	0.279223	3.68306	4.0739	5.76269	14.0632	0.0126817	0.238089
OFAS001319	Scaffold48;Scaffold48;Scaffold48;Scaffold48;Scaffold48;Scaffold48;Scaffold48;Scaffold48;Scaffold48;Scaffold48;Scaffold48	656101;666439;667932;668721;671627;674295;675132;676877;680621;682596;685783	656257;666698;667935;668846;671961;674480;676333;677148;680821;682759;685905	+;+;+;+;+;+;+;+;+;+;+	3030	113.449	107.666	113.597	218.169	165.488	154.984	-0.686407	8.7852	25.2854	0.0127262	0.23858
OFAS010527	Scaffold775;Scaffold775;Scaffold775	344772;346716;365004	344886;346842;365145	-;-;-	384	0.321661	0.970728	1.63382	2.57378	5.53467	3.8336	-2.04019	0.0974873	11.4695	0.0127817	0.239274
OFAS007846	Scaffold481;Scaffold481;Scaffold481;Scaffold481;Scaffold481;Scaffold481;Scaffold481;Scaffold481;Scaffold481;Scaffold481;Scaffold481;Scaffold481;Scaffold481;Scaffold481;Scaffold481	379635;389549;390761;391615;393030;393291;393684;395244;396102;396854;398315;400908;402141;402647;405353	379637;389780;390797;391760;393174;393458;393929;395385;396294;397107;398440;401086;402370;402766;405477	+;+;+;+;+;+;+;+;+;+;+;+;+;+;+	2346	6.92353	6.03788	9.05914	13.1501	12.2769	11.7341	-0.756293	4.53968	21.3829	0.0129133	0.241042
OFAS010978	Scaffold1140;Scaffold1140	100908;104864	101085;106830	+;+	2145	0.863761	1.30336	1.06027	0.493673	0.170831	0.480406	1.48398	0.778967	11.4198	0.0129054	0.241042
OFAS011775	Scaffold805;Scaffold805;Scaffold805;Scaffold805;Scaffold805	173218;173287;175168;177941;186559	173235;173407;175373;178041;186571	-;-;-;-;-	459	1.88372	0.406056	1.196	4.61406	4.78998	3.04684	-1.82102	0.4276	11.3998	0.0129555	0.241482
OFAS002129	Scaffold71;Scaffold71;Scaffold71;Scaffold71	659890;665238;669269;676427	660087;665467;669432;676437	-;-;-;-	603	3.99436	1.44241	5.59238	13.2293	9.11526	10.2534	-1.57043	2.16853	11.4983	0.0129798	0.241588
OFAS010910	Scaffold978;Scaffold978;Scaffold978;Scaffold978;Scaffold978;Scaffold978;Scaffold978	7644;18286;33849;35206;37493;39812;43155	7994;18588;33895;35293;37646;39871;43168	-;-;-;-;-;-;-	1017	85.4423	63.2262	114.743	168.332	142.034	135.92	-0.761173	6.9118	11.8064	0.0131742	0.244581
OFAS018918	Scaffold6112;Scaffold6112;Scaffold6112;Scaffold6112;Scaffold6112	740;1745;3469;6362;17178	969;1856;3617;6474;17194	-;-;-;-;-	621	13.4259	14.4062	8.84	4.43351	6.7268	5.80781	1.11256	2.5162	18.6539	0.0131783	0.244581
OFAS004515	Scaffold209;Scaffold209;Scaffold209;Scaffold209;Scaffold209;Scaffold209;Scaffold209;Scaffold209;Scaffold209;Scaffold209;Scaffold209;Scaffold209;Scaffold209;Scaffold209;Scaffold209;Scaffold209;Scaffold209;Scaffold209	195577;197126;197897;200351;202183;204401;205275;209065;209251;210927;212567;213749;217325;220831;224576;225809;228638;229797	196404;197329;198090;200518;202286;204657;205436;209163;209497;211153;212861;213894;217537;221026;224722;225945;228781;230028	-;-;-;-;-;-;-;-;-;-;-;-;-;-;-;-;-;-	4000	123.178	209.506	134.339	74.9544	105.899	72.5378	0.882148	8.90821	12.0831	0.0132101	0.244731
OFAS016433	Scaffold2658;Scaffold2658;Scaffold2658	67326;70969;74238	67477;71108;74515	+;+;+	570	7.04269	21.5808	16.7854	32.9444	57.3436	96.5906	-2.04118	4.47037	13.0084	0.0132241	0.244731
OFAS004290	Scaffold162;Scaffold162;Scaffold162;Scaffold162	331487;334261;337209;337370	331694;334481;337298;337459	+;+;+;+	609	28.2935	27.6458	41.594	57.6122	58.485	45.2025	-0.72737	4.72184	13.8439	0.013368	0.246237
OFAS009249	Scaffold1053;Scaffold1053;Scaffold1053;Scaffold1053;Scaffold1053;Scaffold1053;Scaffold1053;Scaffold1053;Scaffold1053;Scaffold1053	180184;182645;186404;187659;190380;193107;195066;196595;198565;202338	180236;182784;186565;187750;190490;193233;195240;196709;198662;202442	-;-;-;-;-;-;-;-;-;-	1178	12.3728	16.5601	20.5712	31.4622	30.2354	21.7441	-0.754683	4.71261	11.2795	0.013344	0.246237
OFAS011923	Scaffold1470;Scaffold1470;Scaffold1470;Scaffold1470;Scaffold1470;Scaffold1470	129780;136236;136875;137093;138906;140503	129913;136539;136979;137267;139126;140851	-;-;-;-;-;-	1288	23.0637	21.1269	23.6853	35.0235	35.2209	37.1454	-0.661954	5.23838	62.3956	0.0133814	0.246237
OFAS017971	Scaffold3444;Scaffold3444	1991;13104	2830;13211	+;+	948	13.1596	28.3764	13.5669	40.4358	49.3216	35.1721	-1.17862	4.83659	12.1346	0.013369	0.246237
OFAS000341	Scaffold12;Scaffold12;Scaffold12;Scaffold12;Scaffold12;Scaffold12;Scaffold12;Scaffold12;Scaffold12	50638;54185;54939;55372;57122;59891;64605;66765;67784	50661;54348;54978;55571;57330;59922;64728;66961;67834	-;-;-;-;-;-;-;-;-	1041	5.87333	4.7147	4.89675	10.7825	11.7569	8.13121	-0.984263	3.02413	27.323	0.01346	0.2464
OFAS005366	Scaffold319;Scaffold319;Scaffold319;Scaffold319;Scaffold319	29521;30383;31739;34298;35181	29529;30604;31882;34310;35302	-;-;-;-;-	510	45.411	22.6579	57.9718	139.114	92.5424	87.8932	-1.34459	5.24738	12.4896	0.013484	0.2464
OFAS005777	Scaffold309;Scaffold309;Scaffold309;Scaffold309;Scaffold309;Scaffold309;Scaffold309;Scaffold309;Scaffold309	141341;150033;157972;165723;170311;172640;173654;174380;175222	141524;150180;158133;165902;170478;172801;173776;174556;175720	+;+;+;+;+;+;+;+;+	1803	2.15797	2.54984	2.43578	5.67737	4.71506	4.44978	-1.054	2.75095	41.1427	0.0135294	0.2464
OFAS008530	Scaffold787;Scaffold787;Scaffold787;Scaffold787;Scaffold787;Scaffold787;Scaffold787;Scaffold787	266478;266673;268235;268860;270559;273105;277513;278441	266596;266791;268332;269005;270737;273299;277920;279488	+;+;+;+;+;+;+;+	2312	1.7363	2.36468	1.89953	2.59541	7.9246	5.09378	-1.37681	3.0779	11.5929	0.0135487	0.2464
OFAS009920	Scaffold713;Scaffold713;Scaffold713;Scaffold713;Scaffold713;Scaffold713;Scaffold713;Scaffold713	275435;275759;280435;281058;284023;288052;290127;293131	275654;275986;280617;281067;284274;288213;290374;293171	-;-;-;-;-;-;-;-	1344	4.50326	1.1094	6.76869	20.5903	18.1581	16.4845	-2.16632	3.93027	12.8438	0.0134521	0.2464
OFAS011608	Scaffold771;Scaffold771;Scaffold771;Scaffold771;Scaffold771;Scaffold771;Scaffold771;Scaffold771;Scaffold771	126156;127055;127543;128303;129805;131483;132827;134560;136104	126294;127239;127677;128456;129908;131704;133000;134733;136202	+;+;+;+;+;+;+;+;+	1386	66.304	61.2301	66.5411	79.7124	106.017	116.143	-0.637282	6.84157	19.6774	0.0134711	0.2464
OFAS015791	Scaffold1942;Scaffold1942;Scaffold1942;Scaffold1942	142726;158636;159489;162533	142869;158768;159661;163066	+;+;+;+	984	25.9212	46.0267	42.9575	76.6216	63.3066	58.8691	-0.791363	5.68845	11.6556	0.0135084	0.2464
OFAS018087	Scaffold3020;Scaffold3020;Scaffold3020;Scaffold3020	58667;59059;59880;61083	58908;59230;60006;61212	+;+;+;+	671	0.920402	0.648117	0.818128	3.47189	9.17449	1.20664	-2.51869	0.950552	11.3293	0.0135612	0.2464
OFAS018754	Scaffold3879;Scaffold3879;Scaffold3879;Scaffold3879	29764;30158;30563;32093	29781;30456;30836;32104	-;-;-;-	603	13.2121	14.7332	14.176	6.08781	6.44145	7.44596	1.07485	2.67656	49.2282	0.0135496	0.2464
OFAS003354	Scaffold147;Scaffold147;Scaffold147;Scaffold147	559570;560582;560844;561125	559794;560749;560975;561366	-;-;-;-	767	90.9878	80.0275	95.0897	160.519	114.564	134.543	-0.622475	6.43476	20.0502	0.0136375	0.247439
OFAS007555	Scaffold502;Scaffold502;Scaffold502;Scaffold502;Scaffold502;Scaffold502;Scaffold502	247232;248429;251079;251298;253534;263744;266569	247276;248485;251207;251369;253724;263854;266675	-;-;-;-;-;-;-	712	10.4956	11.9541	0.991307	1.18981	0.514654	0.413512	3.44676	1.70418	12.1801	0.0137007	0.248239
OFAS011542	Scaffold1261;Scaffold1261;Scaffold1261;Scaffold1261;Scaffold1261;Scaffold1261;Scaffold1261	9309;17864;20064;24546;26753;38201;40357	13724;18109;20253;24735;26886;38382;40475	-;-;-;-;-;-;-	5477	1.25164	0.306266	1.23141	3.31257	2.87687	3.22535	-1.75832	3.49163	12.1682	0.0137318	0.248456
OFAS011160	Scaffold927;Scaffold927;Scaffold927;Scaffold927	305893;310080;320215;321745	306027;310420;320453;322068	+;+;+;+	1039	1.18882	0.538152	0.603838	2.8537	1.26964	3.1879	-1.63094	0.846428	11.0929	0.0137598	0.248615
OFAS003756	Scaffold290;Scaffold290;Scaffold290	511218;515036;524398	511229;515127;524494	-;-;-	201	12.9049	8.34537	20.2886	5.97074	4.73994	5.12672	1.37677	1.03869	12.7888	0.0137987	0.248625
OFAS004065	Scaffold99;Scaffold99	41114;44653	41866;46337	+;+	2438	0.937277	1.04479	0.707676	1.36094	3.78758	1.87183	-1.37593	2.02444	11.0793	0.013797	0.248625
OFAS009061	Scaffold543;Scaffold543;Scaffold543	194073;198241;199624	194202;198386;199629	-;-;-	282	52.3418	37.6725	42.5489	17.2733	22.8696	29.7553	0.923275	3.2734	15.615	0.0138682	0.249532
OFAS003107	Scaffold115;Scaffold115;Scaffold115;Scaffold115;Scaffold115;Scaffold115;Scaffold115;Scaffold115;Scaffold115;Scaffold115;Scaffold115;Scaffold115;Scaffold115	34898;37706;44157;46687;51589;53409;54069;57449;66999;69271;72658;73128;75721	36593;37777;44357;46766;51761;53646;54090;57651;67011;69307;72691;73277;75771	-;-;-;-;-;-;-;-;-;-;-;-;-	2970	129.985	105.322	80.5622	78.5342	58.3579	60.9163	0.675292	7.99117	11.3322	0.0138894	0.249567
OFAS019367	Scaffold6785;Scaffold6785	4017;8891	4147;9281	-;-	522	1.65637	2.26131	3.15496	5.54483	6.59861	5.78125	-1.34471	1.1973	19.9243	0.0139918	0.251058
OFAS002901	Scaffold155;Scaffold155;Scaffold155	416184;418788;421400	416252;419037;421562	-;-;-	482	11.9161	0.77336	1.30163	70.1558	112.971	41.2311	-3.97218	4.26669	13.3321	0.0140789	0.252272
OFAS009094	Scaffold676;Scaffold676;Scaffold676	370019;372552;373797	370318;372715;373945	+;+;+	613	6262.64	9612.5	4163.09	1056.74	2033.14	2953.57	1.72932	11.3799	12.7304	0.0141099	0.25248
OFAS009140	Scaffold831;Scaffold831;Scaffold831;Scaffold831;Scaffold831	358941;359489;359665;359813;360575	359030;359563;359742;359986;360596	-;-;-;-;-	439	3.79839	1.69822	8.03885	83.4599	23.2047	16.4312	-3.20512	3.3374	12.8557	0.0141507	0.252861
OFAS000770	Scaffold13;Scaffold13;Scaffold13;Scaffold13;Scaffold13;Scaffold13	612205;612468;619166;627572;629759;630745	612363;612656;619298;627752;629911;630832	-;-;-;-;-;-	903	18.261	16.5121	20.2355	34.7894	27.513	30.4039	-0.75351	4.48253	32.1718	0.0142039	0.25314
OFAS001848	Scaffold72;Scaffold72;Scaffold72;Scaffold72;Scaffold72;Scaffold72;Scaffold72;Scaffold72;Scaffold72;Scaffold72;Scaffold72;Scaffold72;Scaffold72;Scaffold72;Scaffold72;Scaffold72;Scaffold72;Scaffold72	229656;233470;233676;233931;237114;238925;240009;241946;242322;246631;249935;255668;256396;258527;258736;262700;264827;266206	229758;233597;233798;234098;237279;239040;240104;242147;242502;246814;250130;255858;256503;258655;258866;262793;264988;266423	+;+;+;+;+;+;+;+;+;+;+;+;+;+;+;+;+;+	2696	5.08549	8.20366	4.39241	3.1684	1.35917	2.73016	1.28432	3.50869	11.4686	0.0142053	0.25314
OFAS007110	Scaffold259;Scaffold259;Scaffold259	183250;184952;187366	183616;185124;187511	-;-;-	686	3.33102	3.89423	2.40072	1.13199	1.60248	0.429184	1.59704	0.700157	10.9248	0.0142282	0.253186
OFAS016524	Scaffold1869;Scaffold1869;Scaffold1869	20934;21785;30062	21170;21855;30206	-;-;-	453	15.133	18.926	11.7722	6.38941	7.6037	6.9868	1.12719	2.38144	25.9178	0.014247	0.253186
OFAS001756	Scaffold87;Scaffold87;Scaffold87;Scaffold87;Scaffold87;Scaffold87;Scaffold87;Scaffold87;Scaffold87;Scaffold87	929954;935638;938350;941883;944897;950654;952401;952763;957593;958950	930268;935724;938473;942010;945125;950872;952609;952913;957806;959070	+;+;+;+;+;+;+;+;+;+	1797	0.343678	0.0691448	0.174565	0.667845	0.693308	0.77824	-1.83225	-0.0813514	10.8621	0.0144082	0.255003
OFAS005471	Scaffold374;Scaffold374;Scaffold374;Scaffold374;Scaffold374	516319;516490;519645;520000;520904	516413;516591;519790;520234;521243	-;-;-;-;-	918	28.8612	38.8461	44.252	9.68953	0.878163	2.0045	3.14581	4.26416	12.9943	0.0144162	0.255003
OFAS018661	Scaffold3839;Scaffold3839;Scaffold3839	24823;25569;26134	25080;25706;26136	-;-;-	399	60.8302	66.3307	58.1788	105.627	99.5524	92.237	-0.681839	5.01051	48.847	0.0143881	0.255003
OFAS019217	Scaffold6916;Scaffold6916;Scaffold6916	403;2198;2729	552;2401;3024	-;-;-	650	1.52022	0.573476	0.965211	1.95494	3.15697	3.73688	-1.51654	0.501093	10.8553	0.0144278	0.255003
OFAS003645	Scaffold97;Scaffold97;Scaffold97	183609;186162;186490	183741;186370;186543	+;+;+	396	105.271	81.5804	102.584	61.3251	63.4781	54.8321	0.687714	4.95908	28.7215	0.0144559	0.255152
OFAS002419	Scaffold134;Scaffold134;Scaffold134;Scaffold134;Scaffold134;Scaffold134;Scaffold134;Scaffold134	140625;141260;141469;142323;142965;147048;152408;159030	141177;141388;141658;142459;143079;147236;152605;159326	+;+;+;+;+;+;+;+	1808	207.275	197.444	234.359	139.433	136.44	127.75	0.662921	8.2962	54.8152	0.0145902	0.256012
OFAS003329	Scaffold119;Scaffold119;Scaffold119;Scaffold119;Scaffold119;Scaffold119;Scaffold119;Scaffold119;Scaffold119;Scaffold119;Scaffold119;Scaffold119;Scaffold119;Scaffold119	562873;580150;581814;583369;583981;587891;588671;590518;593155;595318;599527;602384;603012;605356	562958;580361;581926;583459;584172;587960;588797;590554;593212;595424;599627;602587;603249;607222	+;+;+;+;+;+;+;+;+;+;+;+;+;+	3503	0.634691	0.141882	1.02982	6.58996	2.42685	2.60549	-2.70038	2.9906	12.2821	0.0146033	0.256012
OFAS003486	Scaffold216;Scaffold216	635313;636918	635701;637420	-;-	892	4.70808	6.12908	3.95634	1.18714	2.38264	2.55803	1.27097	1.71029	13.4604	0.0145581	0.256012
OFAS009795	Scaffold707;Scaffold707;Scaffold707;Scaffold707;Scaffold707;Scaffold707;Scaffold707;Scaffold707	1833;4718;6791;8299;10865;12120;14475;16930	1835;4881;7021;8496;10980;12255;14695;20150	+;+;+;+;+;+;+;+	4290	28.4465	16.2775	37.7127	83.48	53.8973	54.9894	-1.22296	7.61908	12.1694	0.0145559	0.256012
OFAS017642	Scaffold3388;Scaffold3388	49666;54398	53188;54498	-;-	3624	27.4711	25.8004	34.6889	46.5959	42.1641	48.0952	-0.637962	7.0865	24.8981	0.0145845	0.256012
OFAS007723	Scaffold563;Scaffold563;Scaffold563;Scaffold563;Scaffold563;Scaffold563;Scaffold563;Scaffold563;Scaffold563	418698;420504;421712;423456;427215;428267;430730;436961;440427	419550;420658;421851;423591;427349;428366;430917;437198;440636	-;-;-;-;-;-;-;-;-	2155	181.064	219.591	142.363	112.854	101.071	129.244	0.662144	8.31494	14.5381	0.0147598	0.258407
OFAS000133	Scaffold3;Scaffold3;Scaffold3;Scaffold3;Scaffold3;Scaffold3;Scaffold3;Scaffold3;Scaffold3	1420826;1421269;1422068;1422290;1427765;1430122;1430336;1431257;1432161	1421184;1421391;1422210;1422419;1427939;1430268;1430504;1431486;1432169	+;+;+;+;+;+;+;+;+	1485	4.11726	4.18361	3.32705	6.56036	9.91962	6.04702	-0.951169	3.10125	17.5022	0.0148019	0.258793
OFAS009303	Scaffold610;Scaffold610;Scaffold610;Scaffold610;Scaffold610;Scaffold610;Scaffold610;Scaffold610;Scaffold610;Scaffold610;Scaffold610	283500;283945;284373;287048;288245;289959;291587;295131;296792;298138;299399	283851;284056;284585;287255;288555;290093;291729;295353;297550;298311;299434	-;-;-;-;-;-;-;-;-;-;-	2666	0.85712	0.326246	1.20606	0.238318	0.192426	0.276088	1.73472	0.592986	10.7177	0.0148342	0.25901
OFAS006935	Scaffold466;Scaffold466;Scaffold466;Scaffold466;Scaffold466;Scaffold466;Scaffold466;Scaffold466;Scaffold466;Scaffold466	131722;132084;146522;146726;151527;159767;161268;168940;170745;172900	131904;132254;146648;146809;151654;159885;161461;169006;170864;172920	+;+;+;+;+;+;+;+;+;+	1214	8.34305	7.98332	10.1421	17.6779	12.3151	16.2489	-0.805931	3.89083	21.1055	0.0149208	0.260172
OFAS000094	Scaffold3;Scaffold3;Scaffold3;Scaffold3;Scaffold3;Scaffold3;Scaffold3;Scaffold3	151317;152325;153730;155488;157229;158484;158864;159881	151412;152527;153928;155681;157321;158683;158957;159998	-;-;-;-;-;-;-;-	1197	0.412758	0.570921	0.655166	1.35647	1.28573	1.84474	-1.44877	0.428935	17.8151	0.0149904	0.260684
OFAS011285	Scaffold834;Scaffold834;Scaffold834;Scaffold834;Scaffold834;Scaffold834;Scaffold834	228166;239719;239749;249642;259437;265399;266084	228206;239743;239871;250213;259560;265486;268379	+;+;+;+;+;+;+	3269	6.27225	9.67343	8.22858	13.6914	13.2494	11.4607	-0.667709	5.09681	15.3713	0.0149746	0.260684
OFAS008511	Scaffold515;Scaffold515;Scaffold515;Scaffold515;Scaffold515;Scaffold515;Scaffold515;Scaffold515;Scaffold515;Scaffold515;Scaffold515	19929;20127;21137;22860;24612;25046;25899;28720;30570;34746;38049	19944;20310;21192;23079;24840;25072;26224;28983;30799;34978;38226	-;-;-;-;-;-;-;-;-;-;-	1963	10.9171	2.84839	5.2735	20.6067	29.5312	17.5857	-1.82808	4.83294	12.2149	0.0150504	0.261378
OFAS012168	Scaffold1041;Scaffold1041;Scaffold1041;Scaffold1041;Scaffold1041;Scaffold1041;Scaffold1041;Scaffold1041;Scaffold1041	23362;26229;32437;34988;39189;39456;42006;45649;47350	23406;26370;32651;35148;39281;39663;42307;45742;47523	+;+;+;+;+;+;+;+;+	1434	3.78995	3.29262	3.28131	8.17211	5.57061	6.92935	-0.994399	2.91562	29.3204	0.0151121	0.262098
OFAS012471	Scaffold1083;Scaffold1083;Scaffold1083;Scaffold1083;Scaffold1083	190289;193199;203364;206712;212511	190296;193357;203631;206889;212551	-;-;-;-;-	654	108.22	135.558	125.549	78.583	80.6826	83.1715	0.607173	6.06242	37.4032	0.0151517	0.262434
OFAS011934	Scaffold770;Scaffold770;Scaffold770;Scaffold770;Scaffold770;Scaffold770	170295;172532;173351;173506;176228;178481	171745;172581;173384;173594;176378;178638	-;-;-;-;-;-	1933	145.915	141.641	154.615	101.894	93.2671	86.5517	0.650316	7.8664	56.7389	0.015199	0.262902
OFAS011053	Scaffold1081;Scaffold1081;Scaffold1081;Scaffold1081;Scaffold1081;Scaffold1081;Scaffold1081	126528;130176;131737;133239;134042;134279;134872	126656;130309;131824;133400;134138;134392;135009	+;+;+;+;+;+;+	862	1.8628	0.216218	3.09327	0.163794	0	0.170778	3.81136	-0.121363	10.6076	0.0152617	0.263635
OFAS008859	Scaffold797;Scaffold797;Scaffold797;Scaffold797;Scaffold797;Scaffold797;Scaffold797	337895;339088;342813;352764;355018;357074;357838	338009;339200;343140;352971;355287;357276;358823	+;+;+;+;+;+;+	2223	33.4493	40.0763	34.996	14.354	27.9894	19.734	0.80598	5.98549	11.1211	0.0153355	0.264226
OFAS010737	Scaffold877;Scaffold877;Scaffold877;Scaffold877;Scaffold877;Scaffold877;Scaffold877	236931;237535;238630;241070;243104;244051;244529	236940;237583;238840;241109;243284;244208;246246	-;-;-;-;-;-;-	2367	6.00108	16.4306	9.04503	4.65266	4.67524	4.01143	1.23838	4.15761	11.2432	0.0153366	0.264226
OFAS005615	Scaffold306;Scaffold306;Scaffold306;Scaffold306;Scaffold306;Scaffold306;Scaffold306;Scaffold306;Scaffold306;Scaffold306;Scaffold306;Scaffold306	52854;59589;64157;77789;80617;82444;83847;88715;88900;89984;90421;92595	52860;59695;64244;77971;80677;82570;84021;88824;88968;90152;90606;92978	+;+;+;+;+;+;+;+;+;+;+;+	1666	0.556053	1.04414	1.83584	0.338992	0.439896	0.265084	1.69246	0.457285	10.5347	0.0153982	0.264935
OFAS007502	Scaffold494;Scaffold494;Scaffold494	139731;141560;146710	140318;141653;147057	+;+;+	1030	72.5518	55.6727	101.95	51.6099	42.8336	42.448	0.748769	5.98056	10.934	0.0154929	0.265859
OFAS015907	Scaffold2284;Scaffold2284	87768;95818	89070;95903	-;-	1389	40.2834	47.5454	45.9587	27.9535	27.5946	31.9009	0.613269	5.68266	36.5547	0.015481	0.265859
OFAS007040	Scaffold635;Scaffold635;Scaffold635;Scaffold635;Scaffold635;Scaffold635	81386;86765;91783;93182;95753;97956	86192;86953;91961;93321;95905;98088	-;-;-;-;-;-	5601	0.319766	0.399314	0.462055	0.756242	0.863582	1.11702	-1.21216	1.9167	24.2198	0.0155408	0.265977
OFAS011673	Scaffold1005;Scaffold1005;Scaffold1005;Scaffold1005;Scaffold1005;Scaffold1005	293318;301885;307261;310947;313813;319015	293830;302132;307482;311237;314033;319215	+;+;+;+;+;+	1696	38.8178	59.5258	49.662	81.917	61.706	83.8907	-0.620287	6.73166	10.7915	0.0155375	0.265977
OFAS006369	Scaffold256;Scaffold256	134693;135073	134904;136958	+;+	2098	0.529867	1.62868	0.0747602	0.0336488	0.0698634	0	4.29321	0.00652097	10.6717	0.0155701	0.266128
OFAS000005	Scaffold1	710078	712192	+	2115	2.65724	2.23245	5.07991	10.6477	7.6232	5.63784	-1.26783	3.5911	11	0.0156522	0.266478
OFAS003655	Scaffold97;Scaffold97;Scaffold97;Scaffold97;Scaffold97;Scaffold97;Scaffold97;Scaffold97;Scaffold97	602338;603124;604130;604343;607591;608707;609121;612255;615231	602592;603200;604275;604446;607756;608829;609231;612390;615244	+;+;+;+;+;+;+;+;+	1132	2.18229	4.55522	2.28619	6.17396	7.57469	5.59191	-1.09435	2.45456	11.341	0.0156341	0.266478
OFAS014000	Scaffold1415;Scaffold1415;Scaffold1415;Scaffold1415	94862;96774;98199;100597	94887;96966;98237;100773	+;+;+;+	435	45.7158	46.1308	51.0203	25.8038	26.2821	30.9649	0.781915	4.0466	42.6583	0.0156297	0.266478
OFAS003701	Scaffold98;Scaffold98;Scaffold98;Scaffold98;Scaffold98;Scaffold98;Scaffold98;Scaffold98;Scaffold98;Scaffold98;Scaffold98	246709;247570;248545;249782;250884;251675;252914;253558;254845;256674;262896	246946;247725;248767;249889;251006;251874;253042;253784;254953;256972;263043	-;-;-;-;-;-;-;-;-;-;-	1960	138.138	136.266	198.379	92.5301	102.153	106.878	0.648594	7.98348	16.1401	0.0158337	0.267114
OFAS010032	Scaffold474;Scaffold474;Scaffold474	357006;363135;371198	358812;363517;371548	-;-;-	2541	9.64908	16.4791	15.5242	6.44553	7.32579	9.84878	0.817869	4.79626	10.6241	0.0157784	0.267114
OFAS011359	Scaffold1022;Scaffold1022;Scaffold1022;Scaffold1022;Scaffold1022;Scaffold1022;Scaffold1022	210102;210652;210871;217237;219756;220801;224996	210172;210782;210937;217412;219917;220955;225506	+;+;+;+;+;+;+	1273	6.54946	6.29563	7.39262	10.8693	10.7656	14.5707	-0.839397	3.59654	26.8915	0.0157476	0.267114
OFAS013837	Scaffold1362;Scaffold1362;Scaffold1362;Scaffold1362;Scaffold1362;Scaffold1362;Scaffold1362;Scaffold1362;Scaffold1362;Scaffold1362;Scaffold1362;Scaffold1362;Scaffold1362	1478;4884;10912;14314;18956;20802;24613;25910;30131;32033;33258;34266;37981	1578;5007;11008;14437;19091;20922;24685;26068;30214;32121;33512;34421;38158	-;-;-;-;-;-;-;-;-;-;-;-;-	1697	3.6393	4.1735	4.02053	7.488	5.00958	9.62896	-0.90227	3.28235	13.689	0.0158178	0.267114
OFAS018385	Scaffold3457;Scaffold3457;Scaffold3457;Scaffold3457;Scaffold3457;Scaffold3457;Scaffold3457;Scaffold3457;Scaffold3457;Scaffold3457	20764;22534;24268;24422;25858;27411;28225;28796;31553;32965	21177;22699;24330;24649;25969;27547;28346;28963;31723;33202	-;-;-;-;-;-;-;-;-;-	1819	23.9702	24.2837	12.4598	8.2665	12.4898	10.1971	0.973218	4.80582	10.9226	0.0158165	0.267114
OFAS018599	Scaffold4314;Scaffold4314;Scaffold4314;Scaffold4314;Scaffold4314;Scaffold4314	20359;27246;28608;29844;31434;31913	20366;27354;28844;30028;31688;31997	-;-;-;-;-;-	879	8.00969	2.04968	5.35313	12.8501	14.5906	19.9295	-1.61826	3.2189	11.1999	0.0157942	0.267114
OFAS018878	Scaffold6151;Scaffold6151;Scaffold6151;Scaffold6151;Scaffold6151	395;1320;2525;13770;17836	565;1456;2668;13894;17879	-;-;-;-;-	621	10.2434	9.90424	11.492	19.5529	19.5903	20.2681	-0.909131	3.25489	55.8895	0.0157256	0.267114
OFAS004214	Scaffold235;Scaffold235;Scaffold235;Scaffold235;Scaffold235	292192;292448;294854;296404;299696	292318;292580;295001;296554;299835	+;+;+;+;+	699	157.534	142.562	188.934	108.367	116.902	94.5599	0.612314	6.56028	21.4837	0.0159473	0.268031
OFAS006451	Scaffold401;Scaffold401;Scaffold401;Scaffold401;Scaffold401;Scaffold401	10634;12128;12976;21563;24176;28608	10811;12336;13191;21757;24334;29041	+;+;+;+;+;+	1391	2.57514	1.16125	3.72102	5.17664	7.05997	6.08525	-1.30222	2.60497	10.4759	0.0159143	0.268031
OFAS016484	Scaffold2465;Scaffold2465;Scaffold2465;Scaffold2465	76795;79979;83986;84819	76927;80284;84145;85192	-;-;-;-	973	0.6982	1.02161	0.805996	3.62771	2.56089	1.13471	-1.52588	0.788009	10.364	0.01595	0.268031
OFAS010219	Scaffold1108;Scaffold1108	311030;312178	311698;312671	-;-	1163	1.16827	2.99148	161.095	27779.7	20566.2	10621.7	-8.48235	13.4846	12.4723	0.0160126	0.268735
OFAS011941	Scaffold835;Scaffold835;Scaffold835;Scaffold835;Scaffold835;Scaffold835;Scaffold835;Scaffold835;Scaffold835;Scaffold835	111778;117015;123286;126471;127426;128983;130355;131069;132280;137615	112333;117042;123471;126652;127704;129160;130503;131227;132426;137780	-;-;-;-;-;-;-;-;-;-	2030	372.744	451.719	339.732	199.649	245.565	284.667	0.673622	9.32415	17.1925	0.0160897	0.269679
OFAS004238	Scaffold239;Scaffold239	586992;593944	587136;594078	+;+	280	11.9107	8.43147	21.5664	5.54676	3.92607	1.0515	1.97473	1.36607	10.3899	0.0161525	0.270033
OFAS006584	Scaffold391;Scaffold391;Scaffold391;Scaffold391;Scaffold391;Scaffold391;Scaffold391;Scaffold391	540323;542987;544414;545883;547188;547631;549816;550171	540603;543157;544582;545951;547303;547697;549885;550465	-;-;-;-;-;-;-;-	1238	2.64396	1.25458	1.58367	3.25034	5.74217	3.62675	-1.19672	1.94879	10.8095	0.0161428	0.270033
OFAS002321	Scaffold123;Scaffold123	245078;248983	245463;252472	+;+	3876	1.35436	1.17008	1.57818	2.93236	2.96853	2.10789	-0.965938	2.99009	23.7906	0.0161768	0.270041
OFAS015307	Scaffold2070;Scaffold2070;Scaffold2070;Scaffold2070;Scaffold2070;Scaffold2070;Scaffold2070;Scaffold2070;Scaffold2070;Scaffold2070	134432;135287;135595;136435;137331;139240;140413;144295;147752;150318	134600;135507;135710;136660;137651;139490;140701;144560;147882;150493	-;-;-;-;-;-;-;-;-;-	2166	1.25457	4.33108	4.23617	1.33629	0.575196	0.883533	1.80487	2.2318	10.6997	0.0161946	0.270041
OFAS009055	Scaffold632	148589	152449	+	3861	11.2289	13.6289	18.5649	8.94096	8.95916	10.3707	0.618206	5.53186	10.7455	0.0162417	0.27048
OFAS010465	Scaffold1062;Scaffold1062;Scaffold1062	147021;151382;165575	147200;151487;165684	-;-;-	396	10.917	11.2957	16.4372	24.0665	30.7212	21.1894	-0.977382	2.94135	18.1354	0.0162694	0.270594
OFAS018290	Scaffold3310;Scaffold3310;Scaffold3310;Scaffold3310;Scaffold3310	20271;23610;25308;26464;34710	20454;23739;25418;26586;34813	+;+;+;+;+	652	0.0947223	0.285859	0.481125	1.7324	0.562015	2.70939	-2.53189	-0.393744	10.2485	0.0163382	0.27139
OFAS008835	Scaffold554;Scaffold554;Scaffold554;Scaffold554;Scaffold554;Scaffold554;Scaffold554;Scaffold554;Scaffold554	257585;257824;260516;268015;269117;269373;271221;273396;273698	257691;257898;260633;268098;269255;269496;271510;273621;274082	+;+;+;+;+;+;+;+;+	1548	2.83261	1.04347	2.43173	5.65491	4.35554	4.27937	-1.18019	2.44237	10.2395	0.0163689	0.271551
OFAS001721	Scaffold39;Scaffold39;Scaffold39;Scaffold39	859043;859986;861220;862646	859292;860205;862035;862670	-;-;-;-	1311	2.35541	2.9381	2.81152	1.23851	1.00622	1.06674	1.28524	1.40354	32.1776	0.0164337	0.271585
OFAS001964	Scaffold68;Scaffold68;Scaffold68;Scaffold68;Scaffold68;Scaffold68;Scaffold68;Scaffold68;Scaffold68;Scaffold68	541232;542312;543403;543561;545288;548196;556900;560380;564513;578211	541434;542400;543473;543676;545431;548344;557007;560534;564648;578559	-;-;-;-;-;-;-;-;-;-	1520	14.5459	10.1773	22.0308	53.0393	50.7221	23.4374	-1.4465	5.4652	11.6161	0.0164274	0.271585
OFAS007799	Scaffold432;Scaffold432;Scaffold432;Scaffold432;Scaffold432;Scaffold432;Scaffold432;Scaffold432;Scaffold432;Scaffold432;Scaffold432	348841;352797;353901;356046;356909;359359;362149;362511;362825;363803;365323	350967;352991;354088;356206;357103;359535;362372;362634;362931;363972;365578	-;-;-;-;-;-;-;-;-;-;-	3924	40.4329	43.5868	42.7691	73.1678	62.473	61.9566	-0.640133	7.72981	49.8827	0.0164022	0.271585
OFAS018454	Scaffold3089;Scaffold3089;Scaffold3089;Scaffold3089;Scaffold3089;Scaffold3089;Scaffold3089;Scaffold3089;Scaffold3089;Scaffold3089;Scaffold3089	4008;6557;10109;10376;12672;14976;15265;16658;17674;19480;20400	4155;6662;10161;10476;12927;15119;15329;16865;17888;19688;20841	+;+;+;+;+;+;+;+;+;+;+	1947	1.36396	1.02108	0.966698	3.29952	2.63486	1.81461	-1.20369	1.90004	17.4555	0.0164906	0.272178
OFAS005926	Scaffold171;Scaffold171;Scaffold171;Scaffold171;Scaffold171;Scaffold171;Scaffold171;Scaffold171;Scaffold171;Scaffold171;Scaffold171;Scaffold171;Scaffold171	409176;416230;416584;418388;418742;421546;424380;424646;424976;428669;434583;437969;441403	409390;416491;416754;418655;418934;421704;424538;424867;425272;428806;434690;438187;441702	+;+;+;+;+;+;+;+;+;+;+;+;+	2711	2.00472	1.97082	1.67782	0.781208	0.973191	0.705914	1.19819	1.93554	32.6475	0.0165182	0.272288
OFAS015966	Scaffold2178;Scaffold2178;Scaffold2178;Scaffold2178;Scaffold2178;Scaffold2178	38902;40742;42083;45087;46896;47251	39097;40830;42284;45233;47102;47833	-;-;-;-;-;-	1424	353.596	360.893	379.285	240.39	227.528	225.209	0.658093	8.72873	88.1431	0.0166916	0.274798
OFAS001406	Scaffold51;Scaffold51;Scaffold51;Scaffold51;Scaffold51;Scaffold51	348669;349595;351966;354840;358180;361077	348959;349738;351994;355007;358414;361085	-;-;-;-;-;-	876	1.97403	8.01405	6.17719	14.1029	15.3936	23.6108	-1.71651	3.35364	11.0308	0.0167804	0.275559
OFAS014838	Scaffold1676;Scaffold1676;Scaffold1676;Scaffold1676;Scaffold1676;Scaffold1676;Scaffold1676	178795;180061;180784;181722;184403;187475;188475	178935;180185;181095;181961;184503;187741;189586	+;+;+;+;+;+;+	2298	36.8726	33.0639	39.6212	25.0677	22.0051	25.3038	0.597824	6.12566	35.771	0.0167765	0.275559
OFAS016435	Scaffold2658;Scaffold2658;Scaffold2658;Scaffold2658;Scaffold2658	88192;88310;88492;89860;92551	88277;88451;88708;89981;92646	+;+;+;+;+	663	3.44658	10.9635	7.92514	15.1199	21.2233	36.525	-1.70503	3.40979	11.015	0.0168359	0.276121
OFAS011184	Scaffold1065;Scaffold1065	269883;272640	270074;272729	+;+	282	10.2932	5.94829	5.28385	22.5304	15.8528	12.0065	-1.21884	1.81291	11.4468	0.0168756	0.276422
OFAS005472	Scaffold374;Scaffold374;Scaffold374	525201;525880;537027	525345;525982;537126	-;-;-	348	21.1187	26.7787	41.0145	9.33155	0.842376	1.69207	2.88804	2.58214	11.315	0.0169426	0.27717
OFAS002232	Scaffold142;Scaffold142;Scaffold142;Scaffold142;Scaffold142;Scaffold142;Scaffold142;Scaffold142;Scaffold142;Scaffold142;Scaffold142	668121;668321;668992;672834;673276;676760;677753;693065;695273;700539;701223	668126;668441;669005;673085;676061;676809;677914;693180;695324;700649;701303	-;-;-;-;-;-;-;-;-;-;-	3751	4.3796	6.26069	0.878108	0.0564611	0.449372	0.549438	3.44912	3.01753	11.7052	0.0170058	0.277505
OFAS003348	Scaffold147;Scaffold147;Scaffold147;Scaffold147;Scaffold147;Scaffold147;Scaffold147	494546;494810;495492;497273;498385;498613;499776	494670;494947;495674;497425;498535;498841;499897	-;-;-;-;-;-;-	1101	40.8361	36.2828	42.3814	62.3879	57.2448	61.2373	-0.598107	5.78776	46.0667	0.0169926	0.277505
OFAS001368	Scaffold76;Scaffold76;Scaffold76;Scaffold76	27520;29602;29879;32236	27851;29771;29998;32479	-;-;-;-	866	136.497	127.625	152.681	74.7526	109.761	88.8191	0.608578	6.64026	16.0669	0.0170607	0.27805
OFAS005191	Scaffold192;Scaffold192;Scaffold192	225735;230600;231374	226981;230853;231376	-;-;-	1504	1239	1068.67	668.998	667.087	454.631	396.753	0.971089	10.1382	10.8605	0.0171219	0.278349
OFAS019070	Scaffold5675;Scaffold5675;Scaffold5675;Scaffold5675	8620;10068;15059;15683	9552;10164;15117;15685	-;-;-;-	1092	2.88435	2.10502	3.15992	7.04659	6.04011	4.58347	-1.1172	2.26939	20.4225	0.0171167	0.278349
OFAS006110	Scaffold407;Scaffold407;Scaffold407;Scaffold407;Scaffold407	375324;377233;379996;381380;383514	375335;377373;380162;381637;383637	-;-;-;-;-	702	514.922	453.294	468.641	861.925	635.673	765.829	-0.655575	8.75843	27.5522	0.0172043	0.278543
OFAS006437	Scaffold282;Scaffold282;Scaffold282;Scaffold282;Scaffold282;Scaffold282;Scaffold282;Scaffold282;Scaffold282	92037;102213;103388;104962;111889;114770;115074;115252;115301	92663;102362;103482;105167;112074;115066;115172;115267;115345	+;+;+;+;+;+;+;+;+	1721	8.54075	12.5264	11.7567	13.9878	22.9527	16.9364	-0.715034	4.64331	10.0185	0.017198	0.278543
OFAS007025	Scaffold560;Scaffold560;Scaffold560;Scaffold560;Scaffold560	171037;172224;188275;190171;193317	171046;172367;188468;190229;193341	-;-;-;-;-	432	1.71553	0.719058	1.81536	4.57561	4.75006	2.55573	-1.48223	0.363708	9.99907	0.0172197	0.278543
OFAS013675	Scaffold1359;Scaffold1359	77180;79766	77354;79897	+;+	307	7.04092	9.10651	20.1806	33.573	25.7816	27.8117	-1.27106	2.68358	10.1461	0.0171692	0.278543
OFAS015305	Scaffold2070;Scaffold2070	101654;103353	102180;103885	+;+	1060	1283.54	2629.77	2834.19	3502.85	7088.28	7053.38	-1.3868	12.0733	11.243	0.0172564	0.278789
OFAS007553	Scaffold502;Scaffold502;Scaffold502;Scaffold502;Scaffold502	236591;238755;240256;241163;242813	236774;239141;240294;241222;243513	-;-;-;-;-	1371	9.77512	10.4677	0.800823	0.823868	0.855279	0.590559	3.20664	2.47647	11.299	0.0173464	0.279546
OFAS014132	Scaffold1174;Scaffold1174	99434;104148	100982;104398	-;-	1800	3.60261	0.241604	2.87552	14.9034	17.711	14.8028	-2.82217	4.03039	11.738	0.0173291	0.279546
OFAS019277	Scaffold7355;Scaffold7355;Scaffold7355;Scaffold7355;Scaffold7355;Scaffold7355	2123;2803;2895;3219;4202;5286	2281;2865;3120;3443;4355;5418	+;+;+;+;+;+	960	30.3005	24.3976	41.6624	88.9058	65.1946	43.6264	-1.03854	5.5598	10.7978	0.017512	0.281866
OFAS017782	Scaffold2980;Scaffold2980	16898;25985	17057;26357	-;-	533	28.5041	18.0668	79.1591	200.792	154.411	147.348	-2.00535	5.80492	11.6457	0.017767	0.285616
OFAS000895	Scaffold64;Scaffold64;Scaffold64;Scaffold64;Scaffold64;Scaffold64;Scaffold64;Scaffold64;Scaffold64;Scaffold64;Scaffold64	259728;263367;264778;265604;265842;266072;266735;268390;271297;273390;281714	259949;263593;264916;265759;266000;266128;266893;268613;271507;273466;281912	+;+;+;+;+;+;+;+;+;+;+	1830	42.6575	38.0568	44.997	68.5506	62.2737	60.0505	-0.602637	6.59522	40.7481	0.017873	0.286964
OFAS000061	Scaffold2;Scaffold2;Scaffold2;Scaffold2;Scaffold2;Scaffold2;Scaffold2;Scaffold2;Scaffold2;Scaffold2	1156521;1162258;1165043;1167413;1167683;1169785;1170791;1171278;1175304;1176147	1157101;1162418;1165187;1167598;1167873;1169950;1170972;1171326;1175433;1176473	+;+;+;+;+;+;+;+;+;+	2118	18.4285	17.5703	16.9954	27.4981	31.0033	22.1719	-0.605989	5.56424	21.295	0.0180309	0.288783
OFAS000458	Scaffold7;Scaffold7;Scaffold7;Scaffold7;Scaffold7	398978;402143;403819;405877;406060	399068;402241;403965;405975;406312	-;-;-;-;-	689	112.582	107.482	117.692	75.9231	79.2433	69.0115	0.59114	6.01513	50.0775	0.0180274	0.288783
OFAS009248	Scaffold1053;Scaffold1053;Scaffold1053;Scaffold1053;Scaffold1053	175283;175324;179341;179691;180131	175294;175362;179392;179751;180158	-;-;-;-;-	192	10.9365	7.44225	11.4367	27.9439	22.9021	18.7846	-1.22326	1.72481	20.6981	0.0181313	0.290034
OFAS006069	Scaffold395;Scaffold395;Scaffold395;Scaffold395	264119;266906;275246;278945	264166;267043;275385;281963	+;+;+;+	3345	8.28992	2.19161	15.544	1.75169	1.77466	1.27626	2.4328	4.11198	11.2982	0.0182065	0.290118
OFAS011270	Scaffold1051;Scaffold1051;Scaffold1051;Scaffold1051	320353;323648;328991;332217	322886;323698;329148;332346	-;-;-;-	2873	3.58989	3.52476	3.13912	1.67089	2.06621	1.51156	0.965548	2.9223	33.5358	0.0181805	0.290118
OFAS015372	Scaffold1859;Scaffold1859;Scaffold1859;Scaffold1859;Scaffold1859;Scaffold1859;Scaffold1859;Scaffold1859;Scaffold1859;Scaffold1859;Scaffold1859;Scaffold1859;Scaffold1859;Scaffold1859;Scaffold1859;Scaffold1859;Scaffold1859;Scaffold1859;Scaffold1859;Scaffold1859;Scaffold1859;Scaffold1859;Scaffold1859;Scaffold1859;Scaffold1859;Scaffold1859;Scaffold1859;Scaffold1859;Scaffold1859	26170;28388;28633;29451;36154;36373;39223;39438;40343;40706;41284;43260;43526;45800;48512;49091;49307;53380;58217;59121;59592;63373;63713;64162;64455;64582;67236;71326;75282	26306;28513;28777;29590;36298;36514;39227;39576;40557;40912;41424;43427;43650;45977;48659;49227;49470;53524;58519;59210;59876;63385;63885;64289;64482;64887;67251;71359;75434	+;+;+;+;+;+;+;+;+;+;+;+;+;+;+;+;+;+;+;+;+;+;+;+;+;+;+;+;+	4136	0.73167	0.570796	0.758447	1.72392	1.77192	0.978792	-1.11806	2.21059	15.8438	0.0182211	0.290118
OFAS017146	Scaffold2335;Scaffold2335;Scaffold2335;Scaffold2335;Scaffold2335;Scaffold2335;Scaffold2335;Scaffold2335	30609;37326;38348;40121;43009;44493;46666;47458	30754;37405;38502;40240;43157;44744;46800;47803	-;-;-;-;-;-;-;-	1383	5.49266	1.25781	3.34561	10.5663	10.2803	9.42018	-1.58188	3.23594	10.457	0.018226	0.290118
OFAS014942	Scaffold1593;Scaffold1593	180361;181997	180762;182234	-;-	640	13.6063	11.2604	9.92546	23.0537	23.3601	16.6762	-0.856408	3.40228	19.9426	0.0183164	0.291199
OFAS007537	Scaffold475;Scaffold475;Scaffold475	428;7363;10552	720;7458;11004	+;+;+	842	1.54031	1.9184	2.51476	5.61743	3.56859	4.89535	-1.2391	1.55342	18.1815	0.0185213	0.293428
OFAS013244	Scaffold1654;Scaffold1654	765;9564	1034;9717	-;-	424	131.675	151.946	128.733	75.2571	97.8308	98.7767	0.601193	5.60001	20.5072	0.0185629	0.293428
OFAS013651	Scaffold1424;Scaffold1424;Scaffold1424;Scaffold1424;Scaffold1424;Scaffold1424;Scaffold1424;Scaffold1424	122498;132931;135361;137002;139168;140717;141726;144467	122652;133112;135480;137201;139279;140932;141877;144566	+;+;+;+;+;+;+;+	1237	0	0	0.0633981	0	4.50266	5.89079	-7.10514	1.17081	10.9284	0.0185566	0.293428
OFAS014684	Scaffold1403;Scaffold1403;Scaffold1403;Scaffold1403	68867;73458;76124;78699	69203;73577;76270;78944	+;+;+;+	850	3.92351	4.16614	8.11913	13.8699	10.0015	9.0924	-1.02976	2.82338	9.66017	0.0185202	0.293428
OFAS016477	Scaffold1930;Scaffold1930;Scaffold1930	70499;70709;70942	70618;70861;71283	-;-;-	615	33.1389	29.3965	26.9062	44.8825	55.6502	45.5993	-0.707288	4.6015	28.0854	0.0185697	0.293428
OFAS001455	Scaffold75;Scaffold75;Scaffold75;Scaffold75;Scaffold75;Scaffold75	13997;16935;18647;19256;20889;22658	15083;17093;18805;19377;21082;22676	+;+;+;+;+;+	1740	0	0.035705	0.0450709	0.0405719	0.71602	0.592225	-3.88364	-0.893065	9.60203	0.0187561	0.294223
OFAS001489	Scaffold58	97579	99021	+	1443	852	793.051	1062.11	508.647	492.946	697.387	0.672092	10.0496	14.8691	0.0186997	0.294223
OFAS010282	Scaffold894;Scaffold894;Scaffold894;Scaffold894;Scaffold894;Scaffold894	332151;335371;340388;340863;344207;346306	332153;335473;340484;341016;344377;346548	+;+;+;+;+;+	771	0.0801024	4.6736	15.8678	0.0915631	0	0	7.32813	1.45532	11.0037	0.0187416	0.294223
OFAS011191	Scaffold809;Scaffold809;Scaffold809;Scaffold809	76580;77868;80633;81890	76916;78043;80749;82061	-;-;-;-	802	215.386	212.64	137.974	128.339	135.334	107.195	0.610133	6.97034	10.1906	0.0187327	0.294223
OFAS014162	Scaffold1391;Scaffold1391;Scaffold1391;Scaffold1391;Scaffold1391;Scaffold1391;Scaffold1391	160382;167525;168242;169548;171770;174431;181318	160441;167668;168506;169634;171928;174842;181359	+;+;+;+;+;+;+	1169	59.0646	66.4314	75.8071	39.3739	48.8369	45.712	0.587657	6.03238	21.9816	0.0187167	0.294223
OFAS018179	Scaffold2859;Scaffold2859;Scaffold2859;Scaffold2859;Scaffold2859	46650;54285;56396;56644;57760	46845;54518;56563;56781;57869	-;-;-;-;-	846	0.292004	0.734357	0.463495	2.08615	2.25231	0.783033	-1.7588	0.086076	9.62906	0.0186459	0.294223
OFAS010446	Scaffold1058;Scaffold1058;Scaffold1058;Scaffold1058;Scaffold1058	81048;82719;89326;91216;93840	81395;82861;89485;91565;93914	-;-;-;-;-	1076	89.1946	116.516	82.8693	57.1454	69.6769	64.5755	0.592609	6.43017	15.9	0.0187942	0.294465
OFAS006967	Scaffold568;Scaffold568;Scaffold568	30098;30363;31209	30291;30463;31435	+;+;+	522	14.6707	6.06984	9.46489	24.6136	19.3746	17.3437	-1.01998	3.01652	9.60568	0.0188436	0.294879
OFAS012833	Scaffold1222;Scaffold1222;Scaffold1222;Scaffold1222	66228;67467;69462;76897	66312;67602;69751;77339	+;+;+;+	954	35.5405	52.228	38.0608	27.8977	19.3588	30.8617	0.687821	5.02609	9.66384	0.018866	0.294879
OFAS004334	Scaffold265;Scaffold265	106707;115547	110657;115558	-;-	3963	0.155839	0.0783833	0.0395778	0.302831	0.94313	0.204304	-2.34575	0.337895	9.55697	0.0189417	0.295704
OFAS008498	Scaffold919	225720	227198	+	1479	15.6172	12.7278	12.1957	6.68244	7.38318	9.85383	0.761553	4.00409	17.2247	0.0190812	0.297524
OFAS000206	Scaffold6;Scaffold6;Scaffold6;Scaffold6;Scaffold6;Scaffold6;Scaffold6;Scaffold6;Scaffold6	343723;347181;349299;350613;352000;354366;355514;359294;366292	345619;347383;349350;350806;352162;354499;355709;359550;366391	-;-;-;-;-;-;-;-;-	3196	1.79712	0.952504	2.11027	2.54019	7.6818	4.19153	-1.57087	3.37439	10.249	0.0192301	0.298476
OFAS003179	Scaffold62;Scaffold62;Scaffold62;Scaffold62;Scaffold62;Scaffold62;Scaffold62	612994;613801;614682;619055;622017;623521;626602	613022;613885;614782;619149;622196;623651;629182	+;+;+;+;+;+;+	3202	27.5041	18.3159	31.5212	15.3449	16.937	17.953	0.622046	6.09207	9.67953	0.0192015	0.298476
OFAS009458	Scaffold571;Scaffold571;Scaffold571;Scaffold571;Scaffold571;Scaffold571;Scaffold571;Scaffold571;Scaffold571;Scaffold571	192968;198265;199532;200308;205056;206068;210208;211050;217985;218542	196429;198440;199710;200493;205272;206213;210365;211215;218209;218565	-;-;-;-;-;-;-;-;-;-	4939	36.7378	41.359	31.3122	62.3622	53.2252	53.3224	-0.626387	7.8407	25.2497	0.0192343	0.298476
OFAS013795	Scaffold1224;Scaffold1224;Scaffold1224	204897;206912;207964	205475;207083;208286	-;-;-	1074	0	0	0.0730199	0	8.66612	13.5697	-7.99943	2.02832	11.1698	0.0192287	0.298476
OFAS015738	Scaffold2434;Scaffold2434;Scaffold2434;Scaffold2434;Scaffold2434;Scaffold2434;Scaffold2434;Scaffold2434;Scaffold2434;Scaffold2434;Scaffold2434;Scaffold2434;Scaffold2434;Scaffold2434;Scaffold2434;Scaffold2434;Scaffold2434	51778;53191;58959;61916;65573;72666;73115;73418;75225;82106;83457;83669;86523;86789;89910;91554;95368	51831;53352;59036;62033;65674;72679;73342;73577;75394;82216;83570;83807;86669;87012;90062;91761;95649	-;-;-;-;-;-;-;-;-;-;-;-;-;-;-;-;-	2464	1.65426	3.25257	2.9918	10.5721	4.49119	5.01853	-1.34748	3.53762	10.0762	0.0193556	0.3
OFAS000680	Scaffold24;Scaffold24	903949;909958	904309;910115	+;+	519	25.8221	30.2852	25.8389	72.3635	42.7859	34.4625	-0.868019	4.33356	9.62936	0.0194233	0.300067
OFAS001591	Scaffold100;Scaffold100;Scaffold100;Scaffold100;Scaffold100	2513;3250;12452;12661;26434	2632;3521;12535;15097;26550	-;-;-;-;-	3030	8.153	5.49503	8.02352	2.84245	2.17683	5.14993	1.09079	4.02031	9.89724	0.0193955	0.300067
OFAS004563	Scaffold230;Scaffold230;Scaffold230	270324;271372;280418	270483;271464;283972	+;+;+	3808	2.48139	1.41938	1.68874	3.17011	5.46571	2.74473	-1.02358	3.44567	9.61792	0.0194293	0.300067
OFAS014525	Scaffold1814;Scaffold1814;Scaffold1814;Scaffold1814	144269;150801;151595;154372	147250;150985;151781;154545	-;-;-;-	3528	11.326	7.11427	10.1586	16.148	26.984	13.5819	-0.987819	5.652	10.1809	0.019687	0.303685
OFAS009209	Scaffold760	319126	319827	-	702	51.6417	42.2142	45.356	64.3603	72.0339	75.9118	-0.608554	5.36654	30.3084	0.0198958	0.306177
OFAS017755	Scaffold3158;Scaffold3158;Scaffold3158;Scaffold3158;Scaffold3158;Scaffold3158;Scaffold3158;Scaffold3158;Scaffold3158;Scaffold3158;Scaffold3158;Scaffold3158;Scaffold3158;Scaffold3158;Scaffold3158;Scaffold3158;Scaffold3158;Scaffold3158;Scaffold3158;Scaffold3158;Scaffold3158;Scaffold3158;Scaffold3158;Scaffold3158	24334;25464;28518;29093;30716;32466;35212;35510;37245;38692;41905;44334;46211;47951;49797;51780;54107;56084;58739;59983;61811;66155;74314;76457	25218;25667;28685;29296;30819;32622;35424;35592;37455;38897;42727;44450;46477;48090;49949;52023;54367;56347;58932;60192;61906;66384;74391;76470	-;-;-;-;-;-;-;-;-;-;-;-;-;-;-;-;-;-;-;-;-;-;-;-	5526	2.50344	3.55266	2.80996	1.52024	1.80365	1.78485	0.795212	3.70311	23.0376	0.0198782	0.306177
OFAS013590	Scaffold1270;Scaffold1270;Scaffold1270;Scaffold1270;Scaffold1270;Scaffold1270;Scaffold1270;Scaffold1270;Scaffold1270;Scaffold1270;Scaffold1270;Scaffold1270;Scaffold1270;Scaffold1270;Scaffold1270;Scaffold1270;Scaffold1270;Scaffold1270;Scaffold1270;Scaffold1270;Scaffold1270;Scaffold1270	104685;109748;112293;113993;114198;115332;118700;120438;122284;125939;127230;127557;129202;131536;136742;138497;138701;140825;141575;142453;144555;145816	104900;109897;112386;114119;114399;115503;118855;120443;122412;126118;127370;127774;129362;131566;136942;138628;138755;140922;141753;142639;144736;146082	+;+;+;+;+;+;+;+;+;+;+;+;+;+;+;+;+;+;+;+;+;+	3284	8.48151	8.47525	7.92831	12.5541	11.85	14.2548	-0.635094	5.12554	41.0065	0.0199655	0.306887
OFAS010448	Scaffold1058;Scaffold1058;Scaffold1058;Scaffold1058;Scaffold1058;Scaffold1058;Scaffold1058;Scaffold1058;Scaffold1058	131750;147719;148669;152976;157615;159503;161317;163513;170546	131773;147816;148805;153120;157805;159617;161500;163634;170735	-;-;-;-;-;-;-;-;-	1206	83.8816	108.902	79.6589	56.3122	60.5861	64.2061	0.589289	6.51284	19.3473	0.0200087	0.306968
OFAS017147	Scaffold2335;Scaffold2335;Scaffold2335;Scaffold2335;Scaffold2335;Scaffold2335;Scaffold2335;Scaffold2335;Scaffold2335	47257;63040;64160;69850;73899;77866;79543;79980;81057	47273;63067;64186;69948;73968;78176;79900;80204;81310	+;+;+;+;+;+;+;+;+	1389	4.17951	1.52074	7.33984	19.11	11.977	13.8308	-1.79329	3.75692	10.3511	0.0200181	0.306968
OFAS010459	Scaffold1288;Scaffold1288;Scaffold1288;Scaffold1288;Scaffold1288	191250;198037;200101;202369;205382	193538;198170;200260;202437;205474	-;-;-;-;-	2745	87.4075	53.4583	69.224	181.927	142.035	89.1574	-0.975531	8.15606	10.1302	0.0201177	0.307768
OFAS016829	Scaffold2326;Scaffold2326;Scaffold2326	61613;66388;70951	62164;66565;71163	-;-;-	943	9.75831	5.59996	4.8235	9.1332	47.9511	71.6538	-2.66636	4.55462	10.9219	0.0201033	0.307768
OFAS005586	Scaffold271;Scaffold271;Scaffold271;Scaffold271;Scaffold271;Scaffold271	269667;271135;272127;274160;275066;277107	269743;271302;272330;274270;275242;277116	-;-;-;-;-;-	747	39.0231	42.4989	48.9228	26.7449	30.4135	24.1409	0.681388	4.72814	26.1246	0.020267	0.309686
OFAS001753	Scaffold87;Scaffold87;Scaffold87;Scaffold87;Scaffold87;Scaffold87;Scaffold87;Scaffold87;Scaffold87;Scaffold87	848011;857269;862785;866583;876925;878414;884582;885909;886792;887093	848074;857454;862852;866731;877142;878525;884793;885959;886895;887378	+;+;+;+;+;+;+;+;+;+	1450	14.5666	20.9945	10.0057	28.1407	26.2821	24.8227	-0.796069	4.92136	9.50746	0.0202956	0.309759
OFAS015936	Scaffold1507;Scaffold1507;Scaffold1507;Scaffold1507;Scaffold1507;Scaffold1507;Scaffold1507;Scaffold1507;Scaffold1507;Scaffold1507;Scaffold1507;Scaffold1507;Scaffold1507	65338;65563;66858;68413;70456;72814;73281;74228;76644;76835;78447;79931;80146	65480;66021;67124;68506;70582;73063;73472;74316;76745;76892;78546;80081;80155	+;+;+;+;+;+;+;+;+;+;+;+;+	2042	93.3945	149.353	111.413	87.6735	78.5625	62.2868	0.632045	7.63271	9.49274	0.0203227	0.309808
OFAS013674	Scaffold1359;Scaffold1359;Scaffold1359;Scaffold1359;Scaffold1359;Scaffold1359;Scaffold1359;Scaffold1359;Scaffold1359;Scaffold1359;Scaffold1359;Scaffold1359;Scaffold1359;Scaffold1359	54802;56021;57312;58851;59303;60858;61559;62328;64505;66065;67343;67581;71368;75562	55111;56340;57452;59010;59545;61109;61625;62661;64883;66274;67496;67740;71822;75695	+;+;+;+;+;+;+;+;+;+;+;+;+;+	3319	5.78699	5.97119	13.3502	21.9081	17.2232	16.9431	-1.1625	5.49218	10.1722	0.0203991	0.310607
OFAS002979	Scaffold141;Scaffold141	131072;136378	131101;137979	+;+	1632	5.14658	4.07325	11.2445	11.8524	25.2821	22.1447	-1.53991	4.44517	10.199	0.0204573	0.311129
OFAS014434	Scaffold1571;Scaffold1571	164251;166099	165433;166127	+;+	1212	50.6505	33.7801	42.2529	26.8518	26.4243	30.1222	0.603057	5.41229	14.9529	0.0204815	0.311132
OFAS003389	Scaffold109;Scaffold109;Scaffold109;Scaffold109;Scaffold109;Scaffold109	265693;266475;274150;275943;278111;278311	265782;266597;274295;276056;278237;278568	-;-;-;-;-;-	858	379.407	340.465	402.171	265.431	219.604	243.12	0.623744	8.04834	36.7608	0.0205261	0.311444
OFAS006476	Scaffold331;Scaffold331;Scaffold331	232978;236362;236578	232989;236487;236667	-;-;-	228	119.455	134.88	207.409	103.106	99.9656	74.2508	0.733815	4.81832	9.28765	0.0206986	0.312964
OFAS009376	Scaffold795;Scaffold795	252927;257670	254469;257677	-;-	1551	1.63257	2.68374	2.57872	3.68679	4.29987	6.21681	-1.04236	2.47836	13.236	0.020695	0.312964
OFAS012440	Scaffold1047;Scaffold1047;Scaffold1047;Scaffold1047;Scaffold1047	112339;112440;118493;128117;134543	112390;112502;118638;128282;134613	+;+;+;+;+	498	2.60429	2.12079	2.6771	0.850544	0.588648	0	2.30997	-0.179323	9.16718	0.0206521	0.312964
OFAS004172	Scaffold139;Scaffold139;Scaffold139;Scaffold139;Scaffold139;Scaffold139;Scaffold139;Scaffold139;Scaffold139;Scaffold139;Scaffold139;Scaffold139;Scaffold139;Scaffold139;Scaffold139;Scaffold139;Scaffold139;Scaffold139;Scaffold139	38089;38350;39516;40302;43777;44895;47778;48032;58349;60969;62105;63461;67070;72420;83296;85429;87854;88439;90576	38272;38498;39599;40477;43988;45022;47945;48199;58439;61138;62285;63663;67363;72597;83516;85666;88045;88642;90601	+;+;+;+;+;+;+;+;+;+;+;+;+;+;+;+;+;+;+	3267	11.4746	13.0072	14.7389	9.22686	8.29999	7.81787	0.62923	5.1415	26.4043	0.0208189	0.314051
OFAS006767	Scaffold302;Scaffold302;Scaffold302;Scaffold302	381531;382691;386128;387737	381997;382899;386311;387919	-;-;-;-	1043	2.42772	4.2887	2.25571	1.42138	0.843184	1.48198	1.25687	1.24722	11.2794	0.020802	0.314051
OFAS014920	Scaffold1625	78975	79790	+	816	174.757	153.185	160.691	259.887	229.65	255.904	-0.609299	7.392	48.8724	0.0209691	0.315948
OFAS018750	Scaffold3624;Scaffold3624;Scaffold3624;Scaffold3624;Scaffold3624	16348;18045;29548;36414;41473	16370;18376;29788;36592;41830	+;+;+;+;+	1133	1.09018	1.04184	2.42261	3.30233	3.88103	3.3132	-1.2134	1.56265	10.7126	0.0210058	0.316135
OFAS005660	Scaffold519;Scaffold519;Scaffold519;Scaffold519;Scaffold519;Scaffold519;Scaffold519;Scaffold519;Scaffold519	376927;382096;382556;384639;385576;386589;386834;387156;389355	377851;382188;382718;384764;385775;386707;386951;387300;389455	-;-;-;-;-;-;-;-;-	1990	28.5208	32.156	28.4925	44.6985	53.6945	34.5463	-0.57597	6.20549	12.5192	0.0211575	0.318049
OFAS011267	Scaffold1051;Scaffold1051;Scaffold1051;Scaffold1051	290723;291709;293604;295313	290764;291867;293770;297593	+;+;+;+	2649	6.85433	4.15116	8.17095	10.2868	13.1413	9.75289	-0.792576	4.53797	9.18971	0.0212003	0.318324
OFAS004289	Scaffold162;Scaffold162;Scaffold162	321918;325453;325710	323095;325630;325819	+;+;+	1466	8.17274	7.92475	8.71966	14.4946	15.0973	11.9495	-0.743313	4.03027	34.5359	0.0216308	0.324412
OFAS003988	Scaffold203	95893	96849	-	957	0.645339	1.94754	2.7862	4.20473	4.36504	7.15285	-1.55499	1.79641	8.98777	0.0217397	0.325669
OFAS017611	Scaffold2649;Scaffold2649;Scaffold2649;Scaffold2649;Scaffold2649;Scaffold2649;Scaffold2649;Scaffold2649	36617;39639;39920;45747;51573;56265;60169;60723	37181;39805;40083;46349;51761;56460;60306;60725	-;-;-;-;-;-;-;-	2025	0.182989	0	0	0.488065	6.15246	0.726964	-5.15741	1.40548	10.0448	0.0218181	0.326466
OFAS000359	Scaffold12;Scaffold12;Scaffold12;Scaffold12;Scaffold12;Scaffold12;Scaffold12	1170745;1171517;1172235;1173841;1178078;1178594;1181773	1171201;1171521;1172387;1174057;1178227;1178772;1182101	-;-;-;-;-;-;-	1490	2.48694	0.125087	0.105266	8.67041	24.101	9.92928	-3.92733	3.50813	10.5647	0.0218614	0.326737
OFAS000168	Scaffold4;Scaffold4;Scaffold4;Scaffold4;Scaffold4	585527;588955;590697;590788;592589	585533;589051;590702;590967;592613	+;+;+;+;+	315	8.23453	8.08632	1.99171	2.01701	1.16328	2.103	1.78875	0.502199	8.86624	0.0221138	0.328788
OFAS009213	Scaffold630;Scaffold630;Scaffold630;Scaffold630;Scaffold630;Scaffold630;Scaffold630;Scaffold630;Scaffold630	89132;91159;96138;96503;97250;98603;99231;99919;100168	89322;91321;96158;96531;97523;98838;99270;99998;100631	-;-;-;-;-;-;-;-;-	1498	183.504	177.173	204.801	131.388	110.811	127.556	0.612824	7.86815	38.8227	0.0221025	0.328788
OFAS009581	Scaffold701;Scaffold701;Scaffold701	145239;155353;156790	145874;155451;156797	+;+;+	743	3.1586	7.69266	7.17738	11.6867	17.6559	10.3027	-1.13804	2.85959	8.9876	0.0221254	0.328788
OFAS012482	Scaffold1121;Scaffold1121;Scaffold1121	40563;44851;48312	40707;44941;48468	+;+;+	393	186.848	162.193	193.365	327.468	247.646	234.862	-0.578674	6.47102	15.6417	0.022028	0.328788
OFAS019466	Scaffold7319;Scaffold7319	5283;5332	5291;5805	+;+	483	53.192	41.8036	50.4962	87.9882	66.7622	73.1479	-0.647585	4.91581	19.8537	0.0221089	0.328788
OFAS018966	Scaffold4421;Scaffold4421;Scaffold4421	31;3624;5247	184;3819;5355	-;-;-	459	2.82557	0.406056	3.92971	9.38193	9.10096	8.81979	-1.94189	1.45764	9.00212	0.0222816	0.330731
OFAS000398	Scaffold9;Scaffold9;Scaffold9;Scaffold9	1169435;1175032;1175863;1176226	1169485;1175070;1176147;1177319	-;-;-;-	1469	13.8737	12.8144	12.2787	7.88129	8.38133	6.91457	0.74935	3.94197	39.063	0.022386	0.330847
OFAS001924	Scaffold88;Scaffold88;Scaffold88;Scaffold88;Scaffold88;Scaffold88	572013;572941;575611;577867;580277;582839	572549;573217;575777;577997;580400;582984	+;+;+;+;+;+	1382	348.969	282.537	357.161	224.454	201.035	215.809	0.624446	8.55298	32.4074	0.0223708	0.330847
OFAS010498	Scaffold945;Scaffold945;Scaffold945	155160;160680;162262	155452;160853;163884	+;+;+	2090	30.7613	26.5747	37.3355	22.5297	21.0042	20.1093	0.572301	5.78878	18.1839	0.0223542	0.330847
OFAS017801	Scaffold2883;Scaffold2883	15370;17579	15487;18624	-;-	1164	3.13039	4.37662	5.12043	1.81946	2.45548	1.39116	1.15096	1.88369	14.7943	0.0223914	0.330847
OFAS003395	Scaffold109;Scaffold109;Scaffold109	345602;355510;356112	349845;355576;356157	-;-;-	4357	3.23182	1.69683	2.41192	3.90485	6.8291	3.80104	-0.984643	4.00069	9.08868	0.0225842	0.332938
OFAS006765	Scaffold302;Scaffold302;Scaffold302;Scaffold302;Scaffold302;Scaffold302;Scaffold302;Scaffold302;Scaffold302;Scaffold302;Scaffold302;Scaffold302;Scaffold302;Scaffold302	290025;299537;301652;301995;303308;305179;307045;308473;308963;309777;310728;313512;316075;318964	290047;299671;301746;302158;303391;305383;307161;308634;309149;309861;310916;313674;316256;319161	+;+;+;+;+;+;+;+;+;+;+;+;+;+	1989	2373.29	2057.21	6050.27	1360.05	1359.88	1257.47	1.39783	12.2267	9.88587	0.0225795	0.332938
OFAS010211	Scaffold1108;Scaffold1108	72346;73826	72604;73836	-;-	270	136.785	211.691	333.154	342.517	1022.49	1628.58	-2.13579	7.37044	10.2879	0.0229489	0.33793
OFAS017564	Scaffold2666;Scaffold2666;Scaffold2666;Scaffold2666	19331;20807;21829;22948	19388;20991;21965;29089	+;+;+;+	6522	4.81042	5.72495	3.1504	6.4945	8.68608	6.99711	-0.694605	5.28991	8.89013	0.0231092	0.339904
OFAS004049	Scaffold228	194385	197096	-	2712	21.6566	18.4868	20.0685	34.5167	26.6988	28.009	-0.56737	6.08058	21.869	0.023142	0.340001
OFAS010140	Scaffold625;Scaffold625;Scaffold625;Scaffold625;Scaffold625	173640;175269;180832;181305;183434	173838;175423;180955;181435;183604	+;+;+;+;+	780	6.73014	8.44285	6.03257	7.96458	15.8788	15.9478	-0.904714	3.01	9.16102	0.0233452	0.342212
OFAS018152	Scaffold3093;Scaffold3093;Scaffold3093;Scaffold3093	18502;21529;22221;26467	19030;21632;22437;26585	-;-;-;-	969	0.446143	0.320571	2.58983	15.2993	3.47904	7.36811	-3.00021	2.28378	9.61444	0.0233329	0.342212
OFAS002719	Scaffold143;Scaffold143;Scaffold143;Scaffold143;Scaffold143;Scaffold143;Scaffold143;Scaffold143;Scaffold143;Scaffold143;Scaffold143;Scaffold143;Scaffold143;Scaffold143;Scaffold143;Scaffold143;Scaffold143	113060;113357;113613;114652;116975;118769;120839;124783;126004;126171;131004;132300;137497;139162;139436;142069;142502	113179;113496;113826;114809;117025;118937;120930;124980;126094;126296;131108;132464;137730;139319;139566;142227;144457	+;+;+;+;+;+;+;+;+;+;+;+;+;+;+;+;+	4267	19.8723	19.4664	17.1293	30.9712	26.4842	26.858	-0.578113	6.6475	34.2336	0.0234284	0.342761
OFAS003039	Scaffold107;Scaffold107;Scaffold107;Scaffold107;Scaffold107;Scaffold107;Scaffold107;Scaffold107	608777;610947;613733;624566;625539;626673;627316;627544	609033;611155;613916;624866;625691;626786;627476;627712	+;+;+;+;+;+;+;+	1548	0.558543	0.602002	0.151983	5.92854	4.26086	0.475485	-2.9806	1.68461	9.32713	0.0234355	0.342761
OFAS009623	Scaffold855;Scaffold855;Scaffold855;Scaffold855	313174;314241;321794;329043	313530;314571;321800;330339	+;+;+;+	1992	5.51862	3.83613	10.236	14.6719	14.3115	12.1567	-1.07474	4.34105	9.0901	0.0235062	0.343407
OFAS001264	Scaffold81;Scaffold81;Scaffold81	682714;684052;688093	683953;684276;688391	+;+;+	1764	759.243	763.798	756.181	541.19	523.061	390.307	0.647952	10.1005	24.1147	0.0235572	0.343765
OFAS008757	Scaffold725;Scaffold725	223077;225619	225317;225641	-;-	2264	2.20957	2.0032	0.51959	0.374179	0.67978	0.227578	1.88331	1.29874	8.68575	0.0235906	0.34386
OFAS009449	Scaffold852;Scaffold852;Scaffold852;Scaffold852;Scaffold852	11624;12382;13403;14476;15611	11644;12640;14028;14736;15772	-;-;-;-;-	1329	1.99822	1.86988	3.00948	0.637428	1.21317	1.05229	1.23625	1.20341	12.8163	0.0236167	0.34386
OFAS016436	Scaffold2658	93844	94050	+	207	8.95057	40.8175	20.8371	52.179	89.2186	158.589	-2.08294	3.68824	9.67401	0.0236599	0.344103
OFAS006577	Scaffold391;Scaffold391;Scaffold391;Scaffold391;Scaffold391;Scaffold391;Scaffold391;Scaffold391;Scaffold391;Scaffold391;Scaffold391;Scaffold391	401063;401998;402490;405368;406792;410146;416372;420419;428232;429178;434538;437135	401173;402029;402562;405483;406912;410332;419456;420566;428328;429366;434676;437243	-;-;-;-;-;-;-;-;-;-;-;-	4407	30.7183	29.2377	35.1099	20.7925	23.5475	19.1236	0.582827	6.8652	27.529	0.0239185	0.347474
OFAS006171	Scaffold249;Scaffold249;Scaffold249;Scaffold249;Scaffold249;Scaffold249	70602;82740;86074;87667;88466;91841	71211;82848;86183;87869;88611;91987	+;+;+;+;+;+	1325	4.428	6.42366	4.79419	2.82381	2.10181	2.722	1.03117	2.40636	21.9306	0.0239496	0.347537
OFAS002661	Scaffold84;Scaffold84;Scaffold84;Scaffold84	719466;724543;726994;727370	720230;724755;727120;727997	-;-;-;-	1733	41.4458	42.9473	41.8137	28.9224	28.3336	28.1169	0.563862	5.93688	74.1513	0.0240302	0.348317
OFAS006109	Scaffold407;Scaffold407;Scaffold407;Scaffold407	371332;377083;381105;384676	371441;377134;381188;384969	+;+;+;+	540	140.788	138.059	154.523	240.154	186.338	218.362	-0.573502	6.6024	26.7781	0.0242164	0.350624
OFAS005375	Scaffold319;Scaffold319;Scaffold319;Scaffold319;Scaffold319;Scaffold319;Scaffold319;Scaffold319;Scaffold319;Scaffold319;Scaffold319	372096;372330;377621;377843;387516;390122;393581;400014;401201;401444;405535	372255;372483;377774;378040;387611;390215;393818;400182;401359;401624;409212	+;+;+;+;+;+;+;+;+;+;+	5281	3.46159	2.81164	6.4598	12.1647	7.74361	7.65181	-1.11729	5.15268	9.19328	0.0243244	0.351796
OFAS008841	Scaffold444;Scaffold444;Scaffold444;Scaffold444	23184;34434;40096;48030	23530;34559;40249;50125	+;+;+;+	2723	7.75672	6.86747	7.28649	11.5369	11.9229	11.2719	-0.664359	4.69121	51.817	0.0244878	0.352979
OFAS013904	Scaffold1429;Scaffold1429;Scaffold1429;Scaffold1429;Scaffold1429	61558;64788;73326;83994;107847	61572;65052;73642;84175;107862	-;-;-;-;-	795	12.1187	11.2531	11.2456	6.21593	6.82166	4.99959	0.939349	2.83406	32.9857	0.0244704	0.352979
OFAS015649	Scaffold2093;Scaffold2093;Scaffold2093;Scaffold2093	21641;21741;26927;27440	21659;22054;26951;27615	+;+;+;+	534	7.17051	1.27976	5.14011	16.2607	18.2531	10.8891	-1.7391	2.42388	8.88607	0.0244779	0.352979
OFAS017495	Scaffold2992;Scaffold2992;Scaffold2992;Scaffold2992;Scaffold2992	102427;104372;107011;107229;108563	102666;104524;107130;107390;108859	+;+;+;+;+	972	62.2037	115.88	62.4483	39.6553	53.0047	39.3015	0.866526	5.91914	9.02766	0.0245818	0.353939
OFAS009378	Scaffold795;Scaffold795;Scaffold795;Scaffold795;Scaffold795	292376;296121;298709;305451;310075	292473;296124;298871;305749;310077	-;-;-;-;-	567	0.435689	1.53399	0.553252	2.49013	2.06806	2.98575	-1.54759	0.114834	8.39509	0.0246879	0.355073
OFAS006633	Scaffold350;Scaffold350;Scaffold350;Scaffold350;Scaffold350;Scaffold350;Scaffold350;Scaffold350	425606;430154;431080;432286;437237;440916;445295;447655	428026;430365;431317;432408;437689;442112;445612;447672	-;-;-;-;-;-;-;-	4980	4.91095	5.95068	6.23608	3.69987	3.82621	3.11861	0.68293	4.53421	24.8041	0.0247773	0.355964
OFAS009412	Scaffold576;Scaffold576	320639;321012	320741;321895	+;+	987	1.75203	4.28025	2.38369	7.4386	8.76173	3.87788	-1.24962	2.26749	8.37502	0.0250077	0.35848
OFAS012491	Scaffold993;Scaffold993;Scaffold993;Scaffold993	236705;240705;243355;246166	238170;240748;243539;246480	-;-;-;-	2010	1.50557	0.896354	0.390166	1.89659	6.9276	2.59998	-2.01333	2.28739	8.91093	0.0250007	0.35848
OFAS000497	Scaffold18;Scaffold18;Scaffold18	503259;504846;513640	503565;505112;514001	+;+;+	936	0.857763	0.530997	0.754071	1.43302	2.19234	1.80867	-1.33255	0.38802	14.3205	0.0251319	0.358582
OFAS000862	Scaffold32;Scaffold32;Scaffold32;Scaffold32;Scaffold32;Scaffold32	1160513;1164501;1165074;1165317;1166931;1171950	1161551;1164683;1165212;1165525;1166999;1172129	-;-;-;-;-;-	1819	2.71617	2.3908	14.3568	0.0776198	0.322316	1.13301	3.65454	2.68689	9.56779	0.0251542	0.358582
OFAS001856	Scaffold72;Scaffold72;Scaffold72;Scaffold72	379715;379953;380745;384805	379720;380168;380870;384840	+;+;+;+	384	0	0.161788	1.42959	2.2061	4.00787	4.40864	-2.80845	-0.158176	8.31224	0.0251806	0.358582
OFAS006015	Scaffold299;Scaffold299;Scaffold299;Scaffold299;Scaffold299;Scaffold299;Scaffold299	310551;311105;313064;313632;315000;316274;316536	310716;311256;313133;313696;315181;316494;316666	+;+;+;+;+;+;+	987	76.4635	69.6171	76.9137	52.9285	50.9369	47.4294	0.559449	5.9476	46.9828	0.0251499	0.358582
OFAS007415	Scaffold564;Scaffold564;Scaffold564;Scaffold564;Scaffold564;Scaffold564;Scaffold564;Scaffold564	377920;378347;378515;380155;383632;385423;387515;394654	378063;378382;378611;380287;383774;385547;387682;395661	-;-;-;-;-;-;-;-	1854	36.4758	37.7317	42.5111	27.6821	25.931	25.5673	0.559476	5.92304	41.1375	0.025149	0.358582
OFAS016434	Scaffold2658;Scaffold2658;Scaffold2658	79435;82948;84215	79771;83107;84398	+;+;+	681	3.9903	15.4176	8.06114	18.4522	30.9935	57.0683	-1.95169	3.93672	9.38862	0.0250471	0.358582
OFAS004652	Scaffold233;Scaffold233;Scaffold233;Scaffold233;Scaffold233;Scaffold233;Scaffold233;Scaffold233;Scaffold233;Scaffold233;Scaffold233	119772;124584;126441;128281;131678;136681;139175;147917;153162;168981;180484	121278;124711;126600;128528;131871;136919;139296;148079;153323;169031;180544	-;-;-;-;-;-;-;-;-;-;-	3035	0.427327	0.347991	0.439274	0.511728	2.00422	0.897328	-1.48541	1.29791	8.30227	0.0252408	0.358652
OFAS017896	Scaffold3187;Scaffold3187;Scaffold3187;Scaffold3187	11887;12350;16384;17548	12251;12424;16521;20589	+;+;+;+	3620	11.0893	12.0821	9.33715	6.90351	5.8103	8.41782	0.621787	5.02328	14.1525	0.0252225	0.358652
OFAS007659	Scaffold536;Scaffold536;Scaffold536	120291;125043;128397	120310;125156;128811	-;-;-	549	4.83722	2.94224	1.85702	1.54306	0.667456	1.34071	1.43459	0.456377	8.28909	0.0253207	0.358959
OFAS009321	Scaffold814;Scaffold814	412725;421131	412889;421316	-;-	351	11.4368	0.884995	17.8743	61.1423	65.1437	63.5395	-2.66688	3.69665	9.57382	0.0253454	0.358959
OFAS018981	Scaffold5631;Scaffold5631;Scaffold5631	13415;14666;15651	13597;15426;15873	-;-;-	1167	127.117	148.742	134.603	212.451	175.838	231.664	-0.594871	7.64778	23.9683	0.025291	0.358959
OFAS004443	Scaffold260	263348	263662	+	315	3.52908	6.90296	3.98341	0.896447	0.930625	2.804	1.62848	0.207011	8.27074	0.0254324	0.359277
OFAS010338	Scaffold828;Scaffold828;Scaffold828;Scaffold828;Scaffold828;Scaffold828;Scaffold828	164020;166609;166773;169603;174738;177018;179511	164183;166693;166855;169690;174845;177187;179565	+;+;+;+;+;+;+	753	16.0754	15.4285	20.5171	11.344	9.6353	8.50418	0.816968	3.37432	21.8487	0.0254388	0.359277
OFAS010736	Scaffold877;Scaffold877;Scaffold877;Scaffold877	231690;234876;235731;236099	231698;235001;235936;236153	-;-;-;-	396	45.2275	166.142	73.0764	31.9104	35.533	34.2004	1.48485	4.68143	9.17793	0.025451	0.359277
OFAS004326	Scaffold144;Scaffold144;Scaffold144;Scaffold144;Scaffold144;Scaffold144	650516;654837;673622;684143;684264;684834	652476;654943;673748;684191;684319;685004	-;-;-;-;-;-	2471	0.824786	0.729127	1.36471	2.39984	1.39396	2.47237	-1.1069	1.96303	10.4154	0.0254959	0.35952
OFAS003363	Scaffold219;Scaffold219;Scaffold219;Scaffold219;Scaffold219;Scaffold219;Scaffold219;Scaffold219;Scaffold219;Scaffold219;Scaffold219;Scaffold219;Scaffold219;Scaffold219;Scaffold219;Scaffold219;Scaffold219	261275;262762;274923;275768;278287;280230;282400;282816;283219;284218;285037;285936;287669;288249;289289;291081;291786	261456;262892;275189;276045;278488;280531;282630;283044;283334;284393;285167;286129;287756;288391;289605;291148;294584	+;+;+;+;+;+;+;+;+;+;+;+;+;+;+;+;+	5854	1.93063	2.8442	4.12614	1.86919	1.67756	1.63455	0.777728	3.79353	8.26714	0.025583	0.360356
OFAS014113	Scaffold1508;Scaffold1508;Scaffold1508;Scaffold1508;Scaffold1508	81131;83729;84714;87147;87353	81299;83885;84797;87284;87454	-;-;-;-;-	650	1.90028	1.91159	0.965211	0.651648	0.112749	0	2.57392	-0.392376	8.23504	0.0256515	0.360929
OFAS014462	Scaffold1678;Scaffold1678;Scaffold1678;Scaffold1678	38983;40700;42672;43478	39020;40900;42942;43528	-;-;-;-	561	0.330262	1.43965	0.978545	1.13254	4.96416	7.21619	-2.25884	0.692477	8.27712	0.0257813	0.362363
OFAS004512	Scaffold209;Scaffold209;Scaffold209;Scaffold209;Scaffold209;Scaffold209;Scaffold209;Scaffold209;Scaffold209;Scaffold209;Scaffold209;Scaffold209;Scaffold209	127917;130167;134226;139812;140053;140855;143171;144720;147609;150906;151515;152423;154297	128311;130307;134479;139866;140273;140951;143335;144881;147749;150937;151679;152583;154342	+;+;+;+;+;+;+;+;+;+;+;+;+	2035	27.8902	38.7108	27.8239	20.5715	24.3089	19.1699	0.560195	5.75234	11.855	0.025848	0.362907
OFAS001372	Scaffold76;Scaffold76;Scaffold76;Scaffold76;Scaffold76;Scaffold76;Scaffold76;Scaffold76	268669;274293;275442;277017;277287;278894;290658;291249	268873;274581;275688;277124;277420;279080;291005;291254	+;+;+;+;+;+;+;+	1524	12.0762	14.1456	13.7395	6.8557	9.32915	8.06565	0.720227	4.04064	24.3422	0.0259021	0.363273
OFAS004682	Scaffold315;Scaffold315;Scaffold315;Scaffold315;Scaffold315;Scaffold315;Scaffold315	389655;390195;392449;394361;395194;399455;401156	389807;390453;392615;394503;395330;399636;401197	-;-;-;-;-;-;-	1083	64.2111	65.8554	73.3545	45.499	46.6924	46.1476	0.555989	5.95025	49.3376	0.0260623	0.364732
OFAS017954	Scaffold2837;Scaffold2837;Scaffold2837;Scaffold2837;Scaffold2837;Scaffold2837	39770;46977;48015;49207;51151;53537	42120;47097;48253;49339;51207;53764	-;-;-;-;-;-	3129	1.40137	0.0397102	0.827092	5.1666	9.55608	3.97548	-3.04066	3.46397	9.47558	0.0260357	0.364732
OFAS000476	Scaffold17;Scaffold17;Scaffold17	241986;242827;243846	242494;242865;245723	-;-;-	2426	2.673	3.45717	2.00423	5.41249	4.35008	4.85442	-0.841889	3.22267	14.8469	0.0261362	0.365372
OFAS000910	Scaffold64;Scaffold64;Scaffold64	776843;781736;787636	776978;781921;790885	+;+;+	3572	7.52104	5.25259	4.89597	3.63648	2.66721	4.47153	0.714086	4.09551	8.57374	0.0262131	0.365929
OFAS019394	Scaffold8576;Scaffold8576	7670;9678	7808;9784	-;-	246	398.923	278.56	330.59	229.291	251.737	204.957	0.555314	6.12114	13.9189	0.0262325	0.365929
OFAS005727	Scaffold381;Scaffold381;Scaffold381;Scaffold381;Scaffold381;Scaffold381;Scaffold381;Scaffold381;Scaffold381;Scaffold381;Scaffold381	377919;388275;389469;401439;404557;404782;407486;409870;412558;420108;430179	378246;388346;389706;401503;404703;404873;407660;410037;412689;420254;433043	+;+;+;+;+;+;+;+;+;+;+	4429	46.002	38.9677	33.9085	63.6456	56.508	59.1633	-0.592882	7.78302	23.1207	0.0263856	0.367275
OFAS015019	Scaffold1807;Scaffold1807;Scaffold1807;Scaffold1807;Scaffold1807;Scaffold1807	110772;111281;111963;114490;116075;117758	110918;111397;112065;114665;116218;117910	+;+;+;+;+;+	840	303.575	338.59	380.26	229.434	240.712	206.708	0.594989	7.89506	30.2621	0.0263723	0.367275
OFAS004779	Scaffold292	7307	8518	+	1212	6.93005	7.2276	4.33529	3.32007	3.99086	2.0041	0.989707	2.5328	9.73322	0.0264804	0.367806
OFAS017493	Scaffold2992;Scaffold2992	94967;96588	95212;97196	+;+	855	40.5948	63.1439	34.488	17.5043	32.3147	15.2376	1.08795	4.86496	8.7329	0.0264537	0.367806
OFAS019137	Scaffold6023	15912	16142	+	231	61.2242	42.7625	44.8134	75.4849	82.1699	88.8997	-0.72713	3.94029	18.7963	0.0265727	0.368692
OFAS008478	Scaffold567;Scaffold567;Scaffold567;Scaffold567	33633;42504;43792;48601	33859;42573;43808;48739	-;-;-;-	453	4.09	5.34865	2.42368	1.09087	0.161781	1.78732	1.95166	0.369074	8.07941	0.0266365	0.369183
OFAS000310	Scaffold10;Scaffold10;Scaffold10;Scaffold10;Scaffold10;Scaffold10	141598;151054;160818;161188;162607;164474	141711;151284;161083;161362;162806;164644	+;+;+;+;+;+	1157	35.5501	29.2645	25.9604	43.4432	41.2357	50.5121	-0.573816	5.44984	16.3589	0.0267605	0.370449
OFAS019236	Scaffold7924;Scaffold7924	11439;12701	11736;13384	-;-	982	0.125782	1.20204	1.11805	3.3069	2.2389	3.52285	-1.89347	1.00124	8.07681	0.026785	0.370449
OFAS002463	Scaffold149;Scaffold149;Scaffold149;Scaffold149;Scaffold149;Scaffold149;Scaffold149;Scaffold149;Scaffold149;Scaffold149;Scaffold149;Scaffold149;Scaffold149	370495;370939;372738;381869;382184;384154;388906;390819;392018;393711;398730;400361;400718	370611;370952;372969;382060;382375;384368;389110;390967;392022;393841;398933;400374;400835	-;-;-;-;-;-;-;-;-;-;-;-;-	1788	4.07581	4.58653	4.64926	7.69914	6.72205	8.6449	-0.792929	3.45489	31.8732	0.0268454	0.370593
OFAS006345	Scaffold283;Scaffold283;Scaffold283;Scaffold283	523395;525002;525172;539081	523470;525008;530263;540425	+;+;+;+	6520	19.4939	19.4574	21.0853	31.4538	29.8767	28.6067	-0.583116	7.3496	60.1569	0.0269096	0.370593
OFAS009804	Scaffold707;Scaffold707;Scaffold707;Scaffold707	232715;234402;234445;242183	232730;234424;234705;242802	+;+;+;+	920	3.22221	2.63363	4.26214	9.97541	4.93889	5.7604	-1.03363	2.27615	9.74857	0.0269034	0.370593
OFAS015871	Scaffold2154;Scaffold2154	142134;145952	142955;146347	-;-	1218	11.4087	5.35574	7.9196	5.21639	3.55001	4.53234	0.89119	2.97561	8.69529	0.0269013	0.370593
OFAS014393	Scaffold1431;Scaffold1431	106144;108976	106562;109026	+;+	470	0.65701	0.92529	0.834292	2.55344	1.71522	2.3491	-1.43551	-0.254045	12.7109	0.0269532	0.370799
OFAS001971	Scaffold86;Scaffold86	118020;130383	118180;131929	-;-	1708	3.54355	3.89201	3.85689	1.48795	2.40284	1.63758	1.02865	2.30408	20.9106	0.0270208	0.371336
OFAS000415	Scaffold22;Scaffold22;Scaffold22;Scaffold22;Scaffold22;Scaffold22;Scaffold22;Scaffold22;Scaffold22;Scaffold22;Scaffold22;Scaffold22;Scaffold22;Scaffold22	341843;342176;344042;349240;351791;356216;357509;365003;368560;369791;374303;375913;380171;382360	341870;342283;344236;349283;351966;356387;357708;365207;368765;369985;374510;376008;380246;382447	-;-;-;-;-;-;-;-;-;-;-;-;-;-	1997	1.82463	2.45769	2.0028	0.989817	1.02756	0.810873	1.14858	1.67249	25.7943	0.0271491	0.37231
OFAS002127	Scaffold71;Scaffold71;Scaffold71;Scaffold71;Scaffold71;Scaffold71	616355;623702;623862;627243;633687;636432	616753;623783;624004;627361;633858;644182	+;+;+;+;+;+	8666	0.712658	0.509	0.380081	0.219948	0.355186	0.127403	1.18837	1.80578	8.00491	0.0271257	0.37231
OFAS010104	Scaffold985;Scaffold985;Scaffold985;Scaffold985;Scaffold985;Scaffold985;Scaffold985	93129;93486;96362;97448;99314;105867;112401	93157;93557;96552;97863;99440;105882;112407	+;+;+;+;+;+;+	858	62.2628	67.7745	59.6859	47.1457	44.2454	36.5452	0.568439	5.51027	23.8051	0.0273114	0.374141
OFAS001332	Scaffold48;Scaffold48;Scaffold48;Scaffold48;Scaffold48;Scaffold48	1074071;1074979;1076347;1078189;1080066;1080398	1074077;1075252;1076543;1078417;1080286;1080408	+;+;+;+;+;+	939	0.591939	0.463138	0.584626	0.977356	2.18533	1.09741	-1.36453	0.0714474	9.1128	0.0274832	0.374911
OFAS001343	Scaffold52;Scaffold52;Scaffold52;Scaffold52;Scaffold52;Scaffold52;Scaffold52	602019;605638;607198;608021;609172;612860;614517	602435;605743;607313;608065;609261;613219;614531	-;-;-;-;-;-;-	1149	198.177	142.367	197.867	110.04	106.837	142.662	0.582474	7.42709	11.4229	0.0274469	0.374911
OFAS009310	Scaffold807;Scaffold807;Scaffold807;Scaffold807;Scaffold807;Scaffold807;Scaffold807;Scaffold807	149436;154993;158275;160350;161710;164874;167547;173441	151527;155034;158339;160392;161872;165045;167696;173634	-;-;-;-;-;-;-;-	2921	21.0585	18.0999	16.6727	25.2557	27.8495	28.7012	-0.5507	6.06909	25.6287	0.0274629	0.374911
OFAS011163	Scaffold943;Scaffold943;Scaffold943;Scaffold943;Scaffold943;Scaffold943;Scaffold943;Scaffold943;Scaffold943;Scaffold943;Scaffold943;Scaffold943;Scaffold943;Scaffold943;Scaffold943	94311;97722;100891;102952;104014;105310;107851;108882;112150;113989;115185;119412;121822;126156;127926	94693;97825;101025;103078;104147;105498;107949;109108;112379;114171;115345;119531;121944;126296;128096	+;+;+;+;+;+;+;+;+;+;+;+;+;+;+	2527	7.96732	8.33436	10.3344	5.50346	5.48128	5.38858	0.700858	4.19014	29.5944	0.0274486	0.374911
OFAS014667	Scaffold1312;Scaffold1312	12334;16016	12828;16061	-;-	541	4.79459	0	19.2797	0	0	0.136054	7.03508	1.17804	8.93466	0.027569	0.375685
OFAS016233	Scaffold2124;Scaffold2124;Scaffold2124;Scaffold2124;Scaffold2124;Scaffold2124;Scaffold2124;Scaffold2124;Scaffold2124	64364;66185;67608;70741;72482;76033;77352;80168;84095	64551;66305;67736;70988;72674;76189;77597;80369;84170	+;+;+;+;+;+;+;+;+	1560	0.316713	1.11509	0.502714	3.21299	1.26842	1.50985	-1.61744	1.13206	7.91939	0.0277019	0.377002
OFAS017297	Scaffold2681;Scaffold2681	93198;94197	93791;94364	-;-	762	51.3847	38.075	27.9937	28.5345	14.0418	18.2564	0.949425	4.51212	8.28547	0.0277237	0.377002
OFAS014716	Scaffold1578;Scaffold1578;Scaffold1578;Scaffold1578;Scaffold1578;Scaffold1578;Scaffold1578;Scaffold1578;Scaffold1578;Scaffold1578;Scaffold1578;Scaffold1578;Scaffold1578	9109;11070;14988;16168;22676;25019;28579;38095;40065;41508;44517;47762;48762	9233;11226;15094;16246;22882;25173;28693;38367;40311;41649;44640;47880;48979	-;-;-;-;-;-;-;-;-;-;-;-;-	2068	2.68777	3.03423	2.57872	5.3595	5.0677	4.76938	-0.870723	3.04047	41.7795	0.0277596	0.377095
OFAS016153	Scaffold1928;Scaffold1928;Scaffold1928;Scaffold1928;Scaffold1928;Scaffold1928	95337;95506;100324;101432;106999;109658	95355;95664;100523;101597;107078;109724	+;+;+;+;+;+	691	1.25127	1.61835	1.4754	0.612983	0.424236	0.532599	1.44487	-0.27276	13.4467	0.0278172	0.377482
OFAS011688	Scaffold1304;Scaffold1304;Scaffold1304	9304;13166;21897	9492;13264;21942	+;+;+	334	188.235	167.965	187.84	129.565	128.581	111.51	0.557294	5.67268	34.2925	0.0278517	0.377555
OFAS001358	Scaffold94;Scaffold94;Scaffold94;Scaffold94;Scaffold94;Scaffold94;Scaffold94;Scaffold94;Scaffold94;Scaffold94;Scaffold94;Scaffold94;Scaffold94	539352;546513;547910;549759;551391;551883;555223;557278;560663;563309;566107;579652;580431	545329;546703;548167;549901;551660;552844;555401;557680;561000;563415;566182;579768;580612	-;-;-;-;-;-;-;-;-;-;-;-;-	9204	7.9782	7.04021	7.34474	10.3776	10.8927	11.5478	-0.553251	6.40561	45.0647	0.0279702	0.378168
OFAS009448	Scaffold518;Scaffold518;Scaffold518;Scaffold518;Scaffold518;Scaffold518	84570;85696;90180;91441;92706;93189	84575;85733;90297;91619;92914;93328	-;-;-;-;-;-	690	0.62654	1.44062	2.15949	3.4786	2.65532	4.37364	-1.32321	0.857474	7.88639	0.0279285	0.378168
OFAS016355	Scaffold2182;Scaffold2182;Scaffold2182;Scaffold2182;Scaffold2182;Scaffold2182;Scaffold2182;Scaffold2182	97509;98188;99750;104372;106223;108835;109074;110898	97534;98294;100078;104614;106423;108948;109182;111043	+;+;+;+;+;+;+;+	1275	2.56723	3.60578	3.44448	1.10738	1.32203	1.90507	1.14618	1.63784	16.1915	0.0279844	0.378168
OFAS016169	Scaffold2172;Scaffold2172;Scaffold2172	114648;114923;121127	114693;114938;121262	-;-;-	198	62.3828	35.1423	112.486	31.3756	32.2017	17.8437	1.36156	3.28325	8.357	0.0280813	0.379083
OFAS008258	Scaffold437;Scaffold437;Scaffold437;Scaffold437	28994;33951;37996;40006	29280;33995;38053;40044	-;-;-;-	429	11.3729	11.875	4.75293	4.2785	4.09996	4.28934	1.14569	1.62466	9.46892	0.0281484	0.379593
OFAS008510	Scaffold515;Scaffold515;Scaffold515;Scaffold515	6484;7746;9540;13373	6729;8071;9803;13502	-;-;-;-	966	0.383596	0.257253	0.0811836	1.24236	1.44146	0.380979	-2.00505	-0.427065	7.84156	0.0282404	0.380255
OFAS011002	Scaffold840;Scaffold840	2440;5459	2619;5812	+;+	534	11.681	10.3544	8.22418	20.0945	18.3903	17.5053	-0.884535	2.96513	26.722	0.028256	0.380255
OFAS012443	Scaffold1308;Scaffold1308;Scaffold1308;Scaffold1308;Scaffold1308;Scaffold1308;Scaffold1308;Scaffold1308;Scaffold1308;Scaffold1308;Scaffold1308;Scaffold1308;Scaffold1308;Scaffold1308;Scaffold1308;Scaffold1308;Scaffold1308;Scaffold1308;Scaffold1308;Scaffold1308;Scaffold1308;Scaffold1308;Scaffold1308;Scaffold1308;Scaffold1308;Scaffold1308;Scaffold1308;Scaffold1308;Scaffold1308;Scaffold1308;Scaffold1…	53772;54337;57377;62969;66704;70177;71482;72599;73981;74234;76452;76841;77150;81103;81862;86539;86827;88345;92828;95617;97572;97775;98004;100077;100846;104189;105584;105915;106201;108233;110009;112551;118389;120401;127364;129517	53794;54516;57487;63331;66849;70425;71610;72787;74139;74350;76590;77061;77284;81216;82039;86673;87020;88511;92909;95742;97697;97900;98154;100282;100981;104358;105761;106111;106410;108358;110257;112673;118508;120562;127516;129739	-;-;-;-;-;-;-;-;-;-;-;-;-;-;-;-;-;-;-;-;-;-;-;-;-;-;-;-;-;-;-;-;-;-;-;-	5813	0.81807	1.15425	1.09277	2.62318	1.58853	1.34219	-0.857996	3.08381	8.98589	0.0283479	0.380702
OFAS012772	Scaffold1149;Scaffold1149	105282;115417	105559;115729	+;+	591	3.55297	3.57412	5.44054	1.07505	2.10808	2.11724	1.23615	0.923818	11.155	0.028321	0.380702
OFAS013428	Scaffold1519;Scaffold1519;Scaffold1519	100082;104506;107470	100222;104692;108110	+;+;+	969	0.509878	0.705256	0.404662	3.78839	0.756313	1.36728	-1.84244	0.432681	7.81477	0.028429	0.381395
OFAS003919	Scaffold263;Scaffold263;Scaffold263;Scaffold263;Scaffold263;Scaffold263;Scaffold263	679444;680803;681009;683216;687776;688819;692742	679473;680925;681203;683357;687882;689089;693064	+;+;+;+;+;+;+	1191	3.62983	5.68581	5.46528	5.74957	9.2916	11.804	-0.860879	3.06718	7.95897	0.0285208	0.382232
OFAS004869	Scaffold150;Scaffold150;Scaffold150;Scaffold150;Scaffold150;Scaffold150;Scaffold150	549336;549950;553434;556784;558286;563844;568905	549494;550182;553695;557154;558433;564041;569134	+;+;+;+;+;+;+	1601	18.6318	17.695	18.1241	26.1039	25.4054	30.4811	-0.59031	5.19123	36.1007	0.0285685	0.382475
OFAS004041	Scaffold201;Scaffold201;Scaffold201;Scaffold201;Scaffold201;Scaffold201;Scaffold201	133236;134168;135057;137514;142530;143120;144615	133602;134338;135251;137664;142720;143222;146536	+;+;+;+;+;+;+	3100	10.9971	11.2229	11.3334	17.8765	13.9008	17.9502	-0.567567	5.43155	23.6686	0.028758	0.383623
OFAS011288	Scaffold887;Scaffold887;Scaffold887;Scaffold887;Scaffold887;Scaffold887;Scaffold887;Scaffold887;Scaffold887;Scaffold887	46455;48844;48965;55776;57688;63874;69511;81984;83859;89595	46557;48889;49099;55961;57707;63943;69592;82128;83924;89687	+;+;+;+;+;+;+;+;+;+	946	1.2404	1.51048	3.5647	0.14925	0.929641	0.0778067	2.41349	0.383827	7.79109	0.0287725	0.383623
OFAS011992	Scaffold1197	168554	169012	+	459	188.102	143.473	229.29	360.974	237.423	269.404	-0.630146	6.77366	8.04534	0.0287125	0.383623
OFAS016273	Scaffold1948;Scaffold1948;Scaffold1948;Scaffold1948;Scaffold1948	93911;97350;99879;100099;100306	94005;97530;100001;100233;100439	-;-;-;-;-	668	9.89253	2.23209	13.2662	53.0521	28.3053	22.6986	-2.04277	3.85986	8.7491	0.0287629	0.383623
OFAS001870	Scaffold53;Scaffold53	56580;89209	56934;89341	-;-	488	8.98542	12.7309	10.1243	25.3159	17.5708	16.2897	-0.892867	2.9132	14.967	0.0288771	0.38386
OFAS004375	Scaffold321;Scaffold321;Scaffold321;Scaffold321	574884;588592;603093;607173	574998;588655;603234;607290	+;+;+;+	439	8.58154	9.90629	10.5398	4.82427	4.67432	3.68864	1.13345	1.69452	27.3612	0.0288615	0.38386
OFAS015629	Scaffold1824;Scaffold1824	5051;6576	5114;7906	+;+	1395	5.79959	6.324	2.86709	10.3742	8.77339	7.75624	-0.8384	3.30491	7.76448	0.0289139	0.38386
OFAS017855	Scaffold3193;Scaffold3193;Scaffold3193;Scaffold3193;Scaffold3193;Scaffold3193;Scaffold3193;Scaffold3193;Scaffold3193	41359;41459;49960;58286;59018;60561;61641;64789;66363	41369;41843;50211;58423;59218;60665;61772;64839;66665	+;+;+;+;+;+;+;+;+	1578	504.834	544.454	593.642	372.213	348.553	352.819	0.613812	9.48097	51.5392	0.0288959	0.38386
OFAS018926	Scaffold6165;Scaffold6165	7153;11133	7307;12769	+;+	1792	3.41191	2.6695	3.45728	5.67283	5.9709	5.7504	-0.866738	3.02982	33.1821	0.0289382	0.38386
OFAS013245	Scaffold1654;Scaffold1654;Scaffold1654	16413;17463;20572	16540;17666;20581	-;-;-	342	87.0404	95.0065	87.5957	42.7287	60.2151	69.0855	0.648552	4.66246	12.9723	0.0289791	0.384009
OFAS016021	Scaffold1916;Scaffold1916;Scaffold1916	48562;53542;56730	48720;53654;56779	-;-;-	322	7.09652	6.36701	8.52428	2.1924	3.86917	3.20022	1.23904	0.864015	15.4713	0.0290842	0.384617
OFAS017424	Scaffold2371	35373	35642	-	270	5.03221	0.690296	9.00417	42.6186	23.886	13.358	-2.45695	2.12614	8.37138	0.0290753	0.384617
OFAS007155	Scaffold542;Scaffold542;Scaffold542;Scaffold542;Scaffold542;Scaffold542;Scaffold542;Scaffold542;Scaffold542;Scaffold542;Scaffold542;Scaffold542	123623;131569;133618;135069;136386;137694;138362;141688;144098;145470;146387;146569	123888;131805;133803;135209;136532;137858;138563;141829;144273;145573;146488;147070	+;+;+;+;+;+;+;+;+;+;+;+	2370	0.703583	0.655344	0.496351	0	0.278304	0.062114	2.42301	0.0362912	7.71646	0.0291352	0.384899
OFAS003688	Scaffold77;Scaffold77;Scaffold77;Scaffold77;Scaffold77;Scaffold77;Scaffold77;Scaffold77	41365;43839;47518;51044;63098;64670;68236;70370	41675;44283;47757;51206;63455;64793;68247;70411	+;+;+;+;+;+;+;+	1695	53.0872	63.7027	48.0257	37.7757	33.7681	41.3839	0.54563	6.2968	17.468	0.0292409	0.385572
OFAS006968	Scaffold568;Scaffold568;Scaffold568;Scaffold568;Scaffold568;Scaffold568	36752;38763;40096;40805;42379;44852	36876;38896;40262;40988;42578;44977	+;+;+;+;+;+	936	18.8708	10.2217	15.5841	35.6747	36.6434	17.5363	-1.0081	4.39992	8.10853	0.0292455	0.385572
OFAS002305	Scaffold124;Scaffold124;Scaffold124;Scaffold124;Scaffold124	903106;906537;908153;909694;910761	903296;906669;908336;909836;910868	+;+;+;+;+	759	1.46464	1.47336	1.85984	0.372043	0.869012	0.581859	1.37834	-0.0292442	10.4896	0.0293131	0.38607
OFAS014610	Scaffold1886;Scaffold1886;Scaffold1886	139012;141245;143402	139248;141265;143542	-;-;-	399	78.7852	6.85106	76.2614	7.96186	9.00012	7.37896	2.72859	3.64659	8.85223	0.0293898	0.386687
OFAS005769	Scaffold212;Scaffold212;Scaffold212;Scaffold212;Scaffold212;Scaffold212;Scaffold212;Scaffold212;Scaffold212	330545;336264;349147;351672;356274;358450;360603;371291;373025	330555;336387;349253;351824;356424;358536;360851;371506;375184	+;+;+;+;+;+;+;+;+	3258	0.360166	0.266965	1.54055	5.9371	2.60935	2.19144	-2.33173	2.82976	8.50661	0.0294601	0.387179
OFAS012019	Scaffold1347;Scaffold1347;Scaffold1347;Scaffold1347;Scaffold1347;Scaffold1347;Scaffold1347	249901;250033;250088;251891;253433;254734;255017	249933;250055;250228;251990;253552;254907;255043	+;+;+;+;+;+;+	618	81.8456	82.936	77.662	120.4	114.436	118.626	-0.5437	5.94274	61.099	0.0294869	0.387179
OFAS004210	Scaffold235;Scaffold235;Scaffold235;Scaffold235;Scaffold235;Scaffold235;Scaffold235	140161;141790;142725;144560;145907;148293;149175	140338;141868;142788;144673;146044;148369;152449	+;+;+;+;+;+;+	3925	15.4358	15.3061	11.0292	8.65128	10.5122	9.18892	0.559625	5.52461	13.1853	0.0295336	0.387236
OFAS008160	Scaffold589;Scaffold589;Scaffold589;Scaffold589;Scaffold589;Scaffold589	422927;423344;424945;427266;429526;430475	422962;423468;425331;427417;429535;430553	+;+;+;+;+;+	789	0.861025	1.25986	1.59034	2.59475	2.32214	3.82485	-1.23738	0.814909	11.9258	0.0295509	0.387236
OFAS002886	Scaffold153;Scaffold153	640547;643131	640627;644792	-;-	1743	0.177163	0	0.314953	0.729038	0.714787	0.886809	-2.26541	-0.0897607	7.63432	0.029743	0.388924
OFAS003680	Scaffold264;Scaffold264;Scaffold264;Scaffold264	433351;434579;446398;446592	433616;434964;446500;447209	-;-;-;-	1373	43.3617	51.9909	42.7245	28.125	31.0655	35.3283	0.546983	5.73815	20.0246	0.0297697	0.388924
OFAS005202	Scaffold255;Scaffold255;Scaffold255	247793;254345;259271	247964;254537;262820	+;+;+	3915	14.1186	11.981	14.2224	9.10615	9.24742	8.94918	0.562226	5.46825	36.5043	0.0297234	0.388924
OFAS004058	Scaffold228;Scaffold228;Scaffold228;Scaffold228;Scaffold228;Scaffold228;Scaffold228;Scaffold228;Scaffold228;Scaffold228;Scaffold228	569948;570985;573217;574605;575969;583578;587001;591086;592361;593400;599103	570133;571178;573383;574693;576113;583789;587136;591228;592546;593525;600287	+;+;+;+;+;+;+;+;+;+;+	2769	2.89948	2.78212	2.0675	1.12177	1.79975	1.01011	0.979055	2.47339	12.8303	0.0298181	0.388956
OFAS017930	Scaffold3039;Scaffold3039;Scaffold3039;Scaffold3039;Scaffold3039;Scaffold3039;Scaffold3039;Scaffold3039;Scaffold3039	38134;49522;51081;52766;55149;60198;62122;62420;65311	38207;49763;51256;52996;55337;60420;62341;62671;65772	+;+;+;+;+;+;+;+;+	2069	0.447745	0.180164	0.492752	0.511806	2.05444	1.06726	-1.69591	0.811657	7.62248	0.0298321	0.388956
OFAS018991	Scaffold5634	20339	20788	-	450	2.88208	3.7276	2.78839	1.09815	1.30287	1.30854	1.33097	0.181706	15.9991	0.0300182	0.390991
OFAS014699	Scaffold1460;Scaffold1460;Scaffold1460;Scaffold1460;Scaffold1460;Scaffold1460	100455;103169;113602;120235;122597;123446	100544;103389;113641;120361;122745;125660	+;+;+;+;+;+	2842	49.5028	69.2968	56.5134	84.5552	86.9796	90.1028	-0.577582	7.69417	20.2414	0.030058	0.391116
OFAS009419	Scaffold670	171749	172009	-	261	0.946497	0.476066	3.00473	10.5487	6.17742	2.53811	-2.1557	0.202842	7.56741	0.0302506	0.39205
OFAS017425	Scaffold2371;Scaffold2371;Scaffold2371	49547;49728;55119	49661;49763;55180	-;-;-	213	1.15979	0.291674	4.41822	16.2402	10.6661	4.14677	-2.44824	0.512459	7.66588	0.030225	0.39205
OFAS019480	Scaffold8681;Scaffold8681;Scaffold8681	3437;5588;7531	3464;5741;7714	-;-;-	366	7.25583	12.3914	9.42795	16.9737	16.8199	23.7306	-0.982147	2.43492	14.3109	0.0302376	0.39205
OFAS019578	Scaffold8454;Scaffold8454	2405;5452	3174;5997	-;-	1316	9.80822	10.2915	10.1307	15.0739	16.2612	17.5623	-0.693374	4.1278	43.923	0.0301644	0.39205
OFAS006790	Scaffold535;Scaffold535	394786;399751	395956;403772	+;+	5193	45.5016	41.2622	38.3887	25.1223	29.707	29.2975	0.5731	7.50211	31.3409	0.0303874	0.393429
OFAS004056	Scaffold228;Scaffold228;Scaffold228;Scaffold228;Scaffold228;Scaffold228;Scaffold228;Scaffold228;Scaffold228;Scaffold228;Scaffold228;Scaffold228;Scaffold228;Scaffold228;Scaffold228;Scaffold228;Scaffold228;Scaffold228;Scaffold228;Scaffold228;Scaffold228;Scaffold228;Scaffold228;Scaffold228;Scaffold228;Scaffold228;Scaffold228;Scaffold228;Scaffold228;Scaffold228	489188;491036;491320;492612;498427;499913;502764;505459;510779;511803;512086;516034;519350;521845;522029;526665;527166;528387;532670;534189;538213;541341;541553;544308;544578;549798;551216;556604;559107;561635	489508;491184;491479;492747;498639;499981;502952;505727;511006;512001;512189;516250;519652;521926;522132;526840;527317;528510;532904;534368;538424;541476;541695;544493;544703;549930;551474;556737;559318;561781	+;+;+;+;+;+;+;+;+;+;+;+;+;+;+;+;+;+;+;+;+;+;+;+;+;+;+;+;+;+	5298	1.15405	1.09056	0.888147	0.559645	0.677812	0.27786	1.04629	2.09257	9.6546	0.0304551	0.393535
OFAS016139	Scaffold2857;Scaffold2857	17939;18905	18081;19064	-;-	303	46.2683	33.2162	37.0117	74.7889	52.9696	62.4307	-0.706465	3.96523	14.8306	0.0304563	0.393535
OFAS004516	Scaffold209;Scaffold209;Scaffold209;Scaffold209;Scaffold209;Scaffold209;Scaffold209	237340;243884;251405;253873;254973;256189;259968	237573;244064;251608;254074;255240;256365;260069	-;-;-;-;-;-;-	1368	87.1307	151.638	87.825	50.1597	78.9654	57.3022	0.809087	6.872	8.06509	0.0305214	0.393985
OFAS008879	Scaffold602;Scaffold602;Scaffold602	137205;139653;153853	137468;139848;155567	+;+;+	2175	13.3456	15.4531	13.5934	10.1592	8.92919	8.0881	0.64122	4.66512	27.4533	0.0307307	0.396292
OFAS003767	Scaffold132;Scaffold132;Scaffold132	167135;167381;170918	167226;167407;171060	-;-;-	262	125.168	2.13412	28.7353	1.34724	2.7972	0	5.20264	2.85094	8.69846	0.0309313	0.398087
OFAS012088	Scaffold969;Scaffold969;Scaffold969;Scaffold969;Scaffold969	151117;151517;155095;157155;165777	151437;151668;155161;157195;165794	+;+;+;+;+	599	54.0262	53.3107	36.6587	31.3494	32.0553	28.2624	0.652266	4.5663	14.8637	0.0309214	0.398087
OFAS005227	Scaffold176;Scaffold176;Scaffold176;Scaffold176;Scaffold176;Scaffold176;Scaffold176;Scaffold176	543301;543647;543983;545073;546821;547140;548243;549420	543588;543701;544160;545348;547011;547301;548382;549440	-;-;-;-;-;-;-;-	1311	27.841	21.704	31.4053	16.5853	18.2798	17.9662	0.614889	4.87625	17.1871	0.0310241	0.398598
OFAS018586	Scaffold4101;Scaffold4101;Scaffold4101;Scaffold4101;Scaffold4101	23611;26060;27224;28084;28269	24221;26208;27364;28190;28377	+;+;+;+;+	1117	0.99522	1.27924	0.70209	1.70642	4.65833	1.58149	-1.40058	1.11168	7.46708	0.0310333	0.398598
OFAS019068	Scaffold5521;Scaffold5521	4808;8007	5172;8221	+;+	580	21.2962	19.3878	25.2848	14.6059	10.993	12.4367	0.792461	3.35	22.5664	0.0310631	0.398598
OFAS010671	Scaffold824;Scaffold824;Scaffold824;Scaffold824	259105;259389;259610;261061	259295;259515;259786;261315	+;+;+;+	750	4.85837	3.23058	12.1295	2.72968	1.75888	2.84606	1.45103	1.83021	7.52096	0.0312095	0.40008
OFAS005616	Scaffold306;Scaffold306;Scaffold306;Scaffold306;Scaffold306;Scaffold306;Scaffold306;Scaffold306;Scaffold306;Scaffold306;Scaffold306;Scaffold306;Scaffold306;Scaffold306	149169;150534;152912;153895;157990;158434;159570;167613;167947;169243;169462;170241;170740;179099	149253;150645;153039;154185;158165;158643;159645;167824;168069;169386;169474;170363;170915;180192	+;+;+;+;+;+;+;+;+;+;+;+;+;+	2963	2.06349	0.922569	4.28775	8.31513	6.92551	5.86257	-1.54568	3.81893	8.14311	0.031291	0.400334
OFAS009533	Scaffold501;Scaffold501;Scaffold501;Scaffold501	101384;102874;103081;104189	101698;102998;103161;104314	+;+;+;+	647	16.9909	16.2278	20.2422	54.9922	343.779	31.1713	-3.00831	5.70647	8.64495	0.0312638	0.400334
OFAS018764	Scaffold4682;Scaffold4682;Scaffold4682	25264;30537;33259	25346;30691;33461	+;+;+	441	10.5032	10.5658	9.2472	23.2116	12.9623	21.3638	-0.922221	2.71973	14.2847	0.0314374	0.40181
OFAS006753	Scaffold413;Scaffold413;Scaffold413	405007;409149;411290	405210;409633;411724	+;+;+	1124	3.73631	4.97455	3.34904	9.23264	7.30259	6.28656	-0.917051	2.73716	16.5035	0.0316324	0.403508
OFAS010266	Scaffold1011;Scaffold1011;Scaffold1011;Scaffold1011;Scaffold1011;Scaffold1011;Scaffold1011;Scaffold1011;Scaffold1011;Scaffold1011;Scaffold1011;Scaffold1011;Scaffold1011;Scaffold1011;Scaffold1011;Scaffold1011;Scaffold1011;Scaffold1011;Scaffold1011;Scaffold1011;Scaffold1011;Scaffold1011	28584;43221;43445;50130;51271;57696;57874;59676;67011;69267;70749;70934;71761;73679;74021;77244;86699;88335;90088;90193;94361;95507	28691;43370;43543;50256;51379;57792;57963;59896;67218;69357;70842;71096;71928;73855;74214;77328;86845;88472;90113;90361;94535;95935	-;-;-;-;-;-;-;-;-;-;-;-;-;-;-;-;-;-;-;-;-;-	3265	4.91802	4.71896	2.30586	1.42704	2.53642	2.20928	0.954545	3.32705	7.52881	0.0316157	0.403508
OFAS002382	Scaffold133;Scaffold133;Scaffold133;Scaffold133	563929;578602;582072;585494	569121;578666;582319;585973	-;-;-;-	5986	8.30537	8.00194	7.54625	4.77632	5.99908	5.34885	0.565109	5.3232	28.2528	0.0318281	0.404959
OFAS007629	Scaffold479;Scaffold479;Scaffold479;Scaffold479	107723;108630;111519;112950	107738;109012;111801;113062	+;+;+;+	795	175.256	160.67	173.025	263.555	230.738	259.238	-0.566142	7.38722	46.3565	0.0318399	0.404959
OFAS008722	Scaffold392;Scaffold392;Scaffold392;Scaffold392;Scaffold392;Scaffold392;Scaffold392;Scaffold392;Scaffold392;Scaffold392	290770;292573;299567;300252;305269;308028;310007;310322;313530;315066	291102;292749;299690;300270;305449;308183;310248;310496;313663;315512	+;+;+;+;+;+;+;+;+;+	1988	45.6358	46.6575	44.0244	29.5804	33.8417	30.5824	0.536194	6.25669	45.4476	0.0318307	0.404959
OFAS016869	Scaffold2484;Scaffold2484;Scaffold2484;Scaffold2484;Scaffold2484;Scaffold2484;Scaffold2484;Scaffold2484	45352;46017;49153;49727;51938;54131;54530;56837	45429;46055;49382;49877;52086;54392;54638;57105	+;+;+;+;+;+;+;+	1287	87.5758	69.3675	84.5778	137.351	101.303	116.785	-0.557515	7.00199	15.376	0.0318751	0.40501
OFAS002332	Scaffold123;Scaffold123;Scaffold123;Scaffold123;Scaffold123;Scaffold123	418525;428063;429465;436139;436646;439071	418609;428298;429609;436288;436809;439736	+;+;+;+;+;+	1446	16.0163	16.1546	10.5758	8.54368	10.6433	7.32997	0.689896	4.07538	10.151	0.0320427	0.405948
OFAS004207	Scaffold137;Scaffold137;Scaffold137;Scaffold137;Scaffold137	401155;410844;412593;414238;427609	401699;410981;412810;414389;428404	+;+;+;+;+	1849	430.876	455.315	518.808	294.407	285.735	345.216	0.602463	9.4884	29.3755	0.0320058	0.405948
OFAS009393	Scaffold965;Scaffold965;Scaffold965;Scaffold965;Scaffold965;Scaffold965;Scaffold965;Scaffold965;Scaffold965;Scaffold965;Scaffold965;Scaffold965;Scaffold965	318317;321740;323275;328354;330059;331460;331755;332107;333418;340619;342020;342952;343245	318402;321973;323417;328515;330233;331676;331910;332200;333586;340891;342192;343070;343256	+;+;+;+;+;+;+;+;+;+;+;+;+	2013	0.767001	0.524666	1.44146	0.350696	0.254847	0.475344	1.31725	0.49402	7.34549	0.0320181	0.405948
OFAS004555	Scaffold329;Scaffold329;Scaffold329;Scaffold329;Scaffold329;Scaffold329;Scaffold329;Scaffold329;Scaffold329;Scaffold329;Scaffold329	577530;578378;578685;581717;581981;583792;585090;585286;585500;587646;590436	577610;578593;578809;581852;582211;583854;585134;585414;585658;587792;590534	-;-;-;-;-;-;-;-;-;-;-	1431	0.992632	0.173659	0.602835	3.25596	1.63884	1.18303	-1.7717	0.999144	7.34815	0.0321288	0.406641
OFAS019585	Scaffold11944	872	1069	+	198	21.5221	9.09935	17.8235	33.5149	24.799	38.2895	-0.995264	2.29565	8.25624	0.0322848	0.408217
OFAS005134	Scaffold231;Scaffold231;Scaffold231;Scaffold231;Scaffold231;Scaffold231;Scaffold231;Scaffold231;Scaffold231	278786;279564;281555;283426;284944;286573;288267;294968;296366	278871;279726;281735;283674;285113;286713;288484;295174;298235	+;+;+;+;+;+;+;+;+	3285	0.413606	0.226947	0.811688	1.20345	1.27164	0.918664	-1.2359	1.46727	7.3045	0.0323593	0.408761
OFAS008826	Scaffold742;Scaffold742;Scaffold742;Scaffold742;Scaffold742;Scaffold742;Scaffold742;Scaffold742;Scaffold742;Scaffold742;Scaffold742;Scaffold742;Scaffold742;Scaffold742;Scaffold742;Scaffold742;Scaffold742;Scaffold742;Scaffold742;Scaffold742;Scaffold742;Scaffold742;Scaffold742;Scaffold742;Scaffold742;Scaffold742;Scaffold742;Scaffold742;Scaffold742;Scaffold742;Scaffold742;Scaffold742	389363;392486;392657;393973;395709;396564;398848;400704;401574;403177;404511;405948;406776;408226;409501;410139;411772;414946;416888;417705;418740;419943;420622;425007;425905;426279;427076;428625;429233;430598;434242;436998	389519;392592;392781;394171;395907;396700;399033;400943;401737;403309;404699;406171;406960;408383;409589;410375;411936;415033;417073;417993;418837;420098;420791;425138;426043;426476;427251;428754;429394;430804;434393;437199	-;-;-;-;-;-;-;-;-;-;-;-;-;-;-;-;-;-;-;-;-;-;-;-;-;-;-;-;-;-;-;-	5379	4.04149	1.24738	5.24864	13.6098	10.2048	7.69029	-1.58359	5.24019	8.21594	0.0326525	0.411097
OFAS011383	Scaffold934;Scaffold934;Scaffold934;Scaffold934;Scaffold934	319167;320360;321270;323147;324479	319516;320486;321512;323263;324622	+;+;+;+;+	981	1.76274	2.72319	0.639538	0.5757	0.747061	0.375154	1.59106	0.364219	7.27122	0.0326399	0.411097
OFAS011499	Scaffold1032;Scaffold1032;Scaffold1032;Scaffold1032	285433;288081;291702;292514	286190;288196;291871;292528	-;-;-;-	1059	18.8951	14.1384	7.70164	8.53275	6.71276	6.95044	0.877679	3.49665	7.3768	0.032671	0.411097
OFAS015476	Scaffold1677;Scaffold1677	88439;89592	88575;90187	+;+	733	5.39232	0.50854	7.38228	29.6635	26.3952	14.7612	-2.42626	3.37527	8.22383	0.0325978	0.411097
OFAS008354	Scaffold496;Scaffold496;Scaffold496;Scaffold496	106564;110797;116135;120491	108600;111006;116374;120957	-;-;-;-	2954	26.3009	22.3563	22.3005	15.7728	17.8379	15.4237	0.533253	5.88819	26.9046	0.032771	0.411956
OFAS016190	Scaffold1872;Scaffold1872;Scaffold1872;Scaffold1872;Scaffold1872	110962;111236;111382;115137;117351	111120;111303;111433;115202;117554	-;-;-;-;-	549	25.4235	24.4433	25.7126	11.573	14.1501	18.904	0.75975	3.47854	15.8445	0.0329374	0.413646
OFAS001545	Scaffold112;Scaffold112;Scaffold112;Scaffold112;Scaffold112;Scaffold112;Scaffold112;Scaffold112	562732;563326;568777;578958;579215;579494;584929;589622	562882;563412;568875;579133;579382;579590;585098;589795	+;+;+;+;+;+;+;+	1122	12.4949	10.742	19.9204	21.8329	22.8613	23.4854	-0.662109	4.38767	8.23253	0.033086	0.414309
OFAS001847	Scaffold72;Scaffold72;Scaffold72;Scaffold72	209946;220771;221748;225060	210051;220907;221908;225771	+;+;+;+	1116	1.71553	2.17109	1.12435	0.94886	0.262676	0.725499	1.36391	0.540727	7.22164	0.0330639	0.414309
OFAS010301	Scaffold792;Scaffold792;Scaffold792;Scaffold792	224134;227224;228698;230068	224379;227382;228886;230091	-;-;-;-	618	15.4897	20.6083	22.0804	28.3295	28.8166	36.9217	-0.693924	3.98209	14.7826	0.0330647	0.414309
OFAS015580	Scaffold1822;Scaffold1822;Scaffold1822;Scaffold1822;Scaffold1822	108104;112347;114300;115933;118219	108112;112508;114402;116108;118242	-;-;-;-;-	474	2.34528	2.62138	1.48905	0.446805	0.92768	1.087	1.38455	-0.22104	8.16688	0.0331524	0.414741
OFAS017001	Scaffold2516;Scaffold2516;Scaffold2516;Scaffold2516;Scaffold2516;Scaffold2516;Scaffold2516	3000;4397;6487;11345;14810;17042;18327	3197;4525;6573;11508;14942;17143;18488	-;-;-;-;-;-;-	975	29.0109	34.536	34.5063	22.4456	21.1968	19.93	0.62465	4.72302	31.9137	0.0333435	0.416729
OFAS018703	Scaffold3811;Scaffold3811	5488;8814	5666;9078	+;+	444	21.4209	27.4253	26.1411	48.1764	32.847	41.1128	-0.703939	3.8792	15.6471	0.0334851	0.418097
OFAS016517	Scaffold2079;Scaffold2079;Scaffold2079;Scaffold2079	21320;21645;23938;28085	21546;21761;24059;28298	-;-;-;-	680	0.90822	0	0	3.32213	14.6573	1.19067	-4.27351	1.25352	7.90012	0.0335337	0.418301
OFAS000071	Scaffold2;Scaffold2;Scaffold2;Scaffold2;Scaffold2	1372266;1373999;1384378;1387538;1387854	1372664;1374097;1384521;1387756;1388051	-;-;-;-;-	1059	9.33091	10.3838	7.70164	2.06653	3.04496	6.88093	1.19364	2.83153	7.36529	0.0336491	0.418645
OFAS010444	Scaffold1058;Scaffold1058	31481;40408	31850;41513	+;+	1476	33.2226	33.5467	35.1736	23.1969	22.3932	23.8868	0.552928	5.4031	55.1727	0.0336581	0.418645
OFAS016239	Scaffold2210;Scaffold2210;Scaffold2210;Scaffold2210;Scaffold2210;Scaffold2210;Scaffold2210;Scaffold2210;Scaffold2210	13178;17041;23022;28526;35267;41376;44192;44518;49431	15591;17193;23054;28711;35472;41526;44274;45922;49529	-;-;-;-;-;-;-;-;-	4730	0.091398	0.0525384	0.26528	0.3582	0.418339	0.389033	-1.53641	0.439227	7.15503	0.033645	0.418645
OFAS009264	Scaffold700;Scaffold700;Scaffold700;Scaffold700;Scaffold700;Scaffold700;Scaffold700;Scaffold700;Scaffold700;Scaffold700	125875;127714;128578;129640;132179;134230;136181;142598;149420;153496	125960;127894;128788;130425;132362;134560;139804;142671;149521;153639	+;+;+;+;+;+;+;+;+;+	5723	3.10791	4.27711	3.08322	6.41438	5.55765	4.2185	-0.628352	4.676	9.6993	0.0337691	0.419623
OFAS007587	Scaffold545;Scaffold545;Scaffold545;Scaffold545;Scaffold545;Scaffold545;Scaffold545	288102;288566;289884;290915;291549;293212;294836	288110;288826;290073;291058;291718;293397;295024	+;+;+;+;+;+;+	1149	65.3602	62.9917	62.0425	99.4108	88.0206	88.5952	-0.535731	6.48303	46.5766	0.0340317	0.422481
OFAS013709	Scaffold1455;Scaffold1455;Scaffold1455	8477;23546;28686	8868;26186;29349	+;+;+	3697	0.918783	0.84023	1.18791	0.534667	0.535229	0.278732	1.1204	1.47978	12.1128	0.0341365	0.423378
OFAS004722	Scaffold218;Scaffold218;Scaffold218;Scaffold218;Scaffold218	509480;510933;511713;513939;521537	509491;511081;511835;514032;522857	+;+;+;+;+	1699	21.0468	23.7317	17.3556	14.7506	13.1131	13.0401	0.603507	4.87462	19.6041	0.034262	0.424528
OFAS000214	Scaffold6;Scaffold6;Scaffold6;Scaffold6;Scaffold6;Scaffold6;Scaffold6;Scaffold6;Scaffold6;Scaffold6;Scaffold6;Scaffold6;Scaffold6;Scaffold6	745014;746691;750813;751285;752612;753000;754352;756344;758626;759745;759938;760635;763205;765974	745172;746845;750920;751378;752794;753107;754476;756548;758803;759860;759997;760790;763214;768901	+;+;+;+;+;+;+;+;+;+;+;+;+;+	4585	2.42456	0.867198	2.97616	5.52752	4.82717	4.12574	-1.21183	3.99682	7.57572	0.0343363	0.424638
OFAS002061	Scaffold69;Scaffold69;Scaffold69;Scaffold69;Scaffold69;Scaffold69;Scaffold69	100209;101390;102493;102803;103071;104556;105373	100401;101783;102756;102915;103145;104578;105393	-;-;-;-;-;-;-	1083	5.87366	1.26204	6.58959	13.2977	13.94	12.9811	-1.55587	3.29915	7.64237	0.0343141	0.424638
OFAS006563	Scaffold699;Scaffold699;Scaffold699;Scaffold699;Scaffold699;Scaffold699;Scaffold699	284816;285600;285901;287744;287862;288127;288292	284981;285803;286159;287801;288047;288182;288454	+;+;+;+;+;+;+	1092	13.4603	14.3938	18.9595	24.3075	23.0195	26.1527	-0.651599	4.46027	18.1981	0.0344278	0.425363
OFAS003243	Scaffold166;Scaffold166;Scaffold166;Scaffold166;Scaffold166;Scaffold166;Scaffold166;Scaffold166;Scaffold166;Scaffold166;Scaffold166;Scaffold166;Scaffold166;Scaffold166;Scaffold166;Scaffold166;Scaffold166;Scaffold166;Scaffold166;Scaffold166;Scaffold166;Scaffold166;Scaffold166;Scaffold166;Scaffold166;Scaffold166;Scaffold166;Scaffold166;Scaffold166;Scaffold166;Scaffold166;Scaffold166;Scaffold166;Sca…	663946;665771;669608;671618;676057;679399;682935;688221;688912;692888;693777;704133;704408;707187;707472;709413;711812;723481;727633;729058;730259;733314;734146;735901;741406;744718;751902;754373;760779;766470;774240;776377;779359;781535;781902;782371;787640;787770;791601;792931;794825;798762;800275;804358	664820;665795;669723;671724;676377;679552;683012;688429;689074;693102;693887;704327;704573;707330;707710;709508;712031;723681;727724;729276;730427;733472;734330;736047;741576;744818;752110;754501;760939;766625;774449;776572;779543;781768;782012;782634;787660;787890;791756;793115;794999;798946;800446;804637	-;-;-;-;-;-;-;-;-;-;-;-;-;-;-;-;-;-;-;-;-;-;-;-;-;-;-;-;-;-;-;-;-;-;-;-;-;-;-;-;-;-;-;-	8028	0.838531	1.67931	1.44577	0.756251	0.73944	0.733484	0.828647	3.07572	10.126	0.0346534	0.427404
OFAS005192	Scaffold192;Scaffold192;Scaffold192	244593;245919;247929	245609;246076;248080	-;-;-	1327	27.0864	30.6654	25.1759	24.6312	13.4202	16.3074	0.609148	4.93169	7.10245	0.0347458	0.427404
OFAS007527	Scaffold295;Scaffold295;Scaffold295;Scaffold295;Scaffold295;Scaffold295	82087;85245;89271;94163;94329;96154	82287;85381;89376;94219;94409;96459	-;-;-;-;-;-	888	29.0712	22.5279	43.2742	60.0218	45.4741	46.7492	-0.684227	5.19724	7.24833	0.0347576	0.427404
OFAS008204	Scaffold380;Scaffold380;Scaffold380;Scaffold380;Scaffold380;Scaffold380	182942;195940;198521;201043;201323;202056	183712;196041;198640;201229;201510;202132	+;+;+;+;+;+	1445	1.62411	0.601919	2.27943	3.5664	4.0574	2.80158	-1.21693	1.89082	7.04198	0.0346625	0.427404
OFAS016727	Scaffold2105;Scaffold2105;Scaffold2105	69125;84260;85809	69239;84345;85900	-;-;-	293	8.00969	6.14905	6.95907	16.6248	14.007	14.3191	-1.08659	1.74566	27.0345	0.034707	0.427404
OFAS004675	Scaffold189;Scaffold189;Scaffold189;Scaffold189;Scaffold189;Scaffold189;Scaffold189	631581;634734;638492;639411;640699;643007;643954	633818;634857;638607;639563;640898;643154;644290	+;+;+;+;+;+;+	3316	67.0297	68.3093	65.2977	111.045	89.1994	97.3115	-0.568549	8.10573	35.2169	0.0349085	0.428852
OFAS009141	Scaffold831;Scaffold831;Scaffold831;Scaffold831;Scaffold831	363951;364443;364699;364877;366972	364072;364616;364779;364951;367743	+;+;+;+;+	1224	0.75685	0	0.256286	2.48006	9.81946	0.962158	-3.66783	1.59379	7.73865	0.0349672	0.429166
OFAS000034	Scaffold2;Scaffold2;Scaffold2;Scaffold2;Scaffold2;Scaffold2;Scaffold2;Scaffold2;Scaffold2;Scaffold2	139328;140187;140728;141314;142201;143068;143279;143876;144091;146289	139398;140310;140914;141733;142433;143181;143443;144004;144282;147287	+;+;+;+;+;+;+;+;+;+	2634	27.9721	0.801938	48.9774	1.09886	2.33716	0.447108	4.31851	5.16721	8.08224	0.0350854	0.429804
OFAS014691	Scaffold1403;Scaffold1403;Scaffold1403;Scaffold1403	195843;198951;204722;206406	195850;199058;204757;206448	-;-;-;-	195	262.238	348.865	351.498	16.6532	21.4223	133.244	2.49087	5.21001	8.08457	0.0350683	0.429804
OFAS005337	Scaffold198;Scaffold198;Scaffold198;Scaffold198;Scaffold198;Scaffold198;Scaffold198;Scaffold198;Scaffold198;Scaffold198;Scaffold198	528251;532010;532212;532502;533203;536870;538435;539551;542485;545480;548597	528436;532128;532396;532582;533313;537054;538442;539661;542649;545655;548704	+;+;+;+;+;+;+;+;+;+;+	1435	28.2327	27.3617	27.7078	42.1111	37.9457	40.7778	-0.536521	5.61333	50.5024	0.0352149	0.430247
OFAS015377	Scaffold1919;Scaffold1919;Scaffold1919;Scaffold1919;Scaffold1919;Scaffold1919;Scaffold1919;Scaffold1919;Scaffold1919;Scaffold1919	59377;61628;63738;65329;68078;68349;69527;70493;71018;72076	59955;61790;63877;65565;68105;68372;69716;70648;71294;72179	+;+;+;+;+;+;+;+;+;+	1898	1.65949	2.19309	0.661104	0.818279	0.424739	0.193902	1.64526	1.04497	6.98274	0.035212	0.430247
OFAS019572	Scaffold11050	2234	3001	-	768	5.70949	9.94997	11.9473	11.9497	17.7491	18.593	-0.809057	3.29697	6.9977	0.035221	0.430247
OFAS005377	Scaffold319;Scaffold319;Scaffold319;Scaffold319	416130;423967;424706;425012	419725;424142;424908;425304	-;-;-;-	4268	18.8981	20.4808	18.1359	29.5745	26.3235	27.5071	-0.536059	6.64924	41.4722	0.0355271	0.432843
OFAS006843	Scaffold403;Scaffold403;Scaffold403	111188;113267;120949	112614;113438;121163	-;-;-	1814	30.3688	31.577	23.9075	41.7189	41.7742	40.0892	-0.524903	5.9877	20.3912	0.0355288	0.432843
OFAS013058	Scaffold1420;Scaffold1420	82260;84069	82726;84228	+;+	627	33.5882	33.2927	50.6563	24.2073	25.7146	24.535	0.657005	4.33589	12.7639	0.0355336	0.432843
OFAS000136	Scaffold3;Scaffold3;Scaffold3;Scaffold3	1457607;1470852;1479164;1482167	1459154;1470926;1479220;1482308	-;-;-;-	1822	34.1674	45.3504	34.3909	26.541	25.1395	27.511	0.524614	5.87754	16.7784	0.0356834	0.433675
OFAS001849	Scaffold72;Scaffold72	268912;269137	269035;269334	+;+	322	4.41135	10.4187	5.35812	3.50783	2.27598	2.97164	1.19996	0.774635	8.03941	0.035795	0.433675
OFAS005065	Scaffold253;Scaffold253;Scaffold253	616772;618710;619062	617804;618963;619067	-;-;-	1293	26.318	22.2464	22.5626	15.1782	16.3237	14.6869	0.622851	4.66867	33.1322	0.0356795	0.433675
OFAS006297	Scaffold335;Scaffold335;Scaffold335;Scaffold335;Scaffold335;Scaffold335;Scaffold335	427905;429739;430271;430436;431380;439674;451073	428696;429752;430330;430580;431530;439779;451228	-;-;-;-;-;-;-	1424	4.55385	3.92654	9.30727	7.43629	19.0422	26.93	-1.59161	4.08663	7.65173	0.035729	0.433675
OFAS007667	Scaffold311;Scaffold311;Scaffold311;Scaffold311;Scaffold311;Scaffold311;Scaffold311	447348;447807;448675;450715;451743;452767;454607	447374;447975;448856;450884;451932;452867;454769	+;+;+;+;+;+;+	1002	34.7625	37.2016	43.7512	25.2931	28.9636	22.919	0.5837	5.01582	19.4591	0.0358203	0.433675
OFAS014374	Scaffold1394;Scaffold1394;Scaffold1394;Scaffold1394;Scaffold1394;Scaffold1394;Scaffold1394;Scaffold1394;Scaffold1394;Scaffold1394;Scaffold1394;Scaffold1394;Scaffold1394;Scaffold1394;Scaffold1394;Scaffold1394;Scaffold1394;Scaffold1394;Scaffold1394;Scaffold1394;Scaffold1394;Scaffold1394;Scaffold1394;Scaffold1394;Scaffold1394	13879;23384;24193;25290;29074;29900;30573;37879;39703;43488;44902;46197;48653;52726;56986;58679;60852;61520;63567;64523;65806;68328;70740;71969;77240	14063;23528;24382;25385;29275;30079;30741;38068;39925;43658;45115;46290;48817;52830;57067;58894;60957;61748;63699;64736;65949;68444;70889;72097;77471	+;+;+;+;+;+;+;+;+;+;+;+;+;+;+;+;+;+;+;+;+;+;+;+;+	4081	24.7127	21.4193	32.3225	18.4402	16.9524	18.8837	0.531094	6.49844	11.7363	0.0357885	0.433675
OFAS018537	Scaffold3133;Scaffold3133;Scaffold3133;Scaffold3133	37668;40715;45233;49006	37787;40905;45281;49093	-;-;-;-	448	6.06561	4.43762	14.8794	27.5762	20.6119	14.951	-1.32471	2.74729	7.19427	0.0358359	0.433675
OFAS002588	Scaffold131;Scaffold131;Scaffold131;Scaffold131;Scaffold131	408596;409731;412710;415212;418511	408763;409829;412782;415258;419345	+;+;+;+;+	1222	6.51956	6.25333	9.24138	8.43445	11.8146	16.2028	-0.72924	3.58763	7.06051	0.035877	0.433768
OFAS017735	Scaffold2671;Scaffold2671;Scaffold2671;Scaffold2671;Scaffold2671;Scaffold2671	41935;43434;45637;46734;50107;50870	42072;43619;45829;46836;50179;51021	-;-;-;-;-;-	845	329.113	298.428	376.896	239.94	211.447	229.09	0.561671	7.89138	27.8063	0.0359603	0.434369
OFAS000251	Scaffold5;Scaffold5;Scaffold5;Scaffold5;Scaffold5;Scaffold5	646710;649433;651075;654957;658164;661155	647140;649535;651172;655052;658292;661169	+;+;+;+;+;+	872	39.5909	27.4298	14.8393	13.0342	15.212	15.0249	0.92158	4.1992	7.16968	0.0361461	0.436056
OFAS007789	Scaffold430;Scaffold430;Scaffold430;Scaffold430;Scaffold430	161014;165450;167602;169572;169941	161238;165545;167710;169847;170092	+;+;+;+;+	858	29.7278	26.936	32.9963	49.5318	40.4016	44.3518	-0.583233	5.00675	23.5638	0.0362007	0.436056
OFAS007909	Scaffold414;Scaffold414;Scaffold414	1542;4998;9347	2101;5042;9633	-;-;-	892	0.484655	0.905433	0.61543	1.26628	1.97184	1.65034	-1.26932	0.206994	10.5778	0.0361674	0.436056
OFAS017000	Scaffold2758;Scaffold2758;Scaffold2758;Scaffold2758;Scaffold2758;Scaffold2758;Scaffold2758;Scaffold2758;Scaffold2758;Scaffold2758;Scaffold2758;Scaffold2758	100518;102137;102997;105569;106850;113124;113316;113531;114990;117214;119263;121237	100617;102208;103074;105707;107012;113227;113449;113674;115097;117334;119420;122282	+;+;+;+;+;+;+;+;+;+;+;+	2367	0.678383	0.839904	2.02105	1.64036	3.52965	5.81502	-1.64356	2.54243	7.27773	0.0362379	0.436099
OFAS006101	Scaffold407;Scaffold407;Scaffold407;Scaffold407;Scaffold407	140448;142228;153166;156170;158200	140456;142351;153379;156254;158248	-;-;-;-;-	481	3.85191	5.6831	3.09781	12.7688	7.00871	7.03916	-1.07846	1.72172	9.11637	0.0363114	0.436578
OFAS016533	Scaffold2372;Scaffold2372	92583;95341	94616;95459	+;+	2153	0.200795	0.115423	0.218551	0.622995	0.54463	0.239311	-1.38912	-0.273766	6.86238	0.0363642	0.436808
OFAS001429	Scaffold49;Scaffold49;Scaffold49;Scaffold49;Scaffold49;Scaffold49;Scaffold49;Scaffold49;Scaffold49;Scaffold49;Scaffold49;Scaffold49;Scaffold49;Scaffold49	143125;145078;145851;147381;147814;150171;151071;153071;154603;155073;155298;157030;158404;164793	144781;145231;145941;147447;147948;150314;151152;153181;154700;155176;155418;157128;158641;164846	-;-;-;-;-;-;-;-;-;-;-;-;-;-	3155	36.2332	33.7906	44.2701	58.6018	53.4029	55.128	-0.548437	7.21049	22.7444	0.0365523	0.438067
OFAS006133	Scaffold238;Scaffold238;Scaffold238;Scaffold238;Scaffold238;Scaffold238	531136;537828;541867;546905;554063;556183	531550;537942;542021;547177;554193;556330	+;+;+;+;+;+	1237	46.2318	32.7458	40.448	26.7657	24.7646	30.287	0.545502	5.37978	13.6311	0.0365352	0.438067
OFAS013921	Scaffold1514;Scaffold1514	130661;133209	132607;133236	+;+	1975	1.62606	1.73011	1.58832	1.00084	0.705037	0.559026	1.12089	1.33729	16.283	0.0365955	0.438067
OFAS015898	Scaffold2176;Scaffold2176;Scaffold2176;Scaffold2176;Scaffold2176	17234;19674;21347;23224;32405	17485;19778;21499;23534;32491	-;-;-;-;-	908	5.7814	0.410528	10.6234	36.4638	31.8006	35.1002	-2.63478	4.19221	7.88193	0.0366041	0.438067
OFAS014609	Scaffold1886;Scaffold1886	127914;130776	128150;130889	-;-	351	5.27854	1.06199	5.36228	0.804503	1.46156	1.04851	1.79086	0.0243521	6.8263	0.0367192	0.438232
OFAS015195	Scaffold2114;Scaffold2114;Scaffold2114;Scaffold2114;Scaffold2114	178846;181308;183802;185506;186350	179983;181463;183917;185719;187141	-;-;-;-;-	2416	20.7823	24.8661	20.1252	37.9858	28.2105	28.2417	-0.521606	6.01453	12.1095	0.0367	0.438232
OFAS015220	Scaffold2014;Scaffold2014;Scaffold2014;Scaffold2014;Scaffold2014;Scaffold2014;Scaffold2014	59955;64912;66395;67109;68071;70894;71637	62723;65311;66650;67118;68173;71196;72312	-;-;-;-;-;-;-	4517	12.319	14.5379	14.445	9.26786	9.62121	9.77708	0.526651	5.72297	33.6556	0.0366534	0.438232
OFAS016594	Scaffold1651;Scaffold1651;Scaffold1651;Scaffold1651;Scaffold1651	392;4674;5075;9846;13161	397;4810;5129;10121;14552	+;+;+;+;+	1866	0.397164	1.23188	1.89124	1.77812	4.32022	6.66627	-1.86694	2.36798	7.27745	0.0367685	0.438417
OFAS006001	Scaffold337;Scaffold337	92192;99210	92309;99539	-;-	448	2.7571	0.138675	5.95178	0	0	0	7.23521	-0.352994	9.41573	0.0368098	0.438506
OFAS017345	Scaffold2631;Scaffold2631;Scaffold2631	47;404;3340	320;551;3616	+;+;+	699	305.791	327.342	357.674	232.893	230.24	211.654	0.554081	7.60129	40.7071	0.0368589	0.438688
OFAS004481	Scaffold308;Scaffold308;Scaffold308;Scaffold308;Scaffold308;Scaffold308;Scaffold308	420052;427643;428309;430207;431456;434008;437145	420306;427763;428446;430343;431607;434178;437160	+;+;+;+;+;+;+	990	86.1506	83.9651	69.3136	48.5609	62.1086	56.2819	0.520466	6.07056	16.6908	0.0371438	0.441671
OFAS004482	Scaffold308;Scaffold308;Scaffold308;Scaffold308;Scaffold308;Scaffold308;Scaffold308;Scaffold308;Scaffold308;Scaffold308;Scaffold308	439674;443665;445399;448195;449231;450022;452112;453584;453852;454805;456372	440767;443878;445617;448364;449500;450272;452309;453753;453979;455002;456519	+;+;+;+;+;+;+;+;+;+;+	3060	127.776	137.47	114.098	69.9261	97.5959	88.8313	0.565417	8.34145	16.227	0.0372679	0.441671
OFAS006210	Scaffold476;Scaffold476;Scaffold476;Scaffold476;Scaffold476;Scaffold476	125453;130742;135456;140358;141976;147850	125464;130916;135656;140484;142155;149740	+;+;+;+;+;+	2586	85.1872	93.6224	84.519	50.9945	58.4367	70.1042	0.552623	7.57761	19.0738	0.0372176	0.441671
OFAS008417	Scaffold512;Scaffold512	121859;126317	121934;126483	-;-	243	40.9185	36.0488	34.5321	13.9447	19.3018	27.867	0.867588	2.83682	11.0125	0.0373082	0.441671
OFAS010308	Scaffold686;Scaffold686	234248;236316	235388;237039	-;-	1865	3.34459	2.09865	2.1025	1.51411	1.29676	0.828798	1.04979	1.86322	10.936	0.037337	0.441671
OFAS012039	Scaffold1511	42114	43799	+	1686	0.80587	0.847516	0.41863	0.209357	0.434678	0.174627	1.33531	-0.0444704	6.76355	0.0373478	0.441671
OFAS018493	Scaffold3108;Scaffold3108;Scaffold3108;Scaffold3108;Scaffold3108;Scaffold3108;Scaffold3108;Scaffold3108;Scaffold3108;Scaffold3108;Scaffold3108	9048;18146;20167;22173;24038;24492;25789;27356;29270;31258;36064	9598;18346;20379;22361;24138;24590;26002;27582;29416;31408;36072	-;-;-;-;-;-;-;-;-;-;-	2102	1.29277	1.21179	2.42508	3.89583	2.96354	2.66127	-0.955176	2.3721	8.90267	0.037218	0.441671
OFAS005213	Scaffold255	628826	629887	+	1062	1675.4	2145.12	2007.26	1155.12	1261.47	1411.32	0.606388	10.7391	23.7665	0.0374556	0.442274
OFAS005565	Scaffold154;Scaffold154;Scaffold154;Scaffold154;Scaffold154;Scaffold154;Scaffold154	309342;310981;312052;322495;324041;325852;330206	309698;311181;312443;322647;324205;326145;332134	-;-;-;-;-;-;-	3491	1.11453	0.355924	0.381896	1.53688	2.98101	1.05421	-1.5768	2.1525	7.01269	0.037467	0.442274
OFAS013930	Scaffold1240;Scaffold1240;Scaffold1240	335;1176;7147	370;1437;7157	-;-;-	309	0.799469	2.41268	3.29937	2.28463	10.91	10.9574	-1.89705	0.757348	6.76313	0.0375268	0.442577
OFAS004930	Scaffold177;Scaffold177;Scaffold177;Scaffold177;Scaffold177;Scaffold177;Scaffold177;Scaffold177;Scaffold177;Scaffold177;Scaffold177;Scaffold177;Scaffold177	348705;356984;359581;362212;363575;364685;366246;368787;372133;373868;374172;376165;379658	348967;357149;359729;362325;363691;364798;366414;369591;372446;374084;374323;376301;379803	+;+;+;+;+;+;+;+;+;+;+;+;+	2863	2.73957	2.86438	3.04052	0.863022	2.4062	1.15691	0.964735	2.67447	6.71892	0.0379569	0.444017
OFAS005450	Scaffold159;Scaffold159;Scaffold159;Scaffold159;Scaffold159;Scaffold159;Scaffold159;Scaffold159	511484;513937;515703;516928;518809;519700;521617;524849	511639;514115;515856;517124;518994;519847;521763;524902	-;-;-;-;-;-;-;-	1221	0.859871	4.12142	0.513831	5.26139	13.1448	8.37929	-2.26433	2.7411	7.38989	0.0379241	0.444017
OFAS005770	Scaffold212;Scaffold212;Scaffold212;Scaffold212;Scaffold212;Scaffold212;Scaffold212;Scaffold212	377381;379167;380089;382009;382653;384830;385055;387909	378225;379290;380244;382084;382696;384930;385223;388066	-;-;-;-;-;-;-;-	1673	9.63484	10.5092	9.51581	13.4608	16.1204	16.7624	-0.643237	4.41418	28.6129	0.037721	0.444017
OFAS007653	Scaffold394;Scaffold394;Scaffold394;Scaffold394	203823;205004;207093;208559	204152;205134;207301;208605	-;-;-;-	717	6.97695	2.3395	13.344	3.15069	1.43098	2.1558	1.73639	1.85925	6.96763	0.0378099	0.444017
OFAS009758	Scaffold629;Scaffold629;Scaffold629;Scaffold629;Scaffold629;Scaffold629	113803;114155;116219;116519;123414;126900	113839;114302;116325;116701;123615;127122	+;+;+;+;+;+	900	3.08795	2.00186	3.7469	1.09815	1.3843	1.4721	1.15112	1.04065	12.6038	0.0378649	0.444017
OFAS009807	Scaffold707;Scaffold707;Scaffold707	357664;358321;360512	357785;358470;360884	+;+;+	645	43.0876	36.8907	56.9026	38.198	23.1791	20.0845	0.746935	4.56131	6.89579	0.0376842	0.444017
OFAS010120	Scaffold778;Scaffold778	158578;167428	158851;167794	+;+	641	8.864	11.4367	10.277	4.40532	5.60226	5.74143	0.955748	2.35034	24.6295	0.0379405	0.444017
OFAS012775	Scaffold1149;Scaffold1149;Scaffold1149;Scaffold1149;Scaffold1149;Scaffold1149;Scaffold1149;Scaffold1149;Scaffold1149;Scaffold1149;Scaffold1149;Scaffold1149;Scaffold1149;Scaffold1149;Scaffold1149;Scaffold1149;Scaffold1149	207940;211971;225287;227104;230280;231106;233631;233890;235120;235979;237191;241379;248015;248774;249967;250919;251528	208452;212101;225378;227120;230435;231234;233783;233961;235348;236035;237229;241615;248077;248881;250108;250998;252605	+;+;+;+;+;+;+;+;+;+;+;+;+;+;+;+;+	3296	81.8831	126.779	64.1473	62.3491	54.298	55.6058	0.663478	7.93462	7.03362	0.0379431	0.444017
OFAS013332	Scaffold1417;Scaffold1417;Scaffold1417;Scaffold1417;Scaffold1417;Scaffold1417;Scaffold1417	81986;87507;89623;89938;92283;94718;97270	87425;87587;89727;90007;92382;94866;97635	-;-;-;-;-;-;-	6311	3.39571	3.2978	2.54742	1.7674	2.13671	1.8894	0.674279	3.9976	19.9368	0.037858	0.444017
OFAS013928	Scaffold1446;Scaffold1446	76620;85238	77514;86184	+;+	1842	24.4756	28.3651	31.9314	23.685	18.0631	16.663	0.536642	5.46266	10.761	0.0380517	0.444725
OFAS008598	Scaffold706;Scaffold706;Scaffold706;Scaffold706;Scaffold706	58366;65645;68592;71938;73143	60119;65844;68721;72082;73273	+;+;+;+;+	2360	171.564	161.635	150.865	118.606	102.322	106.821	0.56261	8.31952	39.5773	0.0380865	0.444731
OFAS006607	Scaffold575;Scaffold575;Scaffold575;Scaffold575;Scaffold575;Scaffold575;Scaffold575;Scaffold575	487355;487584;487909;488167;489157;489301;491675;495469	487503;487657;488026;488202;489215;489366;491747;495542	-;-;-;-;-;-;-;-	649	16.0821	3.06325	2.29591	1.52285	1.12923	1.92802	2.2237	1.59253	7.0323	0.0383524	0.447433
OFAS003723	Scaffold187;Scaffold187;Scaffold187;Scaffold187;Scaffold187;Scaffold187;Scaffold187	477;1154;4248;9760;12661;13930;15964	773;1201;4309;9773;12772;14127;15970	+;+;+;+;+;+;+	738	217.83	237.31	244.622	146.738	166.732	166.958	0.542481	7.18297	38.5974	0.0384725	0.448377
OFAS004810	Scaffold325;Scaffold325;Scaffold325;Scaffold325;Scaffold325;Scaffold325;Scaffold325	221362;226342;228896;234576;235409;239676;242186	222153;226479;229071;234747;235588;239784;242913	-;-;-;-;-;-;-	2295	4.52092	3.87107	4.98903	5.19851	7.8875	8.62735	-0.698719	3.75959	10.6438	0.0385024	0.448377
OFAS002055	Scaffold60;Scaffold60;Scaffold60;Scaffold60;Scaffold60;Scaffold60;Scaffold60;Scaffold60;Scaffold60;Scaffold60;Scaffold60;Scaffold60;Scaffold60	876364;877956;880384;882011;883899;886068;888806;891998;892969;894036;896747;901704;904614	876607;878132;880624;882260;884049;886436;888988;892174;893209;894285;896897;902083;904879	-;-;-;-;-;-;-;-;-;-;-;-;-	3080	6.47667	7.44309	7.81688	9.64954	18.4406	9.00946	-0.771423	4.92237	6.90143	0.038648	0.449624
OFAS012548	Scaffold1322;Scaffold1322	237715;238461	238001;239046	-;-	873	1.91007	1.99261	1.43731	0.16173	1.09133	0.59019	1.52899	0.262744	6.63068	0.0387262	0.449624
OFAS012740	Scaffold1379;Scaffold1379;Scaffold1379;Scaffold1379	138762;143835;145070;151811	138797;143960;145174;152211	-;-;-;-	668	425.564	399.824	457.392	308.59	290.294	275.028	0.553647	7.90843	43.2211	0.038776	0.449624
OFAS013110	Scaffold1007;Scaffold1007;Scaffold1007;Scaffold1007;Scaffold1007;Scaffold1007;Scaffold1007;Scaffold1007	194604;194845;196918;197448;197686;203889;204093;204171	194645;195156;197008;197593;197765;204048;204099;204319	+;+;+;+;+;+;+;+	987	0.688296	0.25178	0.397282	1.28745	1.03953	1.04404	-1.31166	-0.140514	7.94434	0.0387828	0.449624
OFAS014310	Scaffold1377;Scaffold1377;Scaffold1377;Scaffold1377;Scaffold1377;Scaffold1377	186288;188762;190326;195201;200525;218349	186753;188901;190420;195273;200665;218800	-;-;-;-;-;-	1367	80.2821	83.2597	71.3096	23.5489	62.5108	32.4143	0.987411	6.33376	7.24801	0.0387255	0.449624
OFAS000425	Scaffold22;Scaffold22	538325;540034	538521;540133	+;+	297	164.483	365.438	272.766	179.935	144.106	110.036	0.886511	5.93953	7.14427	0.0388317	0.449789
OFAS000663	Scaffold16;Scaffold16;Scaffold16;Scaffold16;Scaffold16;Scaffold16;Scaffold16	1296068;1298150;1300720;1301978;1302246;1303388;1310699	1296276;1298260;1300853;1302158;1302323;1303610;1311024	-;-;-;-;-;-;-	1262	7.09592	6.05513	8.38919	7.55178	21.1382	13.8228	-0.981496	3.76402	6.88433	0.0389162	0.450036
OFAS004662	Scaffold233;Scaffold233;Scaffold233;Scaffold233;Scaffold233	404675;418460;423599;431525;432443	404854;418503;423958;431652;432485	+;+;+;+;+	755	0.736199	0	0.103872	0.654525	16.7928	2.33977	-4.45667	1.43101	7.34103	0.0389224	0.450036
OFAS011208	Scaffold1176;Scaffold1176;Scaffold1176;Scaffold1176;Scaffold1176;Scaffold1176;Scaffold1176	127495;131620;134258;137518;138787;142592;143016	127760;131835;134364;137620;138972;142705;144175	-;-;-;-;-;-;-	2152	41.1822	49.7706	48.6502	30.7378	31.3308	35.2976	0.519726	6.41172	25.2218	0.0389868	0.450379
OFAS007299	Scaffold585;Scaffold585;Scaffold585	401565;401968;402317	401914;402058;402322	-;-;-	447	46.1465	35.9973	43.6855	28.4276	24.4289	25.8524	0.676135	3.94353	24.8807	0.0390603	0.450826
OFAS010511	Scaffold841;Scaffold841;Scaffold841	88407;91930;94670	90237;92054;94862	+;+;+	2149	0.172431	0.433643	0.182465	0.394203	0.647951	1.33578	-1.56326	0.334989	6.59355	0.0391234	0.451154
OFAS006621	Scaffold350;Scaffold350;Scaffold350;Scaffold350;Scaffold350;Scaffold350;Scaffold350;Scaffold350;Scaffold350;Scaffold350;Scaffold350;Scaffold350;Scaffold350;Scaffold350;Scaffold350;Scaffold350;Scaffold350;Scaffold350	14291;18710;23380;24869;27712;30595;32960;35481;38358;39913;41179;41345;42367;44453;47835;49060;49271;50840	14919;18954;23697;24964;27882;30781;33182;35621;38650;40065;41265;41452;42462;44572;48026;49191;49393;51063	-;-;-;-;-;-;-;-;-;-;-;-;-;-;-;-;-;-	3538	33.9343	43.2674	35.8646	23.984	27.2184	27.087	0.53032	6.82	21.6724	0.0392922	0.451251
OFAS007409	Scaffold296;Scaffold296;Scaffold296	306258;310737;312874	306467;310873;313012	-;-;-	486	0.889532	0.51133	1.93638	2.32412	9.65092	1.96886	-2.07815	0.596512	6.62837	0.0392373	0.451251
OFAS008077	Scaffold539;Scaffold539;Scaffold539;Scaffold539;Scaffold539;Scaffold539;Scaffold539	136057;142592;146732;146973;147858;156720;158098	138135;142808;146881;147157;147897;156868;158107	-;-;-;-;-;-;-	2830	1.28755	1.44889	2.43861	6.36105	2.33067	2.99102	-1.17969	3.01228	6.83345	0.0393058	0.451251
OFAS010988	Scaffold849;Scaffold849;Scaffold849;Scaffold849	214400;216773;218854;225606	216657;216901;219130;225677	-;-;-;-	2736	81.3295	55.2237	113.393	210.779	118.877	135.777	-0.897187	8.35017	7.1372	0.0392094	0.451251
OFAS018348	Scaffold3132;Scaffold3132;Scaffold3132	44198;44329;45961	44206;44624;47314	+;+;+	1659	16.3797	16.4023	14.1342	7.44675	9.05592	13.6651	0.637581	4.42404	7.85347	0.0392875	0.451251
OFAS000247	Scaffold5;Scaffold5;Scaffold5;Scaffold5;Scaffold5;Scaffold5;Scaffold5;Scaffold5;Scaffold5	451583;458725;464736;471642;474160;475593;475821;477624;480194	451704;458789;464931;471756;474397;475739;475905;477745;480473	+;+;+;+;+;+;+;+;+	1370	50.444	6.71149	65.6009	223.689	218.683	146.888	-2.2646	7.34584	7.52932	0.0395098	0.453192
OFAS018505	Scaffold3787;Scaffold3787;Scaffold3787;Scaffold3787;Scaffold3787;Scaffold3787;Scaffold3787;Scaffold3787;Scaffold3787;Scaffold3787;Scaffold3787;Scaffold3787;Scaffold3787;Scaffold3787;Scaffold3787;Scaffold3787	95;3799;5074;6389;6979;7381;10342;10651;13052;16784;18429;19898;20122;20346;26510;27177	392;3956;5152;6511;7260;7686;10446;10868;13208;17066;18433;20011;20263;20475;26624;27247	+;+;+;+;+;+;+;+;+;+;+;+;+;+;+;+	2586	0.597051	0.264266	0.970437	1.50144	1.41699	1.13852	-1.15662	1.40747	6.55424	0.0395498	0.45325
OFAS012557	Scaffold1293;Scaffold1293;Scaffold1293;Scaffold1293	120063;120789;123372;125312	120259;120812;123552;125389	-;-;-;-	480	146.163	157.776	139.692	108.687	95.2727	106.727	0.513929	5.91878	33.9042	0.0395876	0.453283
OFAS017250	Scaffold2539;Scaffold2539;Scaffold2539;Scaffold2539	60103;63937;65386;67388	63368;64013;65556;67884	-;-;-;-	4011	43.898	42.9357	35.8976	27.175	34.6609	22.7367	0.537331	7.11622	10.3384	0.0397265	0.454472
OFAS016880	Scaffold2939;Scaffold2939	66713;82565	66818;82995	-;-	537	3.91025	1.504	1.89852	0.657311	1.36474	0.822404	1.35527	0.0883907	6.53284	0.0397845	0.454735
OFAS004796	Scaffold292;Scaffold292;Scaffold292;Scaffold292;Scaffold292	554113;559207;560085;564411;568307	554217;559220;560119;564585;568388	-;-;-;-;-	411	34.7112	27.2087	40.6428	23.7035	23.5373	14.6852	0.725803	3.51189	9.24093	0.0398726	0.455211
OFAS012101	Scaffold1221;Scaffold1221;Scaffold1221;Scaffold1221;Scaffold1221	273929;274685;277490;278773;279096	274060;274721;277512;278901;279128	-;-;-;-;-	354	826.767	1052.64	814.806	606.839	653.784	575.742	0.553038	8.06317	21.0889	0.0398963	0.455211
OFAS003650	Scaffold97;Scaffold97;Scaffold97	492214;495907;497620	492372;496033;497645	-;-;-	312	36.8178	11.9474	37.9549	61.5445	67.1795	58.7425	-1.11468	3.84498	6.89985	0.0400213	0.456236
OFAS004699	Scaffold194;Scaffold194;Scaffold194;Scaffold194;Scaffold194;Scaffold194;Scaffold194;Scaffold194	498834;503488;504961;516163;516595;517638;521862;522026	498894;503622;505226;516370;516787;517830;521925;522607	-;-;-;-;-;-;-;-	1702	22.8965	17.0465	24.8356	31.0254	24.5437	40.8245	-0.573937	5.51858	6.62886	0.0401852	0.457703
OFAS007343	Scaffold573;Scaffold573;Scaffold573	495783;497324;503386	496433;497562;503553	+;+;+	1058	31.6383	3.28837	91.0245	4.93766	3.8098	0.626131	3.73822	4.58084	7.44681	0.0402362	0.45788
OFAS005843	Scaffold382;Scaffold382;Scaffold382;Scaffold382;Scaffold382;Scaffold382	80613;86283;87541;88534;89870;91334	82197;86511;87667;88672;90082;91771	-;-;-;-;-;-	2731	26.9107	24.5458	33.1957	45.3918	38.079	37.8941	-0.520106	6.55299	14.4769	0.040327	0.458512
OFAS016830	Scaffold2326;Scaffold2326;Scaffold2326;Scaffold2326;Scaffold2326;Scaffold2326;Scaffold2326;Scaffold2326	68011;78151;81906;82152;84114;85728;87080;90639	68055;78254;82059;82428;84316;85991;87209;94568	+;+;+;+;+;+;+;+	5107	0.544185	0.51093	0.460682	0.718807	0.990167	1.34037	-1.00399	2.00408	14.0043	0.0404708	0.459744
OFAS014514	Scaffold1345;Scaffold1345;Scaffold1345;Scaffold1345;Scaffold1345;Scaffold1345	126222;130299;132344;133808;141892;144898	129165;130517;132508;134062;142141;144920	-;-;-;-;-;-	3856	1.58562	0.821695	2.25752	3.14895	2.96492	2.51968	-0.892613	3.11413	6.53266	0.0406011	0.460821
OFAS011940	Scaffold1092;Scaffold1092;Scaffold1092;Scaffold1092;Scaffold1092;Scaffold1092;Scaffold1092;Scaffold1092;Scaffold1092;Scaffold1092;Scaffold1092;Scaffold1092;Scaffold1092	216463;219734;223042;226956;228188;229095;230398;232999;244334;249428;252839;253897;257419	216738;219902;223266;227162;228328;229412;230562;233194;244478;249654;252938;253998;257454	+;+;+;+;+;+;+;+;+;+;+;+;+	2307	5.54144	0	6.35682	34.5173	43.3621	42.4657	-3.34681	5.67067	7.39022	0.0407452	0.462052
OFAS010869	Scaffold883;Scaffold883;Scaffold883;Scaffold883;Scaffold883;Scaffold883;Scaffold883;Scaffold883;Scaffold883	62367;73926;75773;78661;79656;82525;86343;90272;91037	62622;74135;75952;79070;79930;82623;87992;90434;92159	+;+;+;+;+;+;+;+;+	4366	1.32967	1.02453	1.68846	2.73261	1.84644	2.49509	-0.809444	3.03726	11.5108	0.0408044	0.462319
OFAS001585	Scaffold79;Scaffold79;Scaffold79;Scaffold79	937371;940830;943891;944803	937717;940922;943961;944842	+;+;+;+	551	21.4083	20.7465	24.0536	13.8372	12.7686	12.4234	0.761022	3.29421	36.8436	0.040863	0.46258
OFAS000746	Scaffold27;Scaffold27;Scaffold27;Scaffold27;Scaffold27;Scaffold27	744189;756785;763131;764476;765485;770959	744516;757072;763423;764625;765614;771604	+;+;+;+;+;+	1835	0.504842	0.236995	0.427375	1.15414	0.91858	0.641789	-1.20966	0.397723	8.44531	0.0409187	0.462806
OFAS006551	Scaffold404;Scaffold404;Scaffold404;Scaffold404;Scaffold404;Scaffold404;Scaffold404;Scaffold404;Scaffold404	405518;407637;408128;412761;420363;421162;429491;433344;433638	405693;407853;408284;412923;420480;421350;429770;433454;433867	-;-;-;-;-;-;-;-;-	1641	26.3821	20.4439	15.6751	13.3361	15.9435	8.56708	0.72435	4.78726	6.60259	0.0411194	0.464671
OFAS003915	Scaffold263;Scaffold263;Scaffold263	582246;584076;584438	582296;584240;584731	+;+;+	510	1.69534	2.07089	3.2292	2.63002	5.31688	8.80375	-1.26308	1.09305	6.40035	0.0412793	0.465704
OFAS009369	Scaffold795;Scaffold795;Scaffold795;Scaffold795;Scaffold795;Scaffold795;Scaffold795;Scaffold795;Scaffold795	34882;37023;37299;39867;41195;43159;45589;46802;49431	35092;37169;37396;39978;41319;43309;45702;46900;49436	-;-;-;-;-;-;-;-;-	1063	0.92958	1.75334	1.03286	1.59387	3.0335	3.46214	-1.11222	1.14984	7.45267	0.0412826	0.465704
OFAS004744	Scaffold221;Scaffold221;Scaffold221;Scaffold221;Scaffold221;Scaffold221	92823;96250;97674;100552;102472;109028	94940;96454;97844;100673;102646;109131	-;-;-;-;-;-	2895	249.446	299.796	224.055	360.901	328.031	466.242	-0.578984	9.86205	12.0939	0.0413988	0.466608
OFAS003693	Scaffold98;Scaffold98;Scaffold98;Scaffold98;Scaffold98;Scaffold98;Scaffold98;Scaffold98;Scaffold98;Scaffold98;Scaffold98;Scaffold98	76893;78426;79895;82626;84842;89393;92283;98014;98179;98694;99516;101524	76992;78550;80027;82855;85016;89531;92552;98093;98323;98839;99561;101704	+;+;+;+;+;+;+;+;+;+;+;+	1770	9.76978	6.24776	7.93095	5.26472	4.80297	4.49116	0.717385	3.52492	14.9052	0.0415284	0.467258
OFAS014268	Scaffold1752;Scaffold1752;Scaffold1752	209011;212107;212348	210821;212213;212403	-;-;-	1974	0.531865	0.409142	0.357554	1.25169	1.11378	0.596597	-1.17649	0.618284	9.28583	0.0414952	0.467258
OFAS001173	Scaffold28;Scaffold28;Scaffold28	947706;948460;950668	948077;948664;950801	+;+;+	711	84.6905	76.4568	73.9011	110.212	121.629	102.592	-0.508507	6.0793	28.0433	0.0416653	0.467446
OFAS002633	Scaffold140;Scaffold140;Scaffold140;Scaffold140;Scaffold140;Scaffold140	850466;854434;856821;857703;864025;864215	850524;854591;856924;857805;864137;864542	-;-;-;-;-;-	865	72.54	91.6457	79.33	58.3532	58.0363	54.7997	0.508383	5.90534	24.4985	0.0417614	0.467446
OFAS006082	Scaffold463	41425	44547	-	3123	14.2581	10.5434	10.572	16.8859	15.4646	18.5722	-0.525046	5.49351	12.9887	0.0416781	0.467446
OFAS009138	Scaffold831;Scaffold831;Scaffold831;Scaffold831;Scaffold831;Scaffold831;Scaffold831;Scaffold831;Scaffold831;Scaffold831;Scaffold831;Scaffold831;Scaffold831;Scaffold831;Scaffold831;Scaffold831	101886;103587;105449;107660;108967;109191;110197;111068;112256;113338;114177;114867;116038;130505;131703;132836	102931;103779;105555;107799;109100;109366;110319;111293;112368;113482;114298;115003;116170;130584;132206;132849	-;-;-;-;-;-;-;-;-;-;-;-;-;-;-;-	3393	2.16602	0.732409	2.33444	0.790633	0.431988	0.932809	1.27365	2.1092	6.44713	0.0417428	0.467446
OFAS016790	Scaffold2625;Scaffold2625;Scaffold2625;Scaffold2625	101149;101221;101334;101595	101157;101296;101515;101645	+;+;+;+	318	12.6237	2.53977	13.3172	29.9697	22.3548	26.1553	-1.46661	2.5313	6.65961	0.0416995	0.467446
OFAS018983	Scaffold5035;Scaffold5035;Scaffold5035	111;14814;17124	302;14989;17275	+;+;+	520	928.641	713.022	2268.85	577.93	521.322	574.545	1.22405	8.91909	7.09246	0.0416815	0.467446
OFAS001201	Scaffold73;Scaffold73;Scaffold73;Scaffold73	515134;517003;520292;526457	515340;517149;520405;526593	-;-;-;-	605	8.16647	7.39358	12.7033	19.9533	14.4151	15.2077	-0.814131	2.99389	10.437	0.0418875	0.468072
OFAS002587	Scaffold131;Scaffold131;Scaffold131;Scaffold131	396253;398186;399117;402476	396918;398327;399187;402685	+;+;+;+	1089	5.16076	3.9364	6.91336	6.48257	9.55621	11.9634	-0.808646	3.01831	7.53306	0.0419976	0.468072
OFAS005103	Scaffold344;Scaffold344;Scaffold344	551426;552608;553236	551733;552652;553340	-;-;-	458	1.61814	2.17036	0.51369	9.24828	3.68034	2.08923	-1.76738	0.689296	6.34214	0.0419596	0.468072
OFAS010772	Scaffold898;Scaffold898	77960;83260	78157;83454	-;-	393	344.467	368.808	406.485	265.316	255.664	256.026	0.527046	6.95862	39.9685	0.0419775	0.468072
OFAS017212	Scaffold2338;Scaffold2338;Scaffold2338;Scaffold2338;Scaffold2338	62785;70362;86738;90083;91587	62800;70493;86944;90322;91612	-;-;-;-;-	621	4.97254	4.9021	2.27314	11.2543	42.6031	5.3337	-2.27058	2.90623	7.01959	0.0419713	0.468072
OFAS009266	Scaffold700;Scaffold700;Scaffold700;Scaffold700	166166;168798;172876;181018	166536;169077;172979;182315	+;+;+;+	2053	6.19695	6.68777	5.15692	11.4507	9.85248	7.20635	-0.658763	4.00579	11.1486	0.0420497	0.46825
OFAS013756	Scaffold1692;Scaffold1692;Scaffold1692;Scaffold1692;Scaffold1692;Scaffold1692;Scaffold1692;Scaffold1692;Scaffold1692;Scaffold1692	191670;201194;204597;207337;208431;209933;212575;216137;217940;221086	192863;201365;204726;207578;208571;210040;212646;216356;218082;221367	+;+;+;+;+;+;+;+;+;+	2704	1.78151	1.37855	3.94437	0.965984	1.43646	0.762183	1.15896	2.24603	6.39446	0.042113	0.468552
OFAS001341	Scaffold52;Scaffold52;Scaffold52	347739;349078;351140	347763;349256;351379	+;+;+	444	323.817	321.267	355.201	242.949	228.938	222.473	0.526531	6.97209	46.1716	0.042319	0.47044
OFAS018049	Scaffold3474;Scaffold3474;Scaffold3474;Scaffold3474;Scaffold3474;Scaffold3474;Scaffold3474;Scaffold3474;Scaffold3474;Scaffold3474;Scaffold3474;Scaffold3474;Scaffold3474;Scaffold3474;Scaffold3474;Scaffold3474;Scaffold3474;Scaffold3474;Scaffold3474;Scaffold3474;Scaffold3474;Scaffold3474;Scaffold3474;Scaffold3474;Scaffold3474;Scaffold3474;Scaffold3474;Scaffold3474;Scaffold3474;Scaffold3474;Scaffold3…	239;4963;5312;7639;8061;12863;14121;16067;17922;18590;18991;19260;19529;21826;23416;23599;25197;26456;34400;35851;39331;40720;42311;43801;45803;48916;52875;55346;56868;60366;66902;67121	427;5168;5588;7911;8225;12996;14268;16290;18102;18879;19189;19442;19726;21992;23520;23633;25366;26600;34545;36017;39470;41033;42514;43946;45915;49095;53079;55581;57235;60554;67012;67603	-;-;-;-;-;-;-;-;-;-;-;-;-;-;-;-;-;-;-;-;-;-;-;-;-;-;-;-;-;-;-;-	6291	39.3761	35.0678	40.4147	18.886	30.3468	29.7767	0.539748	7.66827	8.19841	0.0424033	0.470974
OFAS000589	Scaffold26;Scaffold26	15531;17432	15740;17670	+;+	449	0	0	0	0	2.44833	2.78683	-6.50644	-0.956683	7.89821	0.0436262	0.471882
OFAS000686	Scaffold24;Scaffold24	1038574;1051650	1040708;1051791	+;+	2277	5.26185	4.2018	5.57953	9.02204	8.36827	6.4651	-0.665911	3.89604	14.4407	0.0436025	0.471882
OFAS001294	Scaffold37;Scaffold37;Scaffold37;Scaffold37;Scaffold37;Scaffold37;Scaffold37;Scaffold37	746218;749199;752767;753606;753771;755502;759381;765456	746469;749343;752899;753683;753914;755661;759675;766340	-;-;-;-;-;-;-;-	2092	26.4808	29.816	24.2168	16.6702	16.6752	22.9048	0.517665	5.58007	11.3117	0.0428472	0.471882
OFAS001787	Scaffold41;Scaffold41;Scaffold41;Scaffold41;Scaffold41;Scaffold41;Scaffold41;Scaffold41	659617;661393;664174;673912;674116;675876;677551;692034	660768;661559;664646;673931;674221;676379;677770;692231	-;-;-;-;-;-;-;-	2840	2.47906	1.99068	2.45763	3.38061	5.41909	3.05824	-0.775244	3.17244	9.85676	0.0427885	0.471882
OFAS002315	Scaffold106;Scaffold106;Scaffold106;Scaffold106	840863;842055;842810;843869	841042;842300;843022;844075	+;+;+;+	846	4.59907	2.86399	4.91305	8.51148	7.01681	8.00434	-0.928231	2.37428	14.6764	0.0425856	0.471882
OFAS003649	Scaffold97;Scaffold97;Scaffold97;Scaffold97	470658;481817;484267;484583	470678;482114;484478;484625	-;-;-;-	574	37.1199	13.4211	36.4792	61.74	62.1788	50.6516	-1.00588	4.65194	6.6705	0.0428798	0.471882
OFAS004067	Scaffold99;Scaffold99;Scaffold99	75408;78859;79787	75675;78934;79929	+;+;+	487	35.7619	6.76121	36.0715	82.9167	81.7139	75.1165	-1.61186	4.69735	6.98804	0.0427379	0.471882
OFAS004117	Scaffold326;Scaffold326;Scaffold326;Scaffold326;Scaffold326;Scaffold326;Scaffold326;Scaffold326;Scaffold326;Scaffold326;Scaffold326;Scaffold326;Scaffold326;Scaffold326;Scaffold326	82399;85448;88997;97002;98288;98705;102965;106478;106914;108576;113102;113665;115133;115653;117670	82597;85832;89170;97151;98478;98791;103045;106594;106950;108691;113307;113823;115146;115816;117806	+;+;+;+;+;+;+;+;+;+;+;+;+;+;+	2217	19.5556	20.5968	18.2882	12.0365	14.1483	13.9109	0.54369	5.1922	29.7261	0.0436423	0.471882
OFAS004148	Scaffold272;Scaffold272;Scaffold272;Scaffold272	30532;45953;49513;54007	30715;46171;49635;54218	+;+;+;+	738	2.67789	1.51528	4.78191	0.956574	1.29096	1.59577	1.20763	0.767768	6.20704	0.0435965	0.471882
OFAS004155	Scaffold272;Scaffold272;Scaffold272;Scaffold272;Scaffold272;Scaffold272;Scaffold272;Scaffold272;Scaffold272;Scaffold272;Scaffold272;Scaffold272;Scaffold272;Scaffold272;Scaffold272;Scaffold272;Scaffold272;Scaffold272;Scaffold272;Scaffold272	232855;233368;233969;238937;244424;246589;256205;256410;257899;258122;259948;262870;265977;266531;267903;269147;272488;277263;288785;289549	233273;233573;234156;239161;244571;246803;256330;257827;258051;258266;260001;263025;266093;266640;268086;269296;272517;277488;288955;289565	+;+;+;+;+;+;+;+;+;+;+;+;+;+;+;+;+;+;+;+	4458	10.9304	9.16988	11.329	17.3875	13.2008	13.9846	-0.504357	5.82269	13.7038	0.0433884	0.471882
OFAS005443	Scaffold159;Scaffold159;Scaffold159;Scaffold159	188585;190465;192134;200525	188909;190606;192247;202533	+;+;+;+	2590	15.8809	14.7761	14.9277	11.8022	9.81872	9.34984	0.557423	5.05297	24.5717	0.0435679	0.471882
OFAS005755	Scaffold207;Scaffold207;Scaffold207;Scaffold207;Scaffold207	341040;357523;359079;362032;365978	341191;357647;361965;365963;368339	+;+;+;+;+	9458	3.87871	6.47672	5.65498	5.67269	12.9092	14.4206	-1.04352	6.27377	6.9001	0.0428047	0.471882
OFAS006727	Scaffold465;Scaffold465;Scaffold465;Scaffold465;Scaffold465;Scaffold465;Scaffold465;Scaffold465;Scaffold465;Scaffold465;Scaffold465	76703;82396;87138;92947;101667;104351;105573;105744;110620;111722;123329	77973;82588;87413;93191;101882;104561;105589;105946;110665;111848;123400	-;-;-;-;-;-;-;-;-;-;-	2877	0.257597	0.0863769	0.381622	0.907898	0.967986	0.307008	-1.60034	0.599199	6.21827	0.0434573	0.471882
OFAS007620	Scaffold346;Scaffold346;Scaffold346;Scaffold346	267571;271357;275749;276031	267729;271581;275818;276218	-;-;-;-	642	16.3536	15.6768	16.2466	8.79691	9.70307	9.28663	0.796087	3.05112	42.8819	0.0435605	0.471882
OFAS007821	Scaffold767	88261	88686	-	426	4.05927	3.20842	2.76139	1.16001	1.72035	1.38226	1.2279	0.223253	12.2339	0.0432348	0.471882
OFAS008139	Scaffold826;Scaffold826;Scaffold826;Scaffold826;Scaffold826;Scaffold826;Scaffold826;Scaffold826;Scaffold826;Scaffold826;Scaffold826;Scaffold826;Scaffold826;Scaffold826;Scaffold826;Scaffold826;Scaffold826;Scaffold826;Scaffold826;Scaffold826;Scaffold826;Scaffold826	401027;406165;406761;407819;408029;410789;414181;414944;415423;416271;418609;420317;421277;422297;423602;427481;428951;431165;432436;435394;440275;441233	401061;406266;406921;407949;408196;410959;414357;414967;415605;416463;418792;420327;421408;422482;423846;427696;429135;431441;432729;435708;440445;441247	+;+;+;+;+;+;+;+;+;+;+;+;+;+;+;+;+;+;+;+;+;+	3576	0.656275	0.938154	1.95181	0.611983	0.471363	0.59691	1.06734	1.69339	6.1999	0.0436853	0.471882
OFAS009734	Scaffold1020;Scaffold1020;Scaffold1020	247365;255411;258249	247489;255536;258393	+;+;+	396	5.30254	6.4323	6.93136	1.60444	2.59094	4.27504	1.13438	0.952046	8.37476	0.042721	0.471882
OFAS010173	Scaffold577;Scaffold577;Scaffold577;Scaffold577;Scaffold577;Scaffold577;Scaffold577;Scaffold577;Scaffold577;Scaffold577;Scaffold577;Scaffold577;Scaffold577;Scaffold577	312501;313072;313908;317106;317917;319494;321695;326896;329078;330266;332604;333252;336798;343544	312648;313184;313913;317117;317940;319536;321848;326930;329152;330302;332714;333283;336924;344698	+;+;+;+;+;+;+;+;+;+;+;+;+;+	2072	14.5753	19.0398	15.1018	18.2961	26.9166	25.0087	-0.526931	5.36471	8.93792	0.0436234	0.471882
OFAS010377	Scaffold1170;Scaffold1170;Scaffold1170;Scaffold1170;Scaffold1170;Scaffold1170;Scaffold1170;Scaffold1170	165381;168352;172092;174839;175927;178323;178584;180529	165495;168493;172241;175056;176095;178493;178717;180659	+;+;+;+;+;+;+;+	1230	18.2766	15.86	16.9599	20.0307	25.2035	31.8956	-0.593659	4.72318	11.1411	0.0429735	0.471882
OFAS011281	Scaffold916;Scaffold916;Scaffold916;Scaffold916	257456;265361;266279;267634	257639;265488;266392;267901	-;-;-;-	694	2.22475	0	0.226004	6.81538	9.08164	3.92419	-2.96297	1.43042	6.74515	0.0429392	0.471882
OFAS011311	Scaffold1023;Scaffold1023;Scaffold1023;Scaffold1023;Scaffold1023	60093;63563;65414;70565;77070	60119;63657;65560;70670;77179	+;+;+;+;+	485	11.8424	0.640481	10.3487	0	1.51107	0.151763	3.74273	1.08728	6.76688	0.0430525	0.471882
OFAS011973	Scaffold1097;Scaffold1097;Scaffold1097;Scaffold1097;Scaffold1097;Scaffold1097;Scaffold1097;Scaffold1097;Scaffold1097;Scaffold1097;Scaffold1097;Scaffold1097;Scaffold1097;Scaffold1097;Scaffold1097;Scaffold1097;Scaffold1097;Scaffold1097;Scaffold1097;Scaffold1097	79145;80228;81135;83084;84689;87524;88457;89910;92208;93486;96053;98710;100474;100602;100835;108411;109703;112243;114563;117801	79411;80234;81270;83270;84842;87711;88684;90073;92342;93733;96214;98922;100507;100764;100997;108544;109902;112540;114676;118133	+;+;+;+;+;+;+;+;+;+;+;+;+;+;+;+;+;+;+;+	3528	1.50546	0.387411	1.11144	0.340169	0.540095	0.33381	1.30141	1.39405	6.29078	0.0425721	0.471882
OFAS012137	Scaffold952;Scaffold952;Scaffold952;Scaffold952;Scaffold952	121743;124213;131886;140702;150194	122025;124279;132076;140782;150232	+;+;+;+;+	661	3.36357	2.44371	2.49152	6.19443	14.6352	2.78385	-1.50178	1.86298	6.38026	0.0432716	0.471882
OFAS012814	Scaffold974;Scaffold974;Scaffold974;Scaffold974;Scaffold974;Scaffold974;Scaffold974	39386;41241;45503;46673;47516;48472;50973	39485;41415;45554;46770;47601;48605;52608	+;+;+;+;+;+;+	2281	0.785186	0.817097	0.58448	2.78543	3.69486	0.54857	-1.67513	1.85962	6.48273	0.0429556	0.471882
OFAS013181	Scaffold1542;Scaffold1542;Scaffold1542;Scaffold1542;Scaffold1542;Scaffold1542;Scaffold1542;Scaffold1542;Scaffold1542;Scaffold1542	147344;148291;150521;150789;153057;154541;155620;159529;167033;168682	147399;148415;150631;150898;153197;154655;155857;159677;167150;168698	+;+;+;+;+;+;+;+;+;+	1180	4.03003	2.84308	3.78825	6.88004	7.5771	5.23969	-0.885116	2.60778	16.4924	0.0436707	0.471882
OFAS013927	Scaffold1446;Scaffold1446;Scaffold1446;Scaffold1446;Scaffold1446;Scaffold1446	60839;61098;64241;64452;67681;68275	61022;61297;64333;64529;67763;68697	-;-;-;-;-;-	1061	15.0759	3.04485	4.65662	26.9473	97.4623	16.0946	-2.61741	4.8569	7.142	0.0430884	0.471882
OFAS014512	Scaffold1345;Scaffold1345;Scaffold1345;Scaffold1345;Scaffold1345;Scaffold1345	52269;54158;55148;55555;60547;60751	53226;54272;55340;55699;60682;61664	-;-;-;-;-;-	2461	30.892	30.5206	27.7238	24.3254	18.1356	20.3678	0.504591	5.96541	17.2149	0.0432874	0.471882
OFAS015046	Scaffold1570;Scaffold1570;Scaffold1570;Scaffold1570	25549;25865;29445;30480	25678;25945;29464;30483	+;+;+;+	235	19.1847	7.93106	32.7042	76.3029	44.9076	36.9592	-1.411	3.11203	6.6296	0.0433312	0.471882
OFAS015958	Scaffold2300;Scaffold2300;Scaffold2300;Scaffold2300;Scaffold2300	1;141;278;2420;3844	65;204;423;2504;4017	+;+;+;+;+	534	2.42872	2.67587	3.23093	4.75923	6.58757	6.34052	-1.08442	1.28588	18.067	0.0435988	0.471882
OFAS017963	Scaffold3415	50073	51599	+	1527	57.4314	53.542	64.5568	84.0947	74.1026	93.2235	-0.518533	6.76533	20.3724	0.0432347	0.471882
OFAS018635	Scaffold3828;Scaffold3828	28760;33835	31202;34047	-;-	2656	4.69703	4.79516	4.39951	7.54858	7.00859	7.3716	-0.657841	3.99884	43.4634	0.0425983	0.471882
OFAS018698	Scaffold3898;Scaffold3898;Scaffold3898;Scaffold3898	15049;15596;16504;17592	15211;15624;16777;17776	-;-;-;-	651	4.45879	3.43557	4.33678	8.34997	7.54256	8.36679	-0.986706	2.03003	26.9033	0.0430249	0.471882
OFAS019092	Scaffold8018;Scaffold8018	9294;9621	9540;9769	-;-	396	2.80722	2.82394	2.57451	6.41774	7.58777	4.08917	-1.13315	0.899594	12.7848	0.0433772	0.471882
OFAS007886	Scaffold582;Scaffold582	140478;142005	140519;142640	+;+	678	12.6615	21.5336	11.4512	10.6205	8.21503	7.49079	0.79436	3.05288	7.89241	0.0438515	0.473283
OFAS000551	Scaffold30;Scaffold30;Scaffold30;Scaffold30;Scaffold30;Scaffold30	432981;435994;437581;441641;443381;444100	433368;436207;437767;441790;443548;444495	+;+;+;+;+;+	1503	13.7653	12.7312	10.279	7.32724	7.41156	8.52115	0.661511	3.92578	20.5123	0.0440258	0.474769
OFAS015604	Scaffold2244;Scaffold2244;Scaffold2244;Scaffold2244;Scaffold2244;Scaffold2244;Scaffold2244;Scaffold2244;Scaffold2244;Scaffold2244;Scaffold2244;Scaffold2244	29465;29780;30300;30494;44639;45043;45445;50328;52387;58279;58897;61059	29476;29903;30409;30759;44711;45123;45643;50500;52524;58436;59165;63533	+;+;+;+;+;+;+;+;+;+;+;+	4078	7.17846	7.7544	7.94234	4.44898	6.59544	4.11524	0.593263	4.70024	9.89135	0.0440892	0.475057
OFAS004993	Scaffold206;Scaffold206;Scaffold206;Scaffold206	554848;563634;565338;569177	555237;563773;565505;569349	+;+;+;+	871	15.5284	8.41669	18.5479	28.5299	22.1291	20.7041	-0.7503	4.05709	6.26719	0.0442214	0.476086
OFAS001408	Scaffold51;Scaffold51	615486;617839	615664;617949	-;-	290	14.4814	8.14073	22.7157	34.0804	27.293	23.8582	-0.916144	2.68338	6.15162	0.0444441	0.476507
OFAS001670	Scaffold44;Scaffold44;Scaffold44;Scaffold44;Scaffold44;Scaffold44;Scaffold44;Scaffold44;Scaffold44;Scaffold44;Scaffold44;Scaffold44;Scaffold44;Scaffold44;Scaffold44;Scaffold44;Scaffold44;Scaffold44;Scaffold44;Scaffold44;Scaffold44;Scaffold44;Scaffold44;Scaffold44;Scaffold44;Scaffold44;Scaffold44;Scaffold44	779893;781329;786173;788164;793778;800436;806562;811078;814682;815850;817185;817759;818003;818595;822097;823030;823354;826371;830722;834244;842674;843680;848101;852408;857571;861621;864866;866709	780085;781504;786419;788369;793964;800602;806739;811255;814866;816076;817371;817922;818137;818818;822262;823269;823636;826540;830928;834472;842852;843831;848210;852562;857769;861754;864985;866732	-;-;-;-;-;-;-;-;-;-;-;-;-;-;-;-;-;-;-;-;-;-;-;-;-;-;-;-	5022	0.282847	0.222676	0.109312	0.295201	0.408608	0.747483	-1.21696	0.896648	6.14975	0.0443162	0.476507
OFAS005024	Scaffold241;Scaffold241;Scaffold241	58694;60432;63896	58729;60586;64004	+;+;+	300	718.462	546.3	529.358	371.331	414.314	458.805	0.527868	7.24872	13.365	0.0443858	0.476507
OFAS014846	Scaffold2111;Scaffold2111;Scaffold2111;Scaffold2111;Scaffold2111	3787;5172;6247;9034;13929	3908;5313;6432;9777;14036	+;+;+;+;+	1302	4.69596	6.96658	7.40866	10.9526	8.10544	12.2675	-0.717123	3.46702	9.52469	0.0444084	0.476507
OFAS017576	Scaffold2915;Scaffold2915;Scaffold2915;Scaffold2915;Scaffold2915	15373;18074;25805;27685;31372	15529;18176;25887;27826;31806	+;+;+;+;+	920	2.81943	2.22845	0.5967	4.37383	16.6488	3.60025	-2.10219	2.25135	6.60488	0.0444195	0.476507
OFAS008905	Scaffold956;Scaffold956;Scaffold956;Scaffold956	26278;28299;29202;33859	26599;28534;29496;35389	+;+;+;+	2384	30.724	41.4091	54.0148	17.7969	24.5621	32.7889	0.746877	6.32393	6.52197	0.0445416	0.477158
OFAS004743	Scaffold221;Scaffold221	86110;90799	90019;91796	-;-	4908	1115.93	1183.1	886.753	1589.99	1403.59	1871.83	-0.610908	12.6852	15.9295	0.0446683	0.47812
OFAS010759	Scaffold739;Scaffold739;Scaffold739;Scaffold739;Scaffold739;Scaffold739	132044;132353;135154;137928;143170;145375	132186;132597;135412;138070;143276;145563	+;+;+;+;+;+	1086	13.6484	13.5008	15.237	24.8968	20.2449	20.4007	-0.629229	4.29734	25.2587	0.0447802	0.478923
OFAS000043	Scaffold2;Scaffold2;Scaffold2	702152;706863;708958	702330;706945;710640	+;+;+	1945	3.17527	1.08602	4.83846	9.72725	9.68364	5.14668	-1.43933	3.46152	6.57125	0.0449584	0.479643
OFAS009534	Scaffold501;Scaffold501;Scaffold501	108051;108762;109758	108676;108851;109937	+;+;+	896	40.3225	5.75503	22.4942	80.2075	351.629	52.0822	-2.8182	6.36808	6.96048	0.0449232	0.479643
OFAS010141	Scaffold625;Scaffold625;Scaffold625;Scaffold625;Scaffold625;Scaffold625;Scaffold625;Scaffold625	183918;184419;194090;195868;199093;200269;201875;204813	183932;184434;194234;196031;199296;200436;202029;208093	+;+;+;+;+;+;+;+	4148	4.89843	5.2571	2.96829	4.88448	8.67497	9.36922	-0.802255	4.6472	6.34326	0.0448937	0.479643
OFAS002425	Scaffold134;Scaffold134	217642;219862	217817;220058	+;+	373	32.2868	36.9762	35.1118	54.6971	57.9613	50.5172	-0.644403	4.06703	33.7069	0.0452206	0.480258
OFAS003772	Scaffold132;Scaffold132;Scaffold132;Scaffold132;Scaffold132;Scaffold132	289465;290306;292390;294904;298568;302576	289800;290376;292527;295029;298801;305129	+;+;+;+;+;+	3459	29.2993	32.2397	27.3428	46.2675	41.6118	39.4731	-0.518724	6.9634	28.2891	0.045333	0.480258
OFAS004716	Scaffold218;Scaffold218;Scaffold218;Scaffold218	67727;76916;79044;79163	67767;77093;79066;81135	+;+;+;+	2215	0.473996	0.280481	2.37218	6.50177	4.03656	3.12365	-2.15259	2.65414	6.63068	0.0452615	0.480258
OFAS006937	Scaffold466;Scaffold466;Scaffold466;Scaffold466;Scaffold466;Scaffold466;Scaffold466;Scaffold466;Scaffold466;Scaffold466;Scaffold466;Scaffold466	359014;361428;363020;364003;364150;366644;369787;375300;375454;378196;379680;381801	359144;361604;363188;364071;364256;366701;369913;375369;375636;378239;379786;382087	-;-;-;-;-;-;-;-;-;-;-;-	1529	1.33293	0	0.461616	2.03152	17.3031	3.75487	-3.66165	2.68631	6.89784	0.0452099	0.480258
OFAS012003	Scaffold1253;Scaffold1253;Scaffold1253;Scaffold1253;Scaffold1253;Scaffold1253;Scaffold1253;Scaffold1253;Scaffold1253;Scaffold1253	83578;83992;84916;86671;87488;89061;89825;90816;91430;91969	83585;84189;85101;86895;87620;89227;89974;90925;91655;91984	-;-;-;-;-;-;-;-;-;-	1419	30.7707	29.0274	32.7179	24.2282	17.7148	21.7859	0.537299	5.21323	16.8884	0.0453509	0.480258
OFAS017547	Scaffold3080;Scaffold3080;Scaffold3080;Scaffold3080;Scaffold3080;Scaffold3080;Scaffold3080;Scaffold3080;Scaffold3080;Scaffold3080;Scaffold3080;Scaffold3080;Scaffold3080;Scaffold3080;Scaffold3080;Scaffold3080;Scaffold3080;Scaffold3080;Scaffold3080;Scaffold3080;Scaffold3080;Scaffold3080;Scaffold3080;Scaffold3080;Scaffold3080;Scaffold3080;Scaffold3080;Scaffold3080;Scaffold3080	18887;20161;23929;25431;29629;30623;31910;34280;35430;37784;38836;40196;41771;43011;43869;44290;47412;48855;49681;51506;55429;56579;60851;65126;66537;67701;71094;72543;73107	18922;20310;24206;25656;29919;30769;32397;34372;35517;37913;39006;40303;42066;43225;44175;44415;47544;49030;49835;51707;55592;56749;61105;65303;66781;67821;71438;72574;73164	-;-;-;-;-;-;-;-;-;-;-;-;-;-;-;-;-;-;-;-;-;-;-;-;-;-;-;-;-	5385	163.291	165.094	150.031	103.592	114.374	106.082	0.562068	9.49258	50.2752	0.045364	0.480258
OFAS018025	Scaffold3086;Scaffold3086;Scaffold3086;Scaffold3086;Scaffold3086;Scaffold3086;Scaffold3086;Scaffold3086;Scaffold3086;Scaffold3086;Scaffold3086;Scaffold3086	19973;25140;27788;29129;30294;31572;34084;37578;41854;42437;43357;45403	20831;25231;27931;29256;30386;31683;34227;37701;41992;42661;43452;46009	-;-;-;-;-;-;-;-;-;-;-;-	2763	42.7596	45.6	37.8919	73.4312	53.2343	54.8775	-0.523877	7.14849	12.8891	0.0452587	0.480258
OFAS018247	Scaffold3536;Scaffold3536;Scaffold3536;Scaffold3536	26987;28397;43290;47671	27293;28511;43371;47790	-;-;-;-	624	62.9466	64.7152	69.1232	115.962	72.9344	91.0627	-0.508845	5.63551	9.19214	0.0452583	0.480258
OFAS019233	Scaffold8072	12921	13433	-	513	25.0407	28.944	22.4722	33.4398	52.715	33.4308	-0.643922	4.07838	9.01335	0.045076	0.480258
OFAS019344	Scaffold12727;Scaffold12727	2531;2742	2671;2945	-;-	345	14.4999	11.1648	9.09257	21.8947	19.3307	23.255	-0.88716	2.54581	17.3969	0.0453863	0.480258
OFAS004245	Scaffold239;Scaffold239;Scaffold239;Scaffold239;Scaffold239	728029;728626;731278;732160;733281	728220;728817;731456;732386;733479	-;-;-;-;-	989	3.05985	4.02033	4.28197	3.35488	10.0778	14.2149	-1.2822	2.70946	6.29826	0.0454635	0.480341
OFAS017326	Scaffold2429;Scaffold2429;Scaffold2429;Scaffold2429;Scaffold2429;Scaffold2429;Scaffold2429;Scaffold2429	18887;21438;34363;36774;39400;40237;41385;42828	18920;21617;34503;36891;39510;40350;41483;42922	+;+;+;+;+;+;+;+	892	96.1002	103.359	112.536	67.9835	75.9158	76.5757	0.500727	6.30929	30.0401	0.0454682	0.480341
OFAS004808	Scaffold325;Scaffold325;Scaffold325	181292;183832;184888	183384;183931;184977	-;-;-	2283	21.2897	20.4095	31.2251	17.873	17.1741	16.0558	0.511993	5.56445	8.74873	0.0455357	0.480601
OFAS008816	Scaffold742;Scaffold742;Scaffold742;Scaffold742;Scaffold742;Scaffold742;Scaffold742;Scaffold742;Scaffold742	67357;69533;71022;75180;78051;78663;86734;91065;96687	67557;69705;71234;75283;78253;78965;86952;91246;96889	-;-;-;-;-;-;-;-;-	1801	6.54967	5.41581	6.74938	3.05743	3.45884	4.49559	0.764153	3.18069	16.6998	0.0455668	0.480601
OFAS009965	Scaffold1085;Scaffold1085;Scaffold1085;Scaffold1085;Scaffold1085	27943;30223;31231;33197;35784	28524;30357;31354;33255;35792	-;-;-;-;-	909	242.891	206.269	369.945	200.68	189.868	161.057	0.570149	7.69897	6.25876	0.0456148	0.480612
OFAS015526	Scaffold1944;Scaffold1944;Scaffold1944	40619;56427;60238	40681;58121;60914	+;+;+	2435	84.5349	121.038	104.157	180.619	141.126	128.953	-0.541156	8.27024	9.54263	0.0456791	0.480612
OFAS018760	Scaffold4165;Scaffold4165;Scaffold4165	35187;37429;37743	35331;37610;37835	-;-;-	420	62.3471	66.2684	66.0997	37.9869	48.5088	41.0086	0.610603	4.50477	25.9489	0.045647	0.480612
OFAS009619	Scaffold855;Scaffold855;Scaffold855;Scaffold855;Scaffold855;Scaffold855;Scaffold855;Scaffold855;Scaffold855;Scaffold855;Scaffold855;Scaffold855;Scaffold855;Scaffold855;Scaffold855;Scaffold855;Scaffold855;Scaffold855;Scaffold855	199465;205732;207990;210533;211176;213638;216004;218708;219113;221799;226713;227864;230133;231730;233173;235723;237956;238206;239703	199969;205905;208191;210722;211359;213756;216201;218902;219297;221926;226857;228111;230257;231869;233311;235902;238102;238279;239720	+;+;+;+;+;+;+;+;+;+;+;+;+;+;+;+;+;+;+	3296	0.880665	0.169642	0.40449	1.07092	3.15738	1.00492	-1.83635	1.92275	6.33592	0.0458171	0.480894
OFAS013965	Scaffold1719;Scaffold1719;Scaffold1719;Scaffold1719;Scaffold1719;Scaffold1719	159908;164701;166367;166544;169322;170157	161902;164748;166452;166689;169546;170162	-;-;-;-;-;-	2506	4.83031	4.98302	6.41532	10.5921	8.33468	6.31488	-0.638642	4.12473	8.69325	0.0457828	0.480894
OFAS017685	Scaffold3635	74823	75620	+	798	7.35226	10.9773	11.1051	6.28102	5.78579	3.96619	0.87366	2.63031	11.8582	0.0457876	0.480894
OFAS012690	Scaffold1123;Scaffold1123;Scaffold1123;Scaffold1123;Scaffold1123	238975;248708;254957;256354;259538	239782;248781;255090;256450;259608	+;+;+;+;+	1184	113.555	120.37	117.436	62.9036	59.236	108.978	0.604349	6.84662	6.27091	0.0458677	0.481037
OFAS005372	Scaffold319;Scaffold319;Scaffold319;Scaffold319;Scaffold319;Scaffold319;Scaffold319;Scaffold319;Scaffold319;Scaffold319;Scaffold319;Scaffold319;Scaffold319;Scaffold319	232265;234958;237548;240209;241990;243040;244764;246369;247972;248254;249529;249858;250319;252236	232605;235116;237729;240289;242170;243168;244946;246594;248042;248424;249652;249920;250449;252414	+;+;+;+;+;+;+;+;+;+;+;+;+;+	2221	84.5605	80.8961	80.7186	49.8394	57.844	63.4973	0.524179	7.27276	26.5831	0.0460445	0.4825
OFAS000714	Scaffold15;Scaffold15;Scaffold15;Scaffold15;Scaffold15;Scaffold15;Scaffold15;Scaffold15;Scaffold15;Scaffold15;Scaffold15;Scaffold15;Scaffold15;Scaffold15;Scaffold15;Scaffold15;Scaffold15;Scaffold15;Scaffold15;Scaffold15;Scaffold15;Scaffold15;Scaffold15;Scaffold15;Scaffold15;Scaffold15;Scaffold15;Scaffold15;Scaffold15;Scaffold15;Scaffold15;Scaffold15;Scaffold15;Scaffold15;Scaffold15;Scaffold15;Sca…	940924;943755;944796;946275;947541;948403;949848;950648;951425;953417;953621;954917;955600;956315;956994;957244;958599;958773;959010;959336;959762;960017;961383;962054;962801;963480;963730;968081;969611;969929;971304;972202;973037;974877;976832;978677;978883;980389;982268;983774;987352;987640;988947;989431;990281;992447;993675;997017;998419;1000504;1001911	941013;943882;945010;946366;947731;948569;949990;950812;951612;953543;953809;955049;955813;956480;957165;957455;958682;958905;959209;959476;959936;960184;961539;962299;962966;963651;963941;968355;969818;970035;971468;972356;973203;975122;977000;978802;979022;980572;982467;983983;987538;987776;989277;989548;990419;992659;993955;997163;998675;1000600;1002148	+;+;+;+;+;+;+;+;+;+;+;+;+;+;+;+;+;+;+;+;+;+;+;+;+;+;+;+;+;+;+;+;+;+;+;+;+;+;+;+;+;+;+;+;+;+;+;+;+;+;+	8943	1.17399	0.632173	0.508617	0.284181	0.557251	0.230453	1.1118	2.38421	6.08	0.0461679	0.483403
OFAS002180	Scaffold65;Scaffold65;Scaffold65;Scaffold65;Scaffold65;Scaffold65;Scaffold65	19984;36356;41428;43146;47973;48152;49891	20049;36476;41527;43431;47985;48282;50098	+;+;+;+;+;+;+	925	22.5003	0.537311	27.215	140.503	125.974	112.835	-2.92193	6.05136	6.8395	0.0462077	0.483429
OFAS000003	Scaffold1	674114	674596	+	483	1.15079	0.643133	1.46131	2.33856	2.27598	3.04783	-1.23645	0.00714572	8.61244	0.0466697	0.48787
OFAS003545	Scaffold178;Scaffold178;Scaffold178;Scaffold178;Scaffold178;Scaffold178;Scaffold178;Scaffold178;Scaffold178;Scaffold178	713583;718332;721028;721239;721518;724007;724841;725677;730690;731983	714522;718365;721146;721388;721755;724207;724982;725840;730705;732017	-;-;-;-;-;-;-;-;-;-	2039	4.45246	0.761729	5.26925	13.9182	11.7532	8.95246	-1.72934	3.94806	6.58866	0.0467606	0.488033
OFAS010670	Scaffold824;Scaffold824;Scaffold824;Scaffold824	252407;252787;253156;254648	252429;252818;253230;254841	+;+;+;+	324	8.57763	4.98547	20.574	5.22927	2.26194	4.7707	1.46091	1.38978	6.0013	0.0467561	0.488033
OFAS007518	Scaffold684;Scaffold684;Scaffold684	356688;360758;364377	357115;360966;364556	+;+;+	817	12.7751	9.58134	3.55161	4.75243	3.22928	3.87395	1.12982	2.41437	6.04161	0.0469018	0.489113
OFAS007238	Scaffold549;Scaffold549;Scaffold549;Scaffold549;Scaffold549;Scaffold549;Scaffold549;Scaffold549;Scaffold549;Scaffold549	148589;152572;154364;156905;157582;159976;163499;164371;166730;172842	148680;152839;154552;157111;157785;160146;163641;164565;166970;172990	-;-;-;-;-;-;-;-;-;-	1859	10.5645	4.04374	12.6979	22.3672	14.9806	20.866	-1.09471	4.73374	6.39832	0.046998	0.48933
OFAS019047	Scaffold5931;Scaffold5931;Scaffold5931;Scaffold5931;Scaffold5931;Scaffold5931	2988;3296;5988;6320;12978;13072	3155;3433;6198;6455;12981;13218	-;-;-;-;-;-	804	23.5821	22.4861	32.6764	17.122	17.9571	15.5633	0.635212	4.12698	14.0364	0.0469958	0.48933
OFAS014347	Scaffold1255;Scaffold1255;Scaffold1255	202556;205697;208081	203537;205984;208521	-;-;-	1711	19.708	18.8813	19.0215	27.7677	24.2005	30.7584	-0.521847	5.32733	24.366	0.0471202	0.490209
OFAS001514	Scaffold45;Scaffold45;Scaffold45	171315;177191;182700	171398;177421;182713	+;+;+	329	0.375434	0.377669	0.715107	0.214575	3.5641	4.47448	-2.45719	-0.608351	5.93444	0.0471658	0.49029
OFAS016791	Scaffold2625;Scaffold2625;Scaffold2625;Scaffold2625;Scaffold2625;Scaffold2625	101680;103038;103199;103316;103501;103744	101894;103102;103254;103384;103604;103813	+;+;+;+;+;+	579	4.79992	0.536499	4.87607	12.1926	11.012	10.4242	-1.72425	2.11832	6.23713	0.0472128	0.490386
OFAS014864	Scaffold1529;Scaffold1529;Scaffold1529;Scaffold1529;Scaffold1529;Scaffold1529	107711;108494;109610;110145;112232;115506	107929;108521;109638;110489;112421;115636	-;-;-;-;-;-	942	0	0	0	0	2.10057	2.1097	-7.2566	-0.363453	8.14601	0.0474931	0.492508
OFAS016911	Scaffold2271;Scaffold2271;Scaffold2271	20487;21207;23355	21111;21329;24196	+;+;+	1590	4.66105	8.67428	7.05317	2.21997	3.31864	5.32364	0.907991	3.07529	5.99846	0.0474828	0.492508
OFAS002612	Scaffold140;Scaffold140;Scaffold140;Scaffold140;Scaffold140;Scaffold140;Scaffold140;Scaffold140;Scaffold140;Scaffold140;Scaffold140	309985;310357;315691;315890;319696;321353;325355;328773;329282;331414;331677	310025;310557;315814;316028;320115;321438;325598;328881;329490;331585;332176	-;-;-;-;-;-;-;-;-;-;-	2245	38.2658	36.6948	41.0107	52.3568	56.279	56.1301	-0.506712	6.71657	43.782	0.0476263	0.493495
OFAS018027	Scaffold3337;Scaffold3337	8363;9711	8553;9975	+;+	456	0.948054	0.681213	1.03189	2.47702	2.41075	1.61415	-1.27984	-0.274087	9.46082	0.0477502	0.494384
OFAS003037	Scaffold107;Scaffold107;Scaffold107	485123;486375;486878	485249;486574;486902	-;-;-	352	362.307	194.852	426.204	738.843	772.217	406.083	-0.963535	7.41174	6.42758	0.0478825	0.495358
OFAS005686	Scaffold258;Scaffold258;Scaffold258	471318;472714;472866	472636;472764;473248	-;-;-	1753	31.954	41.3587	31.3604	25.1291	28.5538	20.4062	0.498727	5.711	9.34605	0.0480165	0.495791
OFAS006229	Scaffold476;Scaffold476;Scaffold476;Scaffold476	417140;433210;435334;441114	419522;433327;435606;441121	-;-;-;-	2782	6.12706	8.15105	8.56963	21.2395	11.3276	8.96914	-0.86321	4.90588	6.20169	0.0480772	0.495791
OFAS007642	Scaffold689;Scaffold689;Scaffold689;Scaffold689;Scaffold689;Scaffold689	463453;465933;472924;473148;475181;475447	463522;466147;473050;473376;475334;475584	+;+;+;+;+;+	933	4.03783	3.52916	2.18543	2.87526	10.8398	10.9658	-1.33075	2.45331	6.08683	0.0479731	0.495791
OFAS009551	Scaffold733;Scaffold733	186156;189470	186530;189472	-;-	378	3.59444	3.94455	5.60167	1.30732	2.13268	2.33667	1.1725	0.411249	9.88749	0.0480414	0.495791
OFAS010530	Scaffold878;Scaffold878;Scaffold878;Scaffold878;Scaffold878;Scaffold878;Scaffold878;Scaffold878;Scaffold878;Scaffold878;Scaffold878;Scaffold878;Scaffold878	9225;11638;15587;18934;22404;26039;28410;29666;32078;33153;35987;39993;42910	9323;11824;15783;19125;22572;26197;28532;29818;32203;33376;36253;40164;43286	+;+;+;+;+;+;+;+;+;+;+;+;+	2445	35.464	42.3071	42.6277	50.817	58.7792	61.8945	-0.510356	6.89568	20.5594	0.0481252	0.495892
OFAS007298	Scaffold585;Scaffold585	377592;382122	377802;384779	+;+	2869	2.47552	0.801215	2.40546	4.52754	3.26968	3.8483	-1.03757	3.07092	6.03997	0.0481795	0.496058
OFAS002585	Scaffold131;Scaffold131;Scaffold131;Scaffold131;Scaffold131;Scaffold131;Scaffold131;Scaffold131;Scaffold131;Scaffold131;Scaffold131;Scaffold131;Scaffold131;Scaffold131;Scaffold131	297687;302794;304621;304861;305102;306742;306950;309060;318131;320286;322131;323281;326397;329711;333698	297834;302935;304778;304999;305260;306873;307020;309198;318285;320379;322289;323488;326498;329898;333829	+;+;+;+;+;+;+;+;+;+;+;+;+;+;+	2126	8.04667	7.24713	12.7263	11.0243	15.4778	21.0498	-0.764893	4.7488	6.07614	0.0482952	0.496339
OFAS014772	Scaffold1673;Scaffold1673;Scaffold1673	195910;197570;198774	196130;197670;199087	-;-;-	636	137.695	127.965	112.086	72.5932	92.8759	103.001	0.492945	6.10122	11.1551	0.0483216	0.496339
OFAS016271	Scaffold1948	74221	75486	+	1266	3.75627	0.0490732	2.66367	28.7176	12.446	7.84889	-2.92397	3.56309	6.65073	0.0483171	0.496339
OFAS002592	Scaffold131;Scaffold131;Scaffold131	544043;561647;564867	544096;561770;565051	+;+;+	363	4.59364	2.05377	9.93795	21.9759	11.104	11.5578	-1.4416	1.93112	5.98349	0.0484816	0.497588
OFAS001644	Scaffold50;Scaffold50;Scaffold50;Scaffold50;Scaffold50;Scaffold50;Scaffold50;Scaffold50;Scaffold50	813731;819808;821041;823820;826778;830640;836828;839316;839858	813744;819952;821291;823978;827130;830864;837064;839455;840010	+;+;+;+;+;+;+;+;+	1677	0.662887	0.185231	0.140292	1.22079	5.37523	0.395019	-2.77584	1.23041	6.18963	0.048738	0.499318
OFAS003593	Scaffold254;Scaffold254;Scaffold254;Scaffold254;Scaffold254;Scaffold254;Scaffold254;Scaffold254;Scaffold254;Scaffold254;Scaffold254;Scaffold254;Scaffold254;Scaffold254;Scaffold254	519178;526352;529696;531205;531515;536920;548026;548284;551073;561034;561550;562851;563239;565617;566097	519498;526570;529890;531434;531608;537057;548157;548400;551222;561198;561702;562991;563523;565790;566372	+;+;+;+;+;+;+;+;+;+;+;+;+;+;+	2790	103.751	72.6369	56.4424	60.2716	28.9469	38.2799	0.868859	7.38998	6.28565	0.0488811	0.499318
OFAS006380	Scaffold446;Scaffold446;Scaffold446;Scaffold446;Scaffold446;Scaffold446	15296;16970;25313;33291;35367;35637	15471;17207;25473;33475;35566;35933	-;-;-;-;-;-	1257	46.9702	40.3798	45.9186	33.023	29.6762	31.269	0.503863	5.57748	30.0919	0.0487334	0.499318
OFAS006383	Scaffold446;Scaffold446	84565;85827	84946;86312	+;+	868	32.3025	1.43149	9.6674	114.433	110.268	55.7974	-2.68708	5.55365	6.61151	0.0487722	0.499318
OFAS012256	Scaffold1153;Scaffold1153;Scaffold1153;Scaffold1153;Scaffold1153;Scaffold1153;Scaffold1153;Scaffold1153;Scaffold1153	117508;119725;123113;124376;125974;126630;127724;129060;129565	118826;119876;123344;124494;126151;126666;127805;129263;129798	-;-;-;-;-;-;-;-;-	2557	7.68062	7.75064	5.15257	10.0219	10.2894	11.0249	-0.604401	4.47672	12.237	0.0488554	0.499318
OFAS017951	Scaffold2716;Scaffold2716;Scaffold2716;Scaffold2716;Scaffold2716;Scaffold2716;Scaffold2716;Scaffold2716	47258;48064;49011;54458;54735;55042;68511;76742	47428;48255;49033;54572;54881;55164;68624;76948	-;-;-;-;-;-;-;-	1092	17.193	19.3435	17.4514	31.8713	25.3685	23.9284	-0.58802	4.62823	18.6135	0.0488422	0.499318
OFAS001857	Scaffold72;Scaffold72;Scaffold72;Scaffold72;Scaffold72;Scaffold72;Scaffold72	398911;401296;402846;408764;410508;412864;413036	399620;401381;402919;408815;410628;412995;413050	-;-;-;-;-;-;-	1190	65.7032	74.6042	67.8132	47.9335	51.4855	48.6165	0.491473	6.14539	37.6622	0.0489989	0.499948
OFAS010172	Scaffold577;Scaffold577;Scaffold577;Scaffold577;Scaffold577	277626;277977;285073;302297;303010	277641;278182;285244;302462;303019	+;+;+;+;+	570	42.2561	58.3118	47.3292	54.3707	80.3582	80.0617	-0.537857	5.11204	7.77225	0.0490198	0.499948
OFAS003278	Scaffold96;Scaffold96;Scaffold96	769020;779067;792106	769174;779299;792120	-;-;-	403	10.4209	7.55386	6.22717	4.20418	2.90965	4.56607	1.04965	1.36226	11.8064	0.0492184	0.501185
OFAS007004	Scaffold690;Scaffold690;Scaffold690;Scaffold690;Scaffold690;Scaffold690;Scaffold690;Scaffold690;Scaffold690;Scaffold690	213949;218013;223659;225350;225756;226877;227107;230834;232765;243951	214137;218162;223809;225535;225946;227027;227288;230987;232876;244197	+;+;+;+;+;+;+;+;+;+	1713	11.0683	11.3881	5.72267	8.98409	34.9962	54.2263	-1.7968	5.17765	6.55209	0.0492046	0.501185
OFAS001660	Scaffold44;Scaffold44	487507;491307	488434;491309	-;-	931	135.79	84.2146	167.461	454.66	201.597	189.824	-1.12712	7.58138	6.38473	0.049321	0.501837
OFAS005230	Scaffold176;Scaffold176;Scaffold176;Scaffold176;Scaffold176;Scaffold176;Scaffold176;Scaffold176;Scaffold176;Scaffold176	579258;584066;594138;595600;596570;597212;603295;605126;607014;608519	579374;584214;594366;595725;596724;597352;603490;605349;607219;608538	-;-;-;-;-;-;-;-;-;-	1563	27.2245	26.1146	26.4924	39.2045	36.9481	36.6377	-0.498527	5.65275	48.6815	0.0493814	0.502058
OFAS001200	Scaffold73;Scaffold73;Scaffold73;Scaffold73;Scaffold73;Scaffold73	486251;486910;489004;490079;490525;491484	486448;487156;489221;490255;490722;491486	-;-;-;-;-;-	1041	23.1967	17.7846	26.5178	41.5026	28.9345	29.0602	-0.560799	4.86288	7.49509	0.049539	0.502281
OFAS004593	Scaffold208;Scaffold208;Scaffold208;Scaffold208;Scaffold208;Scaffold208;Scaffold208	567898;576247;576897;577052;577360;577646;578158	571073;576335;576968;577285;577561;577874;578191	-;-;-;-;-;-;-	4036	13.2975	12.2683	14.5149	9.55029	8.18937	10.5046	0.504586	5.52676	18.079	0.0495684	0.502281
OFAS005737	Scaffold343;Scaffold343;Scaffold343;Scaffold343;Scaffold343	63699;63914;64064;64394;65021	63770;63984;64152;64434;65101	+;+;+;+;+	354	8.02517	13.1624	11.2983	23.1329	16.562	20.1686	-0.881253	2.47904	13.5065	0.0495523	0.502281
OFAS017548	Scaffold3080;Scaffold3080;Scaffold3080;Scaffold3080;Scaffold3080;Scaffold3080;Scaffold3080;Scaffold3080;Scaffold3080;Scaffold3080;Scaffold3080;Scaffold3080;Scaffold3080;Scaffold3080	76205;76462;78692;79033;80056;82784;83598;85272;88116;88357;89677;91757;92923;99116	76308;76600;78829;79163;80476;82999;83688;85446;88203;88485;89828;91904;93067;99545	-;-;-;-;-;-;-;-;-;-;-;-;-;-	2507	95.4098	97.539	88.8715	62.0348	67.7032	66.5294	0.521976	7.64322	48.1459	0.0494597	0.502281
OFAS019313	Scaffold11270;Scaffold11270;Scaffold11270;Scaffold11270;Scaffold11270;Scaffold11270;Scaffold11270;Scaffold11270;Scaffold11270;Scaffold11270;Scaffold11270;Scaffold11270	2710;4474;4709;4960;5322;6161;7596;7749;8399;8637;9180;10172	4103;4614;4876;5196;6082;6329;7667;8315;8542;9105;9373;10972	+;+;+;+;+;+;+;+;+;+;+;+	5117	159.569	49.0627	28.767	261.811	1461.38	163.436	-2.99019	10.823	6.54173	0.049597	0.502281
OFAS003523	Scaffold145;Scaffold145;Scaffold145;Scaffold145;Scaffold145;Scaffold145;Scaffold145;Scaffold145	457035;463165;465347;466661;467474;467730;470038;471996	457359;463400;465526;466740;467640;467938;470112;472521	+;+;+;+;+;+;+;+	1798	6.28581	4.25004	4.49255	6.51769	13.4508	6.54996	-0.817386	3.65281	5.88428	0.0497455	0.502999
OFAS008673	Scaffold505;Scaffold505;Scaffold505	214930;220967;222434	215191;221196;222620	+;+;+	679	9.36844	14.3651	11.3188	23.2891	14.7869	19.2956	-0.710172	3.40467	9.62786	0.0497339	0.502999
OFAS005805	Scaffold280;Scaffold280;Scaffold280;Scaffold280;Scaffold280;Scaffold280	424268;425419;426868;427809;428130;430073	424285;425584;427090;428052;428246;430174	+;+;+;+;+;+	870	118.336	109.686	120.52	79.1153	79.5203	88.8338	0.493985	6.43573	36.2896	0.0499845	0.504691
OFAS009656	Scaffold1042;Scaffold1042;Scaffold1042	378779;380668;393416	378869;380845;393572	-;-;-	426	55.2351	5.39597	111.376	7.29152	11.8704	6.7385	2.72511	3.8221	6.50901	0.0499906	0.504691
OFAS003451	Scaffold160;Scaffold160;Scaffold160;Scaffold160;Scaffold160;Scaffold160;Scaffold160;Scaffold160;Scaffold160;Scaffold160;Scaffold160;Scaffold160;Scaffold160	133997;136190;137267;137415;143036;144541;147262;149534;152042;154469;158289;160217;162520	134056;136284;137318;137522;143131;144603;147662;149592;152190;154665;158483;160351;162781	+;+;+;+;+;+;+;+;+;+;+;+;+	1872	0.164954	0.199124	0.335143	0.603378	0.743829	0.314552	-1.25513	-0.210969	6.06026	0.0501268	0.50528
OFAS015844	Scaffold2294;Scaffold2294;Scaffold2294;Scaffold2294;Scaffold2294	59763;62073;64863;66606;72991	60103;62151;65100;66697;75481	-;-;-;-;-	3241	40.1881	46.2355	44.5956	31.257	27.9715	32.9985	0.50645	6.91572	28.4821	0.0501056	0.50528
OFAS013794	Scaffold1224;Scaffold1224;Scaffold1224;Scaffold1224	183842;187296;188777;189322	184085;187455;188899;189494	-;-;-;-	700	82.3159	104.195	89.7388	59.905	69.0989	67.7167	0.489866	5.78993	18.8387	0.0502891	0.506522
OFAS000927	Scaffold42;Scaffold42;Scaffold42	164470;165244;179086	164862;165654;179430	-;-;-	1149	0	0	0	0	2.55132	1.6015	-7.52246	-0.137885	7.99187	0.0505139	0.506734
OFAS005975	Scaffold490;Scaffold490;Scaffold490;Scaffold490;Scaffold490;Scaffold490;Scaffold490	364089;364919;365201;365484;367178;367434;368068	364093;365114;365398;365675;367321;367547;368154	+;+;+;+;+;+;+	936	1.25365	0.86287	1.59193	0.377111	0.626382	0.550466	1.23458	-0.0595673	8.46468	0.0503525	0.506734
OFAS008021	Scaffold736;Scaffold736;Scaffold736;Scaffold736;Scaffold736	177701;179177;180096;181744;182795	178096;179305;180260;181878;182797	-;-;-;-;-	828	3.80399	4.80206	3.12557	2.04624	1.85872	1.7779	1.04376	1.35754	17.0536	0.0505783	0.506734
OFAS009135	Scaffold831;Scaffold831;Scaffold831;Scaffold831	82989;83069;83730;83892	83042;83174;83810;84073	+;+;+;+	423	1.60602	2.64369	2.59557	6.34188	4.85113	3.65415	-1.11543	0.729	9.86213	0.0505643	0.506734
OFAS009424	Scaffold517;Scaffold517	71695;72015	71937;74636	+;+	2865	0.323345	1.71309	0.65695	1.9466	2.58358	2.6205	-1.40083	2.27059	5.90695	0.0504786	0.506734
OFAS014945	Scaffold2183;Scaffold2183;Scaffold2183;Scaffold2183;Scaffold2183;Scaffold2183	64363;68297;69245;72075;72648;78773	65737;68440;69402;72147;72729;78881	-;-;-;-;-;-	1941	1.68636	1.72841	2.10099	0.872892	1.13272	0.682582	1.03157	1.48428	15.2016	0.0504207	0.506734
OFAS018584	Scaffold3729	8796	10109	-	1314	0.517008	0.472805	0.238732	0.483529	1.17125	1.34439	-1.25355	0.081903	5.69786	0.0505835	0.506734
OFAS000787	Scaffold13;Scaffold13;Scaffold13;Scaffold13	1214204;1218605;1228513;1237973	1214866;1218746;1228678;1238197	-;-;-;-	1196	2.37534	3.16867	4.39328	2.18396	1.40936	1.2924	1.01629	1.62805	9.37112	0.0506797	0.506915
OFAS003101	Scaffold197;Scaffold197;Scaffold197;Scaffold197	806214;813778;818267;818534	812332;814017;818456;818879	-;-;-;-	6895	72.1491	67.8482	73.4985	51.0804	46.2254	49.9277	0.536079	8.69587	50.3698	0.050651	0.506915
OFAS003865	Scaffold135;Scaffold135;Scaffold135;Scaffold135	489205;491943;494040;494945	489290;492043;494142;495039	-;-;-;-	385	334.782	334.516	352.396	221.32	253.363	246.625	0.502215	6.80719	39.8339	0.0507316	0.507043
OFAS017330	Scaffold2429;Scaffold2429;Scaffold2429;Scaffold2429	95830;101741;103940;105274	96887;101991;104107;105369	-;-;-;-	1573	10.5614	4.85796	0.0498559	0	0.465904	0	5.02104	2.14676	6.4412	0.0508203	0.507538
OFAS006970	Scaffold568;Scaffold568;Scaffold568;Scaffold568;Scaffold568;Scaffold568;Scaffold568;Scaffold568	98072;99950;101549;104432;108083;110360;115007;115335	98521;100063;101742;104648;108345;110456;115234;115796	-;-;-;-;-;-;-;-	2025	52.091	58.7825	56.7359	40.7535	40.2805	37.8021	0.496047	6.59726	40.0578	0.0510164	0.509105
OFAS010818	Scaffold1196;Scaffold1196;Scaffold1196;Scaffold1196;Scaffold1196;Scaffold1196;Scaffold1196;Scaffold1196;Scaffold1196;Scaffold1196;Scaffold1196;Scaffold1196;Scaffold1196;Scaffold1196;Scaffold1196;Scaffold1196;Scaffold1196	244878;245724;256474;256818;270564;276800;282265;282757;283791;285579;291322;292940;293974;295767;300970;305089;308711	244886;245736;256583;256827;270772;276875;282452;282864;283902;285727;291426;293047;294085;295891;301071;305120;308908	+;+;+;+;+;+;+;+;+;+;+;+;+;+;+;+;+	1766	193.705	236.299	218.351	156.621	148.109	144.501	0.529304	8.3363	32.1354	0.0510739	0.509286
OFAS019318	Scaffold6954;Scaffold6954;Scaffold6954;Scaffold6954;Scaffold6954;Scaffold6954;Scaffold6954;Scaffold6954	2775;3835;4126;4505;4803;5520;5877;6219	2947;4000;4218;4667;5014;5694;6009;6276	-;-;-;-;-;-;-;-	1173	9.79298	9.95721	7.82228	17.1523	12.4331	13.8049	-0.652572	3.80832	15.086	0.0511186	0.509341
OFAS003706	Scaffold98;Scaffold98	398344;399652	398386;399950	+;+	342	0	0	0	0	3.21433	6.67181	-7.0272	-0.552355	7.59027	0.0511907	0.50951
OFAS009442	Scaffold591;Scaffold591;Scaffold591;Scaffold591;Scaffold591;Scaffold591;Scaffold591;Scaffold591;Scaffold591;Scaffold591	294851;297664;297767;298012;299133;300417;303167;306409;309329;322673	294970;297701;297794;298161;299379;300563;303328;306545;309548;322804	-;-;-;-;-;-;-;-;-;-	1381	13.9528	13.7209	16.014	26.7863	18.9983	19.4539	-0.579069	4.65529	12.887	0.0512141	0.50951
OFAS010199	Scaffold970;Scaffold970;Scaffold970;Scaffold970;Scaffold970;Scaffold970;Scaffold970;Scaffold970;Scaffold970;Scaffold970	350024;351671;356523;358274;358531;359043;366218;369143;370945;373289	350080;351677;356548;358329;358547;359053;366280;369392;371090;373311	-;-;-;-;-;-;-;-;-;-	656	29.279	27.4645	37.6576	21.5229	21.8966	17.7281	0.625053	4.09963	14.9748	0.0513004	0.509978
OFAS002667	Scaffold120;Scaffold120;Scaffold120;Scaffold120	111518;113451;116110;117944	111616;113687;116257;118068	-;-;-;-	609	13.3862	10.0994	13.0062	28.6322	13.7187	17.7668	-0.720744	3.31261	6.28102	0.0514163	0.510347
OFAS004902	Scaffold172;Scaffold172	419239;425604	419680;426629	-;-	1468	244.722	253.246	274.909	398.42	359.045	363.864	-0.536917	8.85666	42.7834	0.0513975	0.510347
OFAS007628	Scaffold479;Scaffold479;Scaffold479;Scaffold479;Scaffold479;Scaffold479;Scaffold479;Scaffold479;Scaffold479;Scaffold479;Scaffold479;Scaffold479	81243;81300;81654;82804;86863;89050;93268;94958;95198;97859;102641;103159	81284;81404;81708;82895;86929;89180;93384;95079;95263;98018;102769;103185	-;-;-;-;-;-;-;-;-;-;-;-	1113	26.1907	44.2087	42.0654	26.6397	25.8117	25.4609	0.528934	5.14791	7.16851	0.0514685	0.510475
OFAS009474	Scaffold669;Scaffold669	145141;152085	147649;152414	-;-	2839	0.152276	0.0218833	0.0828708	0.0745986	0.877685	0.388896	-2.33611	-0.186281	5.63725	0.0515117	0.510512
OFAS001994	Scaffold86;Scaffold86;Scaffold86;Scaffold86;Scaffold86;Scaffold86	591675;593579;600634;607482;612132;612859	591845;593714;600857;607705;612257;613525	+;+;+;+;+;+	1548	2.31397	5.05682	0.962561	6.43018	9.46857	6.27641	-1.40043	3.00094	5.97372	0.0515635	0.51057
OFAS014917	Scaffold1890;Scaffold1890;Scaffold1890;Scaffold1890;Scaffold1890	169261;174459;176908;179805;180098	170690;174697;177040;180022;180119	-;-;-;-;-	2042	6.07911	2.67735	6.10643	8.8849	8.72119	7.46144	-0.755798	3.77707	5.72651	0.0515962	0.51057
OFAS007814	Scaffold653;Scaffold653;Scaffold653;Scaffold653;Scaffold653;Scaffold653;Scaffold653;Scaffold653	301607;307564;310746;312093;317424;318771;324894;326702	305431;307683;310966;312366;317644;319044;325127;326719	-;-;-;-;-;-;-;-	5187	7.82256	8.03682	9.97869	12.7526	12.1791	11.3097	-0.488707	5.74931	17.8011	0.0517537	0.510858
OFAS010112	Scaffold1034;Scaffold1034;Scaffold1034;Scaffold1034;Scaffold1034;Scaffold1034;Scaffold1034;Scaffold1034;Scaffold1034	17807;18287;18560;18822;19418;20278;24927;32143;33943	18001;18404;18729;19021;19630;20466;25024;32395;34167	+;+;+;+;+;+;+;+;+	1661	346.646	361.838	362.041	242.684	251.496	243.105	0.538012	8.96754	67.3794	0.0516943	0.510858
OFAS014563	Scaffold1367;Scaffold1367	168014;168596	168292;168771	+;+	455	0.407202	0.955794	0.344718	3.41339	2.73818	0.485308	-1.90311	-0.382685	5.61982	0.0517828	0.510858
OFAS016945	Scaffold2588;Scaffold2588;Scaffold2588;Scaffold2588;Scaffold2588;Scaffold2588;Scaffold2588;Scaffold2588;Scaffold2588	62813;65183;68403;71143;72780;73860;76242;81991;85618	63056;65310;68552;71306;72942;74042;76476;82032;85739	+;+;+;+;+;+;+;+;+	1431	80.4032	57.8286	107.469	53.9207	54.2352	61.7748	0.531478	6.63308	5.77373	0.0517711	0.510858
OFAS011266	Scaffold1051;Scaffold1051;Scaffold1051;Scaffold1051;Scaffold1051;Scaffold1051	285884;287893;288421;289111;289930;290127	285986;288007;288525;289266;290053;290132	+;+;+;+;+;+	609	15.1102	10.6095	20.9902	21.7929	33.695	21.03	-0.714784	3.65779	5.66894	0.0519166	0.511789
OFAS018787	Scaffold5049;Scaffold5049;Scaffold5049	19899;25129;27759	21831;25542;28751	+;+;+	3340	13.2578	15.4759	12.3505	7.56679	10.247	10.9526	0.514597	5.28671	10.0356	0.0520199	0.512417
OFAS007174	Scaffold504;Scaffold504;Scaffold504;Scaffold504;Scaffold504;Scaffold504;Scaffold504;Scaffold504	268832;270534;279457;279937;280088;281376;281502;281776	268942;270617;279546;280011;280141;281414;281639;281827	+;+;+;+;+;+;+;+	643	40.5323	75.2669	43.9073	42.1595	24.8468	22.2075	0.839951	4.74644	5.87353	0.0521933	0.513736
OFAS003239	Scaffold166;Scaffold166;Scaffold166;Scaffold166;Scaffold166	528332;529564;531253;532872;541025	528452;529844;531531;533041;541031	+;+;+;+;+	858	3.38307	3.62043	1.73665	0.905066	1.45207	1.80152	1.07385	1.00633	7.04479	0.052967	0.518245
OFAS003594	Scaffold254;Scaffold254;Scaffold254;Scaffold254;Scaffold254;Scaffold254;Scaffold254;Scaffold254;Scaffold254;Scaffold254	572202;573383;575578;577525;579562;581309;582925;584617;590913;595573	572338;573534;575718;577737;579827;581536;582982;584746;591039;595757	+;+;+;+;+;+;+;+;+;+	1637	153.624	100.989	86.2322	91.4675	46.2463	55.1701	0.821436	7.18776	5.95723	0.0529627	0.518245
OFAS004158	Scaffold272;Scaffold272;Scaffold272	380654;397109;398971	381099;397639;399194	+;+;+	1201	16.4039	16.2947	17.1082	11.7561	10.3736	10.1736	0.624028	4.05166	34.5336	0.0529186	0.518245
OFAS005235	Scaffold297;Scaffold297;Scaffold297;Scaffold297;Scaffold297;Scaffold297;Scaffold297;Scaffold297;Scaffold297;Scaffold297;Scaffold297;Scaffold297;Scaffold297;Scaffold297;Scaffold297;Scaffold297;Scaffold297;Scaffold297;Scaffold297	192831;192952;193700;196051;197898;199616;202374;205298;206400;208337;210698;211538;215937;216889;218181;219178;220604;223900;228019	192924;193120;193901;196170;198125;199755;202548;205372;206537;208598;210836;211733;216045;217067;218353;219340;220831;224010;230014	+;+;+;+;+;+;+;+;+;+;+;+;+;+;+;+;+;+;+	4897	1.32422	0.850007	0.608554	1.0812	1.78091	2.35981	-0.901765	2.73683	5.58675	0.0528833	0.518245
OFAS011051	Scaffold1006;Scaffold1006	330095;341844	332832;342894	-;-	3789	2.36343	1.98399	2.04907	3.63316	3.23011	3.51611	-0.697405	3.42278	30.0824	0.052907	0.518245
OFAS012172	Scaffold1041;Scaffold1041;Scaffold1041;Scaffold1041;Scaffold1041;Scaffold1041	149035;150267;154595;155244;159397;162957	149179;150448;155002;155333;159543;163148	+;+;+;+;+;+	1164	6.84442	5.87107	8.35438	13.8886	10.6404	9.54843	-0.695238	3.43592	11.9999	0.052971	0.518245
OFAS012776	Scaffold896;Scaffold896;Scaffold896	61191;62770;64484	61246;63032;64746	+;+;+	582	0	0.533734	0.269496	1.81946	2.14068	0.379408	-2.37449	-0.66833	5.5564	0.0527853	0.518245
OFAS015674	Scaffold2171;Scaffold2171;Scaffold2171;Scaffold2171;Scaffold2171	51494;52066;56039;61940;65965	51528;52161;56098;62212;66838	+;+;+;+;+	1338	1.93862	1.43941	2.46172	0.949711	0.766827	1.04521	1.07107	1.04049	12.3636	0.0527292	0.518245
OFAS015640	Scaffold2011;Scaffold2011;Scaffold2011;Scaffold2011;Scaffold2011;Scaffold2011;Scaffold2011;Scaffold2011;Scaffold2011;Scaffold2011;Scaffold2011;Scaffold2011;Scaffold2011;Scaffold2011;Scaffold2011;Scaffold2011;Scaffold2011;Scaffold2011	1562;1693;7360;9417;12864;16783;18736;20274;24110;25728;27952;28171;32865;33376;34852;36160;39084;43207	1570;1815;7671;9539;13020;16934;18887;20512;24258;25853;28082;28330;33115;33577;34983;36188;39185;43255	+;+;+;+;+;+;+;+;+;+;+;+;+;+;+;+;+;+	2598	48.5419	37.9503	44.7358	22.2818	34.5559	36.4909	0.491714	6.6055	5.94379	0.0531751	0.519849
OFAS018673	Scaffold4024;Scaffold4024;Scaffold4024;Scaffold4024	36811;40871;43690;44773	36977;41081;43797;44826	-;-;-;-	540	6.29026	0	17.7179	0	0	0.681529	5.04715	1.21041	6.09327	0.0532225	0.519921
OFAS014685	Scaffold1403;Scaffold1403;Scaffold1403;Scaffold1403;Scaffold1403;Scaffold1403;Scaffold1403	83864;83969;87874;88235;92440;95227;97405	83880;84035;88109;88400;92582;95366;97415	-;-;-;-;-;-;-	780	22.7241	21.4257	20.9129	33.0349	30.2543	35.1983	-0.597611	4.419	33.4199	0.0532673	0.519967
OFAS007498	Scaffold494;Scaffold494;Scaffold494;Scaffold494;Scaffold494	85991;94015;97065;97258;98172	87375;94145;97168;97563;102336	+;+;+;+;+	6091	14.5906	15.7688	13.0427	9.78203	11.9718	9.31695	0.482364	6.24327	15.1978	0.0533315	0.520202
OFAS016483	Scaffold2465;Scaffold2465;Scaffold2465;Scaffold2465;Scaffold2465;Scaffold2465;Scaffold2465;Scaffold2465;Scaffold2465	65837;67956;68627;74652;77052;79954;84799;87907;91729	65905;67973;68646;74750;77080;80311;84823;87916;91790	+;+;+;+;+;+;+;+;+	690	4.11726	1.98085	5.11457	9.515	6.37276	5.7604	-0.953414	1.96312	6.03907	0.0533763	0.520249
OFAS012702	Scaffold940;Scaffold940;Scaffold940;Scaffold940;Scaffold940;Scaffold940;Scaffold940	214138;220926;221231;229684;232488;234492;235756	214280;220990;221340;229853;232606;234672;235762	-;-;-;-;-;-;-	795	8.46758	8.83058	9.2727	8.08071	19.2666	17.0357	-0.739439	3.25139	5.53548	0.0534355	0.520434
OFAS004655	Scaffold233;Scaffold233;Scaffold233;Scaffold233;Scaffold233;Scaffold233	257973;261371;262864;264297;265984;268541	258086;261421;263028;264343;266158;268759	+;+;+;+;+;+	771	14.5786	4.83476	23.8017	35.2518	39.5425	33.2225	-1.32726	4.28783	5.9784	0.0536576	0.522206
OFAS000477	Scaffold17;Scaffold17	246033;250814	246373;251206	-;-	734	1.00968	2.20067	1.60266	3.94333	2.29645	3.9109	-1.07158	0.970614	7.56714	0.0537051	0.522217
OFAS001962	Scaffold68;Scaffold68;Scaffold68;Scaffold68;Scaffold68;Scaffold68;Scaffold68	427250;431121;431263;432354;435027;435305;436301	427258;431150;431393;432440;435203;435393;436371	-;-;-;-;-;-;-	594	49.5943	55.9558	45.4169	50.2723	81.5531	113.258	-0.698145	5.29776	5.73568	0.0538968	0.522217
OFAS006075	Scaffold395;Scaffold395;Scaffold395;Scaffold395;Scaffold395;Scaffold395;Scaffold395;Scaffold395	429933;433923;434236;436419;439167;440390;441786;442332	430377;434134;434362;436595;439299;440496;441890;442334	-;-;-;-;-;-;-;-	1309	13.3048	0	3.8343	59.108	42.8299	58.0294	-3.21455	5.27587	6.21307	0.0537583	0.522217
OFAS009916	Scaffold862;Scaffold862	383703;384218	384020;385039	-;-	1140	2.5462	2.56136	2.40774	1.23851	1.02859	1.35588	1.04845	1.1812	20.2161	0.0539003	0.522217
OFAS014385	Scaffold1530;Scaffold1530;Scaffold1530;Scaffold1530;Scaffold1530;Scaffold1530;Scaffold1530	35430;40400;43351;46306;47636;48703;53485	35985;40611;43597;46425;47851;48853;53693	-;-;-;-;-;-;-	1711	33.0271	31.0815	31.8094	44.3128	43.9035	45.6859	-0.48122	6.03712	50.6983	0.0538494	0.522217
OFAS016231	Scaffold1840;Scaffold1840;Scaffold1840;Scaffold1840;Scaffold1840;Scaffold1840;Scaffold1840;Scaffold1840;Scaffold1840;Scaffold1840;Scaffold1840;Scaffold1840;Scaffold1840	59214;61606;62512;66313;67518;69297;72416;73779;74457;74883;77577;77909;85422	59466;61750;62751;66505;67627;69442;72652;74064;74493;74917;77614;77951;85582	-;-;-;-;-;-;-;-;-;-;-;-;-	1924	17.8793	36.3589	21.7254	30.1974	50.8131	69.2822	-0.983653	6.18339	5.99188	0.0538854	0.522217
OFAS004564	Scaffold230;Scaffold230;Scaffold230;Scaffold230;Scaffold230;Scaffold230;Scaffold230	286375;288713;291859;293744;295231;295842;299468	287069;288857;291955;293861;295401;296050;302539	+;+;+;+;+;+;+	4507	22.0891	26.7005	16.6173	12.985	18.716	14.6818	0.496283	6.39461	5.60069	0.0539593	0.522398
OFAS010407	Scaffold633;Scaffold633;Scaffold633;Scaffold633;Scaffold633	64538;66021;67267;70385;71580	64752;66138;67387;70526;71846	+;+;+;+;+	863	18.3917	33.9789	19.0833	14.8062	13.5873	17.9109	0.626621	4.09573	5.5123	0.0540422	0.522811
OFAS008943	Scaffold766	131423	131626	-	204	173.773	6.69993	174.531	5.19082	22.2734	12.9891	3.13038	3.76335	6.18709	0.0541079	0.523056
OFAS016674	Scaffold2315;Scaffold2315	4440;5759	4455;5937	-;-	195	270.473	284.827	268.248	191.512	192.425	200.432	0.49496	5.5206	46.7526	0.0541879	0.523439
OFAS003184	Scaffold62;Scaffold62;Scaffold62;Scaffold62	761784;779285;781152;788615	762180;779388;781276;788683	+;+;+;+	695	52.2507	70.6187	55.8555	100.154	78.0319	72.652	-0.488786	5.64077	8.68208	0.0542449	0.523601
OFAS002005	Scaffold86;Scaffold86;Scaffold86	925220;932983;933812	925396;933131;934762	+;+;+	1277	14.2669	16.3952	15.4759	9.78492	9.35453	10.8361	0.621822	4.03101	29.9646	0.0543163	0.5239
OFAS008279	Scaffold671;Scaffold671;Scaffold671;Scaffold671;Scaffold671;Scaffold671;Scaffold671;Scaffold671	190264;191674;193003;205184;206857;207957;209977;210748	190444;191915;193167;205581;207021;208249;210171;211340	-;-;-;-;-;-;-;-	2232	61.8973	71.2563	77.8612	49.4989	43.3416	56.2261	0.501246	7.06707	15.1609	0.0543598	0.52393
OFAS005179	Scaffold269;Scaffold269;Scaffold269;Scaffold269	580186;583672;587772;589555	582389;583915;587916;589559	-;-;-;-	2598	16.8304	17.6958	16.0288	24.836	23.5262	22.3818	-0.484512	5.71852	36.5585	0.0544899	0.524404
OFAS017970	Scaffold3444;Scaffold3444	62;653	255;680	+;+	222	10.5714	30.2238	8.83146	34.3436	41.5952	33.487	-1.13221	2.58977	5.5951	0.0544604	0.524404
OFAS001384	Scaffold76;Scaffold76;Scaffold76;Scaffold76;Scaffold76;Scaffold76;Scaffold76;Scaffold76;Scaffold76;Scaffold76;Scaffold76;Scaffold76;Scaffold76;Scaffold76;Scaffold76	584672;591729;594110;597532;598022;598798;600316;602285;609594;622967;628472;637527;645084;650503;651044	584759;591874;594192;597656;598145;598838;600390;602397;609602;622987;628510;637625;645223;650577;651113	-;-;-;-;-;-;-;-;-;-;-;-;-;-;-	1248	4.80017	6.17284	10.1171	5.03443	3.87574	3.12586	0.804322	2.81084	6.23777	0.0548295	0.525428
OFAS001632	Scaffold29;Scaffold29;Scaffold29;Scaffold29;Scaffold29;Scaffold29;Scaffold29;Scaffold29;Scaffold29;Scaffold29	904617;910969;917749;918237;919095;920070;922982;926575;931663;935181	905552;911564;917960;918363;919280;920202;923088;926679;931840;935341	-;-;-;-;-;-;-;-;-;-	2741	81.812	37.557	124.03	43.5264	35.7744	38.0244	1.05235	7.36553	5.97209	0.0547182	0.525428
OFAS004833	Scaffold213	611932	613248	+	1317	4.03285	5.09467	4.9424	5.57471	7.40101	10.7306	-0.752087	3.07286	8.47758	0.0548392	0.525428
OFAS006890	Scaffold659;Scaffold659;Scaffold659;Scaffold659;Scaffold659;Scaffold659	288527;291867;296085;298638;302168;303919	288599;291946;296199;298699;302299;304384	-;-;-;-;-;-	928	26.953	25.5067	32.5356	16.9641	20.7698	18.6392	0.591574	4.45968	18.6461	0.0547224	0.525428
OFAS008674	Scaffold505;Scaffold505;Scaffold505;Scaffold505;Scaffold505;Scaffold505;Scaffold505;Scaffold505	248800;249268;249524;250666;251081;252111;253944;255097	248806;249430;249659;250786;251223;252314;254093;255138	+;+;+;+;+;+;+;+	966	14.9602	16.4642	19.1593	27.7704	23.822	24.916	-0.597702	4.36361	21.2014	0.0547435	0.525428
OFAS017014	Scaffold2643;Scaffold2643;Scaffold2643	6098;9369;9462	6313;9441;9657	+;+;+	485	67.7438	70.9653	76.483	109.168	94.895	100.164	-0.499768	5.39625	29.654	0.0548367	0.525428
OFAS000451	Scaffold7;Scaffold7;Scaffold7;Scaffold7;Scaffold7	109929;121689;125073;127491;127734	117669;121863;125250;127648;128056	-;-;-;-;-	8575	10.5152	10.4547	9.81321	16.8276	12.6745	13.7597	-0.490868	6.72733	17.7127	0.0551032	0.52551
OFAS001075	Scaffold23;Scaffold23;Scaffold23;Scaffold23;Scaffold23	491501;497108;506020;513192;521328	491664;497300;506220;513340;521448	+;+;+;+;+	828	6.78752	0.450193	5.87228	21.7413	26.2876	11.1119	-2.17746	3.33302	6.01287	0.0551626	0.52551
OFAS005798	Scaffold345;Scaffold345;Scaffold345;Scaffold345;Scaffold345;Scaffold345;Scaffold345;Scaffold345	290632;292235;294869;296517;298601;299014;301013;301786	290667;292385;295072;296641;298814;299165;301142;302177	+;+;+;+;+;+;+;+	1404	5.49848	3.09748	3.40728	1.55873	1.87915	2.93582	0.913445	2.15628	7.41111	0.0551719	0.52551
OFAS006940	Scaffold466;Scaffold466;Scaffold466;Scaffold466;Scaffold466;Scaffold466;Scaffold466;Scaffold466;Scaffold466;Scaffold466	436215;439810;442674;444821;445807;446476;446664;447932;448587;448957	436340;439900;442866;444947;445861;446582;446732;448100;448760;449114	+;+;+;+;+;+;+;+;+;+	1269	1.70336	1.46871	0.617994	2.16959	6.52592	1.79808	-1.45199	1.65553	5.51094	0.0551392	0.52551
OFAS007252	Scaffold614;Scaffold614	502304;503304	502507;503889	-;-	790	210.997	26.5808	548.865	35.0295	31.4483	2.51562	3.50842	6.81642	6.12926	0.0548977	0.52551
OFAS010006	Scaffold1061;Scaffold1061;Scaffold1061;Scaffold1061	168497;171727;173076;179857	168795;171908;173198;179948	-;-;-;-	696	14.5524	14.8176	13.0706	14.9102	30.2202	21.7854	-0.655396	3.6796	6.70457	0.0551493	0.52551
OFAS015923	Scaffold2159;Scaffold2159;Scaffold2159;Scaffold2159;Scaffold2159;Scaffold2159	141328;143271;148514;149870;153152;155466	141399;143316;148917;149900;153371;157054	+;+;+;+;+;+	2362	1.09817	0.657564	0.564436	1.76339	12.5971	0.966028	-2.70974	2.81771	6.03978	0.0550656	0.52551
OFAS016330	Scaffold1866;Scaffold1866;Scaffold1866	61134;61378;67992	61152;61493;68192	+;+;+	336	4.96277	8.87523	5.13487	58.6192	67.1795	2.62875	-2.74942	3.06509	6.06898	0.0550201	0.52551
OFAS001800	Scaffold92;Scaffold92;Scaffold92;Scaffold92;Scaffold92;Scaffold92;Scaffold92;Scaffold92;Scaffold92;Scaffold92	286504;288207;294577;294733;295306;298354;299137;316402;319540;320973	286599;288225;294593;294939;295402;298518;299190;316460;319686;321044	+;+;+;+;+;+;+;+;+;+	933	3.17731	7.92397	15.298	3.48058	3.53473	3.78676	1.28178	2.55945	5.59676	0.0554532	0.525895
OFAS005353	Scaffold336;Scaffold336;Scaffold336;Scaffold336;Scaffold336;Scaffold336;Scaffold336	358029;365059;366148;369231;372025;373960;375391	358799;365244;366345;369412;372148;374092;375553	+;+;+;+;+;+;+	1757	0.773305	0.282876	0.624888	1.12502	8.59252	0.754065	-2.63127	1.87313	5.83527	0.0554555	0.525895
OFAS006860	Scaffold434;Scaffold434;Scaffold434;Scaffold434;Scaffold434;Scaffold434	482910;483048;483275;486574;490165;493387	482978;483179;483461;486814;490330;493392	+;+;+;+;+;+	801	55.8992	51.6558	56.0027	75.09	70.7249	82.7943	-0.483094	5.71379	29.7758	0.0553251	0.525895
OFAS010560	Scaffold786;Scaffold786	75213;79443	76386;79523	-;-	1255	0.984206	0.594039	0.562399	0.956269	1.57669	2.11138	-1.10155	0.631836	6.94651	0.0553709	0.525895
OFAS011990	Scaffold1197;Scaffold1197;Scaffold1197;Scaffold1197	79995;95511;97504;113578	80043;95626;97547;115702	+;+;+;+	2334	6.58868	6.25525	7.05609	4.47647	4.33315	3.81586	0.65546	3.67787	30.3579	0.0553614	0.525895
OFAS014136	Scaffold1689;Scaffold1689	8950;10931	9803;10945	-;-	869	0.639621	1.14387	1.17319	0.162475	0.506007	0.508206	1.30672	-0.436236	5.39521	0.0554518	0.525895
OFAS004112	Scaffold273;Scaffold273;Scaffold273	642159;646225;656037	642354;646359;656537	-;-;-	832	39.1189	37.261	36.9495	27.0671	26.7778	23.0016	0.560307	4.72906	30.5127	0.0557921	0.5287
OFAS004314	Scaffold126;Scaffold126;Scaffold126;Scaffold126;Scaffold126	293529;298822;302786;305457;306031	294972;298990;302913;305667;306048	-;-;-;-;-	1970	0.626994	1.00916	1.23407	3.29683	3.01331	0.784623	-1.30847	1.76257	5.43256	0.0558384	0.528753
OFAS004360	Scaffold234;Scaffold234;Scaffold234	615755;625567;634026	620129;625698;634122	-;-;-	4604	15.5068	13.9529	13.5248	19.7955	19.6906	20.3997	-0.478189	6.30504	36.876	0.0559417	0.528959
OFAS013530	Scaffold1846;Scaffold1846;Scaffold1846;Scaffold1846;Scaffold1846;Scaffold1846;Scaffold1846;Scaffold1846;Scaffold1846;Scaffold1846	161237;162239;164156;164271;185115;194312;209255;213886;216755;218120	161314;162370;164255;164387;185204;194428;209330;213980;216869;221603	+;+;+;+;+;+;+;+;+;+	4404	4.38932	7.15218	4.06007	7.14928	8.57009	7.13655	-0.549439	4.82609	5.70315	0.0559399	0.528959
OFAS010899	Scaffold991;Scaffold991;Scaffold991	292684;293512;298405	293141;293679;298559	+;+;+	781	99.3995	103.332	108.046	77.736	75.7265	69.8353	0.47673	6.12233	37.9921	0.0561561	0.530599
OFAS002459	Scaffold149;Scaffold149;Scaffold149;Scaffold149	257407;264312;266109;268233	257683;264570;266343;268756	+;+;+;+	1295	8.77502	6.3326	6.35865	3.5979	6.05535	2.8419	0.780765	2.90424	6.45584	0.0562626	0.531219
OFAS004096	Scaffold252;Scaffold252;Scaffold252;Scaffold252;Scaffold252	571542;572649;576500;578538;579776	571733;572868;576720;578756;581606	+;+;+;+;+	2683	178.694	164.868	174.268	260.568	246.766	240.568	-0.530367	9.14497	52.8407	0.0563614	0.531658
OFAS006726	Scaffold465;Scaffold465;Scaffold465;Scaffold465;Scaffold465;Scaffold465	67;3907;6397;8359;14106;16617	170;3994;6609;8534;14318;16698	-;-;-;-;-;-	876	9.30614	4.46801	9.93721	14.667	11.7961	12.6036	-0.722526	3.21505	5.70866	0.0563911	0.531658
OFAS002038	Scaffold169	613893	617540	-	3648	1.7776	0.630122	3.20315	7.2182	6.08714	2.98617	-1.54641	3.74628	5.81937	0.0564833	0.53214
OFAS003225	Scaffold226;Scaffold226;Scaffold226;Scaffold226;Scaffold226	792789;793563;801165;805681;807379	792794;793720;801328;805922;807454	-;-;-;-;-	646	5.35372	7.30901	6.91971	2.73201	3.06307	4.10183	0.98157	1.73144	15.3164	0.0565665	0.532152
OFAS009922	Scaffold713;Scaffold713;Scaffold713;Scaffold713;Scaffold713;Scaffold713;Scaffold713;Scaffold713;Scaffold713	343173;344448;346654;347292;348774;350074;352487;354031;379280	343432;344630;346834;347534;348925;350334;352584;354084;379371	-;-;-;-;-;-;-;-;-	1524	1.94516	0.896841	2.77878	2.45508	6.73238	3.81549	-1.21502	2.27428	5.45453	0.0565458	0.532152
OFAS004908	Scaffold205;Scaffold205;Scaffold205;Scaffold205	44758;46780;50354;64043	45659;46847;50519;65110	+;+;+;+	2204	25.8637	28.2445	26.3309	18.7378	19.1197	19.7037	0.482781	5.66789	42.2839	0.0566451	0.532355
OFAS013429	Scaffold1519	130693	131472	-	780	0.870959	0	0.804343	2.80571	2.34893	1.50985	-1.99306	0.271634	5.33507	0.0566702	0.532355
OFAS007918	Scaffold414;Scaffold414;Scaffold414;Scaffold414;Scaffold414;Scaffold414;Scaffold414;Scaffold414;Scaffold414;Scaffold414;Scaffold414;Scaffold414	247266;249626;250415;253583;254346;254988;260072;260432;260626;263204;265262;267451	247801;249777;250534;253663;254444;255097;260294;260548;260745;263296;265405;267670	+;+;+;+;+;+;+;+;+;+;+;+	2015	6.19122	8.97213	7.20016	10.2652	12.5115	11.1412	-0.600325	4.25025	13.3902	0.0567193	0.532431
OFAS007321	Scaffold377;Scaffold377;Scaffold377;Scaffold377	30717;31448;34125;38276	30810;31586;34258;38427	+;+;+;+	519	3.45089	5.74581	4.07983	8.29731	10.5906	7.09105	-0.964494	1.81733	12.022	0.0568764	0.533519
OFAS016910	Scaffold2192;Scaffold2192;Scaffold2192	63874;68375;77268	63929;68724;77411	+;+;+	550	5850.26	6938.98	8288.5	4372.92	4640.91	5197.06	0.568716	11.6595	15.5537	0.0570953	0.535186
OFAS011100	Scaffold806;Scaffold806;Scaffold806;Scaffold806;Scaffold806;Scaffold806;Scaffold806	21772;21971;28663;30717;33911;35830;38562	21839;22103;28797;30980;33941;35996;38832	-;-;-;-;-;-;-	1069	38.3033	40.0423	38.2947	56.2648	57.1074	49.6439	-0.482826	5.64262	32.8277	0.057199	0.535771
OFAS000888	Scaffold38;Scaffold38	1179352;1183174	1181451;1183344	-;-	2271	8.43033	7.30419	10.049	11.8747	12.5533	13.807	-0.569229	4.60601	16.108	0.0575301	0.538483
OFAS007856	Scaffold647;Scaffold647;Scaffold647;Scaffold647;Scaffold647;Scaffold647;Scaffold647;Scaffold647;Scaffold647;Scaffold647	331978;333301;337778;342280;344573;345757;349697;353349;358159;359512	331985;333378;337920;342512;344766;345991;349913;353644;358246;359603	+;+;+;+;+;+;+;+;+;+	1584	24.6022	21.611	26.4382	41.4479	27.8989	32.481	-0.487484	5.52955	9.13995	0.0576459	0.539178
OFAS011763	Scaffold853;Scaffold853;Scaffold853;Scaffold853;Scaffold853;Scaffold853	23839;28205;28417;32991;38773;39036	23944;28275;28494;33203;38807;39048	-;-;-;-;-;-	516	0.598439	2.16721	1.97578	0.820874	0.426086	0.285291	1.58265	-0.554513	5.24818	0.0580423	0.542494
OFAS004480	Scaffold308;Scaffold308;Scaffold308	387711;402735;404016	387851;402904;404018	+;+;+	314	20.8486	22.1598	28.9717	15.9626	11.9033	12.4238	0.833843	2.58865	16.2679	0.0582283	0.543842
OFAS002482	Scaffold108;Scaffold108;Scaffold108;Scaffold108	314076;315084;315410;315715	314347;315336;315626;315898	-;-;-;-	926	157.265	67.4939	36.7557	212.853	1208.6	146.654	-2.58281	8.14198	5.89389	0.0582855	0.543984
OFAS006356	Scaffold468;Scaffold468;Scaffold468	122353;123130;126776	122373;123322;127140	-;-;-	579	45.8659	66.0967	61.3572	66.2058	73.4133	105.641	-0.500953	5.3405	5.28843	0.0584449	0.54508
OFAS003516	Scaffold145;Scaffold145;Scaffold145;Scaffold145;Scaffold145;Scaffold145;Scaffold145;Scaffold145;Scaffold145;Scaffold145;Scaffold145	39918;46839;48199;50293;53055;58523;60638;60907;65676;66715;66984	44289;46961;48320;50541;53202;58579;60844;60938;65817;66921;66986	-;-;-;-;-;-;-;-;-;-;-	5662	7.24266	5.06932	9.72328	10.8972	9.86303	10.9329	-0.525595	5.66727	5.33274	0.0586582	0.545501
OFAS003558	Scaffold236;Scaffold236;Scaffold236;Scaffold236;Scaffold236	19142;19394;19862;21038;21429	19217;19491;20096;21217;21746	+;+;+;+;+	907	2.3832	4.79478	1.03758	1.40101	0.64641	1.13613	1.36734	0.926355	5.21527	0.0586441	0.545501
OFAS008838	Scaffold554;Scaffold554;Scaffold554;Scaffold554;Scaffold554;Scaffold554;Scaffold554;Scaffold554;Scaffold554;Scaffold554;Scaffold554;Scaffold554;Scaffold554;Scaffold554;Scaffold554	324868;327205;328031;328186;331223;335563;337513;337845;339401;340513;340840;342276;342426;342621;343201	325858;327382;328099;328224;331428;335705;337718;337986;339489;340617;340930;342338;342477;342743;343244	-;-;-;-;-;-;-;-;-;-;-;-;-;-;-	2541	6.53804	7.16375	7.09854	13.28	8.59482	9.24047	-0.581159	4.46712	10.4134	0.0586308	0.545501
OFAS014143	Scaffold1689	233130	234578	+	1449	10.0161	11.7479	10.1209	15.7853	13.7571	18.5918	-0.593554	4.28209	16.8364	0.0586411	0.545501
OFAS015178	Scaffold1634;Scaffold1634;Scaffold1634;Scaffold1634;Scaffold1634;Scaffold1634;Scaffold1634;Scaffold1634;Scaffold1634;Scaffold1634	35696;37970;54300;60125;65330;69105;70254;78853;79565;87299	35734;38013;54452;60301;65465;69193;70383;78987;79704;87730	-;-;-;-;-;-;-;-;-;-	1475	15.4083	17.0585	20.6293	12.7311	12.1234	10.5792	0.582404	4.45301	16.3996	0.0587502	0.545964
OFAS009299	Scaffold610;Scaffold610;Scaffold610;Scaffold610;Scaffold610	242963;244739;245958;247304;248257	243511;244937;246137;247552;249711	+;+;+;+;+	2632	2.98001	3.44623	2.86043	4.98887	5.15123	4.75413	-0.680194	3.42473	29.5762	0.0588398	0.546406
OFAS007401	Scaffold734;Scaffold734;Scaffold734;Scaffold734;Scaffold734	291006;293737;299788;301920;303594	291142;293938;299946;302058;303922	-;-;-;-;-	966	8.11945	9.38974	9.66085	16.0045	10.5454	16.5345	-0.665403	3.51575	11.2286	0.0588936	0.546514
OFAS004873	Scaffold327;Scaffold327;Scaffold327;Scaffold327;Scaffold327;Scaffold327	199914;206842;209303;217253;220895;221112	199977;206965;209446;217385;220972;221152	+;+;+;+;+;+	584	2.96105	5.42544	4.70003	9.18704	7.27847	8.57046	-0.935151	1.93969	11.9546	0.058936	0.546516
OFAS005363	Scaffold336;Scaffold336;Scaffold336;Scaffold336;Scaffold336;Scaffold336;Scaffold336;Scaffold336;Scaffold336;Scaffold336;Scaffold336;Scaffold336;Scaffold336;Scaffold336;Scaffold336	568496;570133;570333;573935;577436;580982;584102;588018;591130;593120;596147;597049;599945;606172;607751	568500;570243;570482;574363;577589;581112;584275;588254;591345;593252;596397;597219;600091;606342;607934	-;-;-;-;-;-;-;-;-;-;-;-;-;-;-	2664	17.2712	11.3806	16.3088	11.3949	9.27088	10.7203	0.518018	5.08919	8.67185	0.0590084	0.546797
OFAS010117	Scaffold778;Scaffold778;Scaffold778	61267;66831;72131	61364;67065;74493	+;+;+	2696	1.25992	1.10611	0.901753	0.628444	0.54367	0.436826	1.0194	1.23199	14.8323	0.0592439	0.548588
OFAS000538	Scaffold30;Scaffold30;Scaffold30;Scaffold30;Scaffold30;Scaffold30;Scaffold30;Scaffold30	265659;270259;273619;273852;274027;277263;280171;283412	265894;270360;273737;273954;274091;277437;280247;283697	-;-;-;-;-;-;-;-	1163	0.955856	1.1218	1.21378	1.15332	3.52885	2.08854	-1.03726	1.05198	5.68007	0.0593461	0.549142
OFAS009216	Scaffold630;Scaffold630;Scaffold630;Scaffold630;Scaffold630;Scaffold630;Scaffold630;Scaffold630	136565;138124;144973;150548;165937;169459;177433;184230	137258;138341;145208;150710;166040;169611;177568;184387	-;-;-;-;-;-;-;-	1862	8.98855	16.7161	12.6775	7.16568	5.98259	10.6731	0.688035	4.28192	5.27968	0.059422	0.549299
OFAS011120	Scaffold727;Scaffold727;Scaffold727	276170;279374;280312	276373;279444;282228	-;-;-	2192	437.384	564.666	532.685	399.578	358.61	300.834	0.535243	9.88834	14.2418	0.0594478	0.549299
OFAS004681	Scaffold315;Scaffold315;Scaffold315;Scaffold315;Scaffold315;Scaffold315;Scaffold315;Scaffold315;Scaffold315;Scaffold315;Scaffold315;Scaffold315;Scaffold315;Scaffold315	350179;351451;354923;356063;362758;366203;367334;368171;370193;377513;379265;379939;380637;384944	350773;351722;355106;356217;363032;366412;367565;368336;370329;377832;379449;380156;380905;385097	-;-;-;-;-;-;-;-;-;-;-;-;-;-	3372	74.488	78.948	82.3771	53.3442	57.1819	55.8587	0.503078	7.82132	47.1894	0.0596031	0.550342
OFAS001296	Scaffold37;Scaffold37	774538;779878	774961;780116	+;+	663	136.932	153.958	156.255	112.335	107.775	101.804	0.473913	6.41151	31.8	0.0596602	0.550478
OFAS011298	Scaffold1039;Scaffold1039;Scaffold1039;Scaffold1039;Scaffold1039	168300;168416;170588;172861;172947	168376;168592;170613;172917;173035	+;+;+;+;+	426	92.7834	124.691	102.54	75.5667	91.1783	59.7826	0.498436	5.2837	7.46824	0.0599357	0.551842
OFAS012462	Scaffold1126;Scaffold1126	290158;293230	290298;293901	-;-	813	16.7881	14.1371	8.77802	20.4057	16.4061	24.8066	-0.630638	3.79397	5.55827	0.0598978	0.551842
OFAS015304	Scaffold2070;Scaffold2070;Scaffold2070;Scaffold2070;Scaffold2070;Scaffold2070	41590;48471;50450;54019;57544;60264	47288;48667;50656;54113;57664;60300	-;-;-;-;-;-	6356	0.291499	0.498499	0.209754	0.788587	0.645698	0.532699	-0.967108	1.71403	7.31889	0.0598751	0.551842
OFAS019164	Scaffold6170;Scaffold6170;Scaffold6170	9957;12165;15220	10134;12365;15375	-;-;-	535	11.5437	11.148	11.5803	19.6611	19.1778	18.4357	-0.740235	3.05148	38.7466	0.0600559	0.552557
OFAS003778	Scaffold132;Scaffold132	442270;442494	442411;442741	-;-	390	39.5891	33.7714	45.0432	32.5824	22.5498	20.5717	0.643469	3.6735	9.38484	0.0601142	0.552701
OFAS003106	Scaffold115;Scaffold115;Scaffold115	21489;26029;28801	22969;26140;29081	-;-;-	1874	26.6611	21.6813	20.8822	13.0341	16.7378	19.0494	0.50418	5.21029	9.0999	0.0604032	0.554379
OFAS007592	Scaffold409;Scaffold409;Scaffold409	224970;225565;226311	225021;225907;226332	+;+;+	417	2.96206	1.04289	0.564197	4.7402	3.16346	3.88324	-1.33034	0.350249	5.12114	0.0604117	0.554379
OFAS016714	Scaffold2173;Scaffold2173;Scaffold2173;Scaffold2173;Scaffold2173;Scaffold2173	45410;45608;51357;53737;64227;68020	45531;45771;51405;53935;64355;69677	+;+;+;+;+;+	2321	4.70975	4.92516	5.43997	3.072	2.87337	3.29812	0.704412	3.25576	30.4057	0.0604249	0.554379
OFAS009099	Scaffold488;Scaffold488;Scaffold488;Scaffold488;Scaffold488;Scaffold488;Scaffold488;Scaffold488;Scaffold488	37232;38505;39179;40209;41332;43204;43684;54498;60119	38304;38595;39296;40290;41466;43352;43798;54703;60544	-;-;-;-;-;-;-;-;-	2395	11.5524	11.7768	13.3926	20.1616	18.3293	13.7376	-0.508663	5.15518	10.5934	0.0606219	0.555794
OFAS006733	Scaffold441;Scaffold441;Scaffold441;Scaffold441	230075;233578;238131;238436	230569;233759;238362;238651	+;+;+;+	1125	56.1046	69.8027	39.8042	39.0313	37.1319	43.4434	0.471099	5.7458	5.43722	0.0608109	0.556346
OFAS014126	Scaffold1569;Scaffold1569;Scaffold1569;Scaffold1569	136821;143018;145553;152540	137138;143132;145677;153821	+;+;+;+	1840	29.8054	25.9311	26.0843	42.0885	34.4527	36.6425	-0.46795	5.90534	19.5033	0.0607778	0.556346
OFAS018974	Scaffold4927;Scaffold4927;Scaffold4927;Scaffold4927;Scaffold4927	10427;14622;17424;20280;23723	10459;14813;17562;20347;23924	-;-;-;-;-	634	29.1261	24.1059	21.6468	14.9207	17.6859	15.5569	0.637104	3.71786	17.9303	0.0607323	0.556346
OFAS012027	Scaffold880;Scaffold880;Scaffold880;Scaffold880;Scaffold880;Scaffold880;Scaffold880;Scaffold880;Scaffold880;Scaffold880;Scaffold880;Scaffold880;Scaffold880;Scaffold880;Scaffold880;Scaffold880	103148;103962;104126;108379;111997;116512;121276;121687;123039;124225;127386;129996;133278;136718;140059;140582	103653;104039;104267;108631;112304;116620;121478;121966;123268;124309;127578;130119;133445;136894;140140;140802	+;+;+;+;+;+;+;+;+;+;+;+;+;+;+;+	3159	61.016	55.499	50.8424	79.6682	75.9082	80.968	-0.499079	7.73328	32.1194	0.060947	0.556806
OFAS019441	Scaffold12317	8471	8650	-	180	4.11726	2.76118	3.92117	8.6283	10.1787	4.90701	-1.12824	0.220812	7.58309	0.0609302	0.556806
OFAS005228	Scaffold176;Scaffold176;Scaffold176	553529;557147;557616	553710;557251;557858	-;-;-	530	11.4196	8.43984	19.5319	7.05952	8.02006	6.805	0.842657	2.46894	6.86373	0.0610563	0.557413
OFAS002858	Scaffold181;Scaffold181	190286;190747	190350;192484	+;+	1803	29.458	32.7	26.2716	20.0861	20.7707	22.4939	0.481456	5.51611	20.995	0.0611641	0.557612
OFAS003589	Scaffold254;Scaffold254;Scaffold254;Scaffold254;Scaffold254;Scaffold254;Scaffold254;Scaffold254;Scaffold254;Scaffold254;Scaffold254;Scaffold254;Scaffold254;Scaffold254;Scaffold254;Scaffold254;Scaffold254;Scaffold254;Scaffold254;Scaffold254	103481;104240;104366;105102;109609;109806;111379;113768;115938;120367;121376;122518;126197;136599;137345;138204;138502;141309;141713;141908	103487;104250;104477;105205;109725;109902;111575;113997;115997;120526;121545;122629;126421;136745;137394;138231;138632;141375;141760;142018	+;+;+;+;+;+;+;+;+;+;+;+;+;+;+;+;+;+;+;+	2184	0.763503	0.796495	0.897704	0	0.402674	0	2.5814	0.252663	5.20443	0.0611405	0.557612
OFAS003240	Scaffold166;Scaffold166;Scaffold166	543280;544361;549629	543670;544369;549663	+;+;+	435	6.95675	7.28381	5.58879	3.73262	4.0434	2.03049	1.01276	1.20486	9.83562	0.0616148	0.560234
OFAS007762	Scaffold544	284624	285280	+	657	71.6291	106.381	72.5745	142.05	113.332	94.8912	-0.482802	6.04292	5.16234	0.0615249	0.560234
OFAS014951	Scaffold2183;Scaffold2183;Scaffold2183;Scaffold2183;Scaffold2183;Scaffold2183;Scaffold2183	145838;145962;146033;146416;146501;146585;146797	145923;145993;146046;146480;146571;146647;146861	-;-;-;-;-;-;-	396	12.9444	11.9233	5.74313	6.23947	4.99682	4.46092	0.964592	1.69077	7.52554	0.0616244	0.560234
OFAS018520	Scaffold3637;Scaffold3637;Scaffold3637;Scaffold3637;Scaffold3637;Scaffold3637;Scaffold3637;Scaffold3637	15041;15254;17813;19434;22136;24153;27372;27678	15060;15473;17934;19518;22408;24334;27547;31390	+;+;+;+;+;+;+;+	4791	0.0644531	0.19451	0.114582	0.338904	0.214154	0.276538	-1.13781	0.128788	5.63913	0.0615891	0.560234
OFAS008919	Scaffold923;Scaffold923	231044;241594	231240;241804	+;+	408	47.9843	44.7677	81.1144	41.3535	33.4101	40.9519	0.585134	4.30859	5.58301	0.0617082	0.560412
OFAS009271	Scaffold541;Scaffold541;Scaffold541;Scaffold541;Scaffold541;Scaffold541;Scaffold541;Scaffold541;Scaffold541;Scaffold541;Scaffold541;Scaffold541;Scaffold541;Scaffold541;Scaffold541;Scaffold541	291965;295794;296286;297085;314402;316149;317279;319167;321546;326788;328951;334794;335062;336709;338106;338682	293379;295922;296381;297305;314582;316259;317401;319372;321700;327017;329057;334995;335077;336744;338285;338686	-;-;-;-;-;-;-;-;-;-;-;-;-;-;-;-	3413	14.0962	15.2359	13.0055	22.6492	17.8869	17.9646	-0.466236	5.84539	14.8283	0.0617304	0.560412
OFAS000246	Scaffold5;Scaffold5	434600;437485	435817;437608	-;-	1342	66.453	53.1456	85.5528	34.4559	39.4831	60.1675	0.612884	6.24815	5.27844	0.0618937	0.560534
OFAS002945	Scaffold91;Scaffold91	702394;704096	703235;704650	-;-	1397	1.32625	1.37862	0.954329	0.606401	0.839361	0.26344	1.09352	0.49076	5.81523	0.0619578	0.560534
OFAS007800	Scaffold432;Scaffold432;Scaffold432;Scaffold432	368969;369215;374447;377357	369136;369306;374663;377446	-;-;-;-	567	27.8841	36.4871	33.1951	56.4014	41.8781	46.344	-0.567904	4.52464	13.013	0.0618558	0.560534
OFAS010138	Scaffold907;Scaffold907;Scaffold907;Scaffold907;Scaffold907	259236;266079;271511;272907;276823	259545;266190;271704;273057;276944	+;+;+;+;+	889	50.2269	54.4394	53.4585	83.8566	67.7634	66.8159	-0.466202	5.80544	18.2541	0.0619599	0.560534
OFAS010408	Scaffold633;Scaffold633;Scaffold633	73607;80439;82949	73718;80560;83967	+;+;+	1253	17.5961	35.7488	19.9657	14.705	13.5694	18.0929	0.661469	4.65266	5.17104	0.0618901	0.560534
[truncated: 24,395 more rows]
