# Supplementary material for: Dnmt1 is essential for egg production and embryo viability in the large milkweed bug, Oncopeltus fasciatus
Source: Epigenetics Chromatin. 2019 Jan 7;12:6. doi: 10.1186/s13072-018-0246-5 (PMC6322253; doi:10.1186/s13072-018-0246-5)
Supplement: Supplementary file 1 — Additional file 1: Fig. S1. Identification of O. fasciatus DNA methyltransferases. a Phylogenetic relationship of DNA methyltransferases identified the de novo (Dnmt3) and maintenance (Dnmt1) DNA methyltransferase in O. fasciatus. Node support with ≤ 0.5 posterior probability is indicated—other nodes are ≥ 0.95. Branch lengths are in amino acid substitutions per site. Species names are represented as abbreviations: Acy. pis.: Acyrthosiphon pisum, Aed. aeg.: Aedes aegypti, Aed. alb.: Aedes albopictus, Ano. gam.: Anopheles gambiae, Api. mel.: A. mellifera, Bom. mor.: Bo. mori, Cam. flo.: Camponotus floridanus, Cop. flo.: Copidosoma floridanum, Cul. qui.: Culex pipiens quinquefasciatus, Dro. mel.: Drosophila melanogaster, Har. sal.: Harpegnathos saltator, Mic. dem.: Microplitis demolitor, Nas. vit.: Nasonia vitripennis, Nic. ves.: Nicrophorus vespilloides, Onc. fas.: O. fasciatus, Cer. bir.: Ooceraea (Cerapachys) biroi, Pol. can.: Polistes canadensis, Pol. dom.: Polistes dominula, Sol. inv.: Solenopsis invicta, Tri. cas.: Tribolium castaneum, and Zoo. nev.: Z. nevadensis. b A to scale representation of Dnmt1 and protein domains identified in O. fasciatus and M. musculus. Fig. S2. Assessment of RNAi treatment targeting S-adenosyl-L-methionine (AdoMet) region (ds-dnmt1-2) of Dnmt1 produces similar results as ds-dnmt1-1. a Assessment of RNAi treatment targeting Dnmt1 using qRT-PCR demonstrates successful reduction in transcription in ovaries compared to control. b Whole ovaries from ds-dnmt1-2 females removed 12–14 days post-injection. c Control follicular epithelium nuclei. d ds-dnmt1-1 follicular epithelium nuclei. e ds-dnmt1-2 follicular epithelium nuclei. For c–e scale bar corresponds to 100 µm. Fig. S3. DNA methylation consequences following posttranscriptional knockdown of Dnmt1 are restricted to ovaries. a Assessment of RNAi treatment targeting Dnmt1 using qRT-PCR demonstrates successful reduction in transcription compared to control across all tissues sampled. Col [file 13072_2018_246_MOESM1_ESM.zip › ESM/table_s5.bewick_et_al.dnmt1.12052018.xlsx]

## Sheet: Sheet1
Gene model	Locus	Length (bp)	Queen, brain (SRR2954345)				Drone, brain (SRR789762)
			FPKM	FPKM Confidence (low)	FPKM Confidence (high)	Status	FPKM	FPKM Confidence (low)	FPKM Confidence (high)	Status
GB40001-RA	Group1.33:526433-526718	285	0.145972	0	0.473648	OK	0.275831	0	0.767347	OK
GB40002-RA	Group1.33:521888-522651	171	0	0	0	OK	0	0	0	OK
GB40003-RA	Group1.33:516301-516499	198	0	0	0	OK	0	0	0	OK
GB40004-RA	Group1.33:513204-513345	141	0	0	0	OK	0	0	0	OK
GB40005-RA	Group1.33:500896-503133	576	0.510376	0	1.21879	OK	1.11444	0	2.66326	OK
GB40006-RA	Group1.33:491687-495531	3789	1.67357	0	3.5322	OK	1.05859	0	2.19447	OK
GB40007-RA	Group1.33:454028-483799	16137	3.71439	0.999719	6.42905	OK	5.47282	1.70193	9.24372	OK
GB40008-RA	Group1.33:432045-453635	6591	7.512	2.00411	13.0199	OK	13.806	4.29985	23.3122	OK
GB40009-RA	Group1.33:427339-431668	4329	4.18395	0.550805	7.8171	OK	14.4399	3.8163	25.0635	OK
GB40010-RA	Group1.33:386401-426902	22365	12.3328	3.36312	21.3024	OK	20.1905	4.14591	36.2351	OK
GB40011-RA	Group1.33:382242-382777	456	0	0	0	OK	0.189819	0	0.482749	OK
GB40012-RA	Group1.33:369389-378214	3725	25.9481	8.11762	43.7787	OK	15.1145	4.18493	26.0441	OK
GB40013-RA	Group1.33:357295-367934	557	7.11749	0	41.2349	OK	5.23972	0	33.2585	OK
GB40014-RA	Group1.33:350449-357079	4445	45.7749	13.8066	77.7433	OK	35.9499	11.303	60.5967	OK
GB40015-RA	Group1.33:342083-347061	2328	21.0455	5.43974	36.6512	OK	17.7322	3.6637	31.8008	OK
GB40016-RA	Group1.33:257955-303463	2718	8.17665	1.25176	15.1015	OK	6.73594	0.867105	12.6048	OK
GB40017-RA	Group1.33:247063-252960	5008	30.6431	9.66873	51.6174	OK	22.3351	7.08483	37.5853	OK
GB40018-RA	Group1.33:244667-245086	333	144.298	20.9037	267.693	OK	191.742	35.7562	347.729	OK
GB40019-RA	Group1.33:236122-242924	1242	86.6278	0	173.708	OK	102.969	11.7685	194.17	OK
GB40020-RA	Group1.33:236122-242924	1583	33.7598	0	77.9106	OK	28.5781	0	86.2589	OK
GB40021-RA	Group1.33:206645-217678	4377	3.467	0	9.38978	OK	179.287	6.68992	351.884	OK
GB40022-RA	Group1.33:203779-205122	1127	72.092	21.294	122.89	OK	45.2103	11.3856	79.0349	OK
GB40023-RA	Group1.33:108017-110604	252	0	0	0	OK	0	0	0	OK
GB40024-RA	Group1.33:104856-105111	255	0	0	0	OK	0	0	0	OK
GB40025-RA	Group1.33:119279-143799	231	13.019	0	31.2415	OK	8.37483	0	19.9097	OK
GB40026-RA	Group1.33:168658-187663	885	36.876	6.8978	66.8541	OK	26.4936	3.66775	49.3194	OK
GB40027-RA	Group1.33:190666-203727	5685	30.3823	9.43977	51.3247	OK	21.8266	6.94627	36.7069	OK
GB40028-RA	Group1.33:206645-217678	3106	23.9676	5.77315	42.1621	OK	21.1188	0	91.9513	OK
GB40029-RA	Group1.33:229443-235133	1740	16.7409	3.18688	30.2949	OK	9.8102	1.08543	18.535	OK
GB40030-RA	Group1.33:236122-242924	2407	12.8301	0	35.8425	OK	13.0756	0	35.384	OK
GB40031-RA	Group1.33:243447-244577	577	95.6765	20.2867	171.066	OK	130.938	34.881	226.994	OK
GB40032-RA	Group1.33:245453-247006	1109	23.2592	3.4169	43.1015	OK	34.4455	7.451	61.4401	OK
GB40033-RA	Group1.33:357295-367934	5108	24.8147	7.24962	42.3798	OK	22.8079	6.63633	38.9796	OK
GB40034-RA	Group1.33:383996-384314	123	0	0	0	OK	0	0	0	OK
GB40035-RA	Group1.33:530812-531898	354	0.167995	0	0.466132	OK	0.26454	0	0.686168	OK
GB40036-RA	GroupUn1463:29-578	549	0	0	0	OK	0	0	0	OK
GB40037-RA	GroupUn2585:281-1309	371	60.7729	2.99928	118.547	OK	40.447	0	86.5376	OK
GB40038-RA	GroupUn2145:26-1817	600	3.34013	0	7.12663	OK	0	0	0	OK
GB40039-RA	GroupUn2796:3358-3688	330	0	0	0	OK	0	0	0	OK
GB40040-RA	GroupUn5066:320-782	462	0	0	0	OK	0	0	0	OK
GB40041-RA	GroupUn1690:77-1332	1146	0	0	0	OK	0	0	0	OK
GB40042-RA	GroupUn2239:27-723	696	0	0	0	OK	0	0	0	OK
GB40043-RA	GroupUn2239:751-1315	564	0	0	0	OK	0	0	0	OK
GB40044-RA	GroupUn4784:15-909	894	0	0	0	OK	0	0	0	OK
GB40045-RA	GroupUn3660:131-1319	1188	0	0	0	OK	0	0	0	OK
GB40046-RA	GroupUn1727:819-1182	294	0	0	0	OK	0	0	0	OK
GB40047-RA	GroupUn50:11821-14781	1599	7.70347	0.44564	14.9613	OK	15.654	2.14098	29.167	OK
GB40048-RA	GroupUn1016:6-636	630	0	0	0	OK	0	0	0	OK
GB40049-RA	GroupUn1085:92-416	324	0	0	0	OK	0	0	0	OK
GB40050-RA	GroupUn885:4853-7262	162	0	0	0	OK	0	0	0	OK
GB40051-RA	GroupUn1379:70-1025	672	0	0	0	OK	0	0	0	OK
GB40052-RA	GroupUn1576:772-868	96	0	0	0	OK	0	0	0	OK
GB40053-RA	Group13.7:2199686-2204676	1230	3.30627	0	6.88298	OK	2.23795	0	4.71418	OK
GB40054-RA	Group13.7:2194715-2197890	2729	38.9657	12.2841	65.6472	OK	25.7844	7.57487	43.9939	OK
GB40056-RA	Group13.7:2182410-2182929	249	222.437	9.05369	435.821	OK	342.134	52.3482	631.92	OK
GB40057-RA	Group13.7:2130913-2155267	1314	111.82	31.7772	191.863	OK	105.893	30.4617	181.325	OK
GB40058-RA	Group13.7:2130913-2155267	111	123.119	0	1697.35	OK	188.334	0	2084.39	OK
GB40059-RA	Group13.7:2099243-2116774	240	8.32405	0	75.8759	OK	6.16836	0	58.0458	OK
GB40060-RA	Group13.7:2076776-2097090	111	0	0	0.127992	OK	0	0	0.127992	OK
GB40061-RA	Group13.7:1854897-1993850	9382	6.37921	0.731234	12.0272	OK	4.47633	0.541959	8.41071	OK
GB40063-RA	Group13.7:1761035-1767900	2869	10.993	0	31.2698	OK	8.12235	0	22.2251	OK
GB40064-RA	Group13.7:1730540-1737946	2118	0.416632	0	0.901838	OK	2.20771	0	4.60044	OK
GB40065-RA	Group13.7:1500973-1730173	288	0.0708767	0	4.61022	OK	0	0	0.0493301	OK
GB40066-RA	Group13.7:1500973-1730173	405	0.409197	0	7.6747	OK	0.0793054	0	3.49878	OK
GB40067-RA	Group13.7:1488091-1492334	3069	21.0167	5.65191	36.3814	OK	23.6011	6.99806	40.2041	OK
GB40069-RA	Group13.7:1447252-1469125	960	29.0236	4.00614	54.0411	OK	25.0991	3.66673	46.5315	OK
GB40070-RA	Group13.7:1375403-1376578	915	37.305	7.26196	67.3481	OK	43.5076	9.35787	77.6574	OK
GB40071-RA	Group13.7:1371871-1374669	2354	81.6833	25.1448	138.222	OK	55.2234	17.5736	92.8731	OK
GB40072-RA	Group13.7:1367670-1371754	2562	59.4933	11.6394	107.347	OK	54.423	12.6699	96.1761	OK
GB40073-RA	Group13.7:1364482-1367079	1282	160.533	49.5509	271.516	OK	158.951	49.1496	268.753	OK
GB40074-RA	Group13.7:1300796-1340101	8155	0.196608	0	0.417908	OK	3.74423	0.78727	6.7012	OK
GB40075-RA	Group13.7:1295829-1299755	3040	67.0733	20.3205	113.826	OK	56.6865	17.7054	95.6675	OK
GB40076-RA	Group13.7:1283063-1287098	2383	12.6199	2.51903	22.7208	OK	28.1114	7.3882	48.8345	OK
GB40077-RA	Group13.7:1266663-1277033	2243	15.7957	3.48284	28.1086	OK	333.816	40.638	626.993	OK
GB40078-RA	Group13.7:1153548-1153812	264	0.364585	0	1.0116	OK	0.344464	0	0.95828	OK
GB40079-RA	Group13.7:1145390-1146154	210	0.76248	0	2.11563	OK	0.240133	0	0.845281	OK
GB40080-RA	Group13.7:1116956-1130756	2604	38.0496	11.9027	64.1964	OK	36.884	11.4933	62.2746	OK
GB40081-RA	Group13.7:1086909-1106318	606	0	0	0.023444	OK	0.0198322	0	0.650032	OK
GB40082-RA	Group13.7:1063036-1064301	306	0.240495	0	0.667296	OK	0.302964	0	0.807961	OK
GB40083-RA	Group13.7:1059075-1062543	2655	35.3987	0	73.9778	OK	34.9325	0	83.4354	OK
GB40084-RA	Group13.7:1057696-1058611	915	49.9981	10.7324	89.2639	OK	53.7454	11.0898	96.4009	OK
GB40085-RA	Group13.7:1024190-1027676	1687	11.4585	1.48114	21.4358	OK	4.80084	0	10.2821	OK
GB40086-RA	Group13.7:865122-951946	1758	0.0570165	0	0.474165	OK	0.0615655	0	0.446515	OK
GB40087-RA	Group13.7:738663-772032	1527	4.98939	0	10.5854	OK	4.29671	0	9.08904	OK
GB40088-RA	Group13.7:726971-727289	318	0	0	0	OK	0.137105	0	0.410255	OK
GB40089-RA	Group13.7:696333-714758	2814	24.1248	6.33945	41.9102	OK	18.8933	5.09255	32.6941	OK
GB40090-RA	Group13.7:695631-695958	327	3.90656	0	9.39912	OK	5.30477	0	12.8473	OK
GB40091-RA	Group13.7:637571-646571	5025	21.9745	4.09501	39.8539	OK	15.7388	1.8132	29.6645	OK
GB40092-RA	Group13.7:596979-601455	2474	66.3302	20.8829	111.778	OK	23.4547	6.49514	40.4142	OK
GB40093-RA	Group13.7:594165-594969	543	21.8422	0.0517766	43.6326	OK	8.48989	0	17.7706	OK
GB40094-RA	Group13.7:591587-592489	471	0.237025	0	0.58593	OK	25.4401	0	54.3909	OK
GB40095-RA	Group13.7:495665-569617	5593	27.9191	8.13511	47.7031	OK	15.1659	4.5626	25.7692	OK
GB40096-RA	Group13.7:487369-487754	135	0	0	0	OK	0	0	0	OK
GB40097-RA	Group13.7:431931-432099	168	0	0	0	OK	0	0	0	OK
GB40098-RA	Group13.7:411449-413428	1311	60.9612	18.0675	103.855	OK	56.5148	14.8434	98.1862	OK
GB40100-RA	Group13.7:388401-399234	4420	22.1645	5.26587	39.0632	OK	22.0518	4.02574	40.0779	OK
GB40101-RA	Group13.7:177553-177882	159	9.91497	0	23.6763	OK	9.86082	0	23.5129	OK
GB40102-RA	Group13.7:149849-151421	1572	16.442	2.27618	30.6078	OK	13.9231	2.04196	25.8043	OK
GB40103-RA	Group13.7:54254-55876	1230	0.00616842	0	0.0257509	OK	0.00777067	0	0.0273531	OK
GB40104-RA	Group13.7:4309-4719	87	0	0	0	OK	0	0	0	OK
GB40105-RA	Group13.7:871-1527	96	4.18184	0	17.4576	OK	0	0	0	OK
GB40106-RA	Group13.7:146926-149514	1680	55.4287	17.0733	93.784	OK	48.6088	14.6074	82.6103	OK
GB40107-RA	Group13.7:151583-153798	1694	11.995	1.64329	22.3468	OK	14.9663	2.11255	27.82	OK
GB40108-RA	Group13.7:153940-168650	2376	96.6868	28.6252	164.748	OK	76.501	23.7772	129.225	OK
GB40109-RA	Group13.7:178918-269750	3088	6.98719	1.05817	12.9162	OK	13.5819	3.32194	23.8419	OK
GB40110-RA	Group13.7:291067-310981	318	99.3664	5.55965	193.173	OK	45.9987	0	96.9152	OK
GB40111-RA	Group13.7:367920-372786	494	0.174582	0	0.438389	OK	0.109965	0	0.29326	OK
GB40112-RA	Group13.7:388401-399234	10026	2.38154	0	6.83666	OK	4.1179	0	9.7484	OK
GB40113-RA	Group13.7:399426-402541	2440	128.119	34.3064	221.933	OK	116.568	32.3472	200.788	OK
GB40114-RA	Group13.7:404384-411255	1028	0.161292	0	0.385379	OK	1.16107	0	2.49747	OK
GB40115-RA	Group13.7:446896-482670	204	0.632071	0	1.79058	OK	0	0	0	OK
GB40116-RA	Group13.7:495665-569617	435	0.0547923	0	4.14805	OK	0.0345123	0	2.45338	OK
GB40117-RA	Group13.7:603712-604008	205	0	0	0	OK	0	0	0	OK
GB40118-RA	Group13.7:605285-626149	5690	19.2923	6.11494	32.4697	OK	18.4511	5.83054	31.0716	OK
GB40119-RA	Group13.7:626502-629042	1336	32.8796	6.79526	58.964	OK	17.7625	2.68562	32.8394	OK
GB40120-RA	Group13.7:629256-630675	597	0.483105	0	1.15367	OK	1.70405	0	4.10789	OK
GB40121-RA	Group13.7:630963-631248	219	0.330589	0	1.0727	OK	0.20823	0	0.732979	OK
GB40122-RA	Group13.7:631649-632679	792	0.0215263	0	0.0698486	OK	0.0677945	0	0.175846	OK
GB40123-RA	Group13.7:634034-637332	2057	0.03757	0	0.0917839	OK	0.972391	0	2.0603	OK
GB40124-RA	Group13.7:637571-646571	2954	15.8382	0	36.6003	OK	18.8592	0	39.7541	OK
GB40125-RA	Group13.7:646701-655903	938	0.44836	0	1.07903	OK	2.31359	0	4.90858	OK
GB40126-RA	Group13.7:662829-687910	1134	50.1608	13.2374	87.0842	OK	33.1252	7.11384	59.1367	OK
GB40127-RA	Group13.7:737405-737576	171	0	0	0	OK	0.500564	0	1.76201	OK
GB40128-RA	Group13.7:792823-814209	1653	9.58714	0.323337	18.851	OK	10.2011	0.275002	20.1273	OK
GB40129-RA	Group13.7:826403-829006	1867	8.19742	0.271239	16.1236	OK	9.45894	1.10979	17.8081	OK
GB40130-RA	Group13.7:830735-831719	984	4.17862	0	8.71439	OK	4.55873	0	9.47405	OK
GB40131-RA	Group13.7:860366-860882	409	0.216053	0	0.55548	OK	0.155527	0	0.414769	OK
GB40132-RA	Group13.7:865122-951946	432	17.9584	0	37.7872	OK	13.462	0	28.3185	OK
GB40133-RA	Group13.7:960873-961444	189	0.827674	0	2.34469	OK	1.04266	0	2.90062	OK
GB40134-RA	Group13.7:970679-1012887	7919	52.0805	11.5454	92.6156	OK	56.9432	11.9501	101.936	OK
GB40135-RA	Group13.7:1013580-1018271	2051	4.51619	0.0880665	8.94432	OK	4.19141	0.0266813	8.35614	OK
GB40136-RA	Group13.7:1018775-1020606	1067	0.388674	0	0.927492	OK	0.508108	0	1.21653	OK
GB40137-RA	Group13.7:1021302-1022706	1010	0.266971	0	0.642113	OK	0.267075	0	0.642103	OK
GB40138-RA	Group13.7:1023188-1024146	783	0.0655828	0	0.169683	OK	0.0137696	0	0.0484698	OK
GB40139-RA	Group13.7:1028128-1030839	1557	3.33047	0	6.95373	OK	3.97163	0	8.36876	OK
GB40140-RA	Group13.7:1031411-1057486	9838	18.103	5.57986	30.6262	OK	25.1912	6.69543	43.6869	OK
GB40141-RA	Group13.7:1059075-1062543	1524	89.3083	0	179.372	OK	121.91	13.6808	230.14	OK
GB40142-RA	Group13.7:1086909-1106318	1520	2.51518	0	5.31211	OK	6.36727	0.126333	12.6082	OK
GB40143-RA	Group13.7:1172444-1172943	431	0.223029	0	0.560044	OK	0.280961	0	0.691339	OK
GB40144-RA	Group13.7:1189909-1193802	386	0.243179	0	0.62522	OK	0.568925	0	1.35613	OK
GB40145-RA	Group13.7:1278295-1282508	2073	234.594	49.3073	419.88	OK	157.915	41.7664	274.064	OK
GB40146-RA	Group13.7:1367670-1371754	1139	50.319	0	120.209	OK	33.707	0	96.9873	OK
GB40147-RA	Group13.7:1402783-1403983	1200	34.9291	7.60454	62.2537	OK	11.5828	0.667895	22.4978	OK
GB40148-RA	Group13.7:1417332-1432692	2662	0.012874	0	0.0345004	OK	0.0259488	0	0.0638501	OK
GB40149-RA	Group13.7:1486906-1487737	568	9.91026	0	20.5845	OK	12.4187	0	25.9367	OK
GB40150-RA	Group13.7:1500973-1730173	8430	5.86648	1.47097	10.262	OK	7.03362	1.99945	12.0678	OK
GB40151-RA	Group13.7:1761035-1767900	2167	62.4727	14.8083	110.137	OK	54.1522	13.6383	94.666	OK
GB40153-RA	Group13.7:1786209-1787816	249	9.0457	0	21.673	OK	3.43232	0	8.24854	OK
GB40154-RA	Group13.7:1797201-1811861	354	6.88781	0	14.7831	OK	3.12157	0	7.47938	OK
GB40155-RA	Group13.7:1854897-1993850	11606	2.12202	0	5.04461	OK	1.06006	0	2.97291	OK
GB40156-RA	Group13.7:1854897-1993850	393	0.0334637	0	2.88404	OK	0	0	0.0361503	OK
GB40157-RA	Group13.7:1854897-1993850	2613	6.26317	0	17.1867	OK	4.17999	0	11.6009	OK
GB40158-RA	Group13.7:2076776-2097090	2100	0.290406	0	0.63574	OK	0.189227	0	0.465443	OK
GB40159-RA	Group13.7:2099243-2116774	5527	10.1657	2.2938	18.0375	OK	7.39613	1.79776	12.9945	OK
GB40160-RA	Group13.7:2119805-2120281	249	1.85273	0	4.42966	OK	3.9815	0	9.59178	OK
GB40161-RA	Group13.7:2130913-2155267	405	0.881347	0	16.8183	OK	0.634444	0	13.8022	OK
GB40162-RA	Group13.7:2155422-2160660	2463	17.2383	4.20445	30.2722	OK	21.8536	5.89294	37.8143	OK
GB40163-RA	Group13.7:2162816-2163290	474	1.40635	0	3.34889	OK	8.12006	0	17.1307	OK
GB40164-RA	Group13.7:2164188-2165515	1131	7.98097	0.0167955	15.9451	OK	1.83191	0	3.88664	OK
GB40165-RA	Group13.7:2175220-2176317	534	4.4684	0	9.5104	OK	816.431	223.865	1409	OK
GB40166-RA	Group13.7:2186315-2188988	294	278.185	53.8213	502.549	OK	264.583	49.3394	479.826	OK
GB40167-RA	Group13.7:2188989-2190005	216	15.412	0	37.0466	OK	20.7242	0	44.9036	OK
GB40168-RA	Group13.7:2190189-2194320	1431	207.659	56.5304	358.788	OK	208.233	56.9486	359.517	OK
GB40169-RA	Group13.7:2242607-2246248	1407	15.9404	2.35411	29.5267	OK	6.12368	0	12.2491	OK
GB40170-RA	Group13.7:2249762-2251265	654	0.843827	0	2.00937	OK	0.0885842	0	0.229771	OK
GB40171-RA	GroupUn4456:12-990	978	0	0	0	OK	0	0	0	OK
GB40172-RA	GroupUn4293:8-773	765	0	0	0	OK	0	0	0	OK
GB40173-RA	GroupUn4293:971-1502	531	0	0	0	OK	0	0	0	OK
GB40174-RA	GroupUn621:818-1313	237	0	0	0	OK	0	0	0	OK
GB40175-RA	GroupUn2184:382-607	225	57.996	0	122.152	OK	39.9549	0	84.7974	OK
GB40176-RA	GroupUn1319:261-465	204	0	0	0	OK	0	0	0	OK
GB40177-RA	GroupUn1780:3110-3236	126	0	0	0	OK	0	0	0	OK
GB40178-RA	GroupUn2045:639-1122	483	0	0	0	OK	0	0	0	OK
GB40179-RA	GroupUn5109:241-379	138	0	0	0	OK	0	0	0	OK
GB40180-RA	GroupUn4327:0-1076	852	0.146499	0	0.348629	OK	0.307587	0	0.73919	OK
GB40181-RA	GroupUn2914:1067-1193	126	0	0	0	OK	0	0	0	OK
GB40182-RA	GroupUn1774:2290-2410	120	0	0	0	OK	0	0	0	OK
GB40183-RA	Group12.5:654652-657534	1433	0.47891	0	1.15141	OK	0.0713588	0	0.170799	OK
GB40184-RA	Group12.5:650911-654069	1218	0.255898	0	0.612628	OK	0.062901	0	0.154776	OK
GB40185-RA	Group12.5:646593-649596	1005	0.276538	0	0.66199	OK	0.0398136	0	0.106177	OK
GB40186-RA	Group12.5:641665-644887	1281	0.141032	0	0.336886	OK	0.0444162	0	0.11296	OK
GB40187-RA	Group12.5:637058-640772	1224	0.136504	0	0.32737	OK	0.117246	0	0.27957	OK
GB40188-RA	Group12.5:635778-636359	330	0.248024	0	0.664669	OK	0	0	0	OK
GB40189-RA	Group12.5:633007-634827	618	0.04586	0	0.129916	OK	0	0	0	OK
GB40190-RA	Group12.5:624007-630975	1002	0.0317232	0	0.0880214	OK	0.0299725	0	0.0833816	OK
GB40191-RA	Group12.5:619620-623400	1382	0.0537251	0	0.132809	OK	0.0879841	0	0.209725	OK
GB40192-RA	Group12.5:615487-618973	1385	4.61398	0	9.70928	OK	2.0455	0	4.30357	OK
GB40193-RA	Group12.5:610589-614984	1310	0.188834	0	0.454066	OK	0.158589	0	0.378867	OK
GB40194-RA	Group12.5:605156-609665	1092	0	0	0	OK	0	0	0	OK
GB40195-RA	Group12.5:602699-604522	900	0.0181861	0	0.0590103	OK	0.126005	0	0.301596	OK
GB40196-RA	Group12.5:599059-602076	1155	0.00665488	0	0.0277817	OK	0.0251505	0	0.0699671	OK
GB40197-RA	Group12.5:595063-597701	822	0.102407	0	0.253151	OK	0.0645035	0	0.16731	OK
GB40198-RA	Group12.5:592482-594324	887	0.0833951	0	0.208199	OK	0.105057	0	0.256487	OK
GB40199-RA	Group12.5:590436-591565	387	0.0345518	0	0.144241	OK	0.217633	0	0.5645	OK
GB40200-RA	Group12.5:586970-589581	1493	0.0294592	0	0.0762202	OK	0.092778	0	0.221227	OK
GB40201-RA	Group12.5:583688-586392	1215	0.0375596	0	0.0971786	OK	0.110403	0	0.263451	OK
GB40202-RA	Group12.5:579826-582746	1542	0.0709509	0	0.168844	OK	0.125132	0	0.299999	OK
GB40203-RA	Group12.5:567270-572868	3372	2.36733	0.00986028	4.7248	OK	33.167	10.5081	55.826	OK
GB40204-RA	Group12.5:564043-565486	1141	41.2959	8.42617	74.1656	OK	33.0735	7.12876	59.0182	OK
GB40205-RA	Group12.5:561196-563965	2535	62.7237	19.8032	105.644	OK	46.0682	14.6138	77.5227	OK
GB40206-RA	Group12.5:552646-558918	5009	18.3781	5.72491	31.0312	OK	11.3328	3.13144	19.5342	OK
GB40207-RA	Group12.5:548101-549958	1488	12.1056	1.39788	22.8133	OK	14.033	1.93988	26.1261	OK
GB40208-RA	Group12.5:529954-532501	1814	61.7985	19.5012	104.096	OK	52.1744	16.1377	88.2111	OK
GB40209-RA	Group12.5:502693-503506	813	1.91213	0	4.09203	OK	0.104731	0	0.257703	OK
GB40210-RA	Group12.5:478122-494438	888	0.203557	0	1.61837	OK	0.454581	0	3.1953	OK
GB40211-RA	Group12.5:446380-467134	7938	19.0341	3.46262	34.6055	OK	10.9809	2.0757	19.8861	OK
GB40212-RA	Group12.5:309592-316500	1318	0.829449	0	1.78584	OK	1.10215	0	2.35565	OK
GB40213-RA	Group12.5:275673-278144	111	0	0	0	OK	0	0	0	OK
GB40214-RA	Group12.5:202533-203560	96	0	0	0	OK	0	0	0	OK
GB40216-RA	Group12.5:189532-198754	204	0	0	0	OK	0.265417	0	0.93428	OK
GB40217-RA	Group12.5:165030-170380	3180	11.3264	2.47554	20.1773	OK	7.27354	1.02729	13.5198	OK
GB40218-RA	Group12.5:151212-164548	1280	0.0411725	0	0.105856	OK	0.111144	0	0.26502	OK
GB40219-RA	Group12.5:91144-140522	1299	1.49117	0	3.16652	OK	1.98772	0	4.19271	OK
GB40221-RA	Group12.5:64479-68018	1840	53.002	16.4697	89.5343	OK	34.2448	9.41269	59.0769	OK
GB40222-RA	Group12.5:57660-60782	1539	62.5297	19.3221	105.737	OK	59.8402	18.359	101.321	OK
GB40223-RA	Group12.5:8232-9842	267	0.0881297	0	0.367909	OK	0	0	0	OK
GB40224-RA	Group12.5:12933-14635	126	0	0	0	OK	0	0	0	OK
GB40225-RA	Group12.5:34755-49803	3429	41.429	13.1579	69.7	OK	25.6612	7.9177	43.4047	OK
GB40226-RA	Group12.5:54681-56908	633	7.34659	0	15.3329	OK	8.84601	0	18.3379	OK
GB40227-RA	Group12.5:71710-74580	1509	0.470418	0	1.13209	OK	0.427656	0	1.02503	OK
GB40228-RA	Group12.5:170449-173381	1221	2.89992	0	6.06537	OK	2.71244	0	5.68481	OK
GB40229-RA	Group12.5:217756-225041	510	156.995	41.9053	272.085	OK	71.7261	9.93647	133.516	OK
GB40230-RA	Group12.5:363089-434109	567	94.3545	20.6819	168.027	OK	49.3506	6.77865	91.9225	OK
GB40231-RA	Group12.5:446380-467134	2129	27.7811	0	65.4883	OK	18.3104	0	42.5187	OK
GB40232-RA	Group12.5:470531-471298	585	1654.06	229.972	3078.14	OK	1967.02	57.6547	3876.38	OK
GB40233-RA	Group12.5:471805-475172	1419	0.18752	0	0.44881	OK	0.820238	0	1.76237	OK
GB40234-RA	Group12.5:478122-494438	5559	1.19368	0	2.60146	OK	2.53551	0.2222	4.84882	OK
GB40237-RA	Group12.5:533983-547112	5193	130.283	17.3038	243.262	OK	121.917	18.0143	225.82	OK
GB40238-RA	Group12.5:550450-551719	1197	19.9488	3.04341	36.8542	OK	25.1706	4.69156	45.6496	OK
GB40239-RA	Group12.5:559146-561078	1451	14.977	2.15203	27.802	OK	13.9507	1.85358	26.0477	OK
GB40240-RA	Group12.5:575042-579030	1434	60.0774	18.165	101.99	OK	656.524	32.6699	1280.38	OK
GB40241-RA	GroupUn2593:938-1118	180	0.987266	0	2.7968	OK	0	0	0	OK
GB40242-RA	GroupUn920:533-659	126	1.29804	0	5.41885	OK	0	0	0	OK
GB40243-RA	Group13.1:3918-33335	3972	5.57135	0.850515	10.2922	OK	5.35539	0.831825	9.87895	OK
GB40244-RA	GroupUn5231:345-444	99	0	0	0	OK	0	0	0	OK
GB40245-RA	GroupUn5089:73-712	639	0	0	0	OK	0	0	0	OK
GB40246-RA	GroupUn766:1716-1946	156	0	0	0	OK	0	0	0	OK
GB40247-RA	GroupUn3120:43-1243	282	0	0	0	OK	0.757876	0	1.86485	OK
GB40248-RA	GroupUn2724:76-1539	1038	0	0	0	OK	0.726527	0	1.7352	OK
GB40249-RA	GroupUn3050:1962-3820	746	0.0350299	0	0.0992351	OK	0.294192	0	0.707398	OK
GB40250-RA	GroupUn101:69983-70451	468	14.8386	0	30.9068	OK	9.72393	0	20.4218	OK
GB40251-RA	GroupUn101:12735-25671	4894	16.6939	5.10361	28.2842	OK	12.0663	3.27957	20.853	OK
GB40252-RA	GroupUn101:3478-5160	174	987.448	125.645	1849.25	OK	1700.2	349.718	3050.69	OK
GB40253-RA	GroupUn406:1211-3240	366	5.10413	0	11.0252	OK	0	0	0	OK
GB40254-RA	GroupUn3209:128-1189	854	0.53551	0	1.28277	OK	0.478359	0	1.13793	OK
GB40255-RA	GroupUn3081:357-573	216	0	0	0	OK	0	0	0	OK
GB40256-RA	GroupUn3247:189-318	129	0	0	0	OK	1.48679	0	5.23357	OK
GB40257-RA	GroupUn5104:63-519	456	0	0	0	OK	0	0	0	OK
GB40258-RA	GroupUn2166:1015-1174	159	158.118	0	334.537	OK	103.21	0	220.493	OK
GB40259-RA	Group7.1:132148-133396	1006	31.9832	6.07749	57.889	OK	46.4542	9.64202	83.2665	OK
GB40261-RA	Group7.1:124482-129027	690	112.732	31.0517	194.412	OK	472.204	125.561	818.846	OK
GB40262-RA	Group7.1:109375-110464	270	0.170539	0	0.553364	OK	0.107418	0	0.378116	OK
GB40263-RA	Group7.1:56662-71542	4526	27.5515	8.76789	46.3351	OK	25.3222	8.04016	42.6041	OK
GB40264-RA	Group7.1:50205-52988	351	0.985055	0	2.34922	OK	1.67255	0	3.97978	OK
GB40265-RA	Group7.1:37753-43423	926	55.6178	13.7636	97.4719	OK	72.2509	19.8695	124.632	OK
GB40266-RA	Group7.1:27081-29139	1499	14.3779	2.05929	26.6965	OK	17.7616	2.36905	33.1542	OK
GB40267-RA	Group7.1:16153-18015	1294	67.9853	20.5678	115.403	OK	74.6363	22.9686	126.304	OK
GB40268-RA	Group7.1:12935-15781	1179	0.629634	0	1.51525	OK	0.130834	0	0.309379	OK
GB40269-RA	Group7.1:18935-22560	3304	13.4131	3.37252	23.4537	OK	15.4877	4.13302	26.8425	OK
GB40270-RA	Group7.1:25440-26968	1304	4.56249	0	9.56297	OK	6.47964	0	13.8704	OK
GB40271-RA	Group7.1:111341-113235	1584	36.8218	10.0294	63.6142	OK	26.05	5.56401	46.536	OK
GB40273-RA	Group7.1:115990-123735	1944	21.7217	4.51905	38.9244	OK	20.5	4.38604	36.614	OK
GB40274-RA	Group7.1:133460-145239	3053	0.717522	0	1.51579	OK	1.0858	0	2.26754	OK
GB40275-RA	GroupUn1897:189-731	420	0.234374	0	0.588531	OK	0.0738131	0	0.220869	OK
GB40276-RA	GroupUn2258:28-895	867	0	0	0	OK	0	0	0	OK
GB40277-RA	GroupUn3129:443-566	123	0	0	0	OK	0	0	0	OK
GB40278-RA	Group13.14:201060-208081	1875	56.914	17.8625	95.9656	OK	40.7273	12.0947	69.3599	OK
GB40279-RA	Group13.14:188790-196999	1101	22.5	3.49542	41.5046	OK	13.8478	0.687934	27.0076	OK
GB40280-RA	Group13.14:149805-167822	6783	12.954	4.01537	21.8927	OK	14.4053	4.4871	24.3235	OK
GB40281-RA	Group13.14:134307-137446	694	18.5212	0.593287	36.4491	OK	22.9741	1.49476	44.4534	OK
GB40282-RA	Group13.14:78649-99941	6024	16.554	5.20855	27.8995	OK	19.8498	6.31401	33.3855	OK
GB40283-RA	Group13.14:38211-56720	3350	11.0644	2.40649	19.7224	OK	9.00421	1.83348	16.1749	OK
GB40284-RA	Group13.14:27530-31722	1973	0	0	0	OK	0.00901384	0	0.0269719	OK
GB40285-RA	Group13.14:22559-25380	858	0	0	0	OK	0.0121906	0	0.0429114	OK
GB40286-RA	Group13.14:14035-18151	1642	0.0132034	0	0.0374035	OK	0	0	0	OK
GB40287-RA	Group13.14:6911-9845	2171	8.37839	1.04345	15.7133	OK	3.12911	0	6.63352	OK
GB40288-RA	Group13.14:867-4532	1953	5.30117	0.18689	10.4154	OK	0.218806	0	0.520172	OK
GB40289-RA	Group13.14:35390-36834	1285	46.3625	12.571	80.1539	OK	46.3981	12.5841	80.212	OK
GB40290-RA	GroupUn1629:258-2124	1602	0	0	0	OK	0	0	0	OK
GB40291-RA	Group16.1:369662-369770	108	0	0	0	OK	0	0	0	OK
GB40292-RA	Group16.1:318711-319038	327	0.202938	0	0.563087	OK	0.127826	0	0.382489	OK
GB40293-RA	Group16.1:314915-318581	390	0	0	0	OK	0	0	0	OK
GB40294-RA	Group16.1:288597-290107	270	0.0852694	0	0.355968	OK	0	0	0	OK
GB40295-RA	Group16.1:286741-286864	123	10.0243	0	25.7727	OK	1.80401	0	6.35019	OK
GB40296-RA	Group16.1:243393-247028	2049	22.1012	5.50814	38.6942	OK	22.7515	5.74474	39.7583	OK
GB40297-RA	Group16.1:241238-242497	504	213.928	62.618	365.238	OK	415.046	132.075	698.017	OK
GB40298-RA	Group16.1:129676-130240	564	0	0	0	OK	0.0664376	0	0.184826	OK
GB40299-RA	Group16.1:117574-124196	1554	4.05513	0	8.52386	OK	156.301	46.2188	266.383	OK
GB40300-RA	Group16.1:98191-98584	162	170.198	0	358.843	OK	132.32	0	280.645	OK
GB40301-RA	Group16.1:95966-98051	1137	128.407	40.8657	215.949	OK	262.467	70.3511	454.582	OK
GB40302-RA	Group16.1:74728-76520	1248	176.582	53.8477	299.317	OK	164.082	50.7386	277.425	OK
GB40303-RA	Group16.1:61781-67200	3823	54.8489	16.4606	93.2373	OK	26.8506	8.45517	45.246	OK
GB40304-RA	Group16.1:36184-53395	2990	4.29344	0.21998	8.36691	OK	8.19026	1.09599	15.2845	OK
GB40305-RA	Group16.1:32727-35598	2444	150.768	37.4362	264.099	OK	144.232	36.6168	251.848	OK
GB40306-RA	Group16.1:1767-30831	465	56.06	5.9458	106.174	OK	105.718	21.1517	190.285	OK
GB40307-RA	Group16.1:68304-69248	709	23.7609	1.3704	46.1514	OK	30.8958	3.58585	58.2057	OK
GB40308-RA	Group16.1:69501-71359	1473	79.5665	25.1382	133.995	OK	86.123	27.3436	144.902	OK
GB40309-RA	Group16.1:71958-73714	1086	89.1699	27.2828	151.057	OK	85.286	25.8786	144.694	OK
GB40310-RA	Group16.1:80088-91861	3513	82.7896	22.5601	143.019	OK	47.5162	14.8851	80.1472	OK
GB40311-RA	Group16.1:92159-95776	300	132.593	4.47651	260.709	OK	223.883	31.2666	416.499	OK
GB40312-RA	Group16.1:100858-108689	867	294.817	88.7868	500.847	OK	349.113	92.5169	605.709	OK
GB40313-RA	Group16.1:109038-110496	408	242.79	65.5547	420.025	OK	310.269	81.4824	539.056	OK
GB40314-RA	Group16.1:186633-187196	399	0	0	0	OK	0	0	0	OK
GB40315-RA	Group16.1:192358-199174	409	0.216053	0	0.55548	OK	0	0	0	OK
GB40316-RA	Group16.1:199743-237291	4893	28.76	9.13031	48.3896	OK	26.1509	8.32268	43.979	OK
GB40317-RA	Group16.1:313233-313392	159	0	0	0	OK	0	0	0	OK
GB40318-RA	GroupUn110:65599-69637	396	69.842	2.44915	137.235	OK	59.5133	3.33008	115.697	OK
GB40319-RA	GroupUn110:50638-59674	3969	14.2513	3.91193	24.5906	OK	11.2699	2.85917	19.6806	OK
GB40320-RA	GroupUn110:7117-11650	2221	54.6157	17.3462	91.8851	OK	52.6984	16.7076	88.6893	OK
GB40321-RA	GroupUn110:1480-4861	273	2.22899	0	5.35572	OK	4.88795	0	11.7172	OK
GB40322-RA	GroupUn5128:724-871	147	1.40947	0	4.57344	OK	1.77558	0	5.31301	OK
GB40323-RA	GroupUn1540:697-838	141	0	0	0	OK	0	0	0	OK
GB40324-RA	Group10.4:19439-19796	357	0	0	0	OK	0.0519002	0	0.182691	OK
GB40325-RA	GroupUn3395:406-826	276	1.91948	0	4.5851	OK	0.806019	0	1.98331	OK
GB40326-RA	GroupUn3866:77-1681	420	0	0	0	OK	0	0	0	OK
GB40327-RA	GroupUn438:3758-8263	993	3.67374	0	7.68802	OK	2.34431	0	4.96412	OK
GB40328-RA	GroupUn2876:214-319	105	0	0	0	OK	0	0	0	OK
GB40329-RA	GroupUn853:92-1395	770	0.0111815	0	0.0466786	OK	0.0422577	0	0.117558	OK
GB40330-RA	GroupUn184:14154-39418	564	0.755923	0	1.81217	OK	0.597939	0	1.43757	OK
GB40331-RA	GroupUn615:4120-5641	840	0.0497543	0	0.133334	OK	0.526495	0	1.26114	OK
GB40332-RA	GroupUn786:6-967	861	0	0	0	OK	0	0	0	OK
GB40333-RA	Group2.14:2145-40931	594	0.714004	0	1.71651	OK	1.39008	0	3.34357	OK
GB40334-RA	Group2.14:64423-65232	216	0.519506	0	1.47169	OK	0.872596	0	2.32709	OK
GB40335-RA	Group8.6:1861118-1868721	1421	19.8185	2.49394	37.1431	OK	35.6905	9.1468	62.2342	OK
GB40336-RA	Group8.6:1841035-1845148	1761	26.7705	6.73837	46.8026	OK	45.4144	13.6044	77.2243	OK
GB40337-RA	Group8.6:1821261-1835191	1792	0.44238	0	1.07075	OK	1.03425	0	2.19594	OK
GB40338-RA	Group8.6:1818186-1818972	644	9.47866	0	19.7915	OK	14.5137	0	30.8095	OK
GB40339-RA	Group8.6:1768998-1770485	1157	11.4755	0.695003	22.256	OK	48.4552	12.7359	84.1746	OK
GB40340-RA	Group8.6:1743238-1747127	2394	10.0077	0	20.2248	OK	13.6411	1.57987	25.7022	OK
GB40341-RA	Group8.6:1733946-1741780	4188	25.5934	8.09202	43.0949	OK	20.018	6.13974	33.8962	OK
GB40342-RA	Group8.6:1729699-1733852	3092	47.2078	11.5614	82.8542	OK	43.4278	11.0366	75.8191	OK
GB40343-RA	Group8.6:1678473-1684036	4859	32.732	10.292	55.172	OK	25.9291	8.25222	43.606	OK
GB40344-RA	Group8.6:1667614-1672071	738	0.0829609	0	1.38739	OK	4.47899	0	17.1252	OK
GB40345-RA	Group8.6:1654836-1657853	264	0.182293	0	0.591503	OK	0.114821	0	0.404177	OK
GB40346-RA	Group8.6:1647028-1653043	384	30.24	0	63.6346	OK	28.8034	0	60.5229	OK
GB40347-RA	Group8.6:1638072-1641276	258	33.8992	0	71.4878	OK	22.0291	0	46.9203	OK
GB40348-RA	Group8.6:1619871-1635395	9732	71.8415	8.65679	135.026	OK	44.8235	9.61271	80.0343	OK
GB40349-RA	Group8.6:1615479-1616764	1157	17.7512	2.28232	33.22	OK	32.9031	7.14245	58.6637	OK
GB40350-RA	Group8.6:1588656-1611357	4625	29.132	9.26438	48.9995	OK	23.5919	7.47098	39.7129	OK
GB40351-RA	Group8.6:1528836-1579997	433	3.95185	0	19.7562	OK	3.55098	0	17.6326	OK
GB40352-RA	Group8.6:1528836-1579997	357	0.205994	0	4.61231	OK	0.155701	0	3.75661	OK
GB40353-RA	Group8.6:1486892-1487109	120	11.0957	0	28.5274	OK	9.98415	0	25.897	OK
GB40354-RA	Group8.6:1486117-1486342	225	2.26547	0	5.39122	OK	2.85392	0	6.80513	OK
GB40355-RA	Group8.6:1425949-1435627	2444	9.97076	1.24739	18.6941	OK	13.3437	2.38484	24.3025	OK
GB40356-RA	Group8.6:1394922-1425788	2745	14.9168	3.59065	26.2429	OK	12.5161	2.52422	22.5079	OK
GB40357-RA	Group8.6:1383163-1390736	3653	31.5103	10.0017	53.0189	OK	28.3613	8.93636	47.7861	OK
GB40358-RA	Group8.6:1378455-1380296	1140	85.0263	26.0691	143.983	OK	78.2363	23.6119	132.861	OK
GB40359-RA	Group8.6:1357165-1360352	2992	15.4476	3.9445	26.9506	OK	17.0465	4.53127	29.5617	OK
GB40360-RA	Group8.6:1340308-1343170	1347	89.2346	0	261.113	OK	83.1101	0	277.401	OK
GB40361-RA	Group8.6:1331690-1339748	5502	31.0984	9.67842	52.5184	OK	17.1374	5.35725	28.9176	OK
GB40362-RA	Group8.6:1324707-1326935	1362	47.4224	13.1057	81.739	OK	35.4435	8.85967	62.0273	OK
GB40363-RA	Group8.6:1295643-1301920	4470	15.5596	4.36116	26.758	OK	18.605	5.49897	31.7111	OK
GB40364-RA	Group8.6:1291977-1295087	2364	11.6556	2.18435	21.1269	OK	12.498	2.46319	22.5329	OK
GB40365-RA	Group8.6:1281886-1291082	2501	13.1702	0	28.1553	OK	19.3713	0.305748	38.4369	OK
GB40366-RA	Group8.6:1213740-1215315	129	0	0	0	OK	2.97358	0	8.89776	OK
GB40367-RA	Group8.6:1200832-1201822	81	0	0	0	OK	0	0	0	OK
GB40368-RA	Group8.6:1199151-1199516	129	123.924	0	299.562	OK	47.5773	0	113.05	OK
GB40369-RA	Group8.6:1136395-1144635	216	1.90485	0	4.65358	OK	1.30889	0	3.32879	OK
GB40370-RA	Group8.6:1133060-1134984	120	1.5851	0	6.6172	OK	0	0	0	OK
GB40372-RA	Group8.6:1106336-1107882	240	1.9586	0	4.68558	OK	2.31314	0	5.51563	OK
GB40373-RA	Group8.6:1093393-1100448	273	97.7455	0	342.653	OK	54.7035	0	202.073	OK
GB40375-RA	Group8.6:880140-933182	235	1.17884	0	27.4612	OK	0.495015	0	14.7091	OK
GB40376-RA	Group8.6:777727-777859	132	0	0	0	OK	0	0	0	OK
GB40377-RA	Group8.6:734020-748040	835	2.54755	0	5.41161	OK	1.60464	0	3.44617	OK
GB40378-RA	Group8.6:726548-730099	678	37.051	0	133.919	OK	21.8321	0	70.7281	OK
GB40379-RA	Group8.6:710977-711521	126	42.8354	0	103.001	OK	24.5281	0	58.4869	OK
GB40381-RA	Group8.6:697179-700793	2831	6.09034	0	14.807	OK	4.54936	0	12.697	OK
GB40382-RA	Group8.6:688362-695716	2909	14.0662	0	38.5773	OK	15.0613	0	44.6985	OK
GB40383-RA	Group8.6:682591-682973	138	73.9701	0	177.676	OK	57.9558	0	138.008	OK
GB40384-RA	Group8.6:682295-682534	129	118.023	0	284.499	OK	102.589	0	247.629	OK
GB40385-RA	Group8.6:672809-682084	1497	34.9774	0	97.9889	OK	27.3712	0	78.6486	OK
GB40386-RA	Group8.6:666962-671525	2224	35.1783	10.4753	59.8814	OK	27.0758	7.56366	46.5879	OK
GB40387-RA	Group8.6:662186-666271	617	135.461	34.1096	236.813	OK	125.167	31.7616	218.573	OK
GB40388-RA	Group8.6:654990-659358	2854	15.7553	1.82412	29.6864	OK	34.4423	6.95114	61.9335	OK
GB40389-RA	Group8.6:640058-647730	3368	583.293	0	1330.1	OK	419.231	0	877.397	OK
GB40390-RA	Group8.6:598929-601942	1612	0.894486	0	1.91064	OK	1.18345	0	2.51195	OK
GB40391-RA	Group8.6:591334-597510	1687	28.0295	0	110.914	OK	25.7514	0	114.116	OK
GB40392-RA	Group8.6:581090-584634	2360	14.8652	3.26887	26.4614	OK	13.4975	2.79716	24.1978	OK
GB40393-RA	Group8.6:559405-572010	3501	2.75844	0.0892283	5.42765	OK	4.24392	0.122412	8.36543	OK
GB40394-RA	Group8.6:536322-536502	180	4.60724	0	11.0869	OK	2.07284	0	5.37658	OK
GB40395-RA	Group8.6:507624-509398	609	296.213	94.2709	498.156	OK	389.178	121.877	656.48	OK
GB40396-RA	Group8.6:506066-507121	688	20.0845	0.8299	39.3391	OK	22.8635	1.42663	44.3005	OK
GB40397-RA	Group8.6:498496-502248	1413	0	0	0.0100545	OK	0	0	0.0100545	OK
GB40398-RA	Group8.6:495930-498235	2228	16.3537	3.66369	29.0437	OK	16.753	3.67662	29.8294	OK
GB40399-RA	Group8.6:489299-493737	1359	57.4196	0	120.307	OK	60.2889	0	126.92	OK
GB40400-RA	Group8.6:481361-488739	5096	35.0584	10.8388	59.2781	OK	17.3602	5.37838	29.342	OK
GB40401-RA	Group8.6:477596-480886	2443	43.3465	13.6481	73.0449	OK	21.9918	5.92455	38.0591	OK
GB40403-RA	Group8.6:433441-445091	528	3.26198	0	6.99775	OK	2.73131	0	5.88831	OK
GB40405-RA	Group8.6:411058-423791	6416	49.0773	12.7992	85.3553	OK	52.8306	13.3096	92.3516	OK
GB40406-RA	Group8.6:402216-405609	510	0.0413635	0	0.134216	OK	0.0781614	0	0.217441	OK
GB40407-RA	Group8.6:395471-398538	1159	43.904	11.0801	76.7278	OK	11.1367	0.626407	21.647	OK
GB40408-RA	Group8.6:391658-394845	2623	0.706403	0	1.49853	OK	0.201049	0	0.483698	OK
GB40409-RA	Group8.6:370637-371508	519	8.07653	0	16.9664	OK	7.89655	0	16.5985	OK
GB40410-RA	Group8.6:363474-365906	1788	46.1757	13.9325	78.4189	OK	39.456	10.4288	68.4832	OK
GB40411-RA	Group8.6:351345-358977	3968	30.7935	9.79578	51.7912	OK	16.4476	4.35111	28.544	OK
GB40412-RA	Group8.6:347061-351019	2932	14.516	3.56883	25.4632	OK	10.454	2.13816	18.7699	OK
GB40413-RA	Group8.6:312281-316147	186	0	0	0.0763821	OK	0	0	0.0763821	OK
GB40414-RA	Group8.6:301341-305570	2952	21.0363	5.7014	36.3712	OK	18.6408	5.07885	32.2028	OK
GB40415-RA	Group8.6:296987-300267	2248	13.5339	2.71245	24.3554	OK	13.9835	2.86425	25.1028	OK
GB40416-RA	Group8.6:267732-275704	1092	4.47577	0	10.3517	OK	2.67552	0	7.65082	OK
GB40417-RA	Group8.6:258261-263419	1180	48.0172	1.07851	94.9558	OK	54.5672	5.31521	103.819	OK
GB40418-RA	Group8.6:243085-247053	228	3.75872	0	8.9887	OK	2.1854	0	5.1949	OK
GB40419-RA	Group8.6:237927-239052	402	5.3998	0	11.5802	OK	3.38107	0	8.1506	OK
GB40420-RA	Group8.6:208796-219964	4238	14.9467	3.94619	25.9472	OK	8.36213	1.86965	14.8546	OK
GB40421-RA	Group8.6:205633-208637	968	9.14524	0	19.5389	OK	20.6204	2.4242	38.8166	OK
GB40422-RA	Group8.6:183010-191106	4650	25.9489	8.25383	43.644	OK	25.9035	8.23905	43.5679	OK
GB40423-RA	Group8.6:181649-182468	491	2.88866	0	6.23969	OK	2.22228	0	5.32547	OK
GB40424-RA	Group8.6:167522-174911	3037	28.5279	0	217.126	OK	27.1181	0	216.191	OK
GB40425-RA	Group8.6:163153-166827	2690	2.42614	0	5.12854	OK	13.4312	3.0005	23.8619	OK
GB40426-RA	Group8.6:142290-150099	2063	32.3046	0	92.2696	OK	30.3642	0	108.917	OK
GB40427-RA	Group8.6:137573-141683	2832	41.1761	13.067	69.2851	OK	32.8801	10.2121	55.5481	OK
GB40428-RA	Group8.6:131663-133049	1386	29.9307	6.43477	53.4266	OK	30.8926	6.46048	55.3247	OK
GB40429-RA	Group8.6:120859-125175	996	376.562	99.1196	654.005	OK	304.109	81.4674	526.751	OK
GB40430-RA	Group8.6:113998-114675	93	0	0	0	OK	0	0	0	OK
GB40431-RA	Group8.6:106903-113792	1152	12.8912	0	40.3614	OK	18.7543	0	51.6775	OK
GB40432-RA	Group8.6:104596-106436	189	2.48302	0	6.19895	OK	3.47554	0	8.39125	OK
GB40433-RA	Group8.6:100330-100701	126	1.29804	0	5.41885	OK	0	0	0	OK
GB40434-RA	Group8.6:98765-99656	606	226.085	70.6843	381.486	OK	216.012	67.1369	364.888	OK
GB40435-RA	Group8.6:95572-95737	165	0.4539	0	1.89486	OK	0	0	0	OK
GB40436-RA	Group8.6:93675-94234	429	340.244	103.591	576.897	OK	340.644	103.735	577.553	OK
GB40437-RA	Group8.6:88994-93274	3758	22.1991	6.7959	37.6023	OK	17.213	4.62833	29.7977	OK
GB40438-RA	Group8.6:86287-87615	723	1.42671	0	3.09356	OK	4.93103	0	10.3569	OK
GB40439-RA	Group8.6:73912-82883	1850	74.0773	23.576	124.579	OK	38.4832	10.1165	66.85	OK
GB40440-RA	Group8.6:64202-73616	7051	2.56131	0.343197	4.77943	OK	3.11017	0.454404	5.76593	OK
GB40441-RA	Group8.6:51602-55028	2602	6.5004	0.753502	12.2473	OK	13.0563	2.83161	23.281	OK
GB40442-RA	Group8.6:47888-51206	1647	14.026	2.18486	25.8672	OK	16.1444	2.1122	30.1765	OK
GB40443-RA	Group8.6:37855-40909	219	5.28943	0	12.7121	OK	5.62221	0	13.409	OK
GB40444-RA	Group8.6:34631-36148	1082	36.3941	7.98921	64.7991	OK	59.2685	16.2855	102.251	OK
GB40445-RA	Group8.6:27491-29982	1291	63.5792	0	189.52	OK	319.51	0	909.172	OK
GB40446-RA	Group8.6:15320-27279	1953	8.38055	0.891111	15.87	OK	25.7644	6.70525	44.8236	OK
GB40447-RA	Group8.6:4392-8175	900	8.20193	0	17.2922	OK	1244.81	71.823	2417.8	OK
GB40448-RA	Group8.6:27491-29982	935	501.626	67.1125	936.14	OK	1058.48	0	2493.72	OK
GB40449-RA	Group8.6:32454-34543	192	31.8175	0	68.8904	OK	22.3408	0	53.7365	OK
GB40450-RA	Group8.6:37855-40909	93	14.5499	0	77.0922	OK	12.2195	0	70.8489	OK
GB40451-RA	Group8.6:40938-46457	1632	211.32	55.3605	367.279	OK	221.818	56.8471	386.79	OK
GB40452-RA	Group8.6:56183-64086	5753	45.0069	12.317	77.6968	OK	29.677	9.23676	50.1173	OK
GB40453-RA	Group8.6:106903-113792	4623	24.2528	6.80101	41.7045	OK	22.65	5.63988	39.6601	OK
GB40454-RA	Group8.6:115348-120183	3970	25.5339	8.03248	43.0353	OK	23.1689	7.20565	39.1321	OK
GB40456-RA	Group8.6:126177-127747	1107	59.3631	16.385	102.341	OK	64.4967	17.535	111.458	OK
GB40457-RA	Group8.6:128451-131033	1367	1732.81	0	3966.79	OK	1660.77	0	3777.36	OK
GB40459-RA	Group8.6:134210-135897	993	19.3794	2.18832	36.5704	OK	25.1003	3.82838	46.3722	OK
GB40460-RA	Group8.6:142290-150099	1195	301.247	50.4468	552.047	OK	495.892	61.1068	930.678	OK
GB40461-RA	Group8.6:167522-174911	2635	820.311	0	1912.06	OK	849.366	0	1991.66	OK
GB40462-RA	Group8.6:175236-176416	739	216.265	68.794	363.736	OK	385.651	114.679	656.623	OK
GB40463-RA	Group8.6:176748-180304	2576	36.9565	11.501	62.4121	OK	30.6373	9.23175	52.0429	OK
GB40464-RA	Group8.6:197135-198217	339	30.3016	0	63.087	OK	71.7197	2.95078	140.489	OK
GB40466-RA	Group8.6:254177-256985	1899	80.8298	25.6395	136.02	OK	51.6182	16.0595	87.1769	OK
GB40467-RA	Group8.6:258261-263419	2416	21.799	0.791022	42.807	OK	17.4918	0	37.0407	OK
GB40468-RA	Group8.6:267732-275704	2468	1.20203	0	3.45326	OK	1.19028	0	2.90017	OK
GB40469-RA	Group8.6:279314-280305	648	0.356346	0	0.84278	OK	0.466862	0	1.11355	OK
GB40470-RA	Group8.6:289929-290316	129	3.54068	0	10.0303	OK	4.46037	0	12.4085	OK
GB40471-RA	Group8.6:290334-293189	558	0.160898	0	0.401687	OK	1.19362	0	2.86178	OK
GB40472-RA	Group8.6:294672-296255	690	0.273463	0	0.653393	OK	2.92	0	6.22023	OK
GB40473-RA	Group8.6:305818-308793	2328	41.9241	13.0739	70.7743	OK	34.1695	10.2932	58.0457	OK
GB40474-RA	Group8.6:309164-310117	114	0	0	0	OK	0	0	0	OK
GB40475-RA	Group8.6:312281-316147	249	1.4168	0	3.43013	OK	0.961051	0	2.40833	OK
GB40477-RA	Group8.6:322475-328840	174	8.94292	0	21.3622	OK	19.7152	0	47.2248	OK
GB40478-RA	Group8.6:329574-345371	1515	8.46256	0.531338	16.3938	OK	15.24	2.33969	28.1403	OK
GB40479-RA	Group8.6:367902-370331	1929	26.4674	6.925	46.0097	OK	21.7691	4.53928	38.9988	OK
GB40480-RA	Group8.6:373362-384345	1959	120.41	35.5923	205.228	OK	81.9762	25.9168	138.035	OK
GB40481-RA	Group8.6:387792-391168	1733	0.558791	0	1.20595	OK	0.219003	0	0.524588	OK
GB40483-RA	Group8.6:409237-410494	1074	34.2773	7.21502	61.3396	OK	39.4052	8.55115	70.2593	OK
GB40485-RA	Group8.6:460798-461761	336	4.84268	0	11.6762	OK	3.28952	0	7.87589	OK
GB40486-RA	Group8.6:463581-463764	87	0	0	0	OK	0	0	0	OK
GB40489-RA	Group8.6:489299-493737	3213	33.5646	3.77562	63.3536	OK	35.7675	3.97068	67.5643	OK
GB40490-RA	Group8.6:494039-495748	1313	33.7727	7.04952	60.4958	OK	42.9477	11.4258	74.4695	OK
GB40491-RA	Group8.6:498496-502248	3268	22.593	6.73592	38.4501	OK	28.243	8.70726	47.7787	OK
GB40492-RA	Group8.6:502409-503421	276	2065.36	643.562	3487.15	OK	5023.82	1087.11	8960.53	OK
GB40493-RA	Group8.6:504060-504979	612	2.46632	0	5.2977	OK	2.87246	0	6.1463	OK
GB40494-RA	Group8.6:510786-512133	816	3.15403	0	6.67211	OK	1.75867	0	3.77104	OK
GB40495-RA	Group8.6:513067-515703	2187	15.9545	3.48181	28.4273	OK	16.1546	3.55146	28.7577	OK
GB40496-RA	Group8.6:516654-519916	2418	21.8537	5.8489	37.8584	OK	18.351	4.56592	32.1361	OK
GB40497-RA	Group8.6:522207-522430	147	38.0556	0	90.8791	OK	38.1749	0	90.9169	OK
GB40498-RA	Group8.6:537658-556402	13395	23.6713	6.10703	41.2355	OK	28.2411	5.9634	50.5189	OK
GB40499-RA	Group8.6:574386-575135	195	48.872	0	104.405	OK	53.793	0	114.664	OK
GB40500-RA	Group8.6:575353-578587	2520	49.9011	15.8732	83.9291	OK	49.5406	15.7558	83.3253	OK
GB40501-RA	Group8.6:579751-580966	510	1.50977	0	3.63121	OK	1.06821	0	2.55207	OK
GB40502-RA	Group8.6:588403-588691	177	0.69987	0	2.27094	OK	0.881661	0	2.63817	OK
GB40503-RA	Group8.6:591334-597510	2969	178.016	20.3291	335.703	OK	208.748	24.4957	393	OK
GB40504-RA	Group8.6:605545-634573	4038	66.6412	18.0555	115.227	OK	35.3639	11.2238	59.5039	OK
GB40505-RA	Group8.6:635361-635515	81	9.67827	0	40.4031	OK	24.3844	0	72.9647	OK
GB40506-RA	Group8.6:637236-637606	168	150.223	0	316.636	OK	93.5522	0	199.368	OK
GB40507-RA	Group8.6:648358-651666	2037	14.2114	2.73096	25.6918	OK	14.7668	2.91569	26.6178	OK
GB40508-RA	Group8.6:651979-654434	1380	3.2236	0	6.70287	OK	13.7489	1.67172	25.826	OK
GB40509-RA	Group8.6:654990-659358	702	47.7704	0	103.728	OK	60.9151	0	144.061	OK
GB40510-RA	Group8.6:660067-661832	1155	46.3313	11.946	80.7166	OK	59.9838	16.2737	103.694	OK
GB40511-RA	Group8.6:662186-666271	2064	1.26917	0	5.7791	OK	1.39737	0	6.00395	OK
GB40512-RA	Group8.6:666962-671525	128	12.1786	0	297.993	OK	1.5342	0	93.1078	OK
GB40513-RA	Group8.6:672809-682084	3153	62.5052	12.9115	112.099	OK	70.2193	12.8318	127.607	OK
GB40514-RA	Group8.6:685118-686164	591	206.197	63.2496	349.144	OK	174.922	51.8814	297.963	OK
GB40515-RA	Group8.6:688362-695716	3015	67.8387	13.6063	122.071	OK	49.6291	10.3578	88.9004	OK
GB40516-RA	Group8.6:697179-700793	456	197.893	37.4712	358.315	OK	208.136	36.6503	379.623	OK
GB40517-RA	Group8.6:703988-706151	1509	550.496	59.7872	1041.2	OK	263.442	64.8045	462.08	OK
GB40519-RA	Group8.6:726548-730099	1683	147.643	37.5732	257.712	OK	68.407	19.4083	117.406	OK
GB40520-RA	Group8.6:783259-857533	177	1.39974	0	3.88382	OK	2.20415	0	5.71717	OK
GB40521-RA	Group8.6:880140-933182	3975	14.4266	4.01963	24.8337	OK	8.63242	1.49628	15.7686	OK
GB40522-RA	Group8.6:1010034-1089383	1038	47.777	11.7806	83.7734	OK	20.9259	2.79063	39.0612	OK
GB40523-RA	Group8.6:1093393-1100448	2304	44.2868	12.7897	75.784	OK	26.5341	6.92385	46.1443	OK
GB40524-RA	Group8.6:1110960-1115091	412	2.85957	0	6.86206	OK	3.44905	0	7.48677	OK
GB40525-RA	Group8.6:1115378-1118966	555	3.08319	0	6.61028	OK	2.58936	0	5.57955	OK
GB40526-RA	Group8.6:1119802-1120043	96	0	0	0	OK	5.26807	0	18.5439	OK
GB40527-RA	Group8.6:1121168-1121489	321	22.3712	0	46.9337	OK	22.7599	0	47.7254	OK
GB40529-RA	Group8.6:1126635-1128190	78	0	0	0	OK	0	0	0	OK
GB40530-RA	Group8.6:1129674-1130750	162	0	0	0	OK	0	0	0	OK
GB40531-RA	Group8.6:1158667-1192862	1530	24.5087	5.43332	43.584	OK	28.3074	5.9442	50.6706	OK
GB40532-RA	Group8.6:1208221-1209743	165	154.326	0	325.613	OK	115.504	0	245.35	OK
GB40533-RA	Group8.6:1267361-1268983	429	14.7382	0	30.7063	OK	10.9839	0	23.0923	OK
GB40534-RA	Group8.6:1281886-1291082	1870	30.9338	3.96735	57.9002	OK	24.057	0	48.1833	OK
GB40535-RA	Group8.6:1295643-1301920	3811	0.986088	0	4.05195	OK	0.820044	0	3.8124	OK
GB40536-RA	Group8.6:1305662-1320146	405	3.14767	0	7.58758	OK	3.41013	0	8.23128	OK
GB40537-RA	Group8.6:1321495-1324514	2040	18.304	4.0852	32.5228	OK	23.9139	6.15676	41.671	OK
GB40538-RA	Group8.6:1327310-1331595	3056	14.2865	3.55928	25.0138	OK	18.4112	5.07459	31.7477	OK
GB40539-RA	Group8.6:1340308-1343170	598	747.298	76.1552	1418.44	OK	1473.73	40.6754	2906.78	OK
GB40540-RA	Group8.6:1343887-1346798	2604	42.9069	13.5758	72.2381	OK	28.3531	8.41973	48.2865	OK
GB40541-RA	Group8.6:1348725-1353908	4282	19.0642	5.82081	32.3076	OK	12.966	3.58224	22.3498	OK
GB40542-RA	Group8.6:1355866-1356413	190	1.08292	0	3.00474	OK	42.2904	0	90.9014	OK
GB40543-RA	Group8.6:1361091-1369733	4136	24.5654	7.73116	41.3996	OK	24.7253	7.7863	41.6644	OK
GB40544-RA	Group8.6:1371133-1372377	219	0.495884	0	1.40478	OK	0.832919	0	2.22127	OK
GB40545-RA	Group8.6:1372583-1375452	1917	9.63549	1.20229	18.0687	OK	6.87899	0.380602	13.3774	OK
GB40546-RA	Group8.6:1391864-1393841	1802	2.67728	0	5.56653	OK	5.04907	0.073929	10.0242	OK
GB40547-RA	Group8.6:1394922-1425788	96	0	0	0.14799	OK	0	0	0.14799	OK
GB40548-RA	Group8.6:1425949-1435627	4053	0.703755	0	2.44417	OK	0.981838	0	3.2496	OK
GB40549-RA	Group8.6:1487567-1488129	369	15.1541	0	31.8473	OK	14.9445	0	31.4187	OK
GB40550-RA	Group8.6:1488528-1489190	135	2.95213	0	8.363	OK	0	0	0	OK
GB40552-RA	Group8.6:1528836-1579997	261	1.22629	0	17.4926	OK	1.30715	0	17.0922	OK
GB40553-RA	Group8.6:1528836-1579997	447	4.94825	0	22.1162	OK	3.74013	0	17.7695	OK
GB40554-RA	Group8.6:1528836-1579997	1987	10.1659	1.08136	19.2504	OK	8.39307	0	16.8483	OK
GB40555-RA	Group8.6:1612203-1614932	1755	32.0522	8.6652	55.4392	OK	31.9526	8.62845	55.2768	OK
GB40556-RA	Group8.6:1617316-1619828	1845	41.9685	12.4978	71.4392	OK	35.5591	9.56626	61.5519	OK
GB40558-RA	Group8.6:1665369-1667212	1586	82.467	26.2231	138.711	OK	77.3159	24.5195	130.112	OK
GB40559-RA	Group8.6:1667614-1672071	2492	5.76456	0.511984	11.0171	OK	12.4958	2.29115	22.7004	OK
GB40560-RA	Group8.6:1729699-1733852	3036	9.75475	0	26.118	OK	8.25148	0	22.5096	OK
GB40561-RA	Group8.6:1743238-1747127	1713	5.52776	0	16.3022	OK	7.85122	0	18.8745	OK
GB40562-RA	Group8.6:1747758-1750928	2813	4.16263	0.247604	8.07766	OK	4.70298	0.254023	9.15194	OK
GB40563-RA	Group8.6:1751062-1754683	2938	73.0364	21.8888	124.184	OK	61.1022	18.9479	103.256	OK
GB40564-RA	Group8.6:1755828-1767428	1584	59.7936	18.4432	101.144	OK	49.9624	14.8822	85.0426	OK
GB40565-RA	Group8.6:1774254-1813867	4591	3.1262	0.0978851	6.15452	OK	8.93235	2.18515	15.6795	OK
GB40566-RA	Group8.6:1855293-1860899	1841	4.54269	0.00540982	9.07996	OK	21.9409	4.68168	39.2	OK
GB40567-RA	Group8.6:1876925-1888055	5871	0.970493	0	2.04821	OK	5.36443	1.14276	9.5861	OK
GB40568-RA	GroupUn3805:0-659	421	0	0	0	OK	0.0367368	0	0.129315	OK
GB40569-RA	GroupUn3540:612-861	249	0	0	0	OK	0	0	0	OK
GB40570-RA	GroupUn4262:1565-2279	714	0	0	0	OK	0	0	0	OK
GB40571-RA	GroupUn4262:372-1368	996	0	0	0	OK	0	0	0	OK
GB40572-RA	Group10.19:130650-133868	464	48.8517	1.84643	95.8569	OK	43.3576	2.80788	83.9074	OK
GB40573-RA	Group10.19:116511-128374	5286	0.890425	0	6.36713	OK	0.293371	0	2.70653	OK
GB40574-RA	Group10.19:110055-111967	1836	64.537	20.4499	108.624	OK	80.3234	25.5301	135.117	OK
GB40575-RA	Group10.19:108209-108884	99	0	0	0	OK	0	0	0	OK
GB40576-RA	Group10.19:105981-108180	954	1488.86	0	3140.97	OK	1807.29	0	3795.41	OK
GB40577-RA	Group10.19:100984-105091	2774	22.7297	6.14217	39.3172	OK	21.5451	5.99648	37.0937	OK
GB40578-RA	Group10.19:90821-98083	2037	66.672	21.2191	112.125	OK	47.3319	14.7089	79.9549	OK
GB40579-RA	Group10.19:88285-88363	78	59.4418	0	159.295	OK	0	0	0	OK
GB40580-RA	Group10.19:83091-87664	3046	24.4647	6.24102	42.6884	OK	27.3464	4.96642	49.7264	OK
GB40581-RA	Group10.19:74220-78694	962	5.86956	0	12.2372	OK	6.51066	0	13.6393	OK
GB40582-RA	Group10.19:22343-23341	108	0	0	0	OK	0	0	0	OK
GB40583-RA	Group10.19:7927-14598	363	17.7776	0	37.2283	OK	12.0475	0	25.4883	OK
GB40584-RA	Group10.19:5773-5929	81	0	0	0	OK	0	0	0	OK
GB40585-RA	Group10.19:24456-24981	231	0.415501	0	1.17706	OK	0	0	0	OK
GB40586-RA	Group10.19:32294-47270	561	0.212728	0	0.515792	OK	0.11166	0	0.289625	OK
GB40587-RA	Group10.19:67978-68128	150	3.91113	0	10.1193	OK	4.10587	0	10.6499	OK
GB40589-RA	Group10.19:79298-81295	603	185.181	55.9905	314.372	OK	228.586	71.4964	385.676	OK
GB40590-RA	Group10.19:83091-87664	1482	8.47309	0	24.4662	OK	17.3429	0	51.1405	OK
GB40591-RA	Group10.19:98938-100650	730	9.09604	0	19.0154	OK	10.3977	0	21.914	OK
GB40592-RA	Group10.19:116511-128374	2304	146.058	36.9414	255.174	OK	96.7513	28.5782	164.924	OK
GB40593-RA	Group12.13:2754194-2879340	708	11.791	0	24.9969	OK	7.30822	0	15.1677	OK
GB40594-RA	Group12.13:2724395-2733762	3389	39.3164	12.5103	66.1225	OK	23.6705	7.18551	40.1555	OK
GB40595-RA	Group12.13:2708369-2709752	987	21.3061	2.69363	39.9185	OK	29.3248	3.93852	54.711	OK
GB40596-RA	Group12.13:2701879-2703745	1460	60.6176	18.4362	102.799	OK	66.1304	20.4189	111.842	OK
GB40597-RA	Group12.13:2698078-2700280	81	0	0	0	OK	0	0	0	OK
GB40598-RA	Group12.13:2687444-2697709	3120	10.1531	2.12737	18.1788	OK	8.89417	1.70374	16.0846	OK
GB40599-RA	Group12.13:2680175-2682081	1491	25.6693	5.74442	45.5942	OK	21.0871	4.17129	38.003	OK
GB40600-RA	Group12.13:2673309-2674116	552	177.166	47.0205	307.311	OK	130.034	33.9004	226.168	OK
GB40601-RA	Group12.13:2666680-2667022	246	1.4716	0	3.53601	OK	1.85385	0	4.41895	OK
GB40602-RA	Group12.13:2535845-2647677	234	0	0	0	OK	0	0	0	OK
GB40603-RA	Group12.13:2496686-2516116	6696	4.26604	0.855654	7.67643	OK	4.65816	0.989081	8.32724	OK
GB40604-RA	Group12.13:2477055-2484006	1845	1.25342	0	2.64752	OK	2.65758	0	5.52906	OK
GB40605-RA	Group12.13:2468007-2474742	6735	0.0038762	0	0.0107552	OK	0.0537135	0	0.127942	OK
GB40606-RA	Group12.13:2463442-2466424	952	0.0338437	0	0.0939051	OK	7.8874	0	16.7245	OK
GB40607-RA	Group12.13:2457860-2463220	1698	0.326185	0	0.784794	OK	6.01424	0.161167	11.8673	OK
GB40608-RA	Group12.13:2452533-2454391	1176	0.0195333	0	0.0553354	OK	1.68969	0	3.58759	OK
GB40609-RA	Group12.13:2430337-2445315	1389	0.06943	0	0.166829	OK	60.3235	18.1135	102.534	OK
GB40610-RA	Group12.13:2422743-2429237	1896	0.452594	0	0.980175	OK	2.87433	0	6.01981	OK
GB40611-RA	Group12.13:2395430-2397956	2226	8.24127	1.04046	15.4421	OK	1.32879	0	2.78708	OK
GB40612-RA	Group12.13:2381348-2382231	105	0	0	0	OK	0	0	0	OK
GB40613-RA	Group12.13:2377745-2377898	153	0	0	0	OK	0	0	0	OK
GB40614-RA	Group12.13:2366346-2371275	2232	49.9504	15.7853	84.1155	OK	15.6546	3.42335	27.8858	OK
GB40615-RA	Group12.13:2359696-2363980	1707	227.37	56.1092	398.632	OK	95.0734	30.0736	160.073	OK
GB40616-RA	Group12.13:2358090-2359203	517	1.81973	0	4.38793	OK	1.22262	0	2.90655	OK
GB40617-RA	Group12.13:2355083-2357880	1884	2.96476	0	6.21664	OK	1.89827	0	3.96028	OK
GB40618-RA	Group12.13:2351374-2353204	1142	1.41689	0	3.02279	OK	1.69143	0	3.5941	OK
GB40619-RA	Group12.13:2347941-2350092	1363	0.114672	0	0.273989	OK	0.275158	0	0.658056	OK
GB40620-RA	Group12.13:2325097-2325286	84	0	0	0	OK	0	0	0	OK
GB40621-RA	Group12.13:2292146-2293046	198	0.233879	0	0.976355	OK	0	0	0	OK
GB40622-RA	Group12.13:2285667-2286769	270	0	0	0	OK	0.107418	0	0.378116	OK
GB40623-RA	Group12.13:2265987-2269102	255	0.911215	0	2.27488	OK	30.1005	0	63.713	OK
GB40624-RA	Group12.13:2202927-2209836	4471	1.85401	0.0218628	3.68617	OK	63.8607	17.3383	110.383	OK
GB40625-RA	Group12.13:2158345-2169669	1309	365.628	45.1881	686.067	OK	301.974	38.415	565.534	OK
GB40626-RA	Group12.13:2120070-2132318	10505	227.946	0	541.877	OK	193.498	0	441.332	OK
GB40627-RA	Group12.13:2110561-2113314	567	1.90034	0	4.59309	OK	2.02058	0	4.38276	OK
GB40629-RA	Group12.13:2093873-2104352	6204	32.7044	9.84062	55.5682	OK	20.3452	6.4751	34.2153	OK
GB40630-RA	Group12.13:2065112-2065324	153	0	0	0	OK	0	0	0	OK
GB40631-RA	Group12.13:1915390-1915902	231	0	0	0	OK	0	0	0	OK
GB40632-RA	Group12.13:1768090-1768366	276	0	0	0	OK	0	0	0	OK
GB40633-RA	Group12.13:1651761-1651992	231	0.554001	0	1.53717	OK	0.872378	0	2.26279	OK
GB40634-RA	Group12.13:1497554-1571762	4558	16.8891	0	36.5552	OK	20.1279	0	43.1009	OK
GB40635-RA	Group12.13:1436426-1438720	1176	0.0455778	0	0.117182	OK	10.1217	0.448045	19.7954	OK
GB40636-RA	Group12.13:1432762-1435810	174	0.372622	0	1.55556	OK	0	0	0	OK
GB40637-RA	Group12.13:1429096-1431088	1138	62.9898	16.8312	109.148	OK	53.1627	14.3661	91.9592	OK
GB40638-RA	Group12.13:1424170-1426200	1228	40.6242	10.2165	71.032	OK	48.0698	12.9483	83.1912	OK
GB40639-RA	Group12.13:1361918-1363281	1005	0	0	0	OK	0.0199068	0	0.0595666	OK
GB40640-RA	Group12.13:1337173-1353161	345	6.41991	0	13.8278	OK	4.66153	0	11.2895	OK
GB40641-RA	Group12.13:1148043-1291754	1752	4.35414	0	8.75429	OK	2.36401	0	5.67895	OK
GB40642-RA	Group12.13:1139123-1141494	286	16.4778	0	35.108	OK	13.2924	0	28.4463	OK
GB40643-RA	Group12.13:1103301-1106573	168	4.66793	0	11.4038	OK	3.74209	0	9.29664	OK
GB40644-RA	Group12.13:1096283-1099813	1121	2.60191	0	5.47531	OK	1.34762	0	2.88172	OK
GB40645-RA	Group12.13:952220-1095162	369	21.43	0	82.3934	OK	25.9359	0	90.3487	OK
GB40646-RA	Group12.13:952220-1095162	255	23.0841	0	126.001	OK	26.5293	0	132.493	OK
GB40647-RA	Group12.13:952220-1095162	1172	52.0949	12.8068	91.383	OK	45.1841	8.43788	81.9303	OK
GB40648-RA	Group12.13:889467-906983	5372	84.1942	17.8015	150.587	OK	91.4201	18.053	164.787	OK
GB40649-RA	Group12.13:848972-851232	171	0	0	0	OK	0	0	0	OK
GB40650-RA	Group12.13:663767-810829	279	0	0	0	OK	0.0976676	0	0.343794	OK
GB40651-RA	Group12.13:605702-608288	609	0.0937582	0	0.242582	OK	0.216538	0	0.518291	OK
GB40652-RA	Group12.13:590237-593866	3481	24.4348	7.49958	41.3699	OK	17.9089	4.82917	30.9887	OK
GB40653-RA	Group12.13:567863-569230	690	563.828	153.627	974.03	OK	1038.91	192.613	1885.21	OK
GB40654-RA	Group12.13:558611-563886	2611	38.9906	12.0899	65.8914	OK	57.0879	18.1055	96.0703	OK
GB40655-RA	Group12.13:556538-558468	1313	10.4377	0.654048	20.2213	OK	14.4357	1.73307	27.1383	OK
GB40656-RA	Group12.13:553443-555644	1283	138.377	43.6027	233.152	OK	108.544	34.5357	182.552	OK
GB40657-RA	Group12.13:524018-546311	5897	18.2229	0	43.317	OK	14.9891	0	35.0486	OK
GB40658-RA	Group12.13:505712-510108	2468	0.0726811	0	0.173811	OK	0.04578	0	0.109124	OK
GB40659-RA	Group12.13:491576-493429	1011	1.16851	0	2.51902	OK	2.64768	0	5.58732	OK
GB40660-RA	Group12.13:477087-478605	135	0	0	0	OK	0	0	0	OK
GB40661-RA	Group12.13:114312-130663	312	0	0	0	OK	0	0	0	OK
GB40662-RA	Group12.13:143051-154686	693	3.18377	0	6.76796	OK	1.74451	0	3.76508	OK
GB40663-RA	Group12.13:229220-231070	507	4.11464	0	8.79127	OK	3.31528	0	7.12172	OK
GB40664-RA	Group12.13:249809-254549	1359	0.021918	0	0.0608151	OK	0.0138056	0	0.04131	OK
GB40665-RA	Group12.13:255308-264229	2160	0.0873613	0	0.209908	OK	0.0366844	0	0.0895619	OK
GB40666-RA	Group12.13:264897-271658	2185	0.00958431	0	0.0271511	OK	0.020123	0	0.0521955	OK
GB40667-RA	Group12.13:272879-275898	1513	0	0	0	OK	0.0060907	0	0.0214395	OK
GB40668-RA	Group12.13:277753-280696	885	0.00929334	0	0.0387962	OK	0.0117073	0	0.0412101	OK
GB40669-RA	Group12.13:282313-285857	1331	0	0	0	OK	0	0	0	OK
GB40670-RA	Group12.13:417362-472410	3696	22.7255	6.96419	38.4869	OK	24.7083	7.67244	41.7441	OK
GB40671-RA	Group12.13:524018-546311	5295	47.4783	4.64512	90.3115	OK	39.2923	4.94792	73.6367	OK
GB40672-RA	Group12.13:547797-552565	3056	46.6032	14.8046	78.4018	OK	35.3184	11.1563	59.4804	OK
GB40673-RA	Group12.13:565043-567672	1264	137.466	43.4139	231.519	OK	185.411	55.7695	315.052	OK
GB40674-RA	Group12.13:569472-573645	2547	38.5673	12.0494	65.0853	OK	52.7264	16.7798	88.673	OK
GB40676-RA	Group12.13:585224-589853	3237	43.9076	13.9471	73.8681	OK	33.7574	10.6765	56.8383	OK
GB40677-RA	Group12.13:663767-810829	213	0	0	0	OK	0	0	0.0666999	OK
GB40678-RA	Group12.13:879270-885945	4152	3.29107	0.13914	6.443	OK	3.50374	0.119326	6.88815	OK
GB40679-RA	Group12.13:952220-1095162	258	0	0	0.0550662	OK	0	0	0.0550662	OK
GB40680-RA	Group12.13:1114084-1118222	162	3.40396	0	8.75169	OK	3.06295	0	7.94474	OK
GB40681-RA	Group12.13:1148043-1291754	2011	0	0	0.00706468	OK	0.53387	0	1.76721	OK
GB40682-RA	Group12.13:1293257-1295355	1273	0	0	0	OK	0.0074581	0	0.0262528	OK
GB40683-RA	Group12.13:1366529-1367290	432	0.0277565	0	0.115873	OK	0	0	0	OK
GB40684-RA	Group12.13:1368465-1370023	1473	0	0	0	OK	0.00628268	0	0.0221153	OK
GB40685-RA	Group12.13:1376736-1376937	201	0	0	0	OK	0	0	0	OK
GB40686-RA	Group12.13:1421453-1423215	1342	15.8109	2.18224	29.4396	OK	16.618	2.39714	30.8388	OK
GB40687-RA	Group12.13:1445571-1456620	303	6.91213	0	15.0104	OK	4.89799	0	11.8339	OK
GB40688-RA	Group12.13:1457454-1472039	84	40.0015	0	107.198	OK	0	0	0	OK
GB40689-RA	Group12.13:1472040-1484017	3642	14.5262	3.93365	25.1187	OK	9.39201	2.07434	16.7097	OK
GB40690-RA	Group12.13:1497554-1571762	7488	12.1694	0.0408953	24.298	OK	14.4964	0.30374	28.689	OK
GB40691-RA	Group12.13:1572800-1576119	2196	13.9254	2.79608	25.0546	OK	10.7104	1.54248	19.8783	OK
GB40692-RA	Group12.13:1672114-1718177	312	0	0	0	OK	0.0719898	0	0.253407	OK
GB40693-RA	Group12.13:1830665-1886844	540	24.919	0.499805	49.3382	OK	21.8057	0.0193989	43.5921	OK
GB40694-RA	Group12.13:1920026-1938667	7566	28.5005	8.43976	48.5613	OK	26.3236	7.94278	44.7045	OK
GB40695-RA	Group12.13:1992869-1993459	431	0	0	0	OK	0	0	0	OK
GB40696-RA	Group12.13:1993692-1994023	153	0	0	0	OK	0	0	0	OK
GB40697-RA	Group12.13:1994198-1995233	808	0	0	0	OK	0	0	0	OK
GB40698-RA	Group12.13:2019641-2019794	153	0	0	0	OK	0	0	0	OK
GB40699-RA	Group12.13:2117727-2118750	1023	4.25783	0	8.85509	OK	155.949	49.6042	262.294	OK
GB40700-RA	Group12.13:2158345-2169669	2753	29.3948	0	89.2165	OK	32.3852	0	89.2136	OK
GB40701-RA	Group12.13:2172379-2200673	2122	8.16678	0.952828	15.3807	OK	61.2796	19.4985	103.061	OK
GB40702-RA	Group12.13:2320981-2324987	225	0	0	0	OK	0	0	0	OK
GB40703-RA	Group12.13:2405016-2421983	6629	8.99241	2.45037	15.5344	OK	40.1866	11.0866	69.2865	OK
GB40704-RA	Group12.13:2675153-2678722	2274	10.7499	1.49516	20.0046	OK	7.32184	0.816727	13.8269	OK
GB40705-RA	Group12.13:2682444-2686913	2508	42.8571	13.5152	72.1989	OK	34.9812	10.7484	59.214	OK
GB40706-RA	Group12.13:2703920-2708211	3333	43.1653	13.7025	72.6281	OK	30.7368	9.66936	51.8043	OK
GB40707-RA	Group12.13:2710088-2712476	1121	6.64627	0	14.1018	OK	15.7541	0.403952	31.1043	OK
GB40708-RA	Group12.13:2713165-2722333	1637	19.7152	4.00742	35.423	OK	61.9125	19.2981	104.527	OK
GB40709-RA	GroupUn2055:1432-1597	165	0	0	0	OK	0	0	0	OK
GB40710-RA	GroupUn5162:471-1953	1147	2.2483	0	4.74542	OK	2.44338	0	5.14643	OK
GB40711-RA	Group1.10:1383896-1388510	3119	271.594	10.5424	532.645	OK	296.456	17.3304	575.581	OK
GB40712-RA	Group1.10:1374882-1376243	1113	24.6398	3.39118	45.8885	OK	27.3124	5.06491	49.5599	OK
GB40713-RA	Group1.10:1365530-1367665	1176	2597.96	0	7807.97	OK	1224.27	0	2551.66	OK
GB40714-RA	Group1.10:1304894-1364870	114	1.96344	0	1104.95	OK	4.94688	0	1304.73	OK
GB40715-RA	Group1.10:1296556-1303382	702	2.28749	0	11.3081	OK	1.98514	0	9.68926	OK
GB40716-RA	Group1.10:1293342-1295254	603	90.8062	19.5972	162.015	OK	81.8035	18.1806	145.426	OK
GB40717-RA	Group1.10:1287738-1289338	1148	45.4212	11.5761	79.2663	OK	34.8214	7.77033	61.8725	OK
GB40718-RA	Group1.10:1279597-1286907	1488	269.931	53.4363	486.426	OK	217.76	41.9262	393.593	OK
GB40719-RA	Group1.10:1268021-1277382	5147	1.41993	0	3.03711	OK	1.4823	0.00131869	2.96327	OK
GB40720-RA	Group1.10:1255246-1258835	2055	51.8924	16.3225	87.4622	OK	35.0008	10.2697	59.732	OK
GB40721-RA	Group1.10:1254490-1254801	150	5.21484	0	13.0949	OK	1.64235	0	4.91435	OK
GB40722-RA	Group1.10:1248775-1253496	255	308.699	0	880.497	OK	300.495	0	817.213	OK
GB40723-RA	Group1.10:1247493-1248208	597	149.779	40.6371	258.92	OK	148.374	39.5801	257.169	OK
GB40724-RA	Group1.10:1214039-1214249	210	1.52496	0	3.82929	OK	0.960534	0	2.5616	OK
GB40726-RA	Group1.10:1136700-1139093	1609	0.13964	0	0.333796	OK	0.0794436	0	0.189573	OK
GB40727-RA	Group1.10:1096497-1099052	1457	31.8158	7.84672	55.7849	OK	32.3426	8.03773	56.6476	OK
GB40728-RA	Group1.10:1087635-1091074	1693	0.408037	0	0.977708	OK	2.14712	0	4.47908	OK
GB40730-RA	Group1.10:1003945-1018115	1514	0.937245	0	2.63939	OK	1.24155	0	3.63446	OK
GB40731-RA	Group1.10:982839-992713	1936	16.8927	3.50972	30.2757	OK	14.4172	2.68529	26.1492	OK
GB40732-RA	Group1.10:978976-981616	1508	2.67422	0	5.56163	OK	7.85044	0.395309	15.3056	OK
GB40733-RA	Group1.10:974306-978671	3965	11.2492	0	27.0149	OK	10.9448	0	25.5226	OK
GB40734-RA	Group1.10:969795-973976	1945	6.15798	0.353991	11.962	OK	12.7765	1.79607	23.757	OK
GB40735-RA	Group1.10:949590-959315	2990	1010.49	0	2940.59	OK	760.3	0	1759.52	OK
GB40736-RA	Group1.10:938708-939601	93	0	0	0	OK	0	0	0	OK
GB40737-RA	Group1.10:891279-933037	579	0.0675057	0	0.187306	OK	0.0637802	0	0.177433	OK
GB40738-RA	Group1.10:874076-874361	78	0	0	0	OK	0	0	0	OK
GB40739-RA	Group1.10:845782-847278	150	24.7705	0	59.0483	OK	21.3505	0	50.9248	OK
GB40740-RA	Group1.10:787022-836988	4111	5.72627	0.789828	10.6627	OK	4.56287	0.623325	8.50241	OK
GB40741-RA	Group1.10:776533-783352	4777	29.8203	9.46152	50.179	OK	20.4123	6.40147	34.4231	OK
GB40743-RA	Group1.10:772054-776061	219	21.8189	0	87.7767	OK	12.0773	0	53.9275	OK
GB40744-RA	Group1.10:751352-768063	4379	18.8653	3.70258	34.0281	OK	20.3015	0.633908	39.969	OK
GB40745-RA	Group1.10:731930-733316	1016	44.1846	9.52143	78.8477	OK	46.6578	9.77374	83.5419	OK
GB40746-RA	Group1.10:725213-728130	2015	173.465	44.6275	302.302	OK	138.975	37.8205	240.129	OK
GB40747-RA	Group1.10:721503-724550	2180	19.2299	3.99187	34.468	OK	17.0309	3.81649	30.2452	OK
GB40748-RA	Group1.10:697781-711780	1851	9.78337	0.164466	19.4023	OK	13.1862	0	26.5021	OK
GB40749-RA	Group1.10:694293-696055	1159	0.0994052	0	0.236558	OK	0.175316	0	0.420311	OK
GB40750-RA	Group1.10:689640-693859	2482	40.4957	12.683	68.3085	OK	43.1327	13.5962	72.6692	OK
GB40751-RA	Group1.10:675719-680586	2571	6.3235	0.693039	11.954	OK	4.97161	0.299652	9.64356	OK
GB40752-RA	Group1.10:664614-665729	81	0	0	0	OK	0	0	0	OK
GB40754-RA	Group1.10:599959-614037	1890	2.23724	0	4.63895	OK	1.85841	0	3.87942	OK
GB40755-RA	Group1.10:598161-598924	261	0	0	0	OK	0	0	0	OK
GB40756-RA	Group1.10:577493-588668	1347	17.9012	0	38.5236	OK	10.4699	0	22.5347	OK
GB40757-RA	Group1.10:524298-572691	884	0.958621	0	3.8945	OK	0.855888	0	3.55019	OK
GB40758-RA	Group1.10:490752-515455	279	957.721	292.715	1622.73	OK	1556.92	495.277	2618.56	OK
GB40759-RA	Group1.10:475225-477671	540	852.031	228.207	1475.85	OK	1438.18	278.232	2598.13	OK
GB40760-RA	Group1.10:471180-473615	1576	45.4965	12.0368	78.9562	OK	58.2904	17.8869	98.6939	OK
GB40761-RA	Group1.10:453521-461017	219	10.9095	0	26.0179	OK	6.03867	0	14.5477	OK
GB40762-RA	Group1.10:450633-450881	141	11.6052	0	27.9269	OK	10.4426	0	25.2122	OK
GB40763-RA	Group1.10:414369-419617	450	9.49282	0	20.0257	OK	9.94928	0	21.0498	OK
GB40764-RA	Group1.10:358028-380412	6434	40.1025	9.32912	70.8758	OK	37.9712	10.6139	65.3285	OK
GB40765-RA	Group1.10:337745-356288	2742	87.4992	22.7348	152.264	OK	62.0983	19.4473	104.749	OK
GB40766-RA	Group1.10:321945-334304	9991	6.42781	1.70413	11.1515	OK	5.64458	1.55967	9.72948	OK
GB40767-RA	Group1.10:315224-318933	3159	20.5051	5.3916	35.6185	OK	20.0655	5.30342	34.8275	OK
GB40768-RA	Group1.10:283883-288448	906	0.549935	0	1.31113	OK	1.13571	0	2.45829	OK
GB40769-RA	Group1.10:258387-262558	851	87.9179	23.9192	151.917	OK	175.472	55.791	295.153	OK
GB40770-RA	Group1.10:252004-255153	1095	2.1167	0	4.48014	OK	2.4965	0	5.26301	OK
GB40771-RA	Group1.10:239544-244130	2632	0.495256	0	1.05905	OK	2.49559	0	5.29991	OK
GB40772-RA	Group1.10:219994-222245	214	224.653	2.83007	446.476	OK	412.915	43.7491	782.08	OK
GB40773-RA	Group1.10:208175-218447	2465	64.7468	7.09176	122.402	OK	89.072	9.40324	168.741	OK
GB40774-RA	Group1.10:194334-198677	2954	16.5655	4.33035	28.8006	OK	21.7381	5.73504	37.7412	OK
GB40775-RA	Group1.10:184853-189006	2599	67.3527	21.0269	113.678	OK	65.8993	20.6339	111.165	OK
GB40776-RA	Group1.10:173842-175041	189	1559.61	332.698	2786.53	OK	2585.8	686.346	4485.26	OK
GB40777-RA	Group1.10:172990-173822	468	763.815	228.386	1299.25	OK	957.595	259.714	1655.48	OK
GB40778-RA	Group1.10:169218-170512	999	25.4345	3.93181	46.9372	OK	28.4108	3.80829	53.0133	OK
GB40779-RA	Group1.10:165151-168088	999	162.598	51.7032	273.493	OK	216.756	66.9362	366.577	OK
GB40780-RA	Group1.10:162108-164110	1344	25.3319	5.20991	45.4539	OK	38.8495	10.0385	67.6605	OK
GB40781-RA	Group1.10:157004-162089	2030	11.4689	0	26.6321	OK	11.4002	0	27.8352	OK
GB40782-RA	Group1.10:139540-142804	2225	13.6222	2.72122	24.5232	OK	21.0739	5.35524	36.7926	OK
GB40783-RA	Group1.10:117611-121048	2147	92.5711	28.3674	156.775	OK	79.4033	24.4504	134.356	OK
GB40784-RA	Group1.10:114139-117112	1409	34.6483	8.72778	60.5688	OK	31.3549	6.45523	56.2547	OK
GB40785-RA	Group1.10:95047-99274	1760	35.5326	9.74312	61.322	OK	38.2036	10.1307	66.2764	OK
GB40787-RA	Group1.10:77860-78076	111	0	0	0	OK	0	0	0	OK
GB40788-RA	Group1.10:65107-75367	450	2.2896	0	5.50362	OK	0.712977	0	1.70329	OK
GB40789-RA	Group1.10:19636-34222	873	1.5609	0	4.92624	OK	1.17981	0	3.48317	OK
GB40791-RA	Group1.10:19636-34222	2814	1.22212	0	2.86183	OK	0.281032	0	0.784775	OK
GB40792-RA	Group1.10:19636-34222	165	4.9929	0	46.6938	OK	0.5718	0	9.51274	OK
GB40793-RA	Group1.10:19636-34222	168	0	0	0.0845659	OK	0	0	0.0845659	OK
GB40794-RA	Group1.10:102008-111044	5598	82.0089	17.1164	146.901	OK	57.3866	14.8643	99.9089	OK
GB40795-RA	Group1.10:121624-123083	904	137.018	43.0922	230.943	OK	173.121	55.0979	291.143	OK
GB40796-RA	Group1.10:124105-128011	2196	25.5695	6.9362	44.2029	OK	22.1972	5.73176	38.6627	OK
GB40797-RA	Group1.10:128706-136964	2688	46.3912	14.7557	78.0266	OK	32.2762	9.90844	54.644	OK
GB40798-RA	Group1.10:143521-146600	1472	37.379	9.92559	64.8323	OK	32.834	8.26035	57.4077	OK
GB40799-RA	Group1.10:147460-152444	2643	17.6917	4.52125	30.8622	OK	12.9905	2.83738	23.1436	OK
GB40800-RA	Group1.10:157004-162089	931	65.1158	6.82168	123.41	OK	97.4375	18.8075	176.068	OK
GB40801-RA	Group1.10:171552-172893	1083	38.8151	8.58644	69.0438	OK	41.6049	8.70551	74.5043	OK
GB40802-RA	Group1.10:176220-179786	2433	34.1031	10.369	57.8372	OK	34.123	10.3762	57.8698	OK
GB40803-RA	Group1.10:180261-184514	3267	0.884345	0	1.85443	OK	0.653335	0	1.38091	OK
GB40804-RA	Group1.10:190024-193580	2181	37.4	11.3097	63.4904	OK	49.9698	15.7589	84.1807	OK
GB40805-RA	Group1.10:199720-200913	840	172.349	54.7272	289.971	OK	239.53	75.3175	403.743	OK
GB40806-RA	Group1.10:202764-205331	1233	38.3418	9.41014	67.2735	OK	48.3321	13.0684	83.5957	OK
GB40807-RA	Group1.10:208175-218447	2151	33.0224	0	77.0289	OK	49.2042	0	113.014	OK
GB40808-RA	Group1.10:223558-238576	11001	18.2393	5.48369	30.9948	OK	24.0351	6.61608	41.454	OK
GB40809-RA	Group1.10:291358-315160	2375	13.5147	2.81554	24.214	OK	16.9995	3.5806	30.4184	OK
GB40810-RA	Group1.10:335756-337187	940	5.13353	0	10.6437	OK	4.21381	0	8.79926	OK
GB40811-RA	Group1.10:358028-380412	700	6.74978	0	48.9953	OK	7.44216	0	50.3655	OK
GB40812-RA	Group1.10:403882-405154	285	0	0	0	OK	0	0	0	OK
GB40814-RA	Group1.10:414369-419617	231	0.415501	0	5.53365	OK	1.39581	0	11.0439	OK
GB40815-RA	Group1.10:433518-437436	129	0	0	0	OK	1.48679	0	5.23357	OK
GB40816-RA	Group1.10:463936-470649	3903	25.3633	7.87041	42.8563	OK	32.0657	10.2041	53.9273	OK
GB40817-RA	Group1.10:521898-522200	186	0	0	0	OK	6.62617	0	15.7608	OK
GB40818-RA	Group1.10:524298-572691	3798	1.41933	0	2.97321	OK	1.32214	0	2.77875	OK
GB40819-RA	Group1.10:577493-588668	739	31.8921	0	67.8592	OK	21.5484	0	46.8473	OK
GB40820-RA	Group1.10:588729-594164	1043	1.59917	0	3.4137	OK	0.69369	0	1.66895	OK
GB40821-RA	Group1.10:621650-628275	1359	0.684936	0	1.48181	OK	0.338236	0	0.802646	OK
GB40822-RA	Group1.10:654601-657144	108	0	0	0	OK	0	0	0	OK
GB40823-RA	Group1.10:697781-711780	5572	1.24266	0	3.62638	OK	1.66199	0	4.95387	OK
GB40824-RA	Group1.10:713033-718259	2208	79.5969	24.8879	134.306	OK	65.2859	20.7519	109.82	OK
GB40827-RA	Group1.10:729928-730304	90	0	0	0	OK	0	0	0	OK
GB40828-RA	Group1.10:734606-735570	569	83.2435	17.7274	148.76	OK	111.572	27.7901	195.353	OK
GB40829-RA	Group1.10:747699-747966	153	0	0	0	OK	0	0	0	OK
GB40830-RA	Group1.10:751352-768063	1311	23.1656	0	55.1049	OK	74.5632	1.36481	147.762	OK
GB40831-RA	Group1.10:772054-776061	1814	4.28867	0	9.14462	OK	2.85236	0	5.98871	OK
GB40833-RA	Group1.10:974306-978671	2432	39.8535	6.8191	72.888	OK	50.4631	9.79377	91.1325	OK
GB40834-RA	Group1.10:1003945-1018115	1873	0.834238	0	2.47862	OK	0.921953	0	2.62739	OK
GB40836-RA	Group1.10:1025091-1032236	1530	0.152732	0	0.365633	OK	0.282593	0	0.677421	OK
GB40837-RA	Group1.10:1037679-1042109	1819	2.23371	0	4.63961	OK	493.767	22.817	964.717	OK
GB40838-RA	Group1.10:1044550-1054985	2227	1.96779	0	4.0839	OK	22.7832	5.98377	39.5827	OK
GB40839-RA	Group1.10:1056924-1063615	2352	0.0883917	0	0.211082	OK	0.690378	0	1.46918	OK
GB40841-RA	Group1.10:1071210-1071492	102	0	0	0	OK	0	0	0	OK
GB40842-RA	Group1.10:1072289-1085667	1914	1.84684	0	3.85423	OK	55.5761	17.4157	93.7365	OK
GB40843-RA	Group1.10:1092561-1095202	2353	18.6449	4.60929	32.6805	OK	18.3644	4.50773	32.2211	OK
GB40845-RA	Group1.10:1101319-1109687	3864	37.8711	12.0047	63.7376	OK	41.7177	13.1144	70.3209	OK
GB40846-RA	Group1.10:1110369-1110654	132	214.167	0	457.465	OK	173.538	0	372.625	OK
GB40847-RA	Group1.10:1110704-1114148	165	122.553	0	259.978	OK	130.942	0	277.354	OK
GB40848-RA	Group1.10:1119759-1121258	1101	5.68674	0	11.9781	OK	4.71073	0	9.81624	OK
GB40849-RA	Group1.10:1123210-1124008	366	0.623405	0	1.49138	OK	0.785334	0	1.85706	OK
GB40850-RA	Group1.10:1131869-1133808	159	11.4805	0	27.5331	OK	15.7773	0	37.827	OK
GB40851-RA	Group1.10:1142654-1145352	117	1.76077	0	7.35058	OK	2.21813	0	7.80794	OK
GB40853-RA	Group1.10:1160594-1163814	264	145.743	7.08101	284.405	OK	155.813	9.17635	302.449	OK
GB40854-RA	Group1.10:1176903-1179001	162	0	0	0	OK	0.612591	0	2.15635	OK
GB40855-RA	Group1.10:1180589-1183235	171	0	0	0	OK	0	0	0	OK
GB40856-RA	Group1.10:1216824-1235616	604	108.11	27.6543	188.565	OK	103.862	26.105	181.62	OK
GB40857-RA	Group1.10:1242150-1247022	1725	64.0997	20.1911	108.008	OK	62.592	19.6705	105.513	OK
GB40858-RA	Group1.10:1248775-1253496	2789	32.2686	7.7889	56.7482	OK	34.0716	8.44415	59.6991	OK
GB40859-RA	Group1.10:1261785-1267170	5385	9.34732	2.50258	16.1921	OK	8.19746	2.08055	14.3144	OK
GB40860-RA	Group1.10:1277947-1278834	255	0.708723	0	1.82215	OK	2.67844	0	6.42142	OK
GB40861-RA	Group1.10:1279597-1286907	1194	26.4978	0	102.921	OK	33.8719	0	110.71	OK
GB40862-RA	Group1.10:1290367-1291342	761	23.5765	0.91285	46.2402	OK	46.4902	8.89559	84.0849	OK
GB40863-RA	Group1.10:1291955-1293149	735	82.8694	21.3553	144.383	OK	71.3481	14.9458	127.75	OK
GB40864-RA	Group1.10:1296556-1303382	1011	32.9536	6.05754	59.8496	OK	25.1134	2.70608	47.5208	OK
GB40865-RA	Group1.10:1304894-1364870	6472	241.737	0	519.274	OK	171.579	0	345.17	OK
GB40866-RA	Group1.10:1379118-1383492	2469	0	0	0	LOWDATA	2961.42	2955.23	2967.62	OK
GB40867-RA	Group1.10:1389396-1405215	2773	1.71216	0	3.56336	OK	1.62	0	3.37143	OK
GB40868-RA	Group1.20:30008-44529	9613	65.2912	7.9258	122.657	OK	77.2282	0	156.235	OK
GB40869-RA	Group1.20:21955-22045	90	0	0	0	OK	0	0	0	OK
GB40870-RA	Group1.20:23298-25996	570	18.8476	0	40.1569	OK	18.9075	0	40.3996	OK
GB40871-RA	Group1.20:30008-44529	969	29.9727	0	166.281	OK	26.3463	0	170.882	OK
GB40872-RA	GroupUn29:120598-124491	1352	13.264	0	31.4712	OK	16.7649	0	40.2209	OK
GB40873-RA	GroupUn29:113542-114734	773	49.3953	10.006	88.7846	OK	36.5143	5.42388	67.6048	OK
GB40874-RA	GroupUn29:100306-103224	2157	41.7872	12.8662	70.7081	OK	37.2633	11.2317	63.295	OK
GB40875-RA	GroupUn29:96113-97613	952	694.524	85.1986	1303.85	OK	808.767	120.436	1497.1	OK
GB40876-RA	GroupUn29:88666-89700	832	21.9289	0.71699	43.1409	OK	24.6669	2.8354	46.4985	OK
GB40877-RA	GroupUn29:84954-87345	1567	69.8213	20.4546	119.188	OK	140.216	41.7838	238.648	OK
GB40878-RA	GroupUn29:70660-82158	7040	23.4064	6.64967	40.1632	OK	19.9984	5.66771	34.3292	OK
GB40879-RA	GroupUn29:57668-63045	1910	17.2689	0	53.1803	OK	19.4879	0	61.4435	OK
GB40880-RA	GroupUn29:43303-57126	5849	17.4854	5.51393	29.4568	OK	15.4654	4.81017	26.1206	OK
GB40881-RA	GroupUn29:36660-41130	1541	82.4072	26.1731	138.641	OK	80.4249	25.5142	135.336	OK
GB40882-RA	GroupUn29:10849-12750	1027	462.655	96.9607	828.349	OK	700.985	101.37	1300.6	OK
GB40883-RA	GroupUn29:3110-10312	1587	160.316	41.6602	278.973	OK	249.472	61.2518	437.692	OK
GB40884-RA	GroupUn29:9-1972	1237	10.936	0.648096	21.224	OK	16.5165	2.14522	30.8879	OK
GB40885-RA	GroupUn29:13362-28599	8204	28.6824	7.64387	49.721	OK	32.6635	9.00765	56.3194	OK
GB40886-RA	GroupUn29:33570-35759	1317	15.9215	2.16045	29.6826	OK	15.6875	2.09316	29.2819	OK
GB40887-RA	GroupUn29:57668-63045	1120	237.952	56.0297	419.873	OK	277.234	52.5534	501.914	OK
GB40888-RA	GroupUn29:64643-67555	1945	25.9006	6.74259	45.0586	OK	26.0843	6.81001	45.3586	OK
GB40889-RA	GroupUn29:70660-82158	511	38.3634	0	139.592	OK	42.0697	0	140.149	OK
GB40890-RA	GroupUn29:84954-87345	1541	1.75143	0	9.49325	OK	1.61005	0	12.2598	OK
GB40891-RA	GroupUn29:90005-93908	2114	67.7716	21.5493	113.994	OK	64.237	20.4438	108.03	OK
GB40892-RA	GroupUn29:97751-98824	348	117.83	15.3117	220.348	OK	242.77	52.9312	432.609	OK
GB40893-RA	GroupUn29:106827-112107	4290	50.1585	14.9397	85.3772	OK	69.4506	18.6041	120.297	OK
GB40894-RA	GroupUn29:115421-118876	1452	79.5514	25.0987	134.004	OK	85.3298	27.056	143.604	OK
GB40895-RA	GroupUn29:120598-124491	1505	30.9095	2.99778	58.8213	OK	45.2625	9.05871	81.4663	OK
GB40896-RA	GroupUn29:124966-134341	769	31.4645	4.28497	58.644	OK	22.5068	1.00789	44.0057	OK
GB40897-RA	GroupUn4376:681-933	252	0.630031	0	1.63009	OK	0.26456	0	0.791636	OK
GB40898-RA	GroupUn4766:359-947	588	0	0	0	OK	0	0	0	OK
GB40899-RA	GroupUn2566:246-1060	528	0.292992	0	0.697244	OK	0.0984257	0	0.262487	OK
GB40900-RA	GroupUn59:93785-96025	556	1.95972	0	4.73662	OK	2.19697	0	4.75654	OK
GB40901-RA	Group5.8:742879-746306	2530	50.6117	16.1045	85.119	OK	46.3387	14.7024	77.9749	OK
GB40903-RA	Group5.8:738159-742303	1299	2.35813	0	18.6739	OK	1.44892	0	13.6059	OK
GB40904-RA	Group5.8:723555-725789	1527	33.6485	8.71318	58.5837	OK	50.5723	14.9576	86.187	OK
GB40905-RA	Group5.8:716764-722700	1911	15.6645	3.06675	28.2623	OK	29.5557	8.03306	51.0783	OK
GB40906-RA	Group5.8:700827-711749	8500	17.0863	1.94448	32.2281	OK	12.6348	1.29824	23.9713	OK
GB40907-RA	Group5.8:680400-697652	3402	16.0576	4.39188	27.7234	OK	22.2554	6.67639	37.8345	OK
GB40908-RA	Group5.8:503143-677939	8478	23.1584	7.00506	39.3118	OK	15.5447	4.65274	26.4367	OK
GB40909-RA	Group5.8:496212-500920	2674	26.3634	7.74532	44.9814	OK	29.2184	8.79137	49.6454	OK
GB40910-RA	Group5.8:476032-482854	171	0	0	0.0830823	OK	0	0	0.0830823	OK
GB40911-RA	Group5.8:461162-465217	2302	36.5191	11.1202	61.9179	OK	26.5404	7.343	45.7378	OK
GB40912-RA	Group5.8:456026-456433	123	8.59223	0	22.2308	OK	7.21603	0	19.2441	OK
GB40913-RA	Group5.8:423995-455080	267	1.41008	0	3.37334	OK	0.444085	0	1.18431	OK
GB40914-RA	Group5.8:363489-366089	354	12.3897	0	26.2297	OK	8.78273	0	18.7389	OK
GB40915-RA	Group5.8:179663-357521	324	1.71308	0	4.10131	OK	1.11172	0	3.33499	OK
GB40916-RA	Group5.8:39517-103575	4591	22.1936	6.98998	37.3972	OK	14.6243	4.28021	24.9685	OK
GB40917-RA	Group5.8:140189-143720	3126	1.0678	0	2.22943	OK	1.59619	0	3.33448	OK
GB40918-RA	Group5.8:179663-357521	258	0	0	0.0550662	OK	0.123068	0	1.15167	OK
GB40919-RA	Group5.8:179663-357521	261	0	0	0.0544332	OK	1.06949	0	4.01124	OK
GB40920-RA	Group5.8:179663-357521	228	0.289132	0	1.81127	OK	3.46022	0	10.0072	OK
GB40921-RA	Group5.8:179663-357521	156	0	0	0.091071	OK	0	0	0.091071	OK
GB40922-RA	Group5.8:179663-357521	114	0	0	0.124623	OK	0	0	0.124623	OK
GB40923-RA	Group5.8:458228-460804	1407	97.5732	31.0461	164.1	OK	56.3856	16.7318	96.0395	OK
GB40925-RA	Group5.8:466558-468346	1697	18.7576	3.79056	33.7246	OK	14.3434	2.05308	26.6338	OK
GB40926-RA	Group5.8:470396-473059	1090	6.60023	0	13.9807	OK	6.62291	0	14.0612	OK
GB40928-RA	Group5.8:476032-482854	4704	25.3309	7.36201	43.2998	OK	20.3997	6.00441	34.795	OK
GB40929-RA	Group5.8:485228-493686	5105	27.1169	8.61434	45.6194	OK	19.6237	6.17333	33.074	OK
GB40930-RA	Group5.8:503143-677939	105	0	0	0.135305	OK	0	0	0.135305	OK
GB40931-RA	Group5.8:700827-711749	1554	24.1433	0	68.762	OK	16.3648	0	46.4746	OK
GB40932-RA	Group5.8:700827-711749	1842	29.0593	0	83.5124	OK	19.2504	0	56.2132	OK
GB40933-RA	Group5.8:727191-738079	9897	1.35549	0.053571	2.6574	OK	1.25765	0.0690206	2.44628	OK
GB40934-RA	Group5.8:738159-742303	3078	83.1427	23.3426	142.943	OK	76.8814	22.2203	131.543	OK
GB40935-RA	Group5.8:748801-752324	2647	19.0332	5.01637	33.05	OK	14.9502	3.1391	26.7612	OK
GB40936-RA	Group1.9:211992-214358	653	0.155046	0	0.378779	OK	0.213075	0	0.506499	OK
GB40937-RA	Group1.9:200213-208130	528	0.820378	0	1.96199	OK	0.492129	0	1.18334	OK
GB40938-RA	Group1.9:197173-199917	2004	9.29284	1.17865	17.407	OK	9.66031	1.28286	18.0378	OK
GB40939-RA	Group1.9:109284-110475	801	197.198	62.7477	331.649	OK	286.721	88.6736	484.768	OK
GB40940-RA	Group1.9:105814-108805	234	23.1079	0	49.5195	OK	25.0949	0	53.6692	OK
GB40941-RA	Group1.9:103539-105617	1413	254.77	66.1366	443.404	OK	206.651	56.3292	356.973	OK
GB40942-RA	Group1.9:98118-99244	374	0.966183	0	2.34482	OK	1.54484	0	3.76058	OK
GB40944-RA	Group1.9:28617-74445	3411	39.8282	11.3357	68.3207	OK	106.955	26.2261	187.684	OK
GB40945-RA	Group1.9:18163-25032	1725	17.1349	3.2939	30.9758	OK	90.7193	28.7647	152.674	OK
GB40946-RA	Group1.9:14097-17403	1840	451.807	12.1769	891.438	OK	305.523	57.2274	553.818	OK
GB40947-RA	Group1.9:361-5178	1812	1.14533	0	2.42548	OK	0.728851	0	1.55955	OK
GB40948-RA	Group1.9:8625-13590	3607	21.2778	6.40664	36.149	OK	20.8023	6.23313	35.3715	OK
GB40949-RA	Group1.9:26002-27332	1154	5.55602	0	11.7175	OK	13.4193	0.678844	26.1598	OK
GB40950-RA	Group1.9:28617-74445	186	7.59765	0	152.04	OK	33.8671	0	586.653	OK
GB40951-RA	Group1.9:83937-84128	99	0	0	0	OK	9.1531	0	27.3886	OK
GB40952-RA	Group1.9:88983-91330	420	0.263671	0	0.658263	OK	0.922664	0	2.21734	OK
GB40953-RA	Group1.9:98118-99244	156	0	0	0.091071	OK	0	0	0.091071	OK
GB40954-RA	Group1.9:99404-100499	99	0	0	0	OK	0	0	0	OK
GB40955-RA	Group1.9:111129-112955	1417	42.5643	11.6637	73.4649	OK	56.8081	16.9191	96.6971	OK
GB40956-RA	Group1.9:116290-116441	87	0	0	0	OK	0	0	0	OK
GB40957-RA	Group1.9:120503-121046	407	4.05181	0	8.75461	OK	3.65151	0	7.91883	OK
GB40958-RA	Group1.9:124045-134855	414	0.783433	0	1.87352	OK	1.17672	0	2.79998	OK
GB40959-RA	Group1.9:134858-136917	561	2.76546	0	5.94552	OK	1.98755	0	4.31577	OK
GB40960-RA	Group1.9:147997-166453	853	1.65776	0	3.55465	OK	3.3291	0	7.02337	OK
GB40961-RA	Group1.9:170594-172110	177	0	0	0	OK	0	0	0	OK
GB40962-RA	Group1.9:181888-183794	222	0	0	0	OK	0.198951	0	0.700316	OK
GB40963-RA	Group1.9:187300-191513	2020	2.30013	0	4.78542	OK	4.09174	0.00431137	8.17917	OK
GB40964-RA	Group1.9:191862-192173	183	9.60697	0	22.9647	OK	11.712	0	28.0933	OK
GB40965-RA	GroupUn3556:824-929	105	0	0	0	OK	0	0	0	OK
GB40966-RA	Group7.20:527329-531178	2176	0	0	0	OK	0.00404298	0	0.0142315	OK
GB40967-RA	Group7.20:491344-505024	3420	6.35444	0.961483	11.7474	OK	9.81474	2.13893	17.4905	OK
GB40968-RA	Group7.20:486961-490780	1779	0.0723295	0	0.173825	OK	0.116427	0	0.279972	OK
GB40969-RA	Group7.20:477162-486034	1567	4.92654	0	13.3183	OK	9.37073	0	21.5654	OK
GB40970-RA	Group7.20:474945-475424	258	52.4607	0	109.205	OK	25.5981	0	54.3389	OK
GB40971-RA	Group7.20:285176-341099	465	41.6813	2.49064	80.8719	OK	18.2968	0	38.2452	OK
GB40972-RA	Group7.20:261545-276637	2169	0.602287	0	1.28841	OK	1.2943	0	2.71897	OK
GB40973-RA	Group7.20:198821-227695	7115	31.3797	9.21332	53.5461	OK	14.0525	4.42484	23.6801	OK
GB40974-RA	Group7.20:99444-105645	210	22.4932	0	48.7561	OK	15.6087	0	37.3495	OK
GB40975-RA	Group7.20:68408-94542	3386	17.8907	4.87311	30.9082	OK	13.8358	3.56619	24.1055	OK
GB40976-RA	Group7.20:51854-55146	2776	1637.46	0	4629.16	OK	1149.9	0	3286.99	OK
GB40977-RA	Group7.20:46431-51220	3514	103.147	25.4668	180.827	OK	101.893	25.318	178.467	OK
GB40978-RA	Group7.20:38733-42349	2158	174.633	43.1286	306.137	OK	162.993	41.6642	284.321	OK
GB40979-RA	Group7.20:26743-35732	591	130.498	35.4819	225.514	OK	71.4644	14.3207	128.608	OK
GB40980-RA	Group7.20:8579-26619	2355	132.52	35.5563	229.484	OK	89.2756	26.9916	151.56	OK
GB40981-RA	Group7.20:6712-7260	150	95.8227	0	206.279	OK	52.5551	0	126.081	OK
GB40982-RA	Group7.20:3153-3357	204	0	0	0	OK	0	0	0	OK
GB40983-RA	Group7.20:43388-45626	1687	29.4165	7.55284	51.2801	OK	33.079	8.89911	57.259	OK
GB40984-RA	Group7.20:477162-486034	1733	16.5361	2.02029	31.0519	OK	16.0706	0.292829	31.8484	OK
GB40985-RA	GroupUn3709:204-627	423	0	0	0	OK	0.0364018	0	0.128136	OK
GB40986-RA	GroupUn36:1978-3281	748	24.0352	1.05806	47.0124	OK	35.144	5.17415	65.1138	OK
GB40987-RA	GroupUn442:2974-3903	423	0.0288961	0	0.12063	OK	0.254812	0	0.633042	OK
GB40988-RA	GroupUn3986:785-956	171	0	0	0	OK	0	0	0	OK
GB40989-RA	GroupUn1653:1544-1640	96	0	0	0	OK	0	0	0	OK
GB40990-RA	GroupUn4226:363-1014	651	0	0	0	OK	0	0	0	OK
GB40991-RA	GroupUn5123:1113-1203	90	0	0	0	OK	0	0	0	OK
GB40992-RA	GroupUn1285:2858-3302	444	3.50707	0	7.57462	OK	1.56126	0	3.74259	OK
GB40993-RA	Group4.11:436647-449565	6059	1.12633	0	2.40226	OK	3.76375	0.519341	7.00817	OK
GB40994-RA	Group4.11:414844-432284	10731	0.1497	0	0.318144	OK	0.831588	0.0221537	1.64102	OK
GB40995-RA	Group4.11:276479-401325	195	0	0	0.0728568	OK	0	0	0.0728568	OK
GB40996-RA	Group4.11:267286-270286	3000	65.7354	20.0579	111.413	OK	37.0237	11.7186	62.3289	OK
GB40997-RA	Group4.11:149131-154844	1518	0.683936	0	1.47373	OK	0.849453	0	1.81976	OK
GB40998-RA	Group4.11:137390-146535	1946	0.185287	0	0.44334	OK	0.100689	0	0.240544	OK
GB40999-RA	Group4.11:91209-108344	6818	10.699	3.20553	18.1924	OK	6.95178	1.82404	12.0795	OK
GB41000-RA	Group4.11:108457-117618	3680	6.52368	0.882235	12.1651	OK	5.3924	0.777777	10.007	OK
GB41001-RA	Group4.11:184195-184426	231	0	0	0	OK	0	0	0	OK
GB41002-RA	Group4.11:222193-233924	1974	7.6983	0.237155	15.1594	OK	6.52234	0.381275	12.6634	OK
GB41003-RA	Group4.11:276479-401325	2127	10.186	1.26551	19.1066	OK	9.70163	1.31865	18.0846	OK
GB41004-RA	Group4.11:462589-462715	126	0	0	0	OK	0	0	0	OK
GB41005-RA	Group4.11:473921-474062	141	0	0	0	OK	0	0	0	OK
GB41006-RA	GroupUn4606:179-1689	1410	0	0	0	OK	0	0	0	OK
GB41007-RA	GroupUn2161:37-1003	727	0	0	0	OK	0	0	0	OK
GB41008-RA	GroupUn2702:254-347	93	0	0	0	OK	0	0	0	OK
GB41009-RA	GroupUn4663:151-400	249	0.108984	0	0.454969	OK	0	0	0	OK
GB41010-RA	GroupUn470:52238-52655	417	29.8274	0	63.5012	OK	72.9047	8.40933	137.4	OK
GB41011-RA	Group10.12:28403-74507	9297	57.6698	7.12125	108.218	OK	38.953	7.79808	70.1078	OK
GB41012-RA	Group4.2:1778-1862	84	0	0	0	OK	0	0	0	OK
GB41013-RA	GroupUn2898:322-508	186	0	0	0	OK	0	0	0	OK
GB41014-RA	GroupUn4709:802-2303	411	4.52399	0	9.73669	OK	0.231044	0	0.587593	OK
GB41015-RA	GroupUn123:22621-27239	1913	36.5769	9.63412	63.5196	OK	819.182	0	1730.62	OK
GB41016-RA	GroupUn123:5558-6459	255	149.642	5.47526	293.808	OK	176.394	10.9078	341.881	OK
GB41017-RA	GroupUn1454:189-567	378	0	0	0	OK	0	0	0	OK
GB41018-RA	GroupUn136:404-10254	616	19.1243	0.21446	38.0341	OK	24.7497	1.23144	48.2681	OK
GB41019-RA	GroupUn965:87-183	96	0	0	0	OK	0	0	0	OK
GB41020-RA	GroupUn4493:80-288	117	0	0	0	OK	0	0	0	OK
GB41021-RA	GroupUn4493:711-921	210	0	0	0	OK	0	0	0	OK
GB41022-RA	Group1.17:713919-714327	408	0	0	0	OK	0.820508	0	1.96713	OK
GB41023-RA	Group1.17:705882-707939	414	0	0	0	OK	0.417547	0	0.999411	OK
GB41024-RA	Group1.17:694744-699804	2548	34.1472	8.28232	60.012	OK	32.0815	7.38113	56.7819	OK
GB41025-RA	Group1.17:691029-693727	1002	184.486	58.21	310.763	OK	221.007	67.9793	374.035	OK
GB41026-RA	Group1.17:686874-689557	1443	0.796848	0	11.7887	OK	1.11322	0	23.8401	OK
GB41027-RA	Group1.17:672316-686236	3511	16.4967	3.13003	29.8635	OK	16.0082	2.01819	29.9983	OK
GB41028-RA	Group1.17:650511-654126	2056	1393.04	0	4186.85	OK	1064.95	0	2422.78	OK
GB41029-RA	Group1.17:645205-650158	2405	44.2156	13.9253	74.5059	OK	38.7735	12.021	65.5259	OK
GB41030-RA	Group1.17:640110-644564	2751	63.532	19.2169	107.847	OK	53.9124	15.7406	92.0842	OK
GB41031-RA	Group1.17:637734-639413	974	55.0521	13.9609	96.1433	OK	75.1605	20.3613	129.96	OK
GB41032-RA	Group1.17:617302-620695	3040	11.0621	2.40201	19.7222	OK	8.12739	1.07297	15.1818	OK
GB41033-RA	Group1.17:613725-615755	1362	0.114771	0	0.274226	OK	0.247856	0	0.593547	OK
GB41034-RA	Group1.17:609122-612116	2660	9.98546	1.83443	18.1365	OK	4.60966	0.279417	8.9399	OK
GB41035-RA	Group1.17:556722-567612	2787	18.3348	4.86711	31.8025	OK	17.5104	4.56405	30.4568	OK
GB41036-RA	Group1.17:511161-529581	3134	38.8566	11.8071	65.906	OK	23.6952	6.68063	40.7097	OK
GB41037-RA	Group1.17:492127-494317	1728	16.9309	3.23115	30.6306	OK	14.4179	2.00289	26.8329	OK
GB41038-RA	Group1.17:482578-485759	3090	8.54593	1.57681	15.515	OK	5.06378	0.534662	9.59291	OK
GB41039-RA	Group1.17:475786-480541	1596	381.639	0	889.108	OK	570.434	0	1323.85	OK
GB41041-RA	Group1.17:453900-454835	261	1.32062	0	3.17796	OK	3.68379	0	8.76548	OK
GB41042-RA	Group1.17:450252-452890	2063	98.4221	30.0589	166.785	OK	55.033	17.4044	92.6616	OK
GB41043-RA	Group1.17:435494-443366	1830	46.8357	14.2453	79.4261	OK	44.1443	13.267	75.0215	OK
GB41044-RA	Group1.17:433115-434008	150	15.6445	0	57.393	OK	9.03291	0	53.6331	OK
GB41045-RA	Group1.17:419529-427862	4212	10.9966	2.83568	19.1574	OK	11.1416	2.85597	19.4272	OK
GB41046-RA	Group1.17:409531-417765	5130	75.5931	15.9002	135.286	OK	48.4291	13.0263	83.8319	OK
GB41047-RA	Group1.17:98641-323308	834	8.89039	0	21.497	OK	3.79649	0	11.325	OK
GB41048-RA	Group1.17:98641-323308	273	14.9425	0	54.1455	OK	6.55194	0	27.732	OK
GB41049-RA	Group1.17:98641-323308	420	2.08007	0	10.7934	OK	0.775038	0	5.11455	OK
GB41050-RA	Group1.17:92214-94960	918	0.283642	0	0.679026	OK	0.111662	0	0.269593	OK
GB41051-RA	Group1.17:89018-91352	240	0	0	0	OK	0	0	0	OK
GB41052-RA	Group1.17:34815-61783	5031	0.00655569	0	0.0175683	OK	0.00825853	0	0.0214211	OK
GB41053-RA	Group1.17:33754-34057	303	0	0	0	OK	0.0777459	0	0.273669	OK
GB41054-RA	Group1.17:339-2382	204	0	0	0	OK	0	0	0	OK
GB41055-RA	Group1.17:10720-14728	111	0	0	0	OK	0	0	0	OK
GB41056-RA	Group1.17:19482-20182	620	0.0304264	0	0.0987275	OK	0.229978	0	0.546677	OK
GB41057-RA	Group1.17:25442-29158	273	0	0	0	OK	0	0	0	OK
GB41058-RA	Group1.17:98641-323308	963	1.05896	0	4.37572	OK	2.18487	0	6.07192	OK
GB41059-RA	Group1.17:98641-323308	192	0.521599	0	13.5469	OK	0.657084	0	12.5834	OK
GB41060-RA	Group1.17:349864-360813	2642	0.0233633	0	0.0583271	OK	0.0621339	0	0.148548	OK
GB41061-RA	Group1.17:433115-434008	186	29.8061	0	69.3826	OK	74.3603	0	160.006	OK
GB41063-RA	Group1.17:445124-447322	1530	121.264	37.8745	204.654	OK	85.8902	27.3111	144.469	OK
GB41064-RA	Group1.17:473308-475741	351	104.33	11.9148	196.745	OK	86.8106	4.09413	169.527	OK
GB41065-RA	Group1.17:475786-480541	1653	308.584	0	922.983	OK	251.843	0	717.933	OK
GB41066-RA	Group1.17:481521-482428	630	45.1476	6.68766	83.6076	OK	32.7137	1.06504	64.3624	OK
GB41067-RA	Group1.17:486024-486988	630	52.8579	7.17852	98.5373	OK	36.569	4.23559	68.9024	OK
GB41068-RA	Group1.17:495688-497158	540	128.494	32.8459	224.142	OK	133.444	34.6584	232.23	OK
GB41069-RA	Group1.17:498065-501490	2394	60.1616	19.1183	101.205	OK	44.5892	14.0474	75.1309	OK
GB41070-RA	Group1.17:511161-529581	816	1.8614	0	14.6283	OK	4.44227	0	20.5616	OK
GB41071-RA	Group1.17:511161-529581	287	2.86273	0	44.5146	OK	14.9662	0	92.802	OK
GB41072-RA	Group1.17:511161-529581	456	0	0	0.0311559	OK	0.0316365	0	2.15224	OK
GB41073-RA	Group1.17:569001-580559	2195	46.8321	14.6852	78.9791	OK	69.9808	22.1757	117.786	OK
GB41074-RA	Group1.17:585998-609067	1178	23.6323	3.1794	44.0852	OK	9.6098	0.352544	18.8671	OK
GB41075-RA	Group1.17:621165-630504	2790	31.8009	9.80359	53.7982	OK	27.5717	8.27441	46.869	OK
GB41076-RA	Group1.17:631589-633319	930	19.9626	2.08746	37.8378	OK	18.8774	0.550157	37.2047	OK
GB41077-RA	Group1.17:634191-635125	96	4.18184	0	17.4576	OK	5.26807	0	18.5439	OK
GB41078-RA	Group1.17:640110-644564	1832	2.44912	0	13.3321	OK	1.51815	0	9.31825	OK
GB41079-RA	Group1.17:654933-657066	1612	43.686	11.6475	75.7244	OK	43.2215	11.4243	75.0187	OK
GB41080-RA	Group1.17:657236-660108	2360	73.6036	23.0299	124.177	OK	61.5152	19.5434	103.487	OK
GB41081-RA	Group1.17:662040-662959	213	22.1545	0	47.9683	OK	13.9546	0	33.5728	OK
GB41082-RA	Group1.17:663721-668937	1518	196.993	54.5848	339.401	OK	146.603	44.2937	248.913	OK
GB41083-RA	Group1.17:672316-686236	906	23.0702	0	67.5817	OK	43.6338	0	93.4312	OK
GB41084-RA	Group1.17:686874-689557	1132	358.627	89.1851	628.069	OK	776.16	82.7561	1469.56	OK
GB41085-RA	Group1.17:694744-699804	2007	9.9057	0	27.1055	OK	10.3075	0	29.1531	OK
GB41086-RA	GroupUn4107:63-1318	1026	0	0	0	OK	0	0	0	OK
GB41087-RA	GroupUn1830:868-949	81	0	0	0	OK	0	0	0	OK
GB41088-RA	GroupUn4866:426-12538	393	2.84442	0	6.82146	OK	4.72146	0	10.1758	OK
GB41089-RA	GroupUn5111:1705-1813	108	0	0	0	OK	0	0	0	OK
GB41090-RA	GroupUn5111:153-1518	1365	0	0	0	OK	0	0	0	OK
GB41091-RA	GroupUn2580:697-973	276	0.159956	0	0.519026	OK	0.302257	0	0.840862	OK
GB41092-RA	GroupUn3532:615-738	123	0	0	0	OK	0	0	0	OK
GB41093-RA	Group6.9:354065-357627	1245	0.224943	0	0.539672	OK	0.0306348	0	0.0816985	OK
GB41094-RA	Group6.9:36537-294648	2253	13.7943	2.54833	25.0404	OK	8.87548	1.11556	16.6354	OK
GB41095-RA	Group6.9:36537-294648	201	0	0	0.0706819	OK	0	0	0.0706819	OK
GB41096-RA	Group6.9:36537-294648	12591	0.0260574	0	0.221053	OK	0.0386185	0	0.245207	OK
GB41097-RA	Group6.9:366302-369123	1079	0.072329	0	0.178798	OK	0.0182233	0	0.054529	OK
GB41098-RA	GroupUn719:615-702	87	0	0	0	OK	0	0	0	OK
GB41099-RA	GroupUn292:2483-2591	108	0	0	0	OK	0	0	0	OK
GB41100-RA	GroupUn3587:63-570	507	0	0	0	OK	0	0	0	OK
GB41101-RA	GroupUn3587:781-1555	774	0	0	0	OK	0	0	0	OK
GB41102-RA	GroupUn3404:548-665	117	0	0	0	OK	0	0	0	OK
GB41103-RA	GroupUn743:108-965	666	0	0	0	OK	0	0	0	OK
GB41104-RA	GroupUn2159:477-867	390	167.854	36.3594	299.349	OK	238.009	61.5097	414.509	OK
GB41105-RA	GroupUn999:1-939	738	0.201476	0	0.481706	OK	0.22395	0	0.534004	OK
GB41106-RA	Group7.11:209-320	111	0	0	0	OK	0	0	0	OK
GB41107-RA	GroupUn3484:384-462	78	0	0	0	OK	0	0	0	OK
GB41108-RA	GroupUn592:3786-3876	90	0	0	0	OK	0	0	0	OK
GB41109-RA	GroupUn1822:195-894	699	0	0	0	OK	0	0	0	OK
GB41110-RA	GroupUn1029:2642-3496	665	0.288292	0	0.688825	OK	15.1669	0	32.2982	OK
GB41111-RA	GroupUn954:534-885	351	0	0	0	OK	0	0	0	OK
GB41112-RA	GroupUn1:533536-578747	306	5.05041	0	12.1486	OK	4.99891	0	11.9902	OK
GB41113-RA	GroupUn3842:129-2307	816	0.765241	0	1.84295	OK	0.455951	0	1.08583	OK
GB41114-RA	GroupUn2453:85-280	195	0	0	0	OK	4.04225	0	9.63536	OK
GB41115-RA	Group8.5:414152-426708	825	47.9395	9.5477	86.3313	OK	41.2112	7.09209	75.3303	OK
GB41116-RA	Group8.5:404018-405073	78	0	0	0	OK	0	0	0	OK
GB41117-RA	Group8.5:398142-403955	3579	28.1564	8.82174	47.491	OK	31.5793	10.0135	53.1451	OK
GB41118-RA	Group8.5:395231-396732	891	4.03493	0	8.45531	OK	5.51239	0	11.4282	OK
GB41119-RA	Group8.5:373623-394305	11591	24.1917	6.57831	41.805	OK	19.716	5.15156	34.2804	OK
GB41120-RA	Group8.5:371781-373179	882	0.746756	0	1.78879	OK	0.587954	0	1.39859	OK
GB41121-RA	Group8.5:370549-371326	450	18.0081	0	37.6518	OK	16.2364	0	33.6063	OK
GB41122-RA	Group8.5:366113-370450	3867	20.4224	6.19007	34.6547	OK	17.7673	5.21916	30.3155	OK
GB41123-RA	Group8.5:363322-365780	837	4.01921	0	8.44315	OK	3.74072	0	7.87332	OK
GB41126-RA	Group8.5:333427-344889	3721	12.5156	3.22563	21.8055	OK	21.9937	6.70906	37.2783	OK
GB41127-RA	Group8.5:311961-328849	2173	2.61639	0	5.49787	OK	3.49441	0	7.45347	OK
GB41128-RA	Group8.5:309566-311718	1991	95.5381	29.5605	161.516	OK	63.9158	20.3253	107.506	OK
GB41129-RA	Group8.5:297299-308418	3950	27.7568	0.00518438	55.5083	OK	19.6084	0	41.01	OK
GB41130-RA	Group8.5:297299-308418	99	61.7594	0	1981.34	OK	22.8828	0	1094.97	OK
GB41131-RA	Group8.5:296051-297173	990	68.3605	18.9885	117.732	OK	79.7774	21.0078	138.547	OK
GB41132-RA	Group8.5:256947-257999	747	21.6086	1.20348	42.0137	OK	19.4984	1.08313	37.9137	OK
GB41133-RA	Group8.5:242015-243328	1012	14.4982	0.855851	28.1406	OK	16.2414	0.603752	31.879	OK
GB41134-RA	Group8.5:237810-241635	3012	32.0274	10.0002	54.0546	OK	24.8439	7.41997	42.2678	OK
GB41135-RA	Group8.5:225458-227651	1107	45.8154	11.4936	80.1372	OK	40.4638	8.39338	72.5343	OK
GB41136-RA	Group8.5:215815-220933	4233	6.48594	1.24922	11.7227	OK	7.9708	1.75487	14.1867	OK
GB41137-RA	Group8.5:207560-210973	1263	12.9923	0	30.9462	OK	13.2954	0	31.7363	OK
GB41138-RA	Group8.5:157127-171621	3152	12.9647	2.64448	23.2849	OK	12.5704	2.64344	22.4973	OK
GB41139-RA	Group8.5:143700-145097	994	204.58	63.8505	345.309	OK	216.433	66.9489	365.917	OK
GB41140-RA	Group8.5:136331-143509	1976	19.9187	0	42.6986	OK	28.7055	0	60.5132	OK
GB41141-RA	Group8.5:132568-136205	2793	15.662	3.89333	27.4307	OK	17.8086	4.67788	30.9393	OK
GB41142-RA	Group8.5:130336-132455	1677	20.6879	4.41359	36.9622	OK	18.8304	3.78076	33.88	OK
GB41143-RA	Group8.5:127912-129850	1197	263.502	73.0209	453.984	OK	309.016	80.3572	537.676	OK
GB41145-RA	Group8.5:108992-109320	225	27.4877	0	58.8407	OK	31.7737	0	67.7833	OK
GB41146-RA	Group8.5:105398-107775	1569	55.0816	16.712	93.4512	OK	62.783	19.4766	106.089	OK
GB41147-RA	Group8.5:86099-90595	2910	162.48	34.0762	290.884	OK	136.645	28.1928	245.097	OK
GB41148-RA	Group8.5:80934-85886	1233	46.6634	0	98.3625	OK	57.3198	0	121.258	OK
GB41149-RA	Group8.5:73466-79050	3364	3.23052	0.161283	6.29976	OK	5.00821	0.592312	9.42411	OK
GB41150-RA	Group8.5:62841-70722	1045	1610.21	0	3931.69	OK	1862.55	0	4374.32	OK
GB41151-RA	Group8.5:62841-70722	2547	47.8026	0	245.605	OK	60.2057	0	314.672	OK
GB41152-RA	Group8.5:57859-59772	1309	101.673	32.3161	171.03	OK	116.524	37.0566	195.992	OK
GB41153-RA	Group8.5:53856-55377	1226	6.93567	0	14.8654	OK	5.17211	0	10.8734	OK
GB41154-RA	Group8.5:48540-50927	1569	90.7456	28.8784	152.613	OK	84.7445	26.9571	142.532	OK
GB41155-RA	Group8.5:45921-46561	371	46.44	0.172359	92.7077	OK	69.5554	3.99496	135.116	OK
GB41156-RA	Group8.5:1137-26129	8518	8.15735	2.42049	13.8942	OK	5.05755	1.278	8.83711	OK
GB41157-RA	Group8.5:44200-45826	1334	58.5611	17.2739	99.8483	OK	90.7478	28.7042	152.791	OK
GB41158-RA	Group8.5:51175-53841	1660	94.9585	30.1052	159.812	OK	90.0054	28.6077	151.403	OK
GB41159-RA	Group8.5:56171-57736	1216	155.894	48.8148	262.972	OK	153.459	48.023	258.895	OK
GB41160-RA	Group8.5:62841-70722	3085	0.49427	0	18.6328	OK	0.448312	0	20.2506	OK
GB41161-RA	Group8.5:62841-70722	653	34.2229	0	416.539	OK	42.1889	0	528.785	OK
GB41162-RA	Group8.5:70794-73439	1680	5.35978	0.0632033	10.6564	OK	8.61012	0.375208	16.845	OK
GB41163-RA	Group8.5:79221-80583	1027	19.2786	2.28769	36.2694	OK	41.0259	9.08256	72.9692	OK
GB41164-RA	Group8.5:80934-85886	2378	36.2235	4.59256	67.8544	OK	36.6549	3.62841	69.6813	OK
GB41165-RA	Group8.5:91880-95520	2660	3.42469	0.0709701	6.77841	OK	5.30435	0.199114	10.4096	OK
GB41166-RA	Group8.5:95798-98792	234	5.31216	0	12.6235	OK	10.7072	0	25.6869	OK
GB41167-RA	Group8.5:114882-117818	1993	15.7637	3.20041	28.327	OK	14.4615	2.76524	26.1577	OK
GB41168-RA	Group8.5:123688-126177	1269	194.987	57.8899	332.083	OK	119.448	37.9974	200.899	OK
GB41169-RA	Group8.5:136331-143509	2893	23.4914	2.79842	44.1843	OK	27.3221	3.08942	51.5547	OK
GB41170-RA	Group8.5:183867-184038	171	0	0	0	OK	0	0	0	OK
GB41171-RA	Group8.5:207560-210973	1504	17.2631	0.494105	34.032	OK	17.0984	0.392832	33.804	OK
GB41172-RA	Group8.5:211426-214562	1814	31.2353	8.47974	53.9909	OK	16.2674	3.13822	29.3965	OK
GB41173-RA	Group8.5:221384-223985	1749	3.58838	0	7.56828	OK	3.83414	0	8.12689	OK
GB41174-RA	Group8.5:229073-237350	5100	99.9782	19.11	180.846	OK	51.4844	14.0415	88.9272	OK
GB41175-RA	Group8.5:243839-256568	1265	23.1798	4.26765	42.0919	OK	25.7967	5.13277	46.4606	OK
GB41176-RA	Group8.5:259507-261334	1359	56.4661	16.5957	96.3365	OK	65.9009	20.0421	111.76	OK
GB41177-RA	Group8.5:263836-274445	5142	8.16165	2.02314	14.3001	OK	6.42763	1.40539	11.4499	OK
GB41178-RA	Group8.5:283997-288341	3290	0.715739	0	1.50917	OK	2.44919	0.0128985	4.88547	OK
GB41179-RA	Group8.5:289795-293283	2558	21.6805	5.86108	37.4999	OK	11.0447	2.11945	19.9699	OK
GB41180-RA	Group8.5:293712-295651	1338	2.07054	0	4.35897	OK	2.05294	0	4.32288	OK
GB41181-RA	Group8.5:297299-308418	2164	53.934	0.454193	107.414	OK	55.1584	5.53516	104.782	OK
GB41182-RA	Group8.5:357629-363048	2723	5.80626	0.615427	10.9971	OK	18.9618	5.05013	32.8735	OK
GB41183-RA	Group8.5:405751-406762	507	156.022	41.3893	270.655	OK	235.727	70.7703	400.684	OK
GB41184-RA	Group8.5:414152-426708	1461	0.830752	0	4.37429	OK	1.37636	0	5.75901	OK
GB41185-RA	GroupUn2875:708-804	96	0	0	0	OK	0	0	0	OK
GB41186-RA	Group15.22:57-631	524	0.0593309	0	0.168077	OK	0.149484	0	0.380169	OK
GB41187-RA	GroupUn4195:143-954	559	0.659606	0	1.58249	OK	0.60636	0	1.45782	OK
GB41188-RA	Group15.3:272454-281799	2471	15.0642	0	32.6604	OK	20.7742	0.519135	41.0292	OK
GB41189-RA	Group15.3:268267-271875	2709	19.9921	5.41928	34.5649	OK	21.3116	5.90701	36.7162	OK
GB41191-RA	Group15.3:260210-261808	783	5.39965	0	11.2725	OK	14.885	0.362036	29.4079	OK
GB41192-RA	Group15.3:256074-256931	503	21.9491	0	46.7129	OK	20.7177	0	44.0058	OK
GB41193-RA	Group15.3:116683-181530	3222	24.7262	7.49091	41.9614	OK	21.6702	6.37346	36.9669	OK
GB41195-RA	Group15.3:80023-83798	2187	3.16282	0	6.7384	OK	1.25441	0	2.63677	OK
GB41196-RA	Group15.3:84645-116402	18224	17.927	4.55145	31.3026	OK	17.1499	4.44536	29.8545	OK
GB41197-RA	Group15.3:209955-216501	1638	0.0441341	0	0.1091	OK	0.0389185	0	0.096687	OK
GB41198-RA	Group15.3:257931-259700	1102	112.466	35.5333	189.4	OK	146.847	46.6638	247.029	OK
GB41199-RA	Group15.3:272454-281799	894	56.8488	1.94495	111.753	OK	69.7318	2.46744	136.996	OK
GB41201-RA	Group3.16:860536-878542	414	0.30132	0	4.15682	OK	4.85873	0	60.989	OK
GB41202-RA	Group3.16:853543-855991	1561	1.3152	0	2.78722	OK	2.42061	0	5.047	OK
GB41203-RA	Group3.16:823562-829653	2268	35.3514	10.6612	60.0416	OK	840.504	0	1946.95	OK
GB41204-RA	Group3.16:820746-821656	834	15.5506	0.678363	30.4229	OK	15.6542	0.69875	30.6097	OK
GB41205-RA	Group3.16:817711-820480	1518	13.8907	1.94749	25.8338	OK	16.3156	2.32342	30.3077	OK
GB41206-RA	Group3.16:812051-816926	2056	8.05116	0	29.8745	OK	11.2359	0	36.785	OK
GB41207-RA	Group3.16:812051-816926	1388	148.005	28.2487	267.762	OK	128.452	12.3318	244.573	OK
GB41208-RA	Group3.16:805295-808237	2110	37.2558	11.1708	63.3409	OK	37.9772	11.434	64.5205	OK
GB41209-RA	Group3.16:797428-797726	246	7.358	0	17.412	OK	4.70592	0	11.3095	OK
GB41210-RA	Group3.16:792686-793686	692	7.76824	0	16.1526	OK	11.5505	0	24.4089	OK
GB41211-RA	Group3.16:783711-787702	2426	70.8278	22.1852	119.47	OK	54.2198	17.2559	91.1836	OK
GB41212-RA	Group3.16:774408-782260	1923	8.47158	0	24.7377	OK	7.48575	0	18.1873	OK
GB41213-RA	Group3.16:754015-760035	2427	23.1602	0	49.1645	OK	24.302	0.815606	47.7884	OK
GB41214-RA	Group3.16:586955-600950	1566	1.29179	0	2.73849	OK	2.83904	0	5.88096	OK
GB41215-RA	Group3.16:542829-552253	6787	4.14265	0.822208	7.4631	OK	3.52314	0.46686	6.57942	OK
GB41217-RA	Group3.16:532522-533103	273	101.46	0.651794	202.269	OK	34.3197	0	72.0272	OK
GB41218-RA	Group3.16:531417-531861	87	6.69938	0	27.9674	OK	0	0	0	OK
GB41219-RA	Group3.16:527884-529673	141	14.092	0	33.6922	OK	5.22128	0	13.5431	OK
GB41220-RA	Group3.16:516266-527766	1221	23.4047	3.01497	43.7945	OK	24.02	4.3994	43.6406	OK
GB41221-RA	Group3.16:438484-438990	123	0	0	0	OK	1.80401	0	6.35019	OK
GB41222-RA	Group3.16:433259-437790	1765	2.75695	0	5.74826	OK	2.8755	0	6.01426	OK
GB41223-RA	Group3.16:408506-427590	875	6.64944	0	43.9408	OK	9.42222	0	59.6624	OK
GB41224-RA	Group3.16:406850-408494	922	19.7179	0.544595	38.8912	OK	16.8447	1.0032	32.6863	OK
GB41225-RA	Group3.16:354454-366797	5731	1.76686	0	7.71061	OK	7.42174	0	20.481	OK
GB41226-RA	Group3.16:347689-353767	2994	0.285819	0	0.618682	OK	2.82619	0.0319853	5.62039	OK
GB41227-RA	Group3.16:342866-347401	2903	28.3966	8.64738	48.1458	OK	143.929	31.2136	256.645	OK
GB41228-RA	Group3.16:322887-323883	678	0.133517	0	0.330056	OK	0.0336396	0	0.100659	OK
GB41230-RA	Group3.16:24996-73827	1323	21.6503	2.75247	40.5481	OK	10.7728	0.614456	20.9311	OK
GB41231-RA	Group3.16:14360-18190	2195	146.409	38.9253	253.892	OK	103.998	30.8983	177.098	OK
GB41232-RA	Group3.16:9094-13888	2461	14.4551	2.61247	26.2978	OK	11.7737	1.96371	21.5837	OK
GB41233-RA	Group3.16:2762-7846	3069	16.4197	4.25055	28.5888	OK	35.5811	11.2497	59.9125	OK
GB41234-RA	Group3.16:549-2148	802	43.3487	8.30087	78.3966	OK	65.7009	16.0929	115.309	OK
GB41235-RA	Group3.16:9094-13888	1179	1.05155	0	5.71366	OK	2.98465	0	10.4995	OK
GB41236-RA	Group3.16:220671-221550	879	0.0562556	0	0.145551	OK	0.0944907	0	0.232506	OK
GB41237-RA	Group3.16:336757-337235	240	0.48965	0	1.35862	OK	0.154209	0	0.542823	OK
GB41238-RA	Group3.16:337448-339627	320	0.696263	0	1.673	OK	0.269882	0	0.719736	OK
GB41239-RA	Group3.16:354454-366797	4606	47.9007	11.6888	84.1126	OK	40.2225	7.87435	72.5707	OK
GB41240-RA	Group3.16:384672-401670	756	4.11597	0	8.67248	OK	19.4982	1.13269	37.8638	OK
GB41241-RA	Group3.16:403321-406178	2131	5.64242	0.336648	10.9482	OK	16.2103	3.5108	28.9098	OK
GB41242-RA	Group3.16:408506-427590	3196	63.1341	8.35102	117.917	OK	78.001	9.54543	146.456	OK
GB41243-RA	Group3.16:408506-427590	2856	27.7878	0	66.1337	OK	31.386	0	92.9673	OK
GB41244-RA	Group3.16:428399-432418	2998	17.3239	4.63725	30.0106	OK	14.3333	3.54254	25.124	OK
GB41246-RA	Group3.16:448129-472417	1944	35.336	9.44508	61.2269	OK	25.3845	6.5518	44.2172	OK
GB41247-RA	Group3.16:475901-477699	603	43.016	5.62649	80.4054	OK	44.8381	6.1497	83.5264	OK
GB41248-RA	Group3.16:478686-480006	84	0	0	0	OK	0	0	0	OK
GB41249-RA	Group3.16:480134-481097	963	19.4616	0.561811	38.3614	OK	16.6491	0.777606	32.5206	OK
GB41250-RA	Group3.16:495077-510469	3740	64.1012	16.7584	111.444	OK	44.4568	13.9271	74.9865	OK
GB41251-RA	Group3.16:510755-511654	684	21.2539	1.05909	41.4488	OK	42.6035	6.37725	78.8298	OK
GB41252-RA	Group3.16:512767-515331	1724	23.3376	5.12038	41.5547	OK	24.5739	5.11778	44.0299	OK
GB41254-RA	Group3.16:705410-705848	387	0.0345518	0	0.144241	OK	0	0	0	OK
GB41255-RA	Group3.16:705929-706067	138	0	0	0	OK	0	0	0	OK
GB41257-RA	Group3.16:750111-753400	1992	44.4682	13.6317	75.3047	OK	40.2427	12.1008	68.3847	OK
GB41258-RA	Group3.16:754015-760035	1118	77.5935	8.09761	147.089	OK	59.359	2.11453	116.604	OK
GB41259-RA	Group3.16:761567-763501	1275	26.8871	5.53416	48.24	OK	41.665	10.712	72.6181	OK
GB41260-RA	Group3.16:763998-768813	939	25.5045	3.67909	47.3299	OK	26.0115	3.8296	48.1934	OK
GB41261-RA	Group3.16:769782-772670	759	36.0795	5.56263	66.5963	OK	55.363	11.8714	98.8546	OK
GB41262-RA	Group3.16:774408-782260	2058	26.7969	5.24633	48.3474	OK	19.6394	2.21827	37.0606	OK
GB41263-RA	Group3.16:788100-791320	2191	16.9162	3.75837	30.074	OK	11.2951	1.54637	21.0438	OK
GB41264-RA	Group3.16:794426-796350	669	82.8312	16.8115	148.851	OK	39.64	5.61694	73.6631	OK
GB41265-RA	Group3.16:801956-805188	1893	76.5343	24.3365	128.732	OK	37.3477	9.80272	64.8928	OK
GB41266-RA	Group3.16:808706-811722	2059	41.32	12.583	70.0569	OK	37.1947	11.0809	63.3085	OK
GB41267-RA	Group3.16:812051-816926	1090	32.6297	0	96.1483	OK	48.475	0	135.211	OK
GB41268-RA	Group3.16:841608-842322	291	0.137735	0	0.446921	OK	0.0867556	0	0.305384	OK
GB41269-RA	Group3.16:860536-878542	915	0.0979134	0	1.29246	OK	0.504599	0	10.3361	OK
GB41270-RA	Group3.16:860536-878542	2375	5.54175	0.0386778	11.0448	OK	119.518	28.3512	210.685	OK
GB41271-RA	GroupUn2838:963-1193	156	0	0	0	OK	0	0	0	OK
GB41272-RA	GroupUn2688:1005-1086	81	0	0	0	OK	0	0	0	OK
GB41273-RA	GroupUn4039:536-1175	639	0	0	0	OK	0	0	0	OK
GB41274-RA	GroupUn3485:108-192	84	0	0	0	OK	0	0	0	OK
GB41275-RA	GroupUn2393:568-1534	474	73.3412	11.1855	135.497	OK	44.3208	2.46282	86.1787	OK
GB41276-RA	GroupUn2393:1915-6032	2823	0.381809	0	0.820262	OK	0.225271	0	0.539807	OK
GB41277-RA	GroupUn1449:26-1011	597	0	0	0	OK	0	0	0	OK
GB41278-RA	GroupUn1384:1142-3040	1148	2.0582	0	4.35331	OK	2.20431	0	4.65473	OK
GB41279-RA	GroupUn2005:209-1077	775	14.5749	0.279363	28.8705	OK	2.34571	0	5.00641	OK
GB41280-RA	Group5.18:698104-749565	3458	37.2516	0	85.5814	OK	53.913	0	115.562	OK
GB41281-RA	Group5.18:665298-668827	912	19.317	0.667291	37.9668	OK	24.2108	3.16191	45.2596	OK
GB41282-RA	Group5.18:644521-654150	3147	55.4888	17.2923	93.6852	OK	71.6113	21.1823	122.04	OK
GB41283-RA	Group5.18:640672-641407	507	45.2193	1.40728	89.0313	OK	99.1427	20.9648	177.321	OK
GB41284-RA	Group5.18:637662-638752	333	70.9361	2.47882	139.393	OK	86.55	4.91285	168.187	OK
GB41285-RA	Group5.18:636294-637198	627	49.7617	7.31027	92.2132	OK	44.1789	6.35221	82.0056	OK
GB41286-RA	Group5.18:633811-634507	93	0	0	0	OK	0	0	0	OK
GB41287-RA	Group5.18:621502-633703	7446	24.1418	7.0385	41.2451	OK	21.6252	4.22125	39.0291	OK
GB41288-RA	Group5.18:614456-619045	3852	11.5266	2.91267	20.1405	OK	12.1384	3.13626	21.1405	OK
GB41289-RA	Group5.18:600525-613426	3619	5.10015	0	14.1399	OK	15.3946	0	32.3451	OK
GB41290-RA	Group5.18:591081-599350	7986	6.36384	1.71803	11.0096	OK	11.3578	3.53846	19.1771	OK
GB41291-RA	Group5.18:551828-557227	2656	27.1299	0	57.0038	OK	28.9777	0	60.7496	OK
GB41292-RA	Group5.18:547963-551221	1873	16.8819	3.4254	30.3385	OK	21.5536	4.64518	38.4621	OK
GB41293-RA	Group5.18:542469-546936	3046	55.0245	13.1706	96.8784	OK	42.0183	8.1801	75.8566	OK
GB41294-RA	Group5.18:521853-525551	2881	16.3387	2.14293	30.5345	OK	26.6613	4.82394	48.4986	OK
GB41295-RA	Group5.18:518138-520458	591	57.0562	7.94118	106.171	OK	50.3691	7.5629	93.1754	OK
GB41296-RA	Group5.18:508227-514464	2471	1.52987	0	3.18232	OK	1.84284	0	3.8319	OK
GB41297-RA	Group5.18:497182-506593	3799	0.434834	0	0.924277	OK	1.10222	0	2.28925	OK
GB41300-RA	Group5.18:184127-186276	1810	18.8367	4.00058	33.6729	OK	21.024	4.65442	37.3936	OK
GB41301-RA	Group5.18:176108-179226	1702	131.376	39.5044	223.248	OK	131.619	39.5609	223.678	OK
GB41302-RA	Group5.18:153170-155540	1654	11.0471	1.32721	20.7669	OK	10.8044	1.26084	20.348	OK
GB41303-RA	Group5.18:147521-149075	684	44.3669	6.19389	82.5399	OK	56.1569	11.0564	101.257	OK
GB41304-RA	Group5.18:128289-141011	5089	15.5805	0	33.491	OK	14.6252	0	31.3014	OK
GB41305-RA	Group5.18:111938-127831	3659	30.7797	0	124.074	OK	31.2657	0	84.657	OK
GB41306-RA	Group5.18:111938-127831	1131	2.25297	0	50.9812	OK	2.40815	0	31.0143	OK
GB41307-RA	Group5.18:109848-110427	93	0	0	0	OK	0	0	0	OK
GB41308-RA	Group5.18:107356-108487	1131	41.2703	8.52226	74.0183	OK	180.878	56.1363	305.619	OK
GB41309-RA	Group5.18:104068-104647	93	0	0	0	OK	0	0	0	OK
GB41310-RA	Group5.18:100985-102708	1167	46.7135	12.1488	81.2782	OK	191.519	58.3973	324.64	OK
GB41311-RA	Group5.18:95349-95631	282	270.348	36.2165	504.479	OK	867.957	261.816	1474.1	OK
GB41312-RA	Group5.18:87019-91701	3526	19.4305	3.61437	35.2466	OK	25.2479	4.83437	45.6614	OK
GB41313-RA	Group5.18:82465-86368	1704	42.015	11.0061	73.0239	OK	67.4919	21.3277	113.656	OK
GB41314-RA	Group5.18:72003-82428	2654	4.68335	0	9.40738	OK	4.53308	0.0106197	9.05555	OK
GB41315-RA	Group5.18:69641-70812	782	2.28842	0	4.88266	OK	5.2829	0	11.0373	OK
GB41316-RA	Group5.18:66009-68486	1438	0.369266	0	0.888092	OK	6.28643	0.00664229	12.5662	OK
GB41317-RA	Group5.18:62479-63979	783	0.0765133	0	0.196718	OK	0.826179	0	1.98744	OK
GB41318-RA	Group5.18:58960-59104	144	0.763485	0	3.18727	OK	0.9618	0	3.38558	OK
GB41319-RA	Group5.18:44940-56713	224	0	0	0	OK	0	0	0	OK
GB41320-RA	Group5.18:38071-39157	1086	0.0358775	0	0.0961464	OK	0.144629	0	0.342001	OK
GB41321-RA	Group5.18:24184-33478	246	0	0	0.0577523	OK	0	0	0.0577523	OK
GB41322-RA	Group5.18:21053-22439	102	6.35444	0	20.6189	OK	8.005	0	23.9531	OK
GB41324-RA	Group5.18:18228-18617	303	3.2092	0	7.72334	OK	8.24107	0	17.7912	OK
GB41325-RA	Group5.18:24184-33478	3870	6.05609	1.02598	11.0862	OK	4.94329	0.680594	9.20599	OK
GB41326-RA	Group5.18:41686-43713	1245	0.0547159	0	0.1366	OK	0.505474	0	1.21241	OK
GB41328-RA	Group5.18:65180-65384	204	4.21381	0	10.1144	OK	7.96251	0	19.0995	OK
GB41329-RA	Group5.18:72003-82428	126	22.0667	0	235.117	OK	9.81126	0	150.1	OK
GB41330-RA	Group5.18:87019-91701	231	406.498	0	1189.55	OK	579.608	0	1386.94	OK
GB41331-RA	Group5.18:98330-100236	1058	1.74894	0	3.72382	OK	8.37412	0	17.9346	OK
GB41332-RA	Group5.18:111938-127831	3754	251.651	0	540.825	OK	105.263	0.231847	210.294	OK
GB41333-RA	Group5.18:128289-141011	4158	25.8436	0.204398	51.4829	OK	21.6418	0	46.3914	OK
GB41334-RA	Group5.18:128289-141011	735	30.2134	0	105.861	OK	31.1247	0	104.911	OK
GB41335-RA	Group5.18:128289-141011	945	13.2554	0	55.6715	OK	23.5952	0	77.98	OK
GB41336-RA	Group5.18:141614-144726	1829	6.53135	0.36526	12.6974	OK	5.49015	0.161774	10.8185	OK
GB41337-RA	Group5.18:150334-152987	1989	1.09913	0	2.32423	OK	1.33102	0	2.80126	OK
GB41338-RA	Group5.18:157754-165583	2312	1.60323	0	3.33841	OK	0.937971	0	1.98308	OK
GB41339-RA	Group5.18:168160-171284	1617	1.35266	0	2.87088	OK	24.5614	5.37701	43.7458	OK
GB41340-RA	Group5.18:172027-175956	2501	3.76094	0.092789	7.42909	OK	3.90481	0.114874	7.69475	OK
GB41341-RA	Group5.18:179844-182829	2460	31.605	9.48483	53.7251	OK	32.3363	9.75148	54.9211	OK
GB41342-RA	Group5.18:192772-196402	2312	9.11497	1.34883	16.8811	OK	6.81164	0.187056	13.4362	OK
GB41343-RA	Group5.18:197299-228743	1182	64.2716	16.9796	111.564	OK	56.6322	15.4737	97.7907	OK
GB41344-RA	Group5.18:282240-283976	402	82.914	10.2818	155.546	OK	82.8764	10.2713	155.482	OK
GB41345-RA	Group5.18:294636-304198	5900	55.6898	14.2624	97.1172	OK	40.4518	10.6656	70.238	OK
GB41346-RA	Group5.18:305575-311936	3729	41.5622	13.1197	70.0047	OK	39.8797	12.6297	67.1297	OK
GB41347-RA	Group5.18:313365-325414	3926	24.0316	7.49849	40.5648	OK	17.6206	5.18607	30.0552	OK
GB41348-RA	Group5.18:325583-326290	183	6.81785	0	16.3509	OK	5.85599	0	13.9635	OK
GB41352-RA	Group5.18:376134-424788	1758	14.6125	1.98403	27.241	OK	8.46526	0.299116	16.6314	OK
GB41353-RA	Group5.18:430489-431868	288	1.27578	0	3.066	OK	0.803581	0	1.96188	OK
GB41354-RA	Group5.18:432056-433257	288	0.63789	0	1.59251	OK	0.625008	0	1.55273	OK
GB41355-RA	Group5.18:434913-436800	441	0.267027	0	0.660094	OK	1.21099	0	2.89999	OK
GB41356-RA	Group5.18:451018-471497	2607	14.633	3.16987	26.0961	OK	9.46247	1.29929	17.6256	OK
GB41358-RA	Group5.18:482537-484558	1386	3030.02	0	8145.57	OK	2605.53	0	7495.06	OK
GB41359-RA	Group5.18:485975-486807	577	171.196	44.8105	297.582	OK	271.536	85.8098	457.263	OK
GB41360-RA	Group5.18:487478-493441	1817	5.08111	0.0859897	10.0762	OK	4.82417	0.0379241	9.61042	OK
GB41361-RA	Group5.18:495601-496720	467	0	0	0	OK	2.45538	0	5.93798	OK
GB41362-RA	Group5.18:521853-525551	1215	22.5045	0	54.0511	OK	30.7158	0	72.0084	OK
GB41363-RA	Group5.18:525803-527839	1485	160.987	47.8775	274.097	OK	132.711	41.0922	224.329	OK
GB41364-RA	Group5.18:528403-529667	795	61.5634	13.1987	109.928	OK	52.8676	11.4517	94.2834	OK
GB41365-RA	Group5.18:530326-531145	210	75.2949	0	158.249	OK	138.077	0	289.77	OK
GB41366-RA	Group5.18:531214-541441	8622	20.8827	6.42723	35.3382	OK	30.7622	8.4085	53.1159	OK
GB41367-RA	Group5.18:542469-546936	2867	5.77748	0	19.1151	OK	16.5263	0	38.4495	OK
GB41368-RA	Group5.18:551828-557227	3489	31.2994	3.57714	59.0217	OK	32.527	3.44477	61.6092	OK
GB41369-RA	Group5.18:560503-565179	957	0.294166	0	0.704188	OK	0.910557	0	2.19788	OK
GB41371-RA	Group5.18:569301-573299	291	265.552	48.5997	482.505	OK	146.183	4.42319	287.943	OK
GB41372-RA	Group5.18:578109-586970	2709	173.039	36.6941	309.384	OK	173.3	36.7066	309.894	OK
GB41373-RA	Group5.18:600525-613426	5183	15.9397	3.87837	28.0011	OK	15.7342	1.85964	29.6087	OK
GB41374-RA	Group5.18:621502-633703	525	22.4558	0	100.804	OK	152.644	0	372.267	OK
GB41376-RA	Group5.18:683941-689340	2179	9.03662	1.23604	16.8372	OK	23.2845	6.10991	40.459	OK
GB41377-RA	Group5.18:698104-749565	135	0	0	0.105238	OK	1.23965	0	191.392	OK
GB41378-RA	Group5.18:698104-749565	3760	65.7144	0	131.672	OK	44.4265	0	93.8241	OK
GB41379-RA	GroupUn3976:46-688	642	0	0	0	OK	0	0	0	OK
GB41380-RA	GroupUn3976:833-1376	543	0	0	0	OK	0	0	0	OK
GB41381-RA	GroupUn4630:66-234	168	0	0	0	OK	0	0	0	OK
GB41382-RA	GroupUn261:892-991	99	0	0	0	OK	0	0	0	OK
GB41383-RA	GroupUn2444:189-889	536	0	0	0	OK	0	0	0	OK
GB41384-RA	Group9.4:450833-451719	189	11.8633	0	28.4398	OK	5.56086	0	13.1496	OK
GB41385-RA	Group9.4:435781-442385	378	361.007	95.7092	626.304	OK	284.488	76.8318	492.144	OK
GB41386-RA	Group9.4:432174-435039	1455	168.915	49.9304	287.9	OK	141.055	43.3827	238.728	OK
GB41387-RA	Group9.4:429315-430429	314	95.7824	5.59332	185.971	OK	84.3358	3.27765	165.394	OK
GB41388-RA	Group9.4:419596-428196	765	69.6387	17.0114	122.266	OK	65.9979	13.8829	118.113	OK
GB41389-RA	Group9.4:416971-418297	779	27.6043	3.27737	51.9313	OK	25.8313	2.80012	48.8625	OK
GB41390-RA	Group9.4:405026-410251	1279	6.35235	0	13.5311	OK	12.9566	0.437882	25.4753	OK
GB41391-RA	Group9.4:396501-400461	1596	8.11108	0.450486	15.7717	OK	9.817	0.318454	19.3155	OK
GB41392-RA	Group9.4:390962-396405	1137	291.932	79.1967	504.667	OK	214.092	64.1575	364.026	OK
GB41393-RA	Group9.4:388790-390961	162	1505.52	227.219	2783.83	OK	1386.29	191.917	2580.67	OK
GB41394-RA	Group9.4:347182-362975	192	31.8175	0	68.8904	OK	16.7556	0	39.8996	OK
GB41395-RA	Group9.4:344069-345178	324	0.0519115	0	0.216711	OK	0.130791	0	0.391362	OK
GB41396-RA	Group9.4:331862-332030	168	0	0	0	OK	0	0	0	OK
GB41397-RA	Group9.4:307609-314682	2769	7.24672	1.03605	13.4574	OK	3.76725	0.156423	7.37807	OK
GB41398-RA	Group9.4:289910-292900	2635	9.4373	1.29871	17.5759	OK	10.6719	2.04473	19.299	OK
GB41399-RA	Group9.4:255515-259094	990	0.55558	0	1.33061	OK	0.791181	0	1.90218	OK
GB41400-RA	Group9.4:233096-233777	514	14.4946	0	30.3283	OK	21.1656	0	45.1929	OK
GB41401-RA	Group9.4:203337-232052	2772	113.099	30.1148	196.082	OK	59.7709	18.5878	100.954	OK
GB41402-RA	Group9.4:22705-190342	135	0	0	0.105238	OK	0	0	0.105238	OK
GB41403-RA	Group9.4:22705-190342	1146	8.77432	0	17.6005	OK	4.34182	0	9.13687	OK
GB41404-RA	Group9.4:8400-8574	174	0.372622	0	1.55556	OK	0.93882	0	2.8092	OK
GB41405-RA	Group9.4:22705-190342	333	4.56087	0	21.6619	OK	2.75053	0	13.0073	OK
GB41406-RA	Group9.4:237359-252365	2582	2.30212	0	4.83905	OK	3.11467	0.00750315	6.22184	OK
GB41407-RA	Group9.4:264334-269187	1417	0.224352	0	0.537837	OK	0.1446	0	0.345447	OK
GB41408-RA	Group9.4:272391-277614	1244	0.772844	0	1.67153	OK	0.958258	0	2.05892	OK
GB41409-RA	Group9.4:279420-284622	1653	13.2997	1.97402	24.6254	OK	6.10748	0.172599	12.0424	OK
GB41410-RA	Group9.4:285589-288703	1063	30.3546	5.83724	54.872	OK	8.75232	0.0395394	17.4651	OK
GB41411-RA	Group9.4:374752-380978	1041	1.96593	0	4.17393	OK	0.666771	0	1.59815	OK
GB41412-RA	Group9.4:401370-404405	369	74.9285	4.33537	145.522	OK	105.672	14.1143	197.229	OK
GB41413-RA	Group9.4:410296-416193	1518	113.432	35.7487	191.116	OK	256.322	63.7345	448.91	OK
GB41414-RA	Group6.20:1934080-1986030	3016	54.8598	16.3494	93.3702	OK	36.8556	10.7824	62.9288	OK
GB41415-RA	Group6.20:1783689-1841849	608	0.783252	0	7.92415	OK	0.888031	0	6.30445	OK
GB41416-RA	Group6.20:1522742-1523931	416	0.298484	0	0.737857	OK	0.902437	0	2.16364	OK
GB41417-RA	Group6.20:1406658-1422077	4458	38.4195	11.3648	65.4742	OK	45.9512	13.6402	78.2623	OK
GB41418-RA	Group6.20:1400287-1406200	3759	14.1015	2.45227	25.7508	OK	8.22844	0.810083	15.6468	OK
GB41419-RA	Group6.20:1398070-1399953	1281	6.73427	0	13.4721	OK	9.12013	0.401446	17.8388	OK
GB41420-RA	Group6.20:1332896-1335247	189	0.551783	0	1.79042	OK	0	0	0	OK
GB41421-RA	Group6.20:1311212-1311383	171	0.397352	0	1.6588	OK	1.50169	0	4.17762	OK
GB41422-RA	Group6.20:1269888-1275855	1938	20.1326	0	42.1217	OK	16.8191	0	39.6612	OK
GB41423-RA	Group6.20:1264457-1269203	3720	62.8224	16.3485	109.296	OK	45.5124	14.2244	76.8004	OK
GB41424-RA	Group6.20:1258268-1264049	2094	46.532	14.4872	78.5769	OK	36.4342	10.8494	62.019	OK
GB41425-RA	Group6.20:1252429-1257707	3616	34.0167	10.8214	57.212	OK	26.3742	8.23569	44.5127	OK
GB41426-RA	Group6.20:1248784-1251703	111	63.7579	0	153.442	OK	69.2405	0	166.398	OK
GB41427-RA	Group6.20:1237929-1248536	1470	143.278	43.8336	242.723	OK	213.727	58.5116	368.942	OK
GB41428-RA	Group6.20:1233384-1234915	682	2.13164	0	4.57727	OK	0.333581	0	0.80211	OK
GB41429-RA	Group6.20:1070276-1118810	180	0	0	0.0789282	OK	5.3894	0	123.622	OK
GB41430-RA	Group6.20:1070276-1118810	6629	19.6771	3.75224	35.602	OK	11.5019	2.05218	20.9516	OK
GB41431-RA	Group6.20:1033165-1066043	336	0.332341	0	7.5087	OK	0.119619	0	2.84307	OK
GB41432-RA	Group6.20:1033165-1066043	135	0	0	0.105238	OK	0	0	0.105238	OK
GB41433-RA	Group6.20:1012952-1016053	138	0.902075	0	3.76583	OK	0	0	0	OK
GB41434-RA	Group6.20:1011719-1012841	114	3.92688	0	12.7419	OK	9.89376	0	26.3852	OK
GB41435-RA	Group6.20:1011205-1011610	405	12.087	0	25.4578	OK	7.85124	0	16.6847	OK
GB41436-RA	Group6.20:1001004-1010444	189	0	0	0.0751697	OK	0	0	0.0751697	OK
GB41437-RA	Group6.20:1001004-1010444	111	0	0	0.127992	OK	0	0	0.127992	OK
GB41438-RA	Group6.20:981619-982678	378	2.76021	0	6.60641	OK	1.46407	0	3.47882	OK
GB41439-RA	Group6.20:969093-975736	2288	63.334	7.00663	119.661	OK	27.8128	0	56.03	OK
GB41440-RA	Group6.20:934556-968346	150	0.651855	0	2.72125	OK	0.821174	0	2.89057	OK
GB41441-RA	Group6.20:894915-909627	7220	32.7395	9.46029	56.0186	OK	28.6286	8.56812	48.6891	OK
GB41442-RA	Group6.20:893333-894595	943	189.812	60.1215	319.502	OK	165.355	52.6258	278.083	OK
GB41443-RA	Group6.20:879019-886367	1180	128.729	40.9589	216.499	OK	114.697	36.4512	192.944	OK
GB41444-RA	Group6.20:842241-850692	3004	24.9741	6.24446	43.7037	OK	25.7378	6.26428	45.2113	OK
GB41445-RA	Group6.20:834412-837555	2662	15.7346	3.23186	28.2373	OK	10.6974	2.06953	19.3252	OK
GB41446-RA	Group6.20:827089-834053	1091	213.909	41.3335	386.484	OK	209.834	20.2674	399.4	OK
GB41447-RA	Group6.20:814657-826066	2951	15.5007	3.93859	27.0629	OK	23.0592	6.06184	40.0566	OK
GB41448-RA	Group6.20:785327-804788	3314	68.0627	0	160.636	OK	56.5477	0	120.519	OK
GB41449-RA	Group6.20:785327-804788	4590	57.0622	0	122.156	OK	38.4351	0	82.8456	OK
GB41450-RA	Group6.20:774287-781807	3074	29.2208	9.03584	49.4057	OK	22.9627	6.76649	39.1589	OK
GB41451-RA	Group6.20:769809-774013	4012	5.27516	0.815795	9.73452	OK	7.88903	1.66822	14.1098	OK
GB41452-RA	Group6.20:767178-769615	1313	43.3943	11.5904	75.1982	OK	52.0634	14.0598	90.0671	OK
GB41453-RA	Group6.20:764665-766820	1263	49.3097	13.5653	85.0541	OK	48.032	13.0598	83.0042	OK
GB41454-RA	Group6.20:753260-762223	4362	65.9888	17.9712	114.006	OK	75.751	19.4648	132.037	OK
GB41455-RA	Group6.20:747895-751734	2755	20.2369	5.54519	34.9287	OK	19.1646	5.1451	33.1842	OK
GB41456-RA	Group6.20:710603-715966	744	0	0	0.0190955	OK	0.0147641	0	0.172617	OK
GB41457-RA	Group6.20:629810-673229	339	0	0	0.0419088	OK	0	0	0	OK
GB41458-RA	Group6.20:629810-673229	531	0.0774145	0	0.252249	OK	0	0	0	OK
GB41459-RA	Group6.20:615400-617550	1587	0.00915231	0	0.0296974	OK	0.00576481	0	0.0202924	OK
GB41460-RA	Group6.20:575759-587139	2887	0.391573	0	0.938583	OK	0.163437	0	0.396125	OK
GB41461-RA	Group6.20:551130-562543	370	0.152166	0	0.42221	OK	0.191691	0	0.511212	OK
GB41462-RA	Group6.20:398756-440957	357	0	0	0	OK	0	0	0	OK
GB41463-RA	Group6.20:235481-318630	1014	6.25065	0	17.9103	OK	3.86822	0	10.7398	OK
GB41464-RA	Group6.20:235481-318630	1569	7.80786	0	16.5422	OK	4.807	0	10.4045	OK
GB41465-RA	Group6.20:220345-227984	1895	23.5263	0	54.7156	OK	16.0681	0	45.3595	OK
GB41466-RA	Group6.20:182829-191177	843	34.0604	4.86581	63.255	OK	25.6272	3.1665	48.088	OK
GB41467-RA	Group6.20:140486-159721	4387	39.3939	12.2598	66.5279	OK	19.1476	5.87711	32.4181	OK
GB41468-RA	Group6.20:39214-140438	246	25.6964	0	293.838	OK	15.4012	0	199.465	OK
GB41469-RA	Group6.20:39214-140438	1788	182.517	46.213	318.821	OK	151.321	42.9277	259.714	OK
GB41470-RA	Group6.20:178137-179103	570	15.2683	0	32.1676	OK	19.561	0	41.8953	OK
GB41471-RA	Group6.20:220345-227984	4289	26.7547	5.35519	48.1543	OK	39.0071	9.64366	68.3705	OK
GB41472-RA	Group6.20:228776-230925	1491	22.6352	4.69407	40.5764	OK	22.4934	4.62208	40.3646	OK
GB41474-RA	Group6.20:235481-318630	96	0	0	0.14799	OK	0	0	0.14799	OK
GB41475-RA	Group6.20:360209-360476	267	0	0	0	OK	0	0	0	OK
GB41476-RA	Group6.20:575759-587139	648	0.399107	0	1.59418	OK	0.448906	0	1.39701	OK
GB41478-RA	Group6.20:600203-600722	294	0	0	0	OK	0.0843426	0	0.29689	OK
GB41479-RA	Group6.20:629810-673229	201	0	0	0.0706819	OK	0	0	0	OK
GB41480-RA	Group6.20:629810-673229	513	0.020481	0	0.100113	OK	0	0	0	OK
GB41481-RA	Group6.20:629810-673229	105	0	0	0.135305	OK	0	0	0	OK
GB41483-RA	Group6.20:710603-715966	1680	0.956184	0	2.0403	OK	0.437528	0	0.955866	OK
GB41484-RA	Group6.20:763159-764442	801	30.3398	4.21834	56.4613	OK	91.0242	25.2336	156.815	OK
GB41485-RA	Group6.20:782224-784297	1375	22.0346	4.20517	39.8641	OK	28.827	6.39434	51.2598	OK
GB41486-RA	Group6.20:785327-804788	1983	18.6912	0	77.1878	OK	20.7318	0	71.9455	OK
GB41487-RA	Group6.20:805964-813902	4146	29.8349	9.49322	50.1766	OK	27.6398	8.77424	46.5053	OK
GB41488-RA	Group6.20:827089-834053	2669	15.0146	0	41.3999	OK	26.4573	0	63.8032	OK
GB41489-RA	Group6.20:838623-841338	765	110.691	29.3004	192.081	OK	106.742	28.5624	184.922	OK
GB41490-RA	Group6.20:842241-850692	3681	3.52756	0	9.84438	OK	4.25352	0	11.6551	OK
GB41491-RA	Group6.20:851191-853336	1604	11.6812	1.44086	21.9215	OK	13.3828	1.92941	24.8362	OK
GB41492-RA	Group6.20:854449-856325	1240	58.6086	15.8314	101.386	OK	52.3382	14.4971	90.1793	OK
GB41493-RA	Group6.20:861731-863393	1158	0.0265358	0	0.0736282	OK	0.334285	0	0.79946	OK
GB41494-RA	Group6.20:872356-878432	3702	5.9851	0.880205	11.09	OK	8.09357	1.64743	14.5397	OK
GB41495-RA	Group6.20:887829-891880	2607	1.37744	0	2.87184	OK	10.3848	1.9333	18.8364	OK
GB41497-RA	Group6.20:894915-909627	87	0	0	0.1633	OK	0	0	0.1633	OK
GB41498-RA	Group6.20:920130-932653	375	0.295575	0	0.74221	OK	0.232719	0	0.603629	OK
GB41499-RA	Group6.20:969093-975736	1903	36.0323	0	84.9535	OK	28.0712	0	56.6105	OK
GB41500-RA	Group6.20:994662-995665	117	1.76077	0	7.35058	OK	17.7451	0	43.6639	OK
GB41502-RA	Group6.20:1001004-1010444	243	0.235339	0	2.59792	OK	0.148234	0	1.49511	OK
GB41503-RA	Group6.20:1001004-1010444	312	8.45763	0	18.3145	OK	3.88745	0	9.52542	OK
GB41504-RA	Group6.20:1033165-1066043	2238	17.1352	3.94418	30.3262	OK	4.2686	0.10584	8.43136	OK
GB41505-RA	Group6.20:1070276-1118810	2490	20.4732	0	47.7057	OK	14.4249	0	33.7671	OK
GB41506-RA	Group6.20:1126787-1127622	189	1.37946	0	3.69674	OK	2.43288	0	6.04411	OK
GB41507-RA	Group6.20:1142578-1150456	1962	39.521	11.7926	67.2494	OK	15.628	3.11756	28.1385	OK
GB41508-RA	Group6.20:1151503-1212641	144	0	0	0	OK	0	0	0	OK
GB41510-RA	Group6.20:1269888-1275855	1642	36.7758	4.14077	69.4109	OK	43.8389	7.42457	80.2533	OK
GB41511-RA	Group6.20:1276357-1277810	198	16.1376	0	38.6495	OK	12.0798	0	28.8599	OK
GB41512-RA	Group6.20:1280152-1291991	183	10.5367	0	25.3426	OK	5.07519	0	12.0975	OK
GB41513-RA	Group6.20:1294121-1310098	414	4.85126	0	10.4171	OK	9.83133	0	20.764	OK
GB41514-RA	Group6.20:1332136-1332280	144	3.05394	0	8.47368	OK	0	0	0	OK
GB41515-RA	Group6.20:1364222-1370236	402	2.1088	0	5.02927	OK	2.05279	0	4.88825	OK
GB41516-RA	Group6.20:1381603-1390812	3292	5.46397	0.70031	10.2276	OK	9.36439	1.897	16.8318	OK
GB41517-RA	Group6.20:1400287-1406200	2048	10.5057	0	24.4667	OK	7.34582	0	17.078	OK
GB41518-RA	Group6.20:1406658-1422077	1050	2.21433	0	16.5449	OK	2.39369	0	18.9303	OK
GB41519-RA	Group6.20:1427742-1436728	5258	199.686	2.00221	397.37	OK	148.489	4.30914	292.668	OK
GB41520-RA	Group6.20:1449471-1507607	3225	25.1646	7.65137	42.6778	OK	21.4903	6.30886	36.6718	OK
GB41521-RA	Group6.20:1652965-1773962	5403	20.6896	6.56375	34.8155	OK	13.9735	4.21024	23.7367	OK
GB41522-RA	Group6.20:1775417-1777690	1012	113.291	35.4502	191.133	OK	69.8497	19.1863	120.513	OK
GB41523-RA	Group6.20:1783689-1841849	1278	45.598	10.9587	80.2374	OK	16.376	1.86575	30.8862	OK
GB41524-RA	Group6.20:1897164-1903259	1706	0.581477	0	1.25404	OK	0.339717	0	0.814992	OK
GB41525-RA	Group6.20:1927767-1929211	1002	67.3404	18.5837	116.097	OK	80.1464	20.9712	139.322	OK
GB41526-RA	Group6.20:1934080-1986030	213	0	0	0.0666999	OK	0	0	0.0666999	OK
GB41527-RA	Group6.20:1986515-1987812	183	0.929707	0	2.63374	OK	0.780798	0	2.33636	OK
GB41529-RA	GroupUn4071:7027-8601	237	0	0	0	OK	0	0	0	OK
GB41530-RA	GroupUn886:336-540	204	2.52829	0	6.13022	OK	31.3192	0	67.4223	OK
GB41531-RA	GroupUn3811:803-911	108	0	0	0	OK	0	0	0	OK
GB41532-RA	GroupUn1388:376-985	609	0	0	0	OK	0	0	0	OK
GB41533-RA	GroupUn4261:4-976	972	0	0	0	OK	0	0	0	OK
GB41534-RA	GroupUn2331:1345-1768	423	0.317857	0	0.776527	OK	0.0728036	0	0.217848	OK
GB41535-RA	GroupUn1236:557-1217	660	0	0	0	OK	0	0	0	OK
GB41536-RA	GroupUn873:1444-1615	171	6.75499	0	16.1504	OK	13.5152	0	32.4934	OK
GB41537-RA	GroupUn3943:269-494	225	0	0	0	OK	0	0	0	OK
GB41538-RA	GroupUn1323:652-865	213	0	0	0	OK	0	0	0	OK
GB41539-RA	GroupUn359:195-1074	879	0	0	0	OK	0	0	0	OK
GB41540-RA	GroupUn209:111-8045	2099	0.0100193	0	0.0283833	OK	0.0126218	0	0.035113	OK
GB41541-RA	Group13.15:216130-255748	300	0.0633809	0	3.33885	OK	0.079844	0	3.40134	OK
GB41542-RA	Group13.15:26989-169957	318	0	0	0.0446763	OK	0	0	0.0446763	OK
GB41543-RA	Group13.15:7353-23850	2419	18.8008	4.7304	32.8712	OK	16.7446	3.48764	30.0015	OK
GB41544-RA	Group13.15:26989-169957	4119	3.18787	0	30.8803	OK	9.39627	0	66.1023	OK
GB41545-RA	Group13.15:26989-169957	656	1535.76	0	3324.57	OK	2323.6	0	4947.96	OK
GB41546-RA	Group13.15:26989-169957	144	25.195	0	1717.09	OK	13.4652	0	1488.7	OK
GB41547-RA	Group13.15:26989-169957	4675	61.0832	0	174.515	OK	26.8018	0	116.42	OK
GB41549-RA	Group13.15:216130-255748	1038	30.9002	5.88983	55.9107	OK	22.5797	2.54247	42.6169	OK
GB41550-RA	Group13.15:295112-295304	192	0	0	0	OK	0	0	0	OK
GB41551-RA	GroupUn3608:314-470	156	0	0	0	OK	0	0	0	OK
GB41552-RA	Group15.17:498-2948	1071	0	0	0	OK	0.239089	0	0.570269	OK
GB41553-RA	Group2.9:373332-374766	915	118.68	36.7333	200.627	OK	82.3056	21.9321	142.679	OK
GB41554-RA	Group2.9:371341-371545	204	0	0	0	OK	0	0	0	OK
GB41556-RA	Group2.9:355836-356526	303	0	0	0	OK	0	0	0	OK
GB41557-RA	Group2.9:301020-303469	267	0	0	0	OK	0	0	0	OK
GB41558-RA	Group2.9:261031-262513	138	0	0	0	OK	0	0	0	OK
GB41559-RA	Group2.9:178785-181147	291	0	0	0	OK	0	0	0	OK
GB41560-RA	Group2.9:44750-131145	345	13.0182	0	27.5665	OK	6.96422	0	14.9693	OK
GB41562-RA	Group2.9:190498-212277	558	30.5527	1.79804	59.3074	OK	17.6341	0	37.3598	OK
GB41563-RA	Group2.9:270394-270619	225	0	0	0	OK	0	0	0	OK
GB41564-RA	Group2.9:276292-284586	570	19.1935	0	41.0737	OK	9.73693	0	20.2338	OK
GB41565-RA	Group2.9:297540-297800	184	6.3808	0	15.2458	OK	1.53109	0	4.08319	OK
GB41567-RA	Group2.9:299007-299612	219	4.13237	0	9.77331	OK	3.12345	0	7.4478	OK
GB41568-RA	Group2.9:312594-336114	429	26.9731	0	57.2892	OK	12.8264	0	26.8554	OK
GB41569-RA	Group2.9:365390-368114	2101	16.5911	3.6095	29.5727	OK	16.8071	3.68463	29.9295	OK
GB41570-RA	GroupUn1181:18-1045	775	3.73517	0	7.88261	OK	3.53253	0	7.47543	OK
GB41571-RA	GroupUn4135:225-873	648	0	0	0	OK	0	0	0	OK
GB41572-RA	GroupUn3337:10-100	90	28.3635	0	76.0101	OK	7.14619	0	25.1549	OK
GB41573-RA	GroupUn44:84280-84646	366	7.83153	0	16.7245	OK	9.27676	0	19.7348	OK
GB41574-RA	GroupUn44:5217-5466	249	0.108984	0	0.454969	OK	0.686465	0	1.78056	OK
GB41575-RA	GroupUn44:7146-7383	237	0.254899	0	0.827097	OK	0.802773	0	2.08225	OK
GB41576-RA	GroupUn44:107144-107240	96	0	0	0	OK	0	0	0	OK
GB41577-RA	GroupUn44:114033-114357	324	147.013	20.204	273.823	OK	140.208	18.2509	262.165	OK
GB41578-RA	GroupUn28:52981-53302	321	0.106276	0	0.344846	OK	0	0	0	OK
GB41579-RA	GroupUn2878:1454-1979	381	0.178553	0	0.478496	OK	0.134959	0	0.375448	OK
GB41580-RA	GroupUn166:19410-19611	201	165.951	0	347.58	OK	253.774	0	507.75	OK
GB41581-RA	GroupUn166:5868-9542	228	17.7816	0	38.4977	OK	44.4366	0	93.9844	OK
GB41582-RA	GroupUn1070:25-472	447	0	0	0	OK	0	0	0	OK
GB41583-RA	GroupUn168:25648-26724	341	66.8172	2.30735	131.327	OK	84.1151	4.44298	163.787	OK
GB41584-RA	GroupUn168:1159-3547	1499	14.7786	2.17812	27.3792	OK	23.2717	4.93083	41.6126	OK
GB41585-RA	GroupUn1078:132-1227	1095	0	0	0	OK	0	0	0	OK
GB41586-RA	GroupUn2597:60-1127	675	29.0234	0.937452	57.1093	OK	56.756	11.1095	102.402	OK
GB41587-RA	GroupUn4712:465-1053	588	0	0	0	OK	0	0	0	OK
GB41588-RA	GroupUn3412:675-1699	536	14.1251	0	29.401	OK	27.5195	0.909363	54.1297	OK
GB41589-RA	GroupUn61:92788-94805	821	90.3873	24.7888	155.986	OK	130.108	39.9504	220.265	OK
GB41590-RA	GroupUn61:4406-59082	3386	13.4036	3.40815	23.399	OK	8.92489	1.82036	16.0294	OK
GB41591-RA	GroupUn61:60072-88097	1319	43.2005	11.5427	74.8583	OK	26.8069	5.6507	47.9631	OK
GB41592-RA	GroupUn61:103815-109928	3021	43.956	13.9884	73.9236	OK	33.4562	10.2936	56.6187	OK
GB41593-RA	GroupUn3385:38-2605	972	3.98845	0	8.33201	OK	4.16281	0	8.68398	OK
GB41594-RA	GroupUn4772:0-888	888	0	0	0	OK	0	0	0	OK
GB41595-RA	GroupUn2573:158-499	225	3.77578	0	8.92997	OK	20.5483	0	44.3339	OK
GB41596-RA	GroupUn3878:4466-10198	456	0	0	0	OK	0	0	0	OK
GB41597-RA	GroupUn2313:63-908	681	1.31351	0	3.16924	OK	1.0697	0	2.56624	OK
GB41598-RA	Group14.15:1529230-1530939	1323	72.9029	22.4453	123.36	OK	50.3157	13.7446	86.8868	OK
GB41599-RA	Group14.15:1515424-1529033	678	0.54742	0	8.70584	OK	0.420495	0	6.82684	OK
GB41600-RA	Group14.15:1508168-1515167	1598	22.0964	0	46.4174	OK	18.9595	0	40.3374	OK
GB41601-RA	Group14.15:1498522-1505615	5686	12.8286	3.83834	21.8189	OK	9.47368	2.60133	16.346	OK
GB41602-RA	Group14.15:1465119-1480580	5247	108.132	3.48685	212.776	OK	61.0709	0	122.257	OK
GB41603-RA	Group14.15:1414512-1423569	1943	290.399	53.8308	526.966	OK	190.168	47.7272	332.608	OK
GB41604-RA	Group14.15:1406109-1412908	2259	107.538	27.9922	187.084	OK	83.9215	25.8733	141.97	OK
GB41606-RA	Group14.15:1395404-1400504	1824	48.2984	14.7639	81.8328	OK	33.1508	9.10606	57.1956	OK
GB41607-RA	Group14.15:1390963-1393707	1704	10.1978	1.1522	19.2435	OK	16.0996	2.0345	30.1647	OK
GB41608-RA	Group14.15:1379983-1389876	8438	16.3103	4.7008	27.9197	OK	11.7849	3.45403	20.1158	OK
GB41609-RA	Group14.15:1347212-1362751	7393	35.3938	0	99.8941	OK	26.2617	0	75.7499	OK
GB41610-RA	Group14.15:1336161-1343623	4447	37.9225	9.58219	66.2627	OK	20.3914	4.73108	36.0517	OK
GB41611-RA	Group14.15:1333178-1334692	111	0	0	0	OK	0	0	0	OK
GB41612-RA	Group14.15:1329022-1329854	291	0	0	0	OK	0	0	0	OK
GB41613-RA	Group14.15:1225205-1225439	234	0.132804	0	0.554407	OK	0.501899	0	1.39625	OK
GB41615-RA	Group14.15:1096735-1097095	108	0	0	0	OK	0	0	0	OK
GB41616-RA	Group14.15:1094433-1096239	1806	1.12987	0	2.39371	OK	13.5417	1.91806	25.1654	OK
GB41617-RA	Group14.15:986824-1005854	3202	2.79922	0	7.70015	OK	19.1926	0	44.9682	OK
GB41618-RA	Group14.15:973998-974985	761	0.965785	0	2.31614	OK	5.13855	0	10.7576	OK
GB41619-RA	Group14.15:963043-964597	1266	3.53388	0	7.32901	OK	2.38731	0	5.0155	OK
GB41620-RA	Group14.15:961632-962336	528	2.14861	0	5.20153	OK	2.313	0	5.01308	OK
GB41621-RA	Group14.15:958535-959824	1015	0.499435	0	1.18655	OK	17.3118	0.595001	34.0286	OK
GB41622-RA	Group14.15:954645-957232	950	3.23225	0	6.79989	OK	1.56033	0	3.33919	OK
GB41623-RA	Group14.15:951155-951872	525	1.24207	0	2.95624	OK	6.15943	0	13.0224	OK
GB41624-RA	Group14.15:939708-942531	880	0.983018	0	2.37626	OK	172.65	54.9293	290.371	OK
GB41625-RA	Group14.15:921928-937777	3471	7.81663	1.48047	14.1528	OK	86.3729	23.2683	149.478	OK
GB41626-RA	Group14.15:911349-912489	1140	42.5233	10.4797	74.5669	OK	31.4649	6.57089	56.3589	OK
GB41627-RA	Group14.15:903622-910992	2183	1.4359	0	7.88038	OK	0.97494	0	5.93389	OK
GB41628-RA	Group14.15:903622-910992	2129	7.96941	0	23.3632	OK	5.7818	0	18.0263	OK
GB41629-RA	Group14.15:724151-752585	3600	81.3899	22.1035	140.676	OK	54.6943	16.6532	92.7353	OK
GB41630-RA	Group14.15:714766-722449	5986	83.4662	16.1675	150.765	OK	61.1155	12.2856	109.945	OK
GB41631-RA	Group14.15:713458-714593	575	780.029	208.005	1352.05	OK	1400.61	171.324	2629.89	OK
GB41632-RA	Group14.15:706882-709361	2192	28.8141	7.81616	49.8119	OK	24.1268	6.43596	41.8176	OK
GB41633-RA	Group14.15:694371-695367	525	385.731	122.753	648.708	OK	525.414	162.906	887.921	OK
GB41634-RA	Group14.15:678352-693541	12524	34.1097	7.40284	60.8165	OK	23.202	6.2183	40.1857	OK
GB41635-RA	Group14.15:667461-669520	609	0.468791	0	7.68448	OK	0.610244	0	10.1609	OK
GB41636-RA	Group14.15:659468-660267	258	0	0	0.0550662	OK	0	0	0.0550662	OK
GB41637-RA	Group14.15:648403-648758	270	20.2088	0	42.995	OK	2.79287	0	6.66149	OK
GB41638-RA	Group14.15:643980-644679	699	122.138	33.0171	211.259	OK	90.0984	23.2157	156.981	OK
GB41639-RA	Group14.15:608533-619361	7468	10.5319	3.20608	17.8576	OK	10.8638	3.32592	18.4017	OK
GB41640-RA	Group14.15:599973-600914	708	29.0192	3.07585	54.9625	OK	37.0156	5.31267	68.7186	OK
GB41641-RA	Group14.15:598301-599217	690	15.379	0.0567349	30.7013	OK	17.356	0.366994	34.3449	OK
GB41642-RA	Group14.15:586762-587363	360	26.8436	0	55.734	OK	44.2055	0	94.4537	OK
GB41643-RA	Group14.15:509201-511827	1767	1.72494	0	3.61762	OK	2.26481	0	4.70754	OK
GB41644-RA	Group14.15:415036-415201	117	0	0	0	OK	2.21813	0	7.80794	OK
GB41645-RA	Group14.15:295452-367183	11166	45.3968	8.5402	82.2533	OK	40.3767	8.42334	72.3301	OK
GB41646-RA	Group14.15:277088-295397	3799	60.6444	0.694212	120.595	OK	41.6891	1.82533	81.5528	OK
GB41647-RA	Group14.15:230135-237538	2906	22.5562	0.758938	44.3535	OK	13.3961	0	26.8422	OK
GB41648-RA	Group14.15:224680-229590	393	145.467	0	337.918	OK	272.243	0.438919	544.047	OK
GB41649-RA	Group14.15:221810-223832	1845	103.382	32.0225	174.742	OK	75.1896	23.9287	126.45	OK
GB41650-RA	Group14.15:220354-221581	1053	107.612	33.6653	181.558	OK	85.4927	25.7545	145.231	OK
GB41651-RA	Group14.15:208620-215274	3333	145.479	29.6635	261.294	OK	101.101	25.9258	176.275	OK
GB41652-RA	Group14.15:207389-208466	242	16.333	0	35.2322	OK	16.0699	0	34.6827	OK
GB41653-RA	Group14.15:200264-206864	3436	11.3105	0.324896	22.2961	OK	10.9601	0.17793	21.7423	OK
GB41654-RA	Group14.15:196463-198367	1422	64.213	19.6273	108.799	OK	47.3912	12.6959	82.0865	OK
GB41655-RA	Group14.15:182301-192535	1369	20.3826	0	48.8293	OK	19.0182	0	46.2197	OK
GB41656-RA	Group14.15:182301-192535	2605	4.99244	0	13.4513	OK	4.14411	0	11.5187	OK
GB41657-RA	Group14.15:173835-174593	549	58.6271	9.06344	108.191	OK	70.9668	13.0209	128.913	OK
GB41658-RA	Group14.15:170571-173480	1976	61.9919	19.6866	104.297	OK	30.0643	8.32717	51.8014	OK
GB41659-RA	Group14.15:159570-167991	4849	76.7298	15.4309	138.029	OK	46.8309	13.7388	79.923	OK
GB41660-RA	Group14.15:140728-156355	2685	6.2064	0.706032	11.7068	OK	4.66283	0.251732	9.07392	OK
GB41661-RA	Group14.15:115090-128544	2718	6.2936	0.744099	11.8431	OK	2.21994	0	4.69595	OK
GB41662-RA	Group14.15:98372-100635	1307	6.84521	0.0350354	13.6554	OK	14.8034	1.82241	27.7843	OK
GB41663-RA	Group14.15:86753-88151	685	179.572	55.7696	303.375	OK	263.261	83.7532	442.769	OK
GB41664-RA	Group14.15:85388-86501	621	120.078	32.5482	207.608	OK	116.644	31.281	202.007	OK
GB41665-RA	Group14.15:84296-84867	354	9.82773	0	20.915	OK	14.7613	0	31.1192	OK
GB41666-RA	Group14.15:30093-32263	141	0	0	0	OK	0	0	0	OK
GB41667-RA	Group14.15:27424-29696	867	99.9047	29.4761	170.333	OK	132.421	41.2181	223.623	OK
GB41668-RA	Group14.15:16286-21155	3578	43.7562	13.8026	73.7097	OK	45.1806	14.2055	76.1557	OK
GB41669-RA	Group14.15:8507-9292	453	123.089	26.3536	219.825	OK	134.89	30.3204	239.46	OK
GB41670-RA	Group14.15:11008-15177	1497	11.7668	1.31959	22.214	OK	53.2748	15.8655	90.6841	OK
GB41671-RA	Group14.15:21917-27113	4865	18.5073	5.74671	31.2678	OK	18.4549	5.72621	31.1836	OK
GB41672-RA	Group14.15:39114-44332	1536	108.037	34.1552	181.918	OK	94.5055	30.0688	158.942	OK
GB41673-RA	Group14.15:44964-47774	237	7.51953	0	18.056	OK	3.05054	0	7.29313	OK
GB41674-RA	Group14.15:48508-50599	894	751.591	91.9577	1411.22	OK	454.175	116.978	791.373	OK
GB41675-RA	Group14.15:53226-54212	90	51.0543	0	127.459	OK	14.2924	0	42.7667	OK
GB41676-RA	Group14.15:58746-59035	150	157.097	0	334.106	OK	169.162	0	359.169	OK
GB41677-RA	Group14.15:60467-62748	1430	27.2407	6.13362	48.3479	OK	37.1323	9.70405	64.5606	OK
GB41678-RA	Group14.15:63817-67480	153	35.6442	0	85.5891	OK	63.1682	0	152.984	OK
GB41679-RA	Group14.15:67603-68945	555	50.3046	6.7985	93.8108	OK	60.8046	8.77307	112.836	OK
GB41680-RA	Group14.15:69729-81802	4335	42.2292	13.0156	71.4428	OK	52.9029	15.5008	90.3049	OK
GB41681-RA	Group14.15:88530-96713	5538	51.2776	13.9815	88.5736	OK	35.4291	10.7486	60.1097	OK
GB41684-RA	Group14.15:102299-104127	1260	8.10279	0.188424	16.0171	OK	41.4188	10.6463	72.1913	OK
GB41686-RA	Group14.15:174614-175503	661	99.5559	26.0115	173.1	OK	159.696	48.1629	271.229	OK
GB41687-RA	Group14.15:175842-176635	153	345.567	0	717.679	OK	282.354	0	590.56	OK
GB41688-RA	Group14.15:177279-180807	2334	72.651	22.5379	122.764	OK	66.1439	20.9443	111.344	OK
GB41689-RA	Group14.15:182301-192535	2308	16.147	0	32.3694	OK	14.5207	0	29.2673	OK
GB41690-RA	Group14.15:192651-195119	1920	18.4517	4.02868	32.8748	OK	19.0398	4.23392	33.8457	OK
GB41691-RA	Group14.15:200264-206864	1430	24.9642	0	53.6054	OK	27.9435	0	55.8965	OK
GB41692-RA	Group14.15:215436-219686	3599	24.758	7.65848	41.8576	OK	24.6393	7.61614	41.6624	OK
GB41693-RA	Group14.15:224680-229590	3618	20.173	3.81752	36.5285	OK	17.2019	0	34.4831	OK
GB41694-RA	Group14.15:230135-237538	3236	20.287	0.582799	39.9912	OK	12.8453	0.415763	25.2749	OK
GB41695-RA	Group14.15:241035-248643	3473	2.38518	0.0231516	4.74721	OK	12.6994	3.19078	22.2079	OK
GB41696-RA	Group14.15:265950-266184	234	0.531216	0	1.47395	OK	1.673	0	4.03924	OK
GB41697-RA	Group14.15:277088-295397	985	147.045	0	342.431	OK	143.457	0	302.033	OK
GB41698-RA	Group14.15:527817-560409	4552	19.1205	5.90462	32.3364	OK	12.9989	3.53859	22.4591	OK
GB41699-RA	Group14.15:589408-591095	1476	4.15951	0	8.74284	OK	2.37552	0	4.96475	OK
GB41700-RA	Group14.15:594023-595187	1164	17.8854	2.34043	33.4305	OK	6.85984	0	14.6166	OK
GB41701-RA	Group14.15:601564-606273	3267	69.0533	20.407	117.7	OK	61.6504	18.7066	104.594	OK
GB41702-RA	Group14.15:606434-606704	159	168.554	0	356.078	OK	174.208	0	367.727	OK
GB41703-RA	Group14.15:620218-629740	7075	24.1309	7.50265	40.7592	OK	25.6601	7.89321	43.4269	OK
GB41704-RA	Group14.15:629919-640446	5402	20.2175	6.40547	34.0296	OK	41.0818	12.1109	70.0527	OK
GB41705-RA	Group14.15:650352-650738	297	0	0	0	OK	0	0	0	OK
GB41706-RA	Group14.15:652140-652864	630	0.742804	0	1.76566	OK	90.9733	18.6271	163.319	OK
GB41707-RA	Group14.15:653260-655066	1344	0.0499643	0	0.124737	OK	0.125885	0	0.299425	OK
GB41708-RA	Group14.15:657895-658222	327	17.402	0	36.7084	OK	73.372	2.44381	144.3	OK
GB41709-RA	Group14.15:659468-660267	582	23.3558	0.651745	46.0598	OK	24.3183	0.825871	47.8108	OK
GB41710-RA	Group14.15:662374-666900	3584	15.5506	4.28761	26.8137	OK	40.9466	12.9807	68.9124	OK
GB41711-RA	Group14.15:667461-669520	1199	95.9942	27.7402	164.248	OK	130.528	36.5499	224.506	OK
GB41712-RA	Group14.15:669786-671081	993	0.12834	0	0.30703	OK	0.101048	0	0.243967	OK
GB41713-RA	Group14.15:671379-678128	4933	21.7542	6.88259	36.6258	OK	23.8408	7.5785	40.1031	OK
GB41714-RA	Group14.15:696282-703897	6498	22.5874	7.14761	38.0273	OK	13.9847	4.35445	23.6149	OK
GB41715-RA	Group14.15:704594-706703	1329	426.967	83.0623	770.871	OK	386.156	81.7458	690.565	OK
GB41716-RA	Group14.15:710053-712861	1839	2.38831	0	4.94532	OK	12.9904	1.88996	24.0909	OK
GB41717-RA	Group14.15:759870-760256	297	0	0	0	OK	0	0	0	OK
GB41718-RA	Group14.15:903622-910992	2781	40.7335	10.0775	71.3895	OK	36.4761	9.05886	63.8933	OK
GB41719-RA	Group14.15:913209-917314	1548	84.1347	26.7472	141.522	OK	103.396	32.77	174.023	OK
GB41720-RA	Group14.15:945322-950558	2398	16.9904	3.51807	30.4627	OK	23.693	6.50781	40.8781	OK
GB41721-RA	Group14.15:953297-953564	267	0.176259	0	0.571927	OK	0.111021	0	0.3908	OK
GB41722-RA	Group14.15:967066-973294	5700	11.7757	3.45419	20.0971	OK	1.52609	0.0309901	3.02118	OK
GB41723-RA	Group14.15:979273-984126	3341	2.16275	0	4.61437	OK	36.9004	11.7381	62.0627	OK
GB41724-RA	Group14.15:986824-1005854	2501	17.157	3.29536	31.0187	OK	66.1701	11.4927	120.847	OK
GB41725-RA	Group14.15:1006097-1008299	1112	60.7787	16.7581	104.799	OK	73.9669	21.897	126.037	OK
GB41726-RA	Group14.15:1008681-1021645	537	9.00833	0	18.8317	OK	14.8197	0	31.0461	OK
GB41727-RA	Group14.15:1076220-1087669	1641	48.6091	14.522	82.6962	OK	54.755	16.7544	92.7556	OK
GB41728-RA	Group14.15:1208679-1223352	669	8.65604	0	17.9933	OK	16.2366	0.0830669	32.3902	OK
GB41729-RA	Group14.15:1232770-1234241	165	86.6949	0	185.361	OK	125.224	0	265.513	OK
GB41730-RA	Group14.15:1236033-1240543	1875	15.1801	2.86086	27.4994	OK	21.7903	4.66801	38.9125	OK
GB41731-RA	Group14.15:1260567-1299431	1953	23.5205	5.88543	41.1557	OK	35.401	9.33148	61.4705	OK
GB41732-RA	Group14.15:1325751-1328195	2032	2.0496	0	4.251	OK	52.983	16.679	89.287	OK
GB41733-RA	Group14.15:1336161-1343623	489	61.4207	0	197.321	OK	80.8434	0	233.062	OK
GB41734-RA	Group14.15:1347212-1362751	2838	251.77	0	535.971	OK	157.654	0	339.134	OK
GB41735-RA	Group14.15:1367132-1379327	2650	20.9038	5.66378	36.1439	OK	31.0664	9.44503	52.6877	OK
GB41736-RA	Group14.15:1379983-1389876	4824	2.39867	0	8.34228	OK	1.46858	0	5.39467	OK
GB41737-RA	Group14.15:1394354-1395328	693	69.1499	15.5385	122.761	OK	80.3618	19.6859	141.038	OK
GB41738-RA	Group14.15:1429878-1434206	2527	15.235	3.2585	27.2115	OK	10.0252	1.33153	18.7188	OK
GB41739-RA	Group14.15:1436428-1445423	1336	32.1193	6.72349	57.515	OK	23.3124	4.52176	42.1031	OK
GB41740-RA	Group14.15:1452421-1461810	5471	43.9632	11.6399	76.2866	OK	33.3564	10.2675	56.4454	OK
GB41741-RA	Group14.15:1465119-1480580	723	200.739	0	635.287	OK	241.237	0	710.81	OK
GB41742-RA	Group14.15:1492015-1497127	2347	9.94954	1.44343	18.4557	OK	4.4012	0.166552	8.63585	OK
GB41743-RA	Group14.15:1505802-1507798	1485	0.0444648	0	0.111008	OK	0.0809098	0	0.192862	OK
GB41744-RA	Group14.15:1508168-1515167	4682	10.3724	1.07522	19.6695	OK	9.27606	0.933049	17.6191	OK
GB41745-RA	Group14.15:1515424-1529033	8609	14.7217	4.18764	25.2557	OK	11.7187	3.38527	20.0522	OK
GB41746-RA	Group14.15:1531994-1543647	4461	55.1267	14.8252	95.4281	OK	34.7941	10.9722	58.6159	OK
GB41747-RA	GroupUn19:69744-164062	7919	3.95155	0.843244	7.05985	OK	4.10369	0.895928	7.31145	OK
GB41748-RA	GroupUn19:55836-56187	351	0.0428285	0	0.178793	OK	0	0	0	OK
GB41749-RA	GroupUn19:42497-55561	648	3.59196	0	7.63157	OK	5.06366	0	10.6721	OK
GB41750-RA	Group8.9:1512163-1566315	81	0	0	0.175396	OK	0	0	0.175396	OK
GB41751-RA	Group8.9:1483217-1486053	1743	41.4725	10.8846	72.0605	OK	48.7534	14.786	82.7207	OK
GB41752-RA	Group8.9:1480000-1481035	132	9.68594	0	24.1813	OK	4.06729	0	11.315	OK
GB41753-RA	Group8.9:1465503-1472248	4737	19.9486	6.23295	33.6642	OK	18.2021	5.61434	30.7899	OK
GB41754-RA	Group8.9:1445216-1449353	2806	55.9113	17.6601	94.1626	OK	50.3093	15.9911	84.6275	OK
GB41755-RA	Group8.9:1435982-1438951	2395	25.7313	6.98671	44.476	OK	21.5494	5.71368	37.3851	OK
GB41756-RA	Group8.9:1432049-1432721	495	91.5146	17.8657	165.164	OK	57.1496	7.1978	107.101	OK
GB41757-RA	Group8.9:1430558-1431199	486	53.1422	5.83473	100.45	OK	46.4493	1.7575	91.1412	OK
GB41758-RA	Group8.9:1415155-1425184	1466	11.7449	0	41.4914	OK	10.0133	0	34.2643	OK
GB41759-RA	Group8.9:1412064-1414392	1849	11.0764	1.5482	20.6046	OK	10.0616	1.25977	18.8635	OK
GB41760-RA	Group8.9:1393235-1395514	1221	1.81712	0	3.84783	OK	3.41015	0	7.09358	OK
GB41761-RA	Group8.9:1383625-1386366	2188	12.1983	1.5452	22.8515	OK	24.0227	6.39268	41.6528	OK
GB41762-RA	Group8.9:1377145-1382600	3586	13.8666	0	40.5593	OK	13.64	0	32.0269	OK
GB41763-RA	Group8.9:1323752-1324096	96	0	0	0	OK	0	0	0	OK
GB41764-RA	Group8.9:1319974-1321326	114	0	0	0	OK	0	0	0	OK
GB41765-RA	Group8.9:1318644-1319866	222	6.15922	0	14.8046	OK	9.54963	0	22.7026	OK
GB41766-RA	Group8.9:1306508-1307023	126	11.6824	0	29.1655	OK	4.90563	0	13.6472	OK
GB41767-RA	Group8.9:1292046-1306122	489	1.55439	0	3.78777	OK	3.86034	0	8.30177	OK
GB41768-RA	Group8.9:1254619-1260159	2941	4.54836	0	13.0495	OK	4.80055	0	11.7042	OK
GB41769-RA	Group8.9:1251251-1253803	2138	50.971	16.0716	85.8704	OK	36.6854	10.9977	62.373	OK
GB41770-RA	Group8.9:1248394-1249631	1026	102.115	31.5811	172.649	OK	115.022	35.6431	194.401	OK
GB41771-RA	Group8.9:1204659-1222725	2996	5.21813	0.54991	9.88635	OK	8.71236	1.09909	16.3256	OK
GB41772-RA	Group8.9:1139150-1147020	3138	2.59712	0.0166798	5.17755	OK	187.126	25.0824	349.17	OK
GB41773-RA	Group8.9:1116618-1127023	4013	4.44466	0.571973	8.31734	OK	141.007	18.2468	263.766	OK
GB41774-RA	Group8.9:1062828-1064120	796	52.3511	11.2844	93.4178	OK	58.2729	12.697	103.849	OK
GB41775-RA	Group8.9:1058410-1062289	3157	51.1259	16.0915	86.1603	OK	46.9915	14.8947	79.0884	OK
GB41776-RA	Group8.9:1053006-1053782	384	49.9083	1.52824	98.2883	OK	31.7235	0	67.043	OK
GB41777-RA	Group8.9:1051017-1051679	588	76.422	15.9233	136.921	OK	74.6595	15.3232	133.996	OK
GB41778-RA	Group8.9:1049126-1050983	1308	36.3047	8.97635	63.633	OK	51.9743	14.0568	89.8917	OK
GB41779-RA	Group8.9:1037002-1048306	4944	21.0108	0.678458	41.3431	OK	18.9564	2.01797	35.8948	OK
GB41780-RA	Group8.9:1028738-1036517	887	42.6983	0	98.916	OK	61.9135	0	133.232	OK
GB41781-RA	Group8.9:1025316-1027197	1614	100.745	31.8818	169.608	OK	98.4491	31.2042	165.694	OK
GB41782-RA	Group8.9:1021525-1025013	2581	10.8472	2.069	19.6253	OK	31.834	9.67059	53.9974	OK
GB41783-RA	Group8.9:1020623-1021086	321	12.1155	0	25.8135	OK	76.9819	2.58419	151.38	OK
GB41784-RA	Group8.9:872451-874594	192	41.7279	0	89.6162	OK	57.8234	0	123.586	OK
GB41785-RA	Group8.9:850961-857534	1443	4.71469	0	9.94181	OK	8.11429	0.386074	15.8425	OK
GB41786-RA	Group8.9:797702-816581	4427	9.02496	1.85222	16.1977	OK	16.8952	5.07108	28.7193	OK
GB41787-RA	Group8.9:691798-692741	228	0	0	0	OK	0	0	0	OK
GB41788-RA	Group8.9:655995-657570	1575	4.32539	0	9.16974	OK	6.07114	0.116489	12.0258	OK
GB41790-RA	Group8.9:654710-654897	117	79.2349	0	188.274	OK	104.252	0	249.91	OK
GB41792-RA	Group8.9:643938-646528	1920	2.91731	0	6.13952	OK	270.799	54.2591	487.339	OK
GB41793-RA	Group8.9:641651-642652	831	329.226	97.8883	560.564	OK	343.218	100.977	585.459	OK
GB41794-RA	Group8.9:614591-621123	2688	52.1289	5.31029	98.9476	OK	49.7816	9.74523	89.818	OK
GB41795-RA	Group8.9:608431-614225	3477	24.3718	0	73.0434	OK	28.0375	0	77.4084	OK
GB41796-RA	Group8.9:604253-606867	2003	135.263	36.4264	234.099	OK	142.224	38.6908	245.758	OK
GB41797-RA	Group8.9:594725-599739	2183	61.8173	19.6739	103.961	OK	88.3569	27.221	149.493	OK
GB41798-RA	Group8.9:586673-594577	3566	54.1737	16.5602	91.7871	OK	54.3889	16.6128	92.165	OK
GB41799-RA	Group8.9:585131-586223	279	23.1038	0	48.9008	OK	18.5568	0	39.4718	OK
GB41800-RA	Group8.9:581057-584474	2376	31.1256	9.22879	53.0223	OK	22.729	6.12898	39.3289	OK
GB41801-RA	Group8.9:577570-579392	1185	42.721	10.7794	74.6626	OK	36.7183	7.93928	65.4973	OK
GB41802-RA	Group8.9:571737-577191	774	74.668	0	231.646	OK	63.0397	0	192.817	OK
GB41803-RA	Group8.9:557076-569621	8373	77.2403	10.2313	144.249	OK	76.3608	9.81897	142.903	OK
GB41804-RA	Group8.9:550032-554709	3548	44.8546	14.1272	75.5821	OK	39.0079	12.4004	65.6155	OK
GB41806-RA	Group8.9:530127-531250	645	6.3574	0	13.3176	OK	40.8572	5.64798	76.0663	OK
GB41807-RA	Group8.9:522036-525461	1797	63.916	20.2065	107.626	OK	101.634	31.7125	171.555	OK
GB41808-RA	Group8.9:518215-521671	1929	45.5052	13.9182	77.0923	OK	58.5269	18.4908	98.563	OK
GB41809-RA	Group8.9:513839-514602	573	6.94609	0	14.5886	OK	8.98799	0	18.726	OK
GB41810-RA	Group8.9:511777-513094	1125	35.0935	7.75527	62.4318	OK	47.3254	12.1466	82.5042	OK
GB41811-RA	Group8.9:496126-511379	4693	57.3461	15.9128	98.7793	OK	49.952	13.0712	86.8327	OK
GB41812-RA	Group8.9:487245-495754	1281	11.8996	0.590633	23.2085	OK	11.6889	0.514278	22.8634	OK
GB41813-RA	Group8.9:480335-481310	313	0.963472	0	2.30355	OK	2.64166	0	6.3076	OK
GB41814-RA	Group8.9:475346-476337	117	0	0	0	OK	0	0	0	OK
GB41815-RA	Group8.9:463540-465151	1053	33.8206	6.94833	60.6929	OK	35.8818	7.6536	64.1099	OK
GB41816-RA	Group8.9:451999-452362	123	7.16019	0	19.1883	OK	12.6281	0	31.3725	OK
GB41817-RA	Group8.9:445921-451965	171	19.0729	0	137.903	OK	42.548	0	283.718	OK
GB41818-RA	Group8.9:423119-437194	3796	105.469	0	212.767	OK	106.967	1.50379	212.429	OK
GB41819-RA	Group8.9:417090-422054	174	1.49049	0	4.13561	OK	0.46941	0	1.65234	OK
GB41820-RA	Group8.9:414946-416547	302	4.98097	0	11.9315	OK	3.37269	0	8.03237	OK
GB41821-RA	Group8.9:401797-412979	6485	40.3522	10.9587	69.7457	OK	35.1001	9.11351	61.0866	OK
GB41822-RA	Group8.9:163740-167256	2913	39.2907	12.4578	66.1237	OK	37.7742	11.9465	63.602	OK
GB41823-RA	Group8.9:147338-149172	1269	16.6688	2.2664	31.0712	OK	14.5829	1.6821	27.4838	OK
GB41824-RA	Group8.9:118649-146815	1218	19.2922	0	53.9536	OK	14.31	0	46.1095	OK
GB41825-RA	Group8.9:88115-95685	4353	68.4216	0	145.872	OK	48.3209	0	116.573	OK
GB41826-RA	Group8.9:68195-69894	232	6.14528	0	14.6021	OK	32.3423	0	68.8107	OK
GB41827-RA	Group8.9:62610-67783	2264	20.538	0	48.1663	OK	41.5899	0	87.292	OK
GB41829-RA	Group8.9:29044-32445	2788	45.9601	14.6258	77.2944	OK	38.8271	12.2608	65.3934	OK
GB41830-RA	Group8.9:25308-26729	186	10.2276	0	24.4833	OK	9.20301	0	22.1166	OK
GB41831-RA	Group8.9:19807-22379	531	64.8733	9.42338	120.323	OK	49.0052	5.89086	92.1195	OK
GB41832-RA	Group8.9:17456-17961	336	2.94359	0	7.04911	OK	2.15314	0	5.15617	OK
GB41833-RA	Group8.9:339-2995	1091	7.96985	0	17.0296	OK	14.2645	0.585871	27.9432	OK
GB41834-RA	Group8.9:3896-6595	1896	9.85233	1.24443	18.4602	OK	10.8753	1.53816	20.2125	OK
GB41835-RA	Group8.9:7154-12754	4703	38.5485	11.8939	65.2032	OK	40.9874	12.4982	69.4766	OK
GB41836-RA	Group8.9:32935-38064	3964	48.0724	14.7171	81.4277	OK	44.0114	13.6879	74.3349	OK
GB41837-RA	Group8.9:40143-42077	1696	5.81556	0.147262	11.4839	OK	6.06505	0.191623	11.9385	OK
GB41838-RA	Group8.9:42741-43257	120	68.1593	0	163.398	OK	109.826	0	262.949	OK
GB41839-RA	Group8.9:43300-47821	4059	24.9264	7.84079	42.0119	OK	22.5016	6.99247	38.0108	OK
GB41840-RA	Group8.9:51544-55322	2628	33.0802	10.1555	56.0049	OK	26.2733	6.90228	45.6443	OK
GB41841-RA	Group8.9:56215-57379	1089	80.1861	24.0397	136.333	OK	52.1963	13.7211	90.6716	OK
GB41842-RA	Group8.9:57955-61719	1657	42.4201	11.3519	73.4884	OK	72.9343	23.1192	122.749	OK
GB41843-RA	Group8.9:62610-67783	2217	59.349	11.838	106.86	OK	61.2591	0	122.862	OK
GB41844-RA	Group8.9:73321-76214	2463	8.90633	1.37944	16.4332	OK	43.5378	13.7251	73.3506	OK
GB41845-RA	Group8.9:84206-87974	3075	71.8064	21.3569	122.256	OK	75.2012	22.1057	128.297	OK
GB41846-RA	Group8.9:88115-95685	1956	142.793	0	341.256	OK	139.209	0	292.891	OK
GB41847-RA	Group8.9:96523-112191	11023	26.5176	7.09642	45.9388	OK	16.2927	5.01196	27.5734	OK
GB41848-RA	Group8.9:113339-115471	1383	39.551	10.4358	68.6663	OK	36.212	9.21181	63.2121	OK
GB41849-RA	Group8.9:116527-117927	1257	10.7644	0.607815	20.9209	OK	23.5547	4.36487	42.7445	OK
GB41850-RA	Group8.9:118649-146815	15587	5.31596	1.23883	9.39309	OK	8.87928	1.98099	15.7776	OK
GB41851-RA	Group8.9:118649-146815	483	5.71614	0	37.1085	OK	4.82918	0	40.0458	OK
GB41852-RA	Group8.9:149494-163130	10098	22.2483	5.78288	38.7137	OK	17.0858	5.2955	28.8761	OK
GB41853-RA	Group8.9:172765-180686	108	0	0	0	OK	0	0	0	OK
GB41854-RA	Group8.9:185120-185744	93	4.84997	0	20.2468	OK	0	0	0	OK
GB41855-RA	Group8.9:188102-198615	4640	59.6491	16.4636	102.835	OK	41.5462	12.67	70.4223	OK
GB41856-RA	Group8.9:241718-365292	1887	23.0967	5.62846	40.5649	OK	17.5751	3.68034	31.4698	OK
GB41857-RA	Group8.9:387577-398783	1562	0.647795	0	1.39674	OK	0.798447	0	1.71173	OK
GB41858-RA	Group8.9:423119-437194	3543	54.7913	0	162.159	OK	47.7626	0	139.68	OK
GB41859-RA	Group8.9:438651-440505	1275	72.0042	21.9521	122.056	OK	69.9975	21.2254	118.77	OK
GB41860-RA	Group8.9:442799-444835	642	7.22454	0	15.0762	OK	12.5231	0	26.4235	OK
GB41861-RA	Group8.9:445921-451965	3504	4.39951	0.434628	8.3644	OK	11.2199	2.616	19.8237	OK
GB41862-RA	Group8.9:452942-456559	1185	16.5091	2.01155	31.0066	OK	29.6477	6.14191	53.1535	OK
GB41863-RA	Group8.9:459793-462405	1902	22.1919	4.59325	39.7906	OK	30.6749	8.43135	52.9184	OK
GB41864-RA	Group8.9:467011-469658	2181	4.35688	0.105594	8.60817	OK	5.28291	0.282336	10.2835	OK
GB41865-RA	Group8.9:471045-473595	2033	13.1975	1.68525	24.7097	OK	12.4321	1.70705	23.1571	OK
GB41866-RA	Group8.9:514745-517905	2008	30.0795	8.34386	51.8152	OK	26.2473	6.96705	45.5276	OK
GB41867-RA	Group8.9:533925-537449	3191	321.793	8.31951	635.266	OK	310.351	11.5333	609.168	OK
GB41869-RA	Group8.9:538693-542929	2943	9.82485	1.93207	17.7176	OK	18.4896	5.03219	31.947	OK
GB41870-RA	Group8.9:543372-543892	90	0	0	0	OK	0	0	0	OK
GB41871-RA	Group8.9:557076-569621	381	0	0	0.0372889	OK	0	0	0.0372889	OK
GB41872-RA	Group8.9:571737-577191	3564	86.7769	17.0751	156.479	OK	74.0044	13.9614	134.047	OK
GB41873-RA	Group8.9:600186-603247	2386	14.8272	3.27852	26.376	OK	15.9272	3.50714	28.3473	OK
GB41874-RA	Group8.9:608431-614225	2679	164.64	19.166	310.113	OK	119.492	14.0881	224.895	OK
GB41875-RA	Group8.9:614591-621123	1839	35.9331	0	84.9829	OK	23.2209	0	56.1785	OK
GB41876-RA	Group8.9:622760-630706	3209	24.6288	7.4491	41.8085	OK	20.6682	5.46902	35.8673	OK
GB41877-RA	Group8.9:636796-639259	1281	83.6613	26.1285	141.194	OK	86.3451	27.0673	145.623	OK
GB41878-RA	Group8.9:639422-640178	756	97.6826	26.9677	168.398	OK	100.134	27.7128	172.556	OK
GB41879-RA	Group8.9:649189-652750	2508	0.648267	0	1.38028	OK	2.73371	0	5.79625	OK
GB41881-RA	Group8.9:1016599-1017535	936	27.7791	4.31076	51.2475	OK	32.6748	4.23429	61.1154	OK
GB41882-RA	Group8.9:1017891-1020342	1338	83.9767	26.3918	141.562	OK	106.19	33.796	178.585	OK
GB41883-RA	Group8.9:1028738-1036517	4182	19.9428	4.0228	35.8627	OK	13.5184	0	27.2186	OK
GB41884-RA	Group8.9:1037002-1048306	7713	11.868	0	23.897	OK	8.35821	0	17.633	OK
GB41885-RA	Group8.9:1051888-1052953	1005	0.0237033	0	0.0671484	OK	5.44451	0	11.3272	OK
GB41886-RA	Group8.9:1054920-1057197	1431	168.727	50.1315	287.323	OK	131.651	41.0919	222.209	OK
GB41887-RA	Group8.9:1064675-1074273	213	0.363189	0	1.17847	OK	0.457527	0	1.36904	OK
GB41888-RA	Group8.9:1074509-1083194	6084	31.9941	9.71573	54.2726	OK	34.7874	10.3663	59.2084	OK
GB41889-RA	Group8.9:1089539-1092462	1206	395.051	85.4904	704.612	OK	474.185	93.1645	855.205	OK
GB41890-RA	Group8.9:1108274-1110812	1824	40.2193	11.8178	68.6208	OK	21.1425	4.63854	37.6465	OK
GB41891-RA	Group8.9:1160866-1168577	4290	12.5787	3.44142	21.716	OK	22.1154	6.90938	37.3214	OK
GB41892-RA	Group8.9:1169589-1172137	528	0.781312	0	1.85666	OK	0.34449	0	0.822043	OK
GB41893-RA	Group8.9:1187478-1203423	1179	106.213	33.6192	178.808	OK	83.3903	25.6601	141.121	OK
GB41894-RA	Group8.9:1224588-1239666	1734	139.164	41.0563	237.271	OK	103.119	32.2894	173.949	OK
GB41895-RA	Group8.9:1243164-1245466	1575	170.966	45.6832	296.249	OK	136.409	41.4747	231.343	OK
GB41896-RA	Group8.9:1250023-1250937	684	17.2853	0.323582	34.247	OK	14.55	0	31.0469	OK
GB41897-RA	Group8.9:1254619-1260159	1104	49.4419	9.3374	89.5464	OK	42.2198	4.6318	79.8078	OK
GB41898-RA	Group8.9:1262917-1271443	1536	91.3308	29.0672	153.594	OK	58.2931	17.7944	98.7917	OK
GB41899-RA	Group8.9:1292046-1306122	402	0.0639029	0	0.528732	OK	0.0805017	0	0.852999	OK
GB41900-RA	Group8.9:1341585-1375847	4554	133.378	19.6742	247.081	OK	90.6166	19.9275	161.306	OK
GB41901-RA	Group8.9:1377145-1382600	912	222.767	44.6377	400.897	OK	182.099	35.2665	328.931	OK
GB41902-RA	Group8.9:1386886-1390447	2644	24.1637	6.4421	41.8854	OK	25.3625	6.72912	43.9959	OK
GB41903-RA	Group8.9:1391109-1392387	870	3.66802	0	7.71427	OK	5.82985	0	12.0743	OK
GB41904-RA	Group8.9:1395854-1399478	2593	1.64248	0	3.41379	OK	9.81828	1.2955	18.341	OK
GB41905-RA	Group8.9:1399745-1400893	858	30.4729	4.67655	56.2692	OK	39.6926	7.60847	71.7766	OK
GB41906-RA	Group8.9:1401460-1401698	156	1.12195	0	3.6405	OK	0.706688	0	2.48757	OK
GB41907-RA	Group8.9:1402050-1402580	381	951.901	295.129	1608.67	OK	1127.49	337.851	1917.14	OK
GB41908-RA	Group8.9:1403469-1411836	6090	29.4842	9.09607	49.8723	OK	32.6375	9.86681	55.4082	OK
GB41909-RA	Group8.9:1415155-1425184	6441	28.8579	7.29264	50.4232	OK	23.1744	6.57892	39.7698	OK
GB41910-RA	Group8.9:1426477-1430326	1356	126.395	39.9199	212.87	OK	148.603	45.9572	251.248	OK
GB41911-RA	Group8.9:1433086-1435191	1152	96.7611	30.2851	163.237	OK	116.941	37.1508	196.732	OK
GB41912-RA	Group8.9:1442785-1444938	1152	4.73992	0	9.91776	OK	3.96112	0	8.21489	OK
GB41913-RA	Group8.9:1454729-1456994	732	2.45718	0	5.24497	OK	0.619085	0	1.47906	OK
GB41914-RA	Group8.9:1458092-1459161	225	0	0	0	OK	0	0	0	OK
GB41915-RA	Group8.9:1472714-1473803	982	10.0138	0.0960157	19.9316	OK	17.585	0.604381	34.5655	OK
GB41916-RA	Group8.9:1475182-1476313	774	10.0261	0	21.126	OK	50.0317	10.233	89.8304	OK
GB41917-RA	Group8.9:1476867-1478196	942	45.8278	10.0799	81.5758	OK	174.588	55.5209	293.656	OK
GB41918-RA	Group8.9:1491125-1491398	273	83.7111	0	178.302	OK	102.335	1.08355	203.586	OK
GB41919-RA	Group8.9:1512163-1566315	1062	2.24237	0	4.7439	OK	2.44384	0	5.15952	OK
GB41920-RA	Group8.9:1566354-1579004	330	2.48024	0	5.8956	OK	4.49926	0	10.8109	OK
GB41921-RA	Group8.9:1585716-1604736	3940	2.93404	0.178749	5.68934	OK	4.16565	0.481821	7.84947	OK
GB41922-RA	Group8.9:1608042-1613519	1883	82.4935	26.1505	138.836	OK	103.95	32.0359	175.863	OK
GB41923-RA	GroupUn867:1755-4883	1335	3.1672	0	6.58031	OK	0.00704926	0	0.0248137	OK
GB41924-RA	GroupUn4634:459-1086	627	0	0	0	OK	0	0	0	OK
GB41925-RA	GroupUn4194:402-835	249	2.0707	0	4.9447	OK	0.137293	0	0.483278	OK
GB41926-RA	GroupUn1691:87-360	273	0	0	0	OK	0	0	0	OK
GB41927-RA	GroupUn3017:0-1112	578	143.664	39.9057	247.422	OK	138.773	38.0969	239.449	OK
GB41928-RA	GroupUn701:283-1461	756	0	0	0	OK	0	0	0	OK
GB41929-RA	GroupUn5197:603-690	87	0	0	0	OK	0	0	0	OK
GB41930-RA	GroupUn4349:307-980	492	0.0219743	0	0.0917345	OK	0	0	0	OK
GB41931-RA	GroupUn179:19364-31447	162	14.1021	0	60.9393	OK	23.891	0	84.4626	OK
GB41932-RA	GroupUn179:9216-11067	918	6.1249	0	12.7236	OK	3.53968	0	7.43715	OK
GB41933-RA	GroupUn179:19364-31447	711	2.79612	0	6.73291	OK	2.50028	0	5.92131	OK
GB41934-RA	GroupUn2462:219-885	666	0	0	0	OK	0	0	0	OK
GB41935-RA	GroupUn3113:379-517	138	0	0	0	OK	0	0	0	OK
GB41936-RA	GroupUn4235:105-1007	756	0.0573255	0	0.153624	OK	0.0722157	0	0.187314	OK
GB41937-RA	GroupUn4476:272-7372	615	0.0307965	0	0.0999285	OK	0	0	0	OK
GB41938-RA	GroupUn4760:223-850	627	0	0	0	OK	0	0	0	OK
GB41939-RA	GroupUn4234:121-2054	591	0.0327063	0	0.106125	OK	0.0206009	0	0.072516	OK
GB41940-RA	GroupUn3353:256-553	297	0	0	0	OK	0	0	0	OK
GB41941-RA	GroupUn2963:6678-10028	417	0	0	0	OK	0.0374254	0	0.131739	OK
GB41942-RA	Group5.16:86498-92195	3885	9.76408	2.11465	17.4135	OK	8.76984	1.9339	15.6058	OK
GB41943-RA	Group5.16:53296-53494	90	0	0	0	OK	0	0	0	OK
GB41944-RA	Group5.16:27728-33037	312	0.114292	0	0.370856	OK	0.14398	0	0.430826	OK
GB41945-RA	Group5.16:1375-7077	2350	2.551	0	5.36219	OK	63.3957	20.117	106.674	OK
GB41946-RA	Group5.16:7297-13785	1779	4.5447	0	9.73889	OK	177.901	48.0587	307.743	OK
GB41947-RA	GroupUn374:939-1035	96	0	0	0	OK	0	0	0	OK
GB41948-RA	GroupUn3880:491-938	447	19.2461	0	40.119	OK	19.6193	0	40.9218	OK
GB41949-RA	Group6.30:127185-127326	141	0	0	0	OK	0	0	0	OK
GB41950-RA	Group6.30:54343-56359	1905	0.00372065	0	0.0155323	OK	0.0187484	0	0.0499991	OK
GB41951-RA	Group6.30:51958-52818	702	0	0	0	OK	0	0	0	OK
GB41952-RA	Group6.30:18462-21989	186	0	0	0	OK	0	0	0	OK
GB41953-RA	Group6.30:11769-12195	426	0.114024	0	0.316379	OK	0.0718209	0	0.214908	OK
GB41954-RA	Group6.30:156136-201240	942	0.720348	0	1.73278	OK	0.853442	0	2.05383	OK
GB41955-RA	Group6.30:257881-259795	138	0	0	0	OK	0	0	0	OK
GB41956-RA	Group6.30:331614-332616	1002	0	0	0	OK	0.00999082	0	0.0351681	OK
GB41957-RA	GroupUn3308:29-567	321	0	0	0	OK	0	0	0	OK
GB41958-RA	GroupUn1439:526-769	243	0	0	0	OK	0.296468	0	0.887114	OK
GB41959-RA	Group8.17:863317-866196	459	0.148907	0	0.38527	OK	0.187586	0	0.47707	OK
GB41960-RA	Group8.17:847816-851170	567	54.4648	8.29354	100.636	OK	39.8187	1.04299	78.5943	OK
GB41961-RA	Group8.17:843516-843892	102	0	0	0	OK	4.0025	0	14.089	OK
GB41962-RA	Group8.17:806069-843513	1122	39.7308	8.3216	71.1399	OK	30.397	6.12789	54.666	OK
GB41963-RA	Group8.17:658331-662571	267	0	0	0	OK	0	0	0	OK
GB41964-RA	Group8.17:553937-629796	318	0	0	0.0446763	OK	0	0	0.0446763	OK
GB41965-RA	Group8.17:515127-516076	705	0.46739	0	1.12134	OK	800.506	175.833	1425.18	OK
GB41966-RA	Group8.17:468650-473758	4605	0.0546459	0	0.130266	OK	0.153985	0	0.370883	OK
GB41967-RA	Group8.17:211601-225013	1467	7.29092	0.231171	14.3507	OK	9.75917	0.497494	19.0208	OK
GB41968-RA	Group8.17:108206-109781	843	84.3834	23.2961	145.471	OK	78.7907	21.399	136.182	OK
GB41969-RA	Group8.17:100489-104335	2059	28.3382	7.81371	48.8627	OK	23.9741	6.20547	41.7428	OK
GB41970-RA	Group8.17:93251-96853	2450	27.2456	7.28686	47.2043	OK	21.9127	5.90216	37.9232	OK
GB41972-RA	Group8.17:79333-82577	1716	5.43727	0.0944702	10.7801	OK	10.8781	1.35145	20.4048	OK
GB41973-RA	Group8.17:49533-51077	1322	6.45901	0	12.9288	OK	6.81745	0.0440355	13.5909	OK
GB41974-RA	Group8.17:37172-42114	3666	9.60114	2.15605	17.0462	OK	7.56746	1.46019	13.6747	OK
GB41975-RA	Group8.17:30000-32951	2014	22.1614	5.48144	38.8414	OK	18.8395	4.20978	33.4692	OK
GB41976-RA	Group8.17:17698-25004	1158	11.2446	0	33.5232	OK	12.7697	0	38.2603	OK
GB41977-RA	Group8.17:3235-4802	1017	15.9971	0.590959	31.4032	OK	20.2504	2.51885	37.982	OK
GB41979-RA	Group8.17:8852-15688	1922	121.843	36.1022	207.584	OK	109.669	33.2928	186.046	OK
GB41980-RA	Group8.17:17698-25004	3255	25.6245	6.51527	44.7337	OK	30.0749	7.62374	52.5261	OK
GB41981-RA	Group8.17:33913-35806	1584	8.75946	0.45521	17.0637	OK	9.04731	0.412113	17.6825	OK
GB41982-RA	Group8.17:42631-47262	2631	23.3153	6.31791	40.3127	OK	14.6742	3.12956	26.2189	OK
GB41983-RA	Group8.17:54932-65547	4884	11.4596	3.18114	19.738	OK	9.96087	2.62792	17.2938	OK
GB41985-RA	Group8.17:68630-73904	1560	113.471	35.0786	191.863	OK	116.545	36.4856	196.605	OK
GB41986-RA	Group8.17:121456-128449	1098	0.594651	0	1.43042	OK	0.75803	0	1.82577	OK
GB41987-RA	Group8.17:197234-197624	390	55.2148	2.81431	107.615	OK	69.8567	2.76951	136.944	OK
GB41988-RA	Group8.17:198258-208626	6101	7.08872	1.78659	12.3908	OK	5.43777	1.19615	9.6794	OK
GB41989-RA	Group8.17:282597-315836	10438	5.07967	1.39527	8.76407	OK	4.79038	1.28842	8.29233	OK
GB41990-RA	Group8.17:343713-348777	414	2.89267	0	6.93121	OK	1.51835	0	3.63122	OK
GB41991-RA	Group8.17:392711-392951	240	4.28444	0	10.2563	OK	8.78992	0	21.0294	OK
GB41992-RA	Group8.17:429071-467173	768	26.3585	2.86092	49.8561	OK	11.5773	0	24.6583	OK
GB41993-RA	Group8.17:521702-525491	2484	0.163773	0	0.393253	OK	0.14337	0	0.342527	OK
GB41994-RA	Group8.17:553937-629796	144	25.9585	0	60.9148	OK	12.5034	0	31.2779	OK
GB41995-RA	Group8.17:553937-629796	96	0	0	0.14799	OK	0	0	0.14799	OK
GB41996-RA	Group8.17:553937-629796	303	0.370293	0	1.56205	OK	0.310984	0	1.15368	OK
GB41997-RA	Group8.17:649854-650904	1050	7.67533	0	16.347	OK	3.95807	0	8.24367	OK
GB41998-RA	Group8.17:703425-720597	870	8.72342	0	18.4876	OK	5.98547	0	12.4055	OK
GB41999-RA	Group8.17:745383-756123	534	37.3581	2.00488	72.7114	OK	27.2273	0.729625	53.7249	OK
GB42000-RA	Group8.17:777708-800370	6951	43.0592	11.464	74.6544	OK	28.5517	8.6264	48.4771	OK
GB42001-RA	GroupUn4350:8-929	921	0	0	0	OK	0	0	0	OK
GB42002-RA	GroupUn2197:80-194	114	0	0	0	OK	0	0	0	OK
GB42003-RA	GroupUn2806:39-720	681	0	0	0	OK	0	0	0	OK
GB42004-RA	GroupUn1927:48-5353	2908	2.51609	0	5.34781	OK	1.98435	0	4.15701	OK
GB42005-RA	GroupUn3712:592-724	132	0	0	0	OK	0	0	0	OK
GB42006-RA	GroupUn3106:4003-4087	84	0	0	0	OK	0	0	0	OK
GB42007-RA	GroupUn1963:1657-3274	492	1.64807	0	3.95925	OK	0.830463	0	1.99202	OK
GB42008-RA	GroupUn655:2205-2301	96	0	0	0	OK	0	0	0	OK
GB42009-RA	GroupUn1960:1434-1674	240	0	0	0	OK	0	0	0	OK
GB42010-RA	Group5.11:731372-732617	855	24.0804	2.81251	45.3483	OK	21.4808	0.660597	42.3011	OK
GB42011-RA	Group5.11:730205-730881	453	18.9348	0	39.4804	OK	21.4518	0	45.1253	OK
GB42012-RA	Group5.11:727718-729562	1611	2.40648	0	5.01099	OK	3.05423	0	6.38358	OK
GB42013-RA	Group5.11:726650-727462	747	3.79957	0	8.02494	OK	5.59404	0	11.6893	OK
GB42014-RA	Group5.11:708776-724954	7977	75.7519	9.56043	141.943	OK	56.8301	9.74449	103.916	OK
GB42015-RA	Group5.11:704566-706062	1284	19.842	2.88945	36.7945	OK	22.641	4.14997	41.1321	OK
GB42016-RA	Group5.11:683074-701258	5405	34.8106	3.28049	66.3407	OK	28.3777	0	61.8402	OK
GB42017-RA	Group5.11:680485-682511	1708	8.1551	0.375227	15.935	OK	12.3461	1.76315	22.929	OK
GB42018-RA	Group5.11:672385-677314	2486	3.40848	0	10.2819	OK	4.85283	0	11.4275	OK
GB42019-RA	Group5.11:667669-671284	2271	307.391	42.4238	572.359	OK	265.778	35.8138	495.742	OK
GB42020-RA	Group5.11:664712-667530	2414	25.3669	6.95757	43.7763	OK	23.7415	6.54206	40.9409	OK
GB42021-RA	Group5.11:650755-659584	7596	26.7778	8.04143	45.5142	OK	32.0076	8.51981	55.4955	OK
GB42022-RA	Group5.11:633800-647018	11887	29.2213	7.21495	51.2276	OK	19.8866	5.26814	34.5051	OK
GB42023-RA	Group5.11:627986-631285	2565	47.0897	14.9615	79.218	OK	48.4782	15.417	81.5393	OK
GB42024-RA	Group5.11:604484-615899	2747	33.7149	8.12169	59.3081	OK	44.413	8.48039	80.3455	OK
GB42025-RA	Group5.11:531132-536923	4411	0.100792	0	0.240156	OK	0.0379024	0	0.091138	OK
GB42026-RA	Group5.11:524733-525608	318	3.31947	0	7.91411	OK	2.19368	0	5.21245	OK
GB42027-RA	Group5.11:496643-522816	1272	2.14516	0	4.51894	OK	1.25413	0	2.67668	OK
GB42028-RA	Group5.11:475510-476304	417	0.475338	0	1.13716	OK	0.598806	0	1.41598	OK
GB42029-RA	Group5.11:473372-473978	186	0.876651	0	2.48344	OK	1.47248	0	3.92689	OK
GB42030-RA	Group5.11:472785-473281	108	0	0	0	OK	0	0	0	OK
GB42031-RA	Group5.11:455278-467984	5813	29.5355	9.18421	49.8867	OK	23.2233	7.38287	39.0637	OK
GB42032-RA	Group5.11:437721-453183	4349	41.0132	1.338	80.6883	OK	37.6096	0	80.3818	OK
GB42033-RA	Group5.11:436986-437219	126	5.19217	0	14.4066	OK	9.81126	0	24.952	OK
GB42035-RA	Group5.11:390389-429297	8962	16.6185	4.76977	28.4673	OK	18.5428	5.40659	31.679	OK
GB42036-RA	Group5.11:334556-340669	1891	63.0295	11.6961	114.363	OK	59.7129	11.8214	107.604	OK
GB42037-RA	Group5.11:330217-333831	2976	4.98637	0.154421	9.81832	OK	4.05829	0.254361	7.86221	OK
GB42038-RA	Group5.11:326970-329224	1952	27.4624	7.32808	47.5966	OK	21.4644	4.48271	38.446	OK
GB42039-RA	Group5.11:243897-266789	10663	146.792	0	396.537	OK	137.934	0	378.138	OK
GB42040-RA	Group5.11:189738-190733	449	0.0258308	0	0.107834	OK	0.0325403	0	0.114543	OK
GB42041-RA	Group5.11:142889-144870	156	13.4634	0	32.1604	OK	36.0411	0	85.8234	OK
GB42043-RA	Group5.11:126388-134712	5791	28.4895	8.1752	48.8039	OK	29.4509	8.40538	50.4965	OK
GB42044-RA	Group5.11:42604-42879	162	12.157	0	28.7521	OK	1.83777	0	5.11258	OK
GB42045-RA	Group5.11:6476-7879	261	0.471649	0	1.26395	OK	0.118832	0	0.418294	OK
GB42046-RA	Group5.11:96665-98078	177	43.3919	0	93.8988	OK	35.2664	0	84.5123	OK
GB42048-RA	Group5.11:102341-103689	162	27.2317	0	65.0973	OK	17.1525	0	40.9342	OK
GB42049-RA	Group5.11:117936-125979	732	43.3062	5.83736	80.7751	OK	43.034	5.73947	80.3285	OK
GB42050-RA	Group5.11:126388-134712	1298	0.624782	0	7.19283	OK	0.371671	0	5.52824	OK
GB42051-RA	Group5.11:135427-136753	963	72.068	20.0524	124.084	OK	68.8338	18.9397	118.728	OK
GB42052-RA	Group5.11:138172-140730	1074	3.00436	0	6.30829	OK	28.8941	5.40884	52.3794	OK
GB42053-RA	Group5.11:141444-142655	584	1.41562	0	3.39494	OK	2.28686	0	4.93281	OK
GB42054-RA	Group5.11:243897-266789	3108	278.99	0	932.398	OK	289.049	0	936.076	OK
GB42055-RA	Group5.11:267862-269044	135	11.8085	0	28.6316	OK	4.95859	0	13.2238	OK
GB42056-RA	Group5.11:286651-286963	312	1.14292	0	2.74336	OK	1.51179	0	3.62443	OK
GB42057-RA	Group5.11:288177-326389	799	19.9435	1.02587	38.8612	OK	17.6202	0.952031	34.2883	OK
GB42058-RA	Group5.11:334556-340669	3678	12.645	0	29.5988	OK	10.9815	0	25.2934	OK
GB42059-RA	Group5.11:334556-340669	252	0.105005	0	11.1912	OK	0	0	0.0563773	OK
GB42060-RA	Group5.11:344405-344558	153	2.41655	0	6.70514	OK	1.52213	0	4.55461	OK
GB42062-RA	Group5.11:367368-378400	4532	68.6319	18.1029	119.161	OK	82.8005	16.7683	148.833	OK
GB42063-RA	Group5.11:379874-382149	684	7.26483	0	15.1088	OK	8.72002	0	18.1939	OK
GB42064-RA	Group5.11:382755-384764	1518	6.4685	0.14403	12.793	OK	7.54193	0.34223	14.7416	OK
GB42065-RA	Group5.11:390389-429297	545	0.241268	0	7.18598	OK	0.374076	0	9.56246	OK
GB42066-RA	Group5.11:437721-453183	5937	21.6857	0	46.2167	OK	26.6288	0	56.8649	OK
GB42067-RA	Group5.11:468508-469150	381	0	0	0	OK	0	0	0	OK
GB42069-RA	Group5.11:484674-485396	186	0.292217	0	1.2199	OK	0	0	0	OK
GB42070-RA	Group5.11:537171-538683	657	0	0	0	OK	0	0	0	OK
GB42071-RA	Group5.11:558343-577409	4278	15.6917	4.11298	27.2703	OK	11.7713	3.13986	20.4027	OK
GB42072-RA	Group5.11:580653-586603	1086	12.062	0.679009	23.445	OK	29.2241	5.57302	52.8753	OK
GB42073-RA	Group5.11:587985-590142	1353	0.0660972	0	0.160263	OK	0.0902048	0	0.215018	OK
GB42074-RA	Group5.11:591461-593293	1178	11.9688	0.664407	23.2733	OK	32.7421	7.17913	58.305	OK
GB42075-RA	Group5.11:604484-615899	1312	18.1982	0	50.9945	OK	39.5901	0	90.986	OK
GB42076-RA	Group5.11:617824-622729	3093	10.9643	2.39448	19.5342	OK	14.1545	3.5322	24.7768	OK
GB42077-RA	Group5.11:622991-627254	3138	14.2712	3.59947	24.9429	OK	12.3966	2.62779	22.1655	OK
GB42078-RA	Group5.11:647826-649136	822	73.6306	19.239	128.022	OK	74.9015	19.5593	130.244	OK
GB42079-RA	Group5.11:660677-662756	963	296.002	77.2918	514.711	OK	166.26	52.8968	279.623	OK
GB42081-RA	Group5.11:672385-677314	3015	5.93034	0.0647407	11.7959	OK	5.88243	0	12.5611	OK
GB42082-RA	Group5.11:678044-680424	1930	58.4775	18.4748	98.4803	OK	74.8172	23.7912	125.843	OK
GB42083-RA	Group5.11:683074-701258	1271	8.83779	0	43.913	OK	14.3987	0	60.113	OK
GB42084-RA	Group5.11:683074-701258	2345	15.058	0	47.3792	OK	31.3809	0	92.0175	OK
GB42085-RA	Group5.11:683074-701258	1332	50.0189	0	139.052	OK	51.554	0	144.484	OK
GB42086-RA	Group5.11:702275-703279	879	58.3184	14.2977	102.339	OK	62.0686	15.6591	108.478	OK
GB42087-RA	Group5.11:703550-704066	456	9.51795	0	20.036	OK	12.3382	0	25.766	OK
GB42088-RA	Group5.11:707606-708413	462	274.876	82.3961	467.355	OK	740.908	224.227	1257.59	OK
GB42089-RA	Group5.11:708776-724954	596	67.5166	0	345.779	OK	75.4747	0	317.101	OK
GB42090-RA	Group11.9:628622-629841	81	0	0	0	OK	0	0	0	OK
GB42091-RA	Group11.9:533101-533221	120	0	0	0	OK	0	0	0	OK
GB42093-RA	Group11.9:446595-447507	357	0.0823977	0	0.267364	OK	0.0519002	0	0.182691	OK
GB42094-RA	Group11.9:402640-402880	240	0.244825	0	0.794408	OK	0.154209	0	0.542823	OK
GB42095-RA	Group11.9:353973-355227	99	0	0	0	OK	0	0	0	OK
GB42096-RA	Group11.9:127152-133185	2178	1.70244	0	3.54531	OK	1.32879	0	2.78899	OK
GB42097-RA	Group11.9:140126-152837	411	0.0305675	0	0.127608	OK	0	0	0	OK
GB42098-RA	GroupUn5257:63-1281	705	0	0	0	OK	0	0	0	OK
GB42099-RA	GroupUn1518:70-996	609	0.0312527	0	0.101409	OK	0.216538	0	0.518291	OK
GB42100-RA	GroupUn1093:460-880	420	0	0	0	OK	0	0	0	OK
GB42101-RA	GroupUn760:1701-1788	87	0	0	0	OK	0	0	0	OK
GB42102-RA	GroupUn3490:791-1145	354	0	0	0	OK	0	0	0	OK
[truncated: 13,316 more rows]
