# Supplementary material for: Dnmt1 is essential for egg production and embryo viability in the large milkweed bug, Oncopeltus fasciatus
Source: Epigenetics Chromatin. 2019 Jan 7;12:6. doi: 10.1186/s13072-018-0246-5 (PMC6322253; doi:10.1186/s13072-018-0246-5)
Supplement: Supplementary file 1 — Additional file 1: Fig. S1. Identification of O. fasciatus DNA methyltransferases. a Phylogenetic relationship of DNA methyltransferases identified the de novo (Dnmt3) and maintenance (Dnmt1) DNA methyltransferase in O. fasciatus. Node support with ≤ 0.5 posterior probability is indicated—other nodes are ≥ 0.95. Branch lengths are in amino acid substitutions per site. Species names are represented as abbreviations: Acy. pis.: Acyrthosiphon pisum, Aed. aeg.: Aedes aegypti, Aed. alb.: Aedes albopictus, Ano. gam.: Anopheles gambiae, Api. mel.: A. mellifera, Bom. mor.: Bo. mori, Cam. flo.: Camponotus floridanus, Cop. flo.: Copidosoma floridanum, Cul. qui.: Culex pipiens quinquefasciatus, Dro. mel.: Drosophila melanogaster, Har. sal.: Harpegnathos saltator, Mic. dem.: Microplitis demolitor, Nas. vit.: Nasonia vitripennis, Nic. ves.: Nicrophorus vespilloides, Onc. fas.: O. fasciatus, Cer. bir.: Ooceraea (Cerapachys) biroi, Pol. can.: Polistes canadensis, Pol. dom.: Polistes dominula, Sol. inv.: Solenopsis invicta, Tri. cas.: Tribolium castaneum, and Zoo. nev.: Z. nevadensis. b A to scale representation of Dnmt1 and protein domains identified in O. fasciatus and M. musculus. Fig. S2. Assessment of RNAi treatment targeting S-adenosyl-L-methionine (AdoMet) region (ds-dnmt1-2) of Dnmt1 produces similar results as ds-dnmt1-1. a Assessment of RNAi treatment targeting Dnmt1 using qRT-PCR demonstrates successful reduction in transcription in ovaries compared to control. b Whole ovaries from ds-dnmt1-2 females removed 12–14 days post-injection. c Control follicular epithelium nuclei. d ds-dnmt1-1 follicular epithelium nuclei. e ds-dnmt1-2 follicular epithelium nuclei. For c–e scale bar corresponds to 100 µm. Fig. S3. DNA methylation consequences following posttranscriptional knockdown of Dnmt1 are restricted to ovaries. a Assessment of RNAi treatment targeting Dnmt1 using qRT-PCR demonstrates successful reduction in transcription compared to control across all tissues sampled. Col [file 13072_2018_246_MOESM1_ESM.zip › ESM/table_s6.bewick_et_al.dnmt1.12052018.xlsx]

## Sheet: Sheet1
GFP control										dnmt3 knockdown
Gene ID	Gene Name	Reference	Strand	Start	End	Coverage	FPKM	TPM		Gene ID	Gene Name	Reference	Strand	Start	End	Coverage	FPKM	TPM
gene0	LOC551580	NC_037638.1	-	9273	12174	66.6279	17.194	31.1567		gene3	Rfwd3	NC_037638.1	+	23613	26208	54.4919	11.6394	19.5314
gene1	LOC551555	NC_037638.1	+	10792	17180	131.279	31.4417	56.9746		gene0	LOC551580	NC_037638.1	-	9273	12174	146.021	27.6318	46.3674
gene2	LOC726347	NC_037638.1	-	17090	23457	7.01428	1.54358	2.79708		gene1	LOC551555	NC_037638.1	+	10792	17180	154.254	28.8991	48.494
gene3	Rfwd3	NC_037638.1	+	23613	26208	53.2566	14.4304	26.149		gene2	LOC726347	NC_037638.1	-	17090	23457	6.62885	1.14188	1.91612
gene4	LOC726145	NC_037638.1	-	28123	30958	285.361	64.8094	117.439		gene16	LOC410663	NC_037638.1	-	124106	125085	350.197	60.8704	102.143
gene5	LOC551448	NC_037638.1	+	29940	39215	153.356	80.7479	146.321		gene4	LOC726145	NC_037638.1	-	28123	30958	605.213	107.001	179.552
gene6	LOC410665	NC_037638.1	-	39046	41744	19.6849	4.33191	7.84974		gene5	LOC551448	NC_037638.1	+	29940	39215	208.49	86.3309	144.867
gene7	LOC408567	NC_037638.1	+	42765	45255	864.287	190.198	344.652		gene6	LOC410665	NC_037638.1	-	39046	41744	17.6325	3.03735	5.09682
gene8	LOC107964061	NC_037638.1	+	45528	79393	37.3346	9.98061	18.0856		gene7	LOC408567	NC_037638.1	+	42765	45255	1230.29	211.928	355.624
gene9	LOC107964068	NC_037638.1	-	86674	88128	3.5	0.770221	1.39569		gene8	LOC107964061	NC_037638.1	+	45528	79393	36.6857	9.06982	15.2196
gene10	LOC113219112	NC_037638.1	+	91244	91613	4.65665	1.02476	1.85693		gene9	LOC107964068	NC_037638.1	-	86674	88128	2.7144	0.467579	0.784619
gene11	LOC726450	NC_037638.1	+	91682	110399	117.077	25.7643	46.6868		gene10	LOC113219112	NC_037638.1	+	91244	91613	4.78986	0.825096	1.38455
gene12	LOC107964063	NC_037638.1	-	97814	98760	1.85623	0.408487	0.740208		gene11	LOC726450	NC_037638.1	+	91682	110399	96.2743	16.5841	27.8289
gene13	LOC113219111	NC_037638.1	-	110674	112314	155.64	34.2505	62.0644		gene12	LOC107964063	NC_037638.1	-	97814	98760	2.49898	0.430472	0.722351
gene14	LOC410664	NC_037638.1	-	113471	117037	35.6257	9.01097	16.3285		gene13	LOC113219111	NC_037638.1	-	110674	112314	287.702	49.5592	83.1626
gene15	LOC408565	NC_037638.1	+	117008	122443	95.7579	21.7875	39.4804		gene14	LOC410664	NC_037638.1	-	113471	117037	84.8459	16.9217	28.3954
gene16	LOC410663	NC_037638.1	-	124106	125085	229.107	50.9131	92.2582		gene15	LOC408565	NC_037638.1	+	117008	122443	133.463	23.7954	39.9297
gene26	LOC410772	NC_037638.1	-	241926	245999	24.5051	6.22004	11.2712		gene35	LOC100577692	NC_037638.1	-	649937	702409	0.197716	0.188049	0.315555
gene17	LOC113219398	NC_037638.1	+	126477	134113	23.9164	5.26311	9.53713		gene36	LOC107965716	NC_037638.1	+	688496	736978	0.354454	0.061058	0.102458
gene18	LOC726544	NC_037638.1	-	134890	241308	47.7077	34.3401	62.2268		gene31	LOC410771	NC_037638.1	+	424032	485247	5.44236	5.932	9.95417
gene19	Mir2-2	NC_037638.1	-	138185	138207	0	0	0		gene32	LOC100578571	NC_037638.1	-	442753	446004	0.216731	0.037334	0.062648
.	Mir2-2	NC_037638.1	-	138185	138207	0	0	0		gene33	Mir3768	NC_037638.1	-	446684	446706	0	0	0
gene20	Mir2-1	NC_037638.1	-	139130	139152	0	0	0		.	Mir3768	NC_037638.1	-	446684	446706	0	0	0
.	Mir2-1	NC_037638.1	-	139130	139152	0	0	0		gene17	LOC113219398	NC_037638.1	+	126477	134113	11.6056	1.99917	3.35469
gene21	Mir2b	NC_037638.1	+	139132	139155	0	0	0		gene18	LOC726544	NC_037638.1	-	134890	241308	35.1017	20.2588	33.9951
.	Mir2b	NC_037638.1	+	139132	139155	0	0	0		gene19	Mir2-2	NC_037638.1	-	138185	138207	0	0	0
gene22	Mir13b	NC_037638.1	-	139344	139366	0	0	0		.	Mir2-2	NC_037638.1	-	138185	138207	0	0	0
.	Mir13b	NC_037638.1	-	139344	139366	0	0	0		gene20	Mir2-1	NC_037638.1	-	139130	139152	0	0	0
gene23	Mir13a	NC_037638.1	-	139694	139714	0	0	0		.	Mir2-1	NC_037638.1	-	139130	139152	0	0	0
.	Mir13a	NC_037638.1	-	139694	139714	0	0	0		gene21	Mir2b	NC_037638.1	+	139132	139155	0	0	0
gene24	Mir2-3	NC_037638.1	-	139976	139998	0	0	0		.	Mir2b	NC_037638.1	+	139132	139155	0	0	0
.	Mir2-3	NC_037638.1	-	139976	139998	0	0	0		gene22	Mir13b	NC_037638.1	-	139344	139366	0.444444	0.076559	0.12847
gene25	Mir71	NC_037638.1	-	140405	140423	0	0	0		.	Mir13b	NC_037638.1	-	139344	139366	0.555556	0.095699	0.160588
.	Mir71	NC_037638.1	-	140405	140423	0	0	0		gene23	Mir13a	NC_037638.1	-	139694	139714	0	0	0
gene35	LOC100577692	NC_037638.1	-	649937	702409	0.108514	0.185072	0.335364		.	Mir13a	NC_037638.1	-	139694	139714	0	0	0
gene36	LOC107965716	NC_037638.1	+	688496	736978	0	0	0		gene24	Mir2-3	NC_037638.1	-	139976	139998	0.444444	0.076559	0.12847
gene31	LOC410771	NC_037638.1	+	424032	485247	8.692	12.0198	21.7807		.	Mir2-3	NC_037638.1	-	139976	139998	0.555556	0.095699	0.160588
gene32	LOC100578571	NC_037638.1	-	442753	446004	0.55915	0.123048	0.222972		gene25	Mir71	NC_037638.1	-	140405	140423	0	0	0
gene33	Mir3768	NC_037638.1	-	446684	446706	0	0	0		.	Mir71	NC_037638.1	-	140405	140423	0	0	0
.	Mir3768	NC_037638.1	-	446684	446706	0	0	0		gene26	LOC410772	NC_037638.1	-	241926	245999	21.739	4.18468	7.02209
gene27	LOC551203	NC_037638.1	+	246604	422953	9.2153	2.08233	3.77334		gene27	LOC551203	NC_037638.1	+	246604	422953	7.68467	1.35241	2.26941
gene28	LOC100578621	NC_037638.1	-	256975	325770	54.2132	19.6943	35.6875		gene28	LOC100578621	NC_037638.1	-	256975	325770	56.7129	16.1177	27.0463
gene29	LOC726446	NC_037638.1	+	367913	369386	68.5248	15.0798	27.3256		gene29	LOC726446	NC_037638.1	+	367913	369386	81.5095	14.0407	23.561
gene30	LOC100578600	NC_037638.1	-	389814	409415	43.9359	9.66868	17.5203		gene30	LOC100578600	NC_037638.1	-	389814	409415	54.466	9.38224	15.7438
gene40	LOC100578334	NC_037638.1	-	863811	866026	0	0	0		gene40	LOC100578334	NC_037638.1	-	863811	866026	0	0	0
gene41	LOC726756	NC_037638.1	+	867359	873957	20.8827	6.44858	11.6853		gene41	LOC726756	NC_037638.1	+	867359	873957	25.1911	6.10542	10.2452
gene37	LOC410769	NC_037638.1	+	816289	820618	217.687	52.4553	95.0528		gene37	LOC410769	NC_037638.1	+	816289	820618	398.021	75.0778	125.984
gene38	Emc	NC_037638.1	-	821805	824037	151.748	33.3942	60.5126		gene38	Emc	NC_037638.1	-	821805	824037	257.52	44.3601	74.4382
gene47	LOC107966044	NC_037638.1	+	1025777	1026312	28.2393	6.21442	11.261		gene46	LOC100578031	NC_037638.1	-	1004951	1025670	21.6151	4.95272	8.31088
gene46	LOC100578031	NC_037638.1	-	1004951	1025670	16.8494	4.94117	8.95375		gene47	LOC107966044	NC_037638.1	+	1025777	1026312	54.4266	9.37546	15.7325
gene42	Nedd9	NC_037638.1	+	880427	997306	17.6495	4.21095	7.63054		gene42	Nedd9	NC_037638.1	+	880427	997306	13.5261	2.37731	3.98924
gene43	Mir3766	NC_037638.1	+	918983	919003	0	0	0		gene43	Mir3766	NC_037638.1	+	918983	919003	0	0	0
.	Mir3766	NC_037638.1	+	918983	919003	0	0	0		.	Mir3766	NC_037638.1	+	918983	919003	0	0	0
gene44	LOC726609	NC_037638.1	-	998602	1000877	752.384	183.282	332.12		gene44	LOC726609	NC_037638.1	-	998602	1000877	671.716	138.142	231.808
gene45	LOC726788	NC_037638.1	-	1001014	1002244	93.13	20.4945	37.1374		gene45	LOC726788	NC_037638.1	-	1001014	1002244	135.053	23.264	39.0381
gene48	LOC410766	NC_037638.1	+	1030583	1035250	109.305	25.7731	46.7028		gene48	LOC410766	NC_037638.1	+	1030583	1035250	140.813	26.3	44.1326
gene49	LOC551646	NC_037638.1	-	1035549	1040317	18.0537	3.97294	7.19926		gene49	LOC551646	NC_037638.1	-	1035549	1040317	58.617	10.0973	16.9437
gene50	TRNAK-CUU	NC_037638.1	+	1040884	1040956	0.958904	0.211019	0.382382		gene50	TRNAK-CUU	NC_037638.1	+	1040884	1040956	1.46575	0.252489	0.423688
gene51	LOC113219417	NC_037638.1	-	1043403	1044121	52.0292	11.4497	20.7477		gene51	LOC113219417	NC_037638.1	-	1043403	1044121	114.129	19.6598	32.99
gene52	LOC113219404	NC_037638.1	-	1044187	1050427	60.8034	13.3806	24.2466		gene52	LOC113219404	NC_037638.1	-	1044187	1050427	121.498	20.929	35.1199
gene54	TRNAQ-CUG	NC_037638.1	+	1055955	1056026	3.43056	0.754939	1.368		gene54	TRNAQ-CUG	NC_037638.1	+	1055955	1056026	4.66667	0.803874	1.34894
gene57	LOC113219278	NC_037638.1	-	1148162	1152859	0.479153	0.105444	0.191072		gene55	LOC726886	NC_037638.1	-	1056771	1147819	5.22756	0.900493	1.51107
gene55	LOC726886	NC_037638.1	-	1056771	1147819	8.0834	1.77886	3.22342		gene56	LOC100577848	NC_037638.1	+	1071171	1074278	1.25726	0.216573	0.36342
gene56	LOC100577848	NC_037638.1	+	1071171	1074278	1.02421	0.22539	0.408422		gene57	LOC113219278	NC_037638.1	-	1148162	1152859	0.409081	0.070468	0.118248
gene53	LOC551678	NC_037638.1	-	1051195	1053152	575.707	180.164	326.47		gene53	LOC551678	NC_037638.1	-	1051195	1053152	975.931	231.583	388.607
gene65	LOC113219285	NC_037638.1	-	1402265	1413339	0.335616	0.073857	0.133834		gene58	LOC408626	NC_037638.1	+	1154365	1171005	114.131	25.2093	42.3023
gene58	LOC408626	NC_037638.1	+	1154365	1171005	75.9906	21.4245	38.8228		gene59	LOC102655614	NC_037638.1	-	1158893	1162766	4.79036	0.825181	1.38469
gene59	LOC102655614	NC_037638.1	-	1158893	1162766	2.9292	0.644609	1.16808		gene60	LOC726912	NC_037638.1	+	1172799	1385267	0.017328	0.107751	0.18081
gene66	LOC100576602	NC_037638.1	+	1425678	1463376	4.79973	1.45372	2.63425		gene61	Mir2788	NC_037638.1	-	1173517	1173538	0	0	0
gene67	LOC113218530	NC_037638.1	-	1431503	1437918	0	0	0		.	Mir2788	NC_037638.1	-	1173517	1173538	0	0	0
gene68	LOC100576537	NC_037638.1	-	1447936	1455116	1.35484	0.29815	0.540269		gene62	Mir193	NC_037638.1	-	1179525	1179545	0	0	0
gene60	LOC726912	NC_037638.1	+	1172799	1385267	0.154182	1.30709	2.36855		.	Mir193	NC_037638.1	-	1179525	1179545	0	0	0
gene61	Mir2788	NC_037638.1	-	1173517	1173538	0	0	0		gene63	LOC102655442	NC_037638.1	+	1213342	1214946	0	0	0
.	Mir2788	NC_037638.1	-	1173517	1173538	0	0	0		gene64	LOC107965930	NC_037638.1	-	1336633	1340082	0.216506	0.037295	0.062583
gene62	Mir193	NC_037638.1	-	1179525	1179545	0	0	0		gene65	LOC113219285	NC_037638.1	-	1402265	1413339	0.108416	0.018676	0.031339
.	Mir193	NC_037638.1	-	1179525	1179545	0	0	0		gene66	LOC100576602	NC_037638.1	+	1425678	1463376	5.12894	1.22864	2.06172
gene63	LOC102655442	NC_037638.1	+	1213342	1214946	0.260542	0.057336	0.103896		gene67	LOC113218530	NC_037638.1	-	1431503	1437918	0.182987	0.031521	0.052894
gene64	LOC107965930	NC_037638.1	-	1336633	1340082	0.308498	0.067889	0.12302		gene68	LOC100576537	NC_037638.1	-	1447936	1455116	2.34371	0.403725	0.67747
gene74	LOC724948	NC_037638.1	+	1651359	1654602	59.7129	13.5144	24.489		gene69	LOC100576700	NC_037638.1	+	1491999	1644613	59.3613	31.8652	53.4713
gene69	LOC100576700	NC_037638.1	+	1491999	1644613	50.4591	34.7075	62.8925		gene70	TRNAS-CGA	NC_037638.1	-	1542258	1542339	0	0	0
gene70	TRNAS-CGA	NC_037638.1	-	1542258	1542339	1.84146	0.405238	0.73432		gene71	LOC113219393	NC_037638.1	-	1591262	1593237	11.4078	1.96509	3.29751
gene71	LOC113219393	NC_037638.1	-	1591262	1593237	6.02732	1.32639	2.40352		gene72	LOC102653619	NC_037638.1	-	1606222	1614722	1.11003	0.191213	0.320864
gene72	LOC102653619	NC_037638.1	-	1606222	1614722	0.342718	0.129751	0.235118		gene73	LOC107963981	NC_037638.1	-	1629816	1631885	1.15947	0.199729	0.335154
gene73	LOC107963981	NC_037638.1	-	1629816	1631885	0.706933	0.15557	0.281904		gene74	LOC724948	NC_037638.1	+	1651359	1654602	78.8491	13.8805	23.2922
gene75	LOC100576789	NC_037638.1	+	1655933	1658950	13.8691	3.05209	5.5306		gene75	LOC100576789	NC_037638.1	+	1655933	1658950	16.0903	2.77169	4.65102
gene80	LOC113219395	NC_037638.1	-	1679734	1680960	3.81506	0.839553	1.52133		gene76	LOC113219394	NC_037638.1	-	1659995	1670853	9.45691	2.54003	4.26228
gene76	LOC113219394	NC_037638.1	-	1659995	1670853	8.98472	2.79097	5.05744		gene77	LOC100576820	NC_037638.1	+	1664088	1667022	12.7317	2.19314	3.68019
gene77	LOC100576820	NC_037638.1	+	1664088	1667022	8.7967	1.93583	3.50786		gene78	LOC724874	NC_037638.1	+	1671098	1679110	19.9951	3.51963	5.90609
gene78	LOC724874	NC_037638.1	+	1671098	1679110	31.1224	7.05076	12.7765		gene79	Glob1	NC_037638.1	-	1672100	1674611	703.953	250.741	420.755
gene79	Glob1	NC_037638.1	-	1672100	1674611	1186.85	531.073	962.342		gene80	LOC113219395	NC_037638.1	-	1679734	1680960	3.19252	0.54994	0.922825
gene83	LOC410765	NC_037638.1	+	1684038	1686302	17.3278	3.81321	6.90981		gene81	LOC410763	NC_037638.1	-	1681133	1682491	262.574	45.2306	75.899
gene81	LOC410763	NC_037638.1	-	1681133	1682491	184.278	40.5527	73.4844		gene82	LOC100576088	NC_037638.1	+	1682530	1683635	470.938	81.1231	136.128
gene82	LOC100576088	NC_037638.1	+	1682530	1683635	502.421	110.564	200.35		gene83	LOC410765	NC_037638.1	+	1684038	1686302	11.4991	1.98083	3.32391
gene84	LOC113219396	NC_037638.1	-	1686731	1694432	33.743	7.42558	13.4557		gene84	LOC113219396	NC_037638.1	-	1686731	1694432	24.5356	4.22647	7.0922
gene85	LOC408625	NC_037638.1	-	1696663	1699582	47.7033	10.4977	19.0226		gene85	LOC408625	NC_037638.1	-	1696663	1699582	102.007	17.5716	29.486
gene86	LOC113218523	NC_037638.1	+	1700373	1736098	4.17297	0.918316	1.66405		gene86	LOC113218523	NC_037638.1	+	1700373	1736098	3.28342	0.565598	0.949099
gene87	LOC102654759	NC_037638.1	-	1706523	1709448	1.30317	0.403603	0.731357		gene87	LOC102654759	NC_037638.1	-	1706523	1709448	2.6774	0.808978	1.3575
gene88	LOC113219182	NC_037638.1	-	1735763	1739459	2.88451	0.634774	1.15026		gene88	LOC113219182	NC_037638.1	-	1735763	1739459	4.15854	0.716345	1.20206
gene89	LOC724679	NC_037638.1	+	1742785	1756276	15.5753	3.42754	6.21094		gene89	LOC724679	NC_037638.1	+	1742785	1756276	14.7675	2.54382	4.26865
gene90	LOC102654998	NC_037638.1	-	1765422	1774133	4.229	1.09491	1.98406		gene90	LOC102654998	NC_037638.1	-	1765422	1774133	3.13423	0.608644	1.02133
gene91	LOC409327	NC_037638.1	+	1770239	1789102	2.03647	1.37404	2.48986		gene91	LOC409327	NC_037638.1	+	1770239	1789102	2.16921	1.12531	1.88832
gene92	LOC113219405	NC_037638.1	+	1779414	1780586	0.686712	0.160126	0.290159		gene92	LOC113219405	NC_037638.1	+	1779414	1780586	0.634438	0.118577	0.198978
gene93	LOC724537	NC_037638.1	+	1794215	1801257	19.1052	4.82795	8.74859		gene93	LOC724537	NC_037638.1	+	1794215	1801257	31.6387	6.25927	10.5033
gene94	LOC102655107	NC_037638.1	+	1801315	1802308	4.66988	1.02767	1.86221		gene94	LOC102655107	NC_037638.1	+	1801315	1802308	3.97719	0.685106	1.14964
gene95	LOC409620	NC_037638.1	-	1802345	1808551	30.2707	6.66146	12.071		gene95	LOC409620	NC_037638.1	-	1802345	1808551	39.4693	6.79893	11.4089
gene96	LOC100577325	NC_037638.1	+	1810517	1813545	130.061	28.9415	52.4441		gene96	LOC100577325	NC_037638.1	+	1810517	1813545	113.913	19.7934	33.2142
gene97	LOC113219401	NC_037638.1	-	1812159	1812431	33.6592	7.40714	13.4223		gene97	LOC113219401	NC_037638.1	-	1812159	1812431	32.6066	5.61677	9.4252
gene98	LOC551204	NC_037638.1	+	1815343	1816983	41.3841	9.1071	16.5027		gene98	LOC551204	NC_037638.1	+	1815343	1816983	53.8154	9.27018	15.5558
gene99	LOC724372	NC_037638.1	-	1816644	1818580	73.3062	17.7056	32.0838		gene99	LOC724372	NC_037638.1	-	1816644	1818580	200.447	37.9105	63.6156
gene100	LOC725343	NC_037638.1	+	1818581	1831142	232.39	51.1405	92.6703		gene100	LOC725343	NC_037638.1	+	1818581	1831142	1252.4	215.737	362.016
gene101	LOC725306	NC_037638.1	-	1831067	1839446	71.9195	15.8278	28.6811		gene101	LOC725306	NC_037638.1	-	1831067	1839446	107.876	18.5863	31.1887
gene102	LOC409930	NC_037638.1	-	1840159	1841273	1622.69	357.094	647.08		gene102	LOC409930	NC_037638.1	-	1840159	1841273	3137.24	540.416	906.843
gene103	LOC409931	NC_037638.1	-	1843269	1850394	172.333	38.3958	69.576		gene116	LOC102656449	NC_037638.1	-	1988390	1990795	0	0	0
gene104	LOC107964458	NC_037638.1	+	1845147	1846777	4.02615	0.886007	1.60551		gene117	LOC725041	NC_037638.1	+	1991345	1995715	0.656542	0.113095	0.189779
gene105	LOC100578066	NC_037638.1	+	1851201	1926067	1.62181	3.5126	6.36508		gene108	LOC113219214	NC_037638.1	+	1936228	1939362	0.670191	0.12606	0.211534
gene106	LOC107964442	NC_037638.1	-	1875391	1877882	1.07658	0.236916	0.429309		gene109	LOC411665	NC_037638.1	-	1936664	1986516	6.3803	1.32755	2.22769
gene107	LOC113219207	NC_037638.1	-	1889614	1891043	0.323605	0.071213	0.129044		gene110	LOC102655805	NC_037638.1	-	1940640	1942251	0.205236	0.035354	0.059325
gene116	LOC102656449	NC_037638.1	-	1988390	1990795	0.353081	0.0777	0.140798		gene111	LOC102655775	NC_037638.1	+	1948729	1949231	0	0	0
gene117	LOC725041	NC_037638.1	+	1991345	1995715	0.478696	0.105343	0.19089		gene112	LOC102655747	NC_037638.1	-	1948753	1951575	0.414047	0.071323	0.119684
gene108	LOC113219214	NC_037638.1	+	1936228	1939362	0.439875	0.1057	0.191535		gene113	LOC102655720	NC_037638.1	-	1954290	1955203	0.955245	0.164549	0.276121
gene109	LOC411665	NC_037638.1	-	1936664	1986516	4.50789	1.20572	2.18484		gene114	LOC102655652	NC_037638.1	-	1960779	1964940	2.03302	0.355563	0.59665
gene110	LOC102655805	NC_037638.1	-	1940640	1942251	0.369303	0.08127	0.147267		gene115	LOC100578187	NC_037638.1	-	1968930	1971969	19.7637	3.40447	5.71286
gene111	LOC102655775	NC_037638.1	+	1948729	1949231	0	0	0		gene118	LOC100578245	NC_037638.1	-	2002613	2004111	43.9854	8.48498	14.2382
gene112	LOC102655747	NC_037638.1	-	1948753	1951575	0.17501	0.038513	0.069789		gene103	LOC409931	NC_037638.1	-	1843269	1850394	286.541	49.974	83.8587
gene113	LOC102655720	NC_037638.1	-	1954290	1955203	1.41692	0.311812	0.565026		gene104	LOC107964458	NC_037638.1	+	1845147	1846777	4.49687	0.774626	1.29986
gene114	LOC102655652	NC_037638.1	-	1960779	1964940	0.828069	0.189012	0.342503		gene105	LOC100578066	NC_037638.1	+	1851201	1926067	1.25597	2.10836	3.53793
gene115	LOC100578187	NC_037638.1	-	1968930	1971969	8.41514	1.85186	3.35571		gene106	LOC107964442	NC_037638.1	-	1875391	1877882	1.18324	0.203823	0.342024
gene122	LOC102654804	NC_037638.1	-	2034638	2038571	1.16813	0.257062	0.465815		gene107	LOC113219207	NC_037638.1	-	1889614	1891043	0	0	0
gene118	LOC100578245	NC_037638.1	-	2002613	2004111	32.1963	7.68024	13.9171		gene122	LOC102654804	NC_037638.1	-	2034638	2038571	1.5307	0.263677	0.442462
gene119	LOC409852	NC_037638.1	-	2004935	2033651	280.906	61.817	112.017		gene119	LOC409852	NC_037638.1	-	2004935	2033651	461.003	79.4118	133.257
gene120	TRNAL-AAG	NC_037638.1	-	2006267	2006348	0.146341	0.032204	0.058356		gene120	TRNAL-AAG	NC_037638.1	-	2006267	2006348	3.18293	0.548287	0.920051
gene121	LOC102656644	NC_037638.1	-	2011022	2016927	0.499302	0.109878	0.199107		gene121	LOC102656644	NC_037638.1	-	2011022	2016927	1.18505	0.204136	0.342549
gene123	LOC413835	NC_037638.1	+	2043111	2048792	174.548	79.785	144.576		gene123	LOC413835	NC_037638.1	+	2043111	2048792	256.082	92.1353	154.607
gene124	LOC413834	NC_037638.1	+	2050071	2065787	20.3688	13.1658	23.8573		gene126	LOC409999	NC_037638.1	-	2070188	2074455	37.6093	6.49025	10.8909
gene125	LOC113219407	NC_037638.1	+	2064923	2065787	94.41	20.7761	37.6479		gene124	LOC413834	NC_037638.1	+	2050071	2065787	21.2523	10.6001	17.7875
gene126	LOC409999	NC_037638.1	-	2070188	2074455	34.4107	7.5859	13.7462		gene125	LOC113219407	NC_037638.1	+	2064923	2065787	102.492	17.6551	29.6261
gene127	LOC727331	NC_037638.1	+	2075704	2080745	149.367	32.8701	59.563		gene127	LOC727331	NC_037638.1	+	2075704	2080745	104.493	17.9998	30.2044
gene128	LOC412118	NC_037638.1	-	2083650	2089200	123.01	27.07	49.0527		gene128	LOC412118	NC_037638.1	-	2083650	2089200	66.8385	11.5135	19.3202
gene129	LOC726902	NC_037638.1	+	2089684	2091155	359.478	79.1078	143.349		gene129	LOC726902	NC_037638.1	+	2089684	2091155	652.571	112.411	188.631
gene130	LOC552064	NC_037638.1	+	2092045	2097631	63.1864	14.0108	25.3885		gene130	LOC552064	NC_037638.1	+	2092045	2097631	79.0849	14.0143	23.5166
gene131	LOC409479	NC_037638.1	+	2098371	2100044	3003.6	660.982	1197.75		gene132	Tpcn1	NC_037638.1	+	2100405	2105633	37.7666	7.17995	12.0483
gene132	Tpcn1	NC_037638.1	+	2100405	2105633	64.9045	15.6967	28.4436		gene131	LOC409479	NC_037638.1	+	2098371	2100044	4637.45	798.841	1340.49
gene134	LOC727019	NC_037638.1	-	2113180	2114431	17.4138	3.83214	6.94412		gene134	LOC727019	NC_037638.1	-	2113180	2114431	17.9932	3.09949	5.20108
gene133	LOC552163	NC_037638.1	-	2106638	2111686	157.853	76.9148	139.375		gene133	LOC552163	NC_037638.1	-	2106638	2111686	228.538	86.709	145.502
gene137	LOC411675	NC_037638.1	+	2144629	2151064	0.930347	0.204735	0.370995		gene137	LOC411675	NC_037638.1	+	2144629	2151064	0.428902	0.073882	0.123978
gene138	LOC411808	NC_037638.1	-	2155197	2179386	11.3787	2.50403	4.53749		gene135	LOC100578696	NC_037638.1	+	2116573	2132584	61.8753	10.9014	18.293
gene135	LOC100578696	NC_037638.1	+	2116573	2132584	25.3071	5.87387	10.6439		gene136	LOC412925	NC_037638.1	-	2130927	2142404	212.755	36.6489	61.4986
gene136	LOC412925	NC_037638.1	-	2130927	2142404	200.697	44.1659	80.0318		gene138	LOC411808	NC_037638.1	-	2155197	2179386	25.4266	4.37996	7.34978
gene139	LOC725638	NC_037638.1	+	2181145	2182662	111.544	24.5467	44.4804		gene139	LOC725638	NC_037638.1	+	2181145	2182662	128.557	22.1451	37.1605
gene140	LOC724901	NC_037638.1	-	2183256	2186156	266.261	59.2996	107.455		gene140	LOC724901	NC_037638.1	-	2183256	2186156	380.784	66.4813	111.559
gene147	LOC725378	NC_037638.1	-	2217030	2220047	57.7641	12.7118	23.0346		gene141	LOC551574	NC_037638.1	-	2187051	2190455	345.76	69.7636	117.067
gene148	egh	NC_037638.1	-	2223306	2226752	69.5255	15.9536	28.9091		gene142	LOC412610	NC_037638.1	+	2191810	2197321	148.814	27.6891	46.4636
gene141	LOC551574	NC_037638.1	-	2187051	2190455	461.919	117.473	212.87		gene143	LOC413784	NC_037638.1	+	2198059	2205031	28.2724	4.87017	8.17238
gene142	LOC412610	NC_037638.1	+	2191810	2197321	83.2148	19.733	35.7576		gene144	LOC102655618	NC_037638.1	-	2205034	2207747	72.7342	12.5291	21.0244
gene143	LOC413784	NC_037638.1	+	2198059	2205031	26.4021	5.81013	10.5284		gene147	LOC725378	NC_037638.1	-	2217030	2220047	80.2584	13.8252	23.1993
gene144	LOC102655618	NC_037638.1	-	2205034	2207747	57.7576	12.7103	23.032		gene145	LOC412473	NC_037638.1	+	2208027	2209752	321.986	55.4649	93.0727
gene145	LOC412473	NC_037638.1	+	2208027	2209752	169.262	37.2484	67.4968		gene146	LOC550706	NC_037638.1	-	2209902	2216661	156.236	30.7345	51.5739
gene146	LOC550706	NC_037638.1	-	2209902	2216661	120.603	30.2894	54.8865		gene148	egh	NC_037638.1	-	2223306	2226752	77.1049	13.6962	22.9829
gene149	LOC725884	NC_037638.1	+	2227209	2228672	4420.41	972.769	1762.73		gene149	LOC725884	NC_037638.1	+	2227209	2228672	10039	1729.3	2901.85
gene150	LOC113219419	NC_037638.1	+	2227772	2227846	3.74667	0.824503	1.49406		gene150	LOC113219419	NC_037638.1	+	2227772	2227846	16.3067	2.80897	4.71357
gene151	LOC550716	NC_037638.1	+	2229247	2238562	275.154	60.5513	109.723		gene152	LOC727419	NC_037638.1	-	2241599	2242631	122.209	21.0515	35.3254
gene152	LOC727419	NC_037638.1	-	2241599	2242631	90.042	19.8149	35.9061		gene151	LOC550716	NC_037638.1	+	2229247	2238562	241.459	41.5934	69.7956
gene153	LOC408624	NC_037638.1	+	2243024	2254072	47.7147	10.6452	19.29		gene153	LOC408624	NC_037638.1	+	2243024	2254072	64.9937	11.2704	18.9123
gene154	LOC551279	NC_037638.1	+	2256219	2268670	120.312	26.4762	47.9768		gene154	LOC551279	NC_037638.1	+	2256219	2268670	128.949	22.2126	37.2737
gene155	LOC724238	NC_037638.1	-	2275775	2385878	0.698834	0.162052	0.293651		gene155	LOC724238	NC_037638.1	-	2275775	2385878	1.49405	0.271194	0.455075
gene156	LOC107964165	NC_037638.1	+	2275940	2277457	4.50456	0.991287	1.79628		gene156	LOC107964165	NC_037638.1	+	2275940	2277457	5.40298	0.930711	1.56177
gene157	LOC100576540	NC_037638.1	+	2301297	2304129	15.0785	3.31821	6.01284		gene157	LOC100576540	NC_037638.1	+	2301297	2304129	20.4015	3.51434	5.89723
gene159	LOC724331	NC_037638.1	+	2449902	2452507	24.8093	5.4596	9.89319		gene163	LOC726235	NC_037638.1	+	2475809	2479497	17.922	3.08722	5.18051
gene163	LOC726235	NC_037638.1	+	2475809	2479497	12.9569	2.85134	5.16683		gene159	LOC724331	NC_037638.1	+	2449902	2452507	36.6728	6.31721	10.6006
gene160	LOC551450	NC_037638.1	+	2453199	2465740	41.5566	9.14508	16.5715		gene160	LOC551450	NC_037638.1	+	2453199	2465740	53.962	9.29542	15.5982
gene161	LOC100578309	NC_037638.1	-	2465401	2468697	16.7253	4.07179	7.37837		gene161	LOC100578309	NC_037638.1	-	2465401	2468697	12.0319	2.26395	3.79901
gene162	LOC552162	NC_037638.1	-	2468673	2475071	35.4085	7.79211	14.1199		gene162	LOC552162	NC_037638.1	-	2468673	2475071	34.1239	5.87815	9.8638
gene164	LOC412000	NC_037638.1	-	2479748	2483349	28.4274	6.27037	11.3624		gene164	LOC412000	NC_037638.1	-	2479748	2483349	30.9591	5.33879	8.95874
gene165	LOC726291	NC_037638.1	+	2484315	2492934	54.1378	12.0304	21.8		gene165	LOC726291	NC_037638.1	+	2484315	2492934	63.5094	11.0666	18.5703
gene166	LOC100578472	NC_037638.1	-	2485959	2488154	87.6269	19.2834	34.943		gene166	LOC100578472	NC_037638.1	-	2485959	2488154	120.149	20.6968	34.7301
gene167	LOC726316	NC_037638.1	-	2492814	2493891	729.701	160.58	290.983		gene167	LOC726316	NC_037638.1	-	2492814	2493891	1264.85	217.882	365.616
gene168	LOC411985	NC_037638.1	+	2494572	2501772	44.4193	9.77504	17.7131		gene168	LOC411985	NC_037638.1	+	2494572	2501772	53.0341	9.13559	15.3299
gene169	LOC412578	NC_037638.1	+	2504095	2505287	63.3316	15.6065	28.2801		gene169	LOC412578	NC_037638.1	+	2504095	2505287	130.316	25.1865	42.2642
gene170	LOC102655778	NC_037638.1	-	2505276	2507841	81.8225	18.0061	32.6284		gene170	LOC102655778	NC_037638.1	-	2505276	2507841	126.976	21.8727	36.7034
gene171	LOC725647	NC_037638.1	-	2508405	2510166	4302.28	946.773	1715.62		gene171	LOC725647	NC_037638.1	-	2508405	2510166	6320.54	1088.77	1827
gene172	LOC412834	NC_037638.1	+	2510674	2515826	93.048	22.069	39.9907		gene172	LOC412834	NC_037638.1	+	2510674	2515826	201.956	37.534	62.9839
gene174	LOC410761	NC_037638.1	-	2544212	2576544	3.88476	0.8569	1.55276		gene173	LOC408623	NC_037638.1	+	2516017	2539536	17.0372	3.56687	5.98536
gene175	LOC113219103	NC_037638.1	-	2584718	2585986	0.264346	0.058173	0.105413		gene174	LOC410761	NC_037638.1	-	2544212	2576544	7.45571	1.28431	2.15513
gene176	LOC100576147	NC_037638.1	+	2597189	2601290	0.155534	0.034227	0.062022		gene175	LOC113219103	NC_037638.1	-	2584718	2585986	1.34163	0.231107	0.387808
gene173	LOC408623	NC_037638.1	+	2516017	2539536	19.6922	5.2925	9.59038		gene176	LOC100576147	NC_037638.1	+	2597189	2601290	0.583862	0.100575	0.16877
gene177	LOC724992	NC_037638.1	+	2647416	2648436	70.6033	15.5372	28.1545		gene177	LOC724992	NC_037638.1	+	2647416	2648436	180.963	31.1724	52.3087
gene178	LOC410758	NC_037638.1	+	2674336	3119466	0.913663	5.59085	10.131		gene191	LOC107965102	NC_037638.1	+	3263964	3264813	0.491299	0.084631	0.142014
gene179	LOC410757	NC_037638.1	+	3160299	3166163	68.257	15.6132	28.2923		gene192	LOC726810	NC_037638.1	+	3264852	3269007	4.37785	0.758442	1.2727
gene180	LOC408622	NC_037638.1	-	3168356	3174896	212.334	57.7094	104.574		gene193	LOC100578752	NC_037638.1	-	3268133	3271806	25.0055	4.30741	7.22803
gene182	LOC411968	NC_037638.1	+	3181511	3186227	3.45759	0.760887	1.37878		gene194	LOC552366	NC_037638.1	+	3272743	3274362	332.26	57.2347	96.0425
gene183	LOC102654966	NC_037638.1	-	3181727	3183286	1.76843	0.539731	0.978031		gene195	LOC412017	NC_037638.1	+	3276816	3279479	113.044	28.7073	48.1721
gene181	LOC725922	NC_037638.1	+	3176209	3180013	448.549	98.7091	178.868		gene196	LOC412016	NC_037638.1	-	3279891	3281704	38.2854	6.595	11.0667
gene191	LOC107965102	NC_037638.1	+	3263964	3264813	1.78281	0.392331	0.710932		gene178	LOC410758	NC_037638.1	+	2674336	3119466	0.873556	4.09895	6.87822
gene192	LOC726810	NC_037638.1	+	3264852	3269007	7.16628	1.58645	2.87477		gene179	LOC410757	NC_037638.1	+	3160299	3166163	77.6305	13.4451	22.5615
gene193	LOC100578752	NC_037638.1	-	3268133	3271806	16.124	3.54829	6.42976		gene180	LOC408622	NC_037638.1	-	3168356	3174896	186.805	39.79	66.7695
gene194	LOC552366	NC_037638.1	+	3272743	3274362	477.674	105.118	190.482		gene181	LOC725922	NC_037638.1	+	3176209	3180013	153.177	26.3862	44.2772
gene195	LOC412017	NC_037638.1	+	3276816	3279479	78.2457	25.27	45.7911		gene182	LOC411968	NC_037638.1	+	3181511	3186227	3.40729	0.586935	0.984903
gene196	LOC412016	NC_037638.1	-	3279891	3281704	27.0877	5.96099	10.8017		gene183	LOC102654966	NC_037638.1	-	3181727	3183286	4.08589	1.05537	1.77095
gene184	LOC725982	NC_037638.1	+	3187619	3194351	33.4686	7.64332	13.8502		gene184	LOC725982	NC_037638.1	+	3187619	3194351	40.48	7.21593	12.1087
gene185	LOC726015	NC_037638.1	+	3193856	3197709	15.1054	3.32754	6.02974		gene185	LOC726015	NC_037638.1	+	3193856	3197709	15.1813	2.61663	4.39082
gene186	LOC727399	NC_037638.1	+	3197131	3259835	14.9891	15.0544	27.2797		gene186	LOC727399	NC_037638.1	+	3197131	3259835	14.508	11.4772	19.2593
gene187	LOC113219421	NC_037638.1	+	3210039	3210202	0	0	0		gene187	LOC113219421	NC_037638.1	+	3210039	3210202	0	0	0
gene188	LOC102655185	NC_037638.1	-	3212401	3219482	649.143	143.454	259.95		gene188	LOC102655185	NC_037638.1	-	3212401	3219482	353.824	61.2785	102.828
gene189	LOC113219135	NC_037638.1	-	3226854	3230280	3.24975	0.71515	1.2959		gene189	LOC113219135	NC_037638.1	-	3226854	3230280	2.36994	0.408243	0.685051
gene190	LOC102655581	NC_037638.1	-	3260952	3262514	92.6497	20.3888	36.9459		gene190	LOC102655581	NC_037638.1	-	3260952	3262514	106.751	18.3889	30.8574
gene201	LOC100577895	NC_037638.1	+	3917629	3919464	0.312621	0.068796	0.124664		gene202	LOC100578042	NC_037638.1	+	3967580	3980231	0.268651	0.046307	0.077705
gene202	LOC100578042	NC_037638.1	+	3967580	3980231	0	0	0		gene197	LOC113218608	NC_037638.1	-	3289407	3290622	53.1263	9.15147	15.3566
gene197	LOC113218608	NC_037638.1	-	3289407	3290622	61.946	13.632	24.7022		gene198	LOC409780	NC_037638.1	-	3291485	3749589	81.2277	16.742	28.0939
gene198	LOC409780	NC_037638.1	-	3291485	3749589	69.309	18.2078	32.9939		gene199	LOC102656720	NC_037638.1	+	3303220	3304635	14.5468	2.87966	4.83221
gene199	LOC102656720	NC_037638.1	+	3303220	3304635	7.7497	2.1099	3.82329		gene200	LOC102656333	NC_037638.1	+	3321126	3325659	0.25366	0.043695	0.073322
gene200	LOC102656333	NC_037638.1	+	3321126	3325659	0.258536	0.056894	0.103096		gene203	LOC408618	NC_037638.1	-	3993015	4375035	38.0696	6.58493	11.0498
gene203	LOC408618	NC_037638.1	-	3993015	4375035	54.9106	12.1451	22.0078		gene204	LOC102654856	NC_037638.1	+	4006295	4022331	0	0	0
gene204	LOC102654856	NC_037638.1	+	4006295	4022331	0	0	0		gene205	LOC102655012	NC_037638.1	+	4043846	4058182	0.780679	0.134479	0.225662
gene205	LOC102655012	NC_037638.1	+	4043846	4058182	0.254239	0.055949	0.101383		gene206	LOC102656903	NC_037638.1	+	4100313	4103547	0.193299	0.033297	0.055875
gene206	LOC102656903	NC_037638.1	+	4100313	4103547	0.37951	0.083516	0.151337		gene207	LOC102656828	NC_037638.1	+	4197794	4202144	1.93169	0.332751	0.558371
gene207	LOC102656828	NC_037638.1	+	4197794	4202144	0.375093	0.082544	0.149576		gene208	LOC107965033	NC_037638.1	+	4257014	4265368	0.088026	0.015351	0.02576
gene208	LOC107965033	NC_037638.1	+	4257014	4265368	0	0	0		gene209	LOC113218984	NC_037638.1	+	4345801	4347796	2.18302	0.376044	0.631019
gene209	LOC113218984	NC_037638.1	+	4345801	4347796	2.23105	0.490972	0.889676		gene210	LOC724233	NC_037638.1	+	4375803	4376815	4166.44	717.705	1204.34
gene210	LOC724233	NC_037638.1	+	4375803	4376815	2180.05	479.748	869.339		gene211	LOC408619	NC_037638.1	+	4377949	4386117	29.2227	11.7492	19.7157
gene211	LOC408619	NC_037638.1	+	4377949	4386117	18.9382	10.0193	18.1557		gene215	LOC102653893	NC_037638.1	-	4406298	4409639	9.93553	1.71148	2.87195
gene212	LOC408620	NC_037638.1	-	4394644	4404101	61.2218	13.5283	24.5142		gene216	LOC412319	NC_037638.1	+	4407364	4413999	21.8122	5.63693	9.45903
gene213	LOC102653658	NC_037638.1	+	4399364	4402583	538.797	118.569	214.856		gene212	LOC408620	NC_037638.1	-	4394644	4404101	91.6993	15.8615	26.6164
gene214	LOC408621	NC_037638.1	+	4404348	4405523	462.474	101.773	184.421		gene213	LOC102653658	NC_037638.1	+	4399364	4402583	375.695	64.7167	108.598
gene215	LOC102653893	NC_037638.1	-	4406298	4409639	10.6716	2.34842	4.25551		gene214	LOC408621	NC_037638.1	+	4404348	4405523	697.493	120.149	201.616
gene216	LOC412319	NC_037638.1	+	4407364	4413999	17.9753	5.92874	10.7433		gene217	LOC113218842	NC_037638.1	+	4416918	4419298	16.3494	2.81632	4.72591
gene217	LOC113218842	NC_037638.1	+	4416918	4419298	26.4906	5.82961	10.5637		gene218	LOC724535	NC_037638.1	-	4420368	4477632	64.8264	11.53	19.3478
gene218	LOC724535	NC_037638.1	-	4420368	4477632	70.966	16.1993	29.3543		gene219	LOC102653954	NC_037638.1	+	4429185	4433918	1.88	1.29084	2.16609
gene219	LOC102653954	NC_037638.1	+	4429185	4433918	2.66643	2.13805	3.8743		gene220	LOC102653920	NC_037638.1	+	4440892	4444809	6.09658	1.05019	1.76227
gene220	LOC102653920	NC_037638.1	+	4440892	4444809	3.66717	0.80701	1.46236		gene221	LOC107964158	NC_037638.1	+	4475339	4477563	24.402	4.20345	7.05359
gene221	LOC107964158	NC_037638.1	+	4475339	4477563	14.4356	3.17675	5.7565		gene222	LOC551321	NC_037638.1	-	4481770	4483475	275.879	47.5225	79.745
gene222	LOC551321	NC_037638.1	-	4481770	4483475	179.643	39.5328	71.6362		gene223	LOC724720	NC_037638.1	+	4484058	4485554	195.998	33.7624	56.6548
gene223	LOC724720	NC_037638.1	+	4484058	4485554	133.375	29.351	53.1861		gene224	LOC102654159	NC_037638.1	-	4486178	4486913	143.209	24.669	41.3958
gene224	LOC102654159	NC_037638.1	-	4486178	4486913	116.408	25.617	46.4199		gene225	LOC724795	NC_037638.1	+	4488200	4490801	34.4674	5.93732	9.96309
gene225	LOC724795	NC_037638.1	+	4488200	4490801	37.7492	8.3072	15.0533		gene226	Akhr	NC_037638.1	+	4491818	4495954	177.036	30.496	51.1736
gene226	Akhr	NC_037638.1	+	4491818	4495954	240.991	53.0332	96.1		gene230	LOC100577342	NC_037638.1	+	4532530	4535187	11.586	1.99579	3.34903
gene229	LOC552530	NC_037638.1	+	4514052	4529988	3.20242	1.62021	2.93594		gene229	LOC552530	NC_037638.1	+	4514052	4529988	3.78738	1.7559	2.94648
gene230	LOC100577342	NC_037638.1	+	4532530	4535187	14.2726	3.14087	5.69149		gene227	LOC411799	NC_037638.1	-	4497083	4500669	84.0506	14.4785	24.2955
gene227	LOC411799	NC_037638.1	-	4497083	4500669	60.7866	13.3769	24.2399		gene228	LOC414017	NC_037638.1	+	4500967	4510818	37.4031	7.14064	11.9823
gene228	LOC414017	NC_037638.1	+	4500967	4510818	35.2907	8.60739	15.5972		gene231	LOC102654398	NC_037638.1	-	4535965	4537097	54.2342	9.34232	15.6768
gene231	LOC102654398	NC_037638.1	-	4535965	4537097	66.0651	14.5385	26.3448		gene232	LOC413244	NC_037638.1	+	4537452	4539780	58.0976	10.5447	17.6945
gene232	LOC413244	NC_037638.1	+	4537452	4539780	38.9689	8.82564	15.9927		gene233	LOC551531	NC_037638.1	+	4540437	4544202	73.7949	12.7118	21.331
gene233	LOC551531	NC_037638.1	+	4540437	4544202	41.1801	9.06222	16.4214		gene234	LOC412107	NC_037638.1	-	4545228	4547966	48.696	8.38831	14.076
gene234	LOC412107	NC_037638.1	-	4545228	4547966	29.3035	6.44863	11.6854		gene235	LOC726685	NC_037638.1	-	4548827	4551852	143.126	24.6547	41.3717
gene235	LOC726685	NC_037638.1	-	4548827	4551852	73.1851	16.1053	29.184		gene236	LOC100578513	NC_037638.1	+	4551996	4553961	66.5732	11.4678	19.2435
gene236	LOC100578513	NC_037638.1	+	4551996	4553961	53.264	11.7214	21.2401		gene237	LOC409290	NC_037638.1	-	4554373	4555637	4074.93	734.471	1232.48
gene237	LOC409290	NC_037638.1	-	4554373	4555637	3121.01	720.254	1305.15		gene239	LOC107966055	NC_037638.1	-	4561509	4562876	58.4406	10.0669	16.8927
gene239	LOC107966055	NC_037638.1	-	4561509	4562876	35.3751	7.78476	14.1065		gene238	LOC100577369	NC_037638.1	+	4556117	4561037	79.718	13.8746	23.2823
gene238	LOC100577369	NC_037638.1	+	4556117	4561037	68.7939	15.3082	27.7395		gene240	LOC551842	NC_037638.1	+	4563504	4567058	27.7317	4.80375	8.06092
gene240	LOC551842	NC_037638.1	+	4563504	4567058	24.8452	5.50327	9.97233		gene241	LOC100577454	NC_037638.1	-	4569289	4571668	36.9774	6.36967	10.6886
gene241	LOC100577454	NC_037638.1	-	4569289	4571668	33.4169	7.35383	13.3257		gene242	LOC551892	NC_037638.1	+	4571678	4576709	159.542	42.5501	71.401
gene242	LOC551892	NC_037638.1	+	4571678	4576709	122.9	41.875	75.8805		gene243	LOC551909	NC_037638.1	-	4576961	4579722	356.19	61.3568	102.96
gene243	LOC551909	NC_037638.1	-	4576961	4579722	276.489	60.8449	110.255		gene244	LOC107963991	NC_037638.1	+	4580453	4586717	115.92	19.9838	33.5337
gene244	LOC107963991	NC_037638.1	+	4580453	4586717	135.978	29.9517	54.2746		gene245	LOC552083	NC_037638.1	-	4586772	4588696	91.2281	15.7148	26.3702
gene245	LOC552083	NC_037638.1	-	4586772	4588696	56.0167	12.3272	22.3378		gene246	LOC409584	NC_037638.1	+	4589500	4594376	351.465	60.5428	101.594
gene246	LOC409584	NC_037638.1	+	4589500	4594376	267.862	58.9466	106.816		gene247	LOC724578	NC_037638.1	-	4595539	4598260	67.6988	11.7694	19.7495
gene247	LOC724578	NC_037638.1	-	4595539	4598260	68.4492	15.2015	27.5463		gene248	LOC413437	NC_037638.1	+	4599212	4600692	46.0675	7.93553	13.3162
gene248	LOC413437	NC_037638.1	+	4599212	4600692	32.2693	7.10128	12.868		gene249	LOC414038	NC_037638.1	-	4600849	4602360	356.026	61.3924	103.019
gene249	LOC414038	NC_037638.1	-	4600849	4602360	268.033	59.045	106.994		gene251	LOC414037	NC_037638.1	+	4609802	4629700	2.85025	1.01434	1.7021
gene250	LOC552602	NC_037638.1	+	4603935	4605187	640.372	140.922	255.361		gene250	LOC552602	NC_037638.1	+	4603935	4605187	1133.22	195.206	327.565
gene251	LOC414037	NC_037638.1	+	4609802	4629700	2.29006	1.01991	1.84814		gene255	LOC725418	NC_037638.1	-	4637295	4638307	30.4272	5.24135	8.79523
gene255	LOC725418	NC_037638.1	-	4637295	4638307	21.364	4.70143	8.51933		gene252	LOC552628	NC_037638.1	-	4631390	4632610	262.179	45.1626	75.7849
gene252	LOC552628	NC_037638.1	-	4631390	4632610	118.896	26.1646	47.4121		gene253	LOC725317	NC_037638.1	+	4632905	4635958	49.5972	8.54761	14.3433
gene253	LOC725317	NC_037638.1	+	4632905	4635958	31.056	6.83509	12.3857		gene254	LOC552648	NC_037638.1	-	4635606	4637046	118.791	20.4629	34.3376
gene254	LOC552648	NC_037638.1	-	4635606	4637046	45.2555	9.95907	18.0465		gene257	LOC107963979	NC_037638.1	+	4645651	4648472	0	0	0
gene260	LOC725574	NC_037638.1	-	4684299	4698440	0	0	0		gene262	LOC100578131	NC_037638.1	+	4714062	4715257	0	0	0
gene256	LOC413950	NC_037638.1	+	4639082	4643045	57.2404	12.6301	22.8866		gene258	LOC102655724	NC_037638.1	+	4651188	4656512	0.093455	0.030045	0.050417
gene265	LOC100578247	NC_037638.1	-	4728015	4730432	49.671	10.9308	19.8073		gene256	LOC413950	NC_037638.1	+	4639082	4643045	103.647	17.9218	30.0735
gene266	LOC113218578	NC_037638.1	-	4730496	4732211	4.24981	0.935226	1.6947		gene265	LOC100578247	NC_037638.1	-	4728015	4730432	79.4089	13.6789	22.9538
gene263	LOC552676	NC_037638.1	+	4718957	4722317	249.229	55.7136	100.957		gene266	LOC113218578	NC_037638.1	-	4730496	4732211	3.77158	0.649688	1.09021
gene264	LOC412511	NC_037638.1	-	4722480	4727235	235.507	51.8263	93.913		gene263	LOC552676	NC_037638.1	+	4718957	4722317	370.466	64.8694	108.854
gene268	LOC102656395	NC_037638.1	+	4746833	4749201	12.87	2.83221	5.13217		gene264	LOC412511	NC_037638.1	-	4722480	4727235	421.206	72.5564	121.753
gene267	LOC725720	NC_037638.1	+	4733384	4745332	140.97	31.7287	57.4946		gene268	LOC102656395	NC_037638.1	+	4746833	4749201	3.47008	0.597751	1.00305
gene269	LOC725745	NC_037638.1	-	4749333	4751482	134.129	29.5168	53.4865		gene267	LOC725720	NC_037638.1	+	4733384	4745332	81.5641	14.426	24.2074
gene270	LOC113219256	NC_037638.1	-	4752334	4753718	265.697	58.4701	105.952		gene269	LOC725745	NC_037638.1	-	4749333	4751482	170.448	29.3611	49.2692
gene271	LOC725841	NC_037638.1	-	4755403	4763814	13.0198	2.93828	5.32437		gene270	LOC113219256	NC_037638.1	-	4752334	4753718	151.731	26.137	43.8591
gene272	LOC412141	NC_037638.1	+	4763774	4766067	462.558	101.792	184.454		gene271	LOC725841	NC_037638.1	-	4755403	4763814	14.2022	2.52085	4.23011
gene273	LOC102656812	NC_037638.1	-	4765867	4775517	22.0255	4.90924	8.8959		gene272	LOC412141	NC_037638.1	+	4763774	4766067	728.594	125.507	210.606
gene274	LOC551819	NC_037638.1	-	4768132	4770807	50.5725	11.1291	20.1668		gene273	LOC102656812	NC_037638.1	-	4765867	4775517	25.5844	4.45177	7.47027
gene275	LOC727479	NC_037638.1	+	4772208	4786681	2.01952	1.92048	3.48005		gene274	LOC551819	NC_037638.1	-	4768132	4770807	53.2701	9.17623	15.3981
gene276	LOC413303	NC_037638.1	+	4790105	4804716	87.1553	19.4354	35.2183		gene275	LOC727479	NC_037638.1	+	4772208	4786681	1.99955	1.41988	2.38262
gene282	LOC550903	NC_037638.1	-	4825154	4827974	115.868	25.4983	46.2048		gene276	LOC413303	NC_037638.1	+	4790105	4804716	69.2898	12.0742	20.261
gene277	LOC551443	NC_037638.1	-	4805535	4815895	22.4878	5.31737	9.63545		gene277	LOC551443	NC_037638.1	-	4805535	4815895	30.0508	5.60317	9.40238
gene278	LOC551411	NC_037638.1	+	4810352	4811580	1172	257.913	467.357		gene278	LOC551411	NC_037638.1	+	4810352	4811580	2377.8	409.597	687.322
gene279	LOC550789	NC_037638.1	+	4813976	4815393	111.256	24.4834	44.3656		gene279	LOC550789	NC_037638.1	+	4813976	4815393	127.929	22.0368	36.9788
gene280	LOC725816	NC_037638.1	+	4815800	4817252	467.937	102.976	186.599		gene280	LOC725816	NC_037638.1	+	4815800	4817252	921.965	158.817	266.501
gene281	LOC412282	NC_037638.1	-	4817841	4823197	155.235	35.4513	64.2403		gene281	LOC412282	NC_037638.1	-	4817841	4823197	262.616	47.2445	79.2785
gene291	LOC102654894	NC_037638.1	+	5018112	5022360	4.20923	0.926296	1.67851		gene282	LOC550903	NC_037638.1	-	4825154	4827974	198.612	34.2126	57.4104
gene283	LOC408616	NC_037638.1	-	4829148	5010980	4.0253	8.55987	15.5111		gene292	LOC113218819	NC_037638.1	+	5025266	5027986	21.6775	3.73413	6.26605
gene284	LOC102654549	NC_037638.1	+	4835928	4836289	0	0	0		gene283	LOC408616	NC_037638.1	-	4829148	5010980	3.85153	6.32949	10.6212
gene285	LOC102654478	NC_037638.1	+	4911881	4914291	0.376302	0.08281	0.150058		gene284	LOC102654549	NC_037638.1	+	4835928	4836289	1.38521	0.238615	0.400407
gene286	LOC102654454	NC_037638.1	+	4918398	4922731	3.32008	0.730627	1.32395		gene285	LOC102654478	NC_037638.1	+	4911881	4914291	0.418474	0.072086	0.120963
gene287	LOC113219397	NC_037638.1	+	4929985	4932297	0.120968	0.026621	0.048238		gene286	LOC102654454	NC_037638.1	+	4918398	4922731	4.1173	0.70924	1.19014
gene288	LOC102654413	NC_037638.1	+	4932971	4934391	0.092784	0.020418	0.036999		gene287	LOC113219397	NC_037638.1	+	4929985	4932297	0.833669	0.143607	0.240979
gene289	LOC102654358	NC_037638.1	+	4935208	4943198	1.38752	0.308875	0.559703		gene288	LOC102654413	NC_037638.1	+	4932971	4934391	0.773196	0.13319	0.223499
gene290	LOC100577822	NC_037638.1	+	4952466	4964093	0.451081	0.13997	0.253637		gene289	LOC102654358	NC_037638.1	+	4935208	4943198	2.64549	0.487344	0.817786
gene298	LOC412528	NC_037638.1	-	5041799	5054261	5.99701	1.34834	2.44329		gene290	LOC100577822	NC_037638.1	+	4952466	4964093	0.646283	0.139341	0.233821
gene299	LOC408615	NC_037638.1	-	5056876	5060346	51.5819	11.3513	20.5693		gene291	LOC102654894	NC_037638.1	+	5018112	5022360	4.29301	0.739509	1.24093
gene300	LOC551202	NC_037638.1	-	5060623	5062637	31.9625	7.03376	12.7457		gene293	LOC410754	NC_037638.1	-	5028705	5031269	22.1526	4.64094	7.78772
gene301	LOC410753	NC_037638.1	+	5062843	5064377	47.8222	10.5239	19.07		gene294	LOC551383	NC_037638.1	-	5031404	5033046	245.302	42.2554	70.9065
gene302	LOC408614	NC_037638.1	-	5064873	5068039	11.3736	2.5049	4.53907		gene295	LOC552743	NC_037638.1	-	5033451	5034493	116.019	19.9853	33.5362
gene292	LOC113218819	NC_037638.1	+	5025266	5027986	20.3963	4.48847	8.13344		gene296	LOC107965891	NC_037638.1	-	5034680	5035325	99.7578	17.1842	28.8358
gene293	LOC410754	NC_037638.1	-	5028705	5031269	18.1069	4.71204	8.53855		gene297	LOC409517	NC_037638.1	+	5036235	5039807	829.752	142.932	239.847
gene294	LOC551383	NC_037638.1	-	5031404	5033046	73.2335	16.116	29.2033		gene298	LOC412528	NC_037638.1	-	5041799	5054261	6.96416	1.23012	2.06419
gene295	LOC552743	NC_037638.1	-	5033451	5034493	74.3076	16.3524	29.6316		gene299	LOC408615	NC_037638.1	-	5056876	5060346	79.6407	13.7188	23.0208
gene296	LOC107965891	NC_037638.1	-	5034680	5035325	75.3111	16.5732	30.0318		gene305	LOC410751	NC_037638.1	+	5098507	5104375	5.82417	1.00326	1.68352
gene297	LOC409517	NC_037638.1	+	5036235	5039807	953.902	209.919	380.387		gene300	LOC551202	NC_037638.1	-	5060623	5062637	30.2246	5.20645	8.73666
gene303	LOC100578445	NC_037638.1	+	5071914	5077640	3.64032	0.898996	1.62905		gene301	LOC410753	NC_037638.1	+	5062843	5064377	60.2663	10.3814	17.4205
gene304	LOC410752	NC_037638.1	+	5079755	5087805	0	0	0		gene302	LOC408614	NC_037638.1	-	5064873	5068039	10.998	1.8962	3.18192
gene305	LOC410751	NC_037638.1	+	5098507	5104375	0.89888	0.19781	0.358446		gene303	LOC100578445	NC_037638.1	+	5071914	5077640	5.12678	0.894406	1.50085
gene306	Syt1	NC_037638.1	-	5110754	5135245	17.0935	7.98893	14.4765		gene306	Syt1	NC_037638.1	-	5110754	5135245	10.6477	3.1162	5.22912
gene307	LOC107964984	NC_037638.1	+	5114774	5117587	9.81049	2.15893	3.91213		gene307	LOC107964984	NC_037638.1	+	5114774	5117587	10.1435	1.74731	2.93207
gene308	LOC100577782	NC_037638.1	+	5126907	5128229	2.5208	0.756076	1.37007		gene308	LOC100577782	NC_037638.1	+	5126907	5128229	2.00316	0.345062	0.57903
gene310	LOC412523	NC_037638.1	+	5140294	5141678	52.6899	11.5951	21.0112		gene309	LOC102655057	NC_037638.1	+	5138186	5140045	0	0	0
gene313	LOC100577655	NC_037638.1	-	5204201	5207419	0.260043	0.057226	0.103697		gene310	LOC412523	NC_037638.1	+	5140294	5141678	53.5384	9.22245	15.4757
gene314	LOC102654581	NC_037638.1	-	5211503	5215605	0.478978	0.105405	0.191002		gene313	LOC100577655	NC_037638.1	-	5204201	5207419	0.299001	0.051506	0.086429
gene315	LOC107966071	NC_037638.1	-	5219147	5222539	3.60343	0.792983	1.43694		gene314	LOC102654581	NC_037638.1	-	5211503	5215605	0.633945	0.109203	0.183247
gene311	LOC726298	NC_037638.1	-	5148614	5200368	6.09184	1.34189	2.43161		gene311	LOC726298	NC_037638.1	-	5148614	5200368	16.9835	3.02155	5.0703
gene312	LOC113218896	NC_037638.1	+	5168417	5172731	0.865667	0.190501	0.345202		gene312	LOC113218896	NC_037638.1	+	5168417	5172731	1.18718	0.204503	0.343165
gene321	LOC726449	NC_037638.1	-	5312656	5313472	74.5088	16.3966	29.7119		gene315	LOC107966071	NC_037638.1	-	5219147	5222539	5.68152	0.978692	1.64229
gene316	LOC413735	NC_037638.1	-	5227396	5232081	197.076	48.6182	88.0996		gene316	LOC413735	NC_037638.1	-	5227396	5232081	287.796	55.7609	93.5693
gene317	LOC726221	NC_037638.1	+	5229887	5231017	877.133	193.025	349.774		gene317	LOC726221	NC_037638.1	+	5229887	5231017	1618.81	278.855	467.931
gene318	LOC410043	NC_037638.1	+	5231520	5238005	208.755	62.8605	113.908		gene318	LOC410043	NC_037638.1	+	5231520	5238005	241.827	56.9805	95.6159
gene319	LOC409468	NC_037638.1	+	5243026	5311087	10.6766	21.7748	39.4575		gene321	LOC726449	NC_037638.1	-	5312656	5313472	98.9541	17.0457	28.6035
gene320	LOC102653866	NC_037638.1	-	5255738	5306615	14.6309	6.26423	11.3512		gene319	LOC409468	NC_037638.1	+	5243026	5311087	13.5309	22.119	37.1167
gene322	LOC552636	NC_037638.1	+	5314561	5321069	332.393	168.625	305.56		gene320	LOC102653866	NC_037638.1	-	5255738	5306615	13.4612	3.94437	6.61883
gene323	LOC726088	NC_037638.1	+	5322271	5326073	313.252	69.0474	125.119		gene322	LOC552636	NC_037638.1	+	5314561	5321069	222.143	88.159	147.935
gene325	Dat	NC_037638.1	-	5335036	5350924	2.03937	0.486216	0.881058		gene323	LOC726088	NC_037638.1	+	5322271	5326073	478.351	82.5173	138.468
gene326	LOC100578115	NC_037638.1	+	5344736	5346635	0	0	0		gene325	Dat	NC_037638.1	-	5335036	5350924	1.65012	0.307951	0.516757
gene324	LOC412397	NC_037638.1	-	5327536	5331038	162.947	37.248	67.4961		gene326	LOC100578115	NC_037638.1	+	5344736	5346635	0	0	0
gene327	LOC409417	NC_037638.1	+	5352296	5356182	1042.7	229.46	415.798		gene324	LOC412397	NC_037638.1	-	5327536	5331038	102.009	18.3702	30.826
gene330	Fabp	NC_037638.1	+	5372582	5374100	15.9768	3.5159	6.37106		gene327	LOC409417	NC_037638.1	+	5352296	5356182	1193.8	205.643	345.078
gene329	LOC727596	NC_037638.1	+	5362636	5365418	117.75	29.0063	52.5616		gene330	Fabp	NC_037638.1	+	5372582	5374100	32.2071	5.54796	9.30973
gene328	Hsc70-4	NC_037638.1	-	5356800	5361132	9609.17	2114.62	3831.85		gene329	LOC727596	NC_037638.1	+	5362636	5365418	148.446	28.6185	48.0232
gene336	LOC724280	NC_037638.1	-	5448356	5449521	129.297	28.4535	51.5599		gene328	Hsc70-4	NC_037638.1	-	5356800	5361132	13909.5	2396.04	4020.66
gene331	LOC724192	NC_037638.1	-	5376302	5447771	159.26	35.0472	63.508		gene336	LOC724280	NC_037638.1	-	5448356	5449521	205.032	35.3185	59.266
gene332	LOC100577977	NC_037638.1	+	5393232	5429185	1.17284	0.869649	1.57587		gene331	LOC724192	NC_037638.1	-	5376302	5447771	186.056	32.0497	53.7808
gene333	LOC107964644	NC_037638.1	-	5404388	5405554	0.855963	0.188366	0.341332		gene332	LOC100577977	NC_037638.1	+	5393232	5429185	1.14539	0.474738	0.796633
gene334	LOC102656214	NC_037638.1	+	5432618	5435440	2.9834	0.656537	1.18969		gene333	LOC107964644	NC_037638.1	-	5404388	5405554	2.14404	0.369329	0.619751
gene335	LOC410034	NC_037638.1	+	5441213	5446737	89.8894	19.7813	35.8452		gene334	LOC102656214	NC_037638.1	+	5432618	5435440	3.88969	0.670033	1.12435
gene340	LOC102655811	NC_037638.1	-	5460826	5461954	11.4881	2.7883	5.0526		gene335	LOC410034	NC_037638.1	+	5441213	5446737	149.551	25.7615	43.2291
gene341	LOC413693	NC_037638.1	+	5462433	5470365	3.72112	0.81888	1.48387		gene341	LOC413693	NC_037638.1	+	5462433	5470365	2.77528	0.478066	0.802217
gene342	LOC100576321	NC_037638.1	-	5471157	5479441	18.018	4.07995	7.39315		gene342	LOC100576321	NC_037638.1	-	5471157	5479441	15.9566	2.83976	4.76525
gene337	LOC410033	NC_037638.1	+	5450414	5452709	37.178	11.1868	20.2712		gene337	LOC410033	NC_037638.1	+	5450414	5452709	53.7188	12.3916	20.7937
gene338	LOC724327	NC_037638.1	-	5452891	5457404	96.9243	24.6746	44.7122		gene338	LOC724327	NC_037638.1	-	5452891	5457404	148.435	29.6185	49.7012
gene339	Trxr-1	NC_037638.1	+	5454493	5460515	385.22	132.9	240.825		gene339	Trxr-1	NC_037638.1	+	5454493	5460515	705.42	190.867	320.284
gene343	LOC411794	NC_037638.1	+	5480633	5485713	72.6312	15.9834	28.9632		gene340	LOC102655811	NC_037638.1	-	5460826	5461954	26.8892	5.05908	8.48937
gene344	LOC412190	NC_037638.1	-	5487376	5489804	86.1034	18.9482	34.3355		gene343	LOC411794	NC_037638.1	+	5480633	5485713	90.2985	15.5547	26.1015
gene356	LOC551556	NC_037638.1	-	5625007	5626665	9.88021	2.17427	3.93993		gene356	LOC551556	NC_037638.1	-	5625007	5626665	10.672	1.83835	3.08483
gene345	LOC102655540	NC_037638.1	+	5490627	5491250	203.628	44.811	81.2008		gene344	LOC412190	NC_037638.1	-	5487376	5489804	181.519	31.2682	52.4695
gene346	LOC412189	NC_037638.1	+	5491644	5492776	264.331	58.1694	105.407		gene345	LOC102655540	NC_037638.1	+	5490627	5491250	281.306	48.4574	81.3138
gene347	LOC409383	NC_037638.1	-	5492939	5623545	38.3674	10.3826	18.8139		gene346	LOC412189	NC_037638.1	+	5491644	5492776	440.989	75.9642	127.471
gene348	LOC102655045	NC_037638.1	+	5536689	5537781	0	0	0		gene347	LOC409383	NC_037638.1	-	5492939	5623545	27.9437	6.23247	10.4584
gene349	Mir307	NC_037638.1	-	5547030	5547052	0.782609	0.172223	0.312081		gene348	LOC102655045	NC_037638.1	+	5536689	5537781	1.79064	0.308453	0.517599
.	Mir307	NC_037638.1	-	5547030	5547052	0.913043	0.200927	0.364094		gene349	Mir307	NC_037638.1	-	5547030	5547052	0	0	0
gene350	LOC107964624	NC_037638.1	-	5568128	5568931	0	0	0		.	Mir307	NC_037638.1	-	5547030	5547052	0	0	0
gene351	LOC113219263	NC_037638.1	-	5595982	5597388	2.61995	0.576554	1.04476		gene350	LOC107964624	NC_037638.1	-	5568128	5568931	0	0	0
gene352	LOC102655229	NC_037638.1	-	5597484	5600149	1.95043	0.519758	0.941838		gene351	LOC113219263	NC_037638.1	-	5595982	5597388	1.60282	0.276099	0.463307
gene353	LOC107964619	NC_037638.1	-	5603339	5611573	1.25512	0.276206	0.500505		gene352	LOC102655229	NC_037638.1	-	5597484	5600149	1.81598	0.341734	0.573446
gene354	LOC102655391	NC_037638.1	+	5606928	5609698	0.689155	0.151658	0.274814		gene353	LOC107964619	NC_037638.1	-	5603339	5611573	1.82744	0.314793	0.528237
gene355	LOC102655431	NC_037638.1	+	5611634	5613472	3.96803	0.875329	1.58616		gene354	LOC102655391	NC_037638.1	+	5606928	5609698	0.993992	0.171224	0.287321
gene360	LOC411407	NC_037638.1	-	5651372	5653428	58.3188	12.8338	23.2558		gene355	LOC102655431	NC_037638.1	+	5611634	5613472	9.50134	1.72224	2.89
gene361	LOC411406	NC_037638.1	+	5655214	5658592	10.8069	2.42863	4.40085		gene361	LOC411406	NC_037638.1	+	5655214	5658592	7.23934	1.27124	2.13319
gene357	LOC409053	NC_037638.1	-	5631807	5645626	105.913	26.9433	48.8232		gene360	LOC411407	NC_037638.1	-	5651372	5653428	72.5953	12.5052	20.9842
gene358	LOC411408	NC_037638.1	+	5647180	5649218	101.888	24.8478	45.026		gene357	LOC409053	NC_037638.1	-	5631807	5645626	112.927	22.5382	37.8201
gene359	LOC107964618	NC_037638.1	-	5649495	5650852	6.69428	1.47316	2.66948		gene358	LOC411408	NC_037638.1	+	5647180	5649218	84.6715	16.0995	27.0157
gene362	LOC107964596	NC_037638.1	-	5658637	5660175	1.1112	0.244535	0.443114		gene359	LOC107964618	NC_037638.1	-	5649495	5650852	15.9246	2.74316	4.60315
gene363	LOC100576547	NC_037638.1	-	5660398	5680679	9.12913	6.73972	12.2129		gene362	LOC107964596	NC_037638.1	-	5658637	5660175	2.47635	0.426573	0.715808
gene364	LOC107964593	NC_037638.1	+	5681375	5689326	4.23715	1.82392	3.30507		gene363	LOC100576547	NC_037638.1	-	5660398	5680679	16.0847	9.14921	15.3528
gene365	LOC411405	NC_037638.1	-	5682479	5689722	5.93039	1.30506	2.36486		gene364	LOC107964593	NC_037638.1	+	5681375	5689326	1.84639	0.622142	1.04398
gene368	LOC100576126	NC_037638.1	-	5713486	5721439	0.171513	0.037744	0.068394		gene365	LOC411405	NC_037638.1	-	5682479	5689722	8.51809	1.47059	2.46771
gene369	LOC113219420	NC_037638.1	-	5715298	5715461	0	0	0		gene367	LOC551761	NC_037638.1	-	5703780	5711097	1.29964	0.223874	0.375672
gene370	Or2	NC_037638.1	+	5723757	5749095	0.340961	0.075033	0.135965		gene370	Or2	NC_037638.1	+	5723757	5749095	0.457078	0.078736	0.132122
gene366	LOC413346	NC_037638.1	-	5691449	5701789	18.956	4.17151	7.55907		gene366	LOC413346	NC_037638.1	-	5691449	5701789	34.881	6.00856	10.0826
gene367	LOC551761	NC_037638.1	-	5703780	5711097	0.598503	0.131708	0.238665		gene371	LOC725345	NC_037638.1	+	5760411	5769351	6.5638	1.13067	1.89732
gene371	LOC725345	NC_037638.1	+	5760411	5769351	3.66718	0.807011	1.46236		gene372	Pcl	NC_037638.1	+	5770228	5774005	1.88283	0.324334	0.544248
gene372	Pcl	NC_037638.1	+	5770228	5774005	1.17489	0.25855	0.468511		gene375	LOC725455	NC_037638.1	+	5779104	5783161	12.759	2.19785	3.6881
gene375	LOC725455	NC_037638.1	+	5779104	5783161	7.50887	1.65243	2.99431		gene373	Rnft2	NC_037638.1	+	5774336	5776273	101.273	17.4452	29.2739
gene373	Rnft2	NC_037638.1	+	5774336	5776273	110.555	24.3291	44.0862		gene374	LOC725419	NC_037638.1	-	5775003	5778688	69.8541	17.445	29.2735
gene374	LOC725419	NC_037638.1	-	5775003	5778688	40.3884	12.5055	22.6609		gene378	LOC100576291	NC_037638.1	+	5806791	5967005	0.171686	0.216737	0.363695
gene378	LOC100576291	NC_037638.1	+	5806791	5967005	0.087489	0.132925	0.240869		gene379	LOC100578458	NC_037638.1	+	5878018	5884965	1.13703	0.196099	0.329063
gene379	LOC100578458	NC_037638.1	+	5878018	5884965	1.45806	0.321221	0.582076		gene380	LOC102656923	NC_037638.1	-	5930006	5936559	1.90575	0.328282	0.550872
gene380	LOC102656923	NC_037638.1	-	5930006	5936559	2.43261	0.535328	0.970052		gene381	LOC411600	NC_037638.1	+	5969646	5976486	31.4917	5.42472	9.10292
gene381	LOC411600	NC_037638.1	+	5969646	5976486	40.4796	8.90807	16.1421		gene382	LOC725606	NC_037638.1	-	5976954	5981354	6.55913	1.29565	2.17415
gene382	LOC725606	NC_037638.1	-	5976954	5981354	10.3115	2.79468	5.06416		gene383	LOC113218708	NC_037638.1	+	5977451	5979275	2.76034	0.475492	0.797898
gene383	LOC113218708	NC_037638.1	+	5977451	5979275	4.21279	0.927079	1.67993		gene376	LOC550785	NC_037638.1	+	5783720	5803425	1240.97	763.195	1280.68
gene376	LOC550785	NC_037638.1	+	5783720	5803425	764.213	599.426	1086.2		gene377	LOC102653822	NC_037638.1	-	5796270	5798061	28.5368	5.27832	8.85727
gene377	LOC102653822	NC_037638.1	-	5796270	5798061	16.5901	3.9395	7.13866		gene387	LOC725746	NC_037638.1	-	6017412	6018397	53.2217	9.16789	15.3841
gene384	LOC410749	NC_037638.1	+	5984968	5989974	54.2863	11.9464	21.6477		gene384	LOC410749	NC_037638.1	+	5984968	5989974	76.0059	13.0927	21.9701
gene385	LOC725682	NC_037638.1	-	5990184	6005325	60.8651	15.5902	28.2506		gene385	LOC725682	NC_037638.1	-	5990184	6005325	112.276	22.4441	37.6623
gene386	LOC100578378	NC_037638.1	+	5994953	5997075	9.32884	2.05293	3.72006		gene386	LOC100578378	NC_037638.1	+	5994953	5997075	12.3396	2.12561	3.56687
gene387	LOC725746	NC_037638.1	-	6017412	6018397	29.7107	6.53822	11.8477		gene388	LOC552038	NC_037638.1	+	6019689	6021000	103.22	17.7805	29.8365
gene388	LOC552038	NC_037638.1	+	6019689	6021000	75.1221	16.5316	29.9564		gene389	LOC412287	NC_037638.1	+	6024805	6027394	938.682	167.696	281.401
gene389	LOC412287	NC_037638.1	+	6024805	6027394	273.149	62.3844	113.045		gene390	LOC552316	NC_037638.1	+	6028409	6031113	202.308	34.8493	58.4787
gene390	LOC552316	NC_037638.1	+	6028409	6031113	118.18	26.007	47.1265		gene391	LOC552294	NC_037638.1	-	6031514	6040126	78.8519	18.8601	31.648
gene391	LOC552294	NC_037638.1	-	6031514	6040126	51.5445	15.808	28.6452		gene392	LOC411372	NC_037638.1	+	6041176	6043874	159.292	27.4394	46.0445
gene392	LOC411372	NC_037638.1	+	6041176	6043874	96.5477	21.2466	38.5003		gene393	LOC725920	NC_037638.1	-	6043711	6056047	5.55199	0.956379	1.60485
gene393	LOC725920	NC_037638.1	-	6043711	6056047	5.07876	1.11765	2.02526		gene398	LOC102655490	NC_037638.1	-	6096279	6097552	0	0	0
gene397	LOC113219400	NC_037638.1	+	6085598	6088917	0.997943	0.21961	0.39795		gene401	LOC100577585	NC_037638.1	-	6125693	6132159	0	0	0
gene398	LOC102655490	NC_037638.1	-	6096279	6097552	0.501587	0.110381	0.200018		gene400	LOC113219388	NC_037638.1	+	6103468	6120931	0.314669	0.054204	0.090958
gene400	LOC113219388	NC_037638.1	+	6103468	6120931	0.311514	0.068553	0.124222		gene395	LOC552206	NC_037638.1	+	6059121	6064716	130.524	25.8343	43.3512
gene396	LOC552187	NC_037638.1	+	6068967	6079055	0.550401	0.121123	0.219483		gene396	LOC552187	NC_037638.1	+	6068967	6079055	0.771632	0.13292	0.223046
gene395	LOC552206	NC_037638.1	+	6059121	6064716	103.445	26.4081	47.8533		gene397	LOC113219400	NC_037638.1	+	6085598	6088917	0.723505	0.12463	0.209135
gene402	LOC409807	NC_037638.1	+	6136334	6234698	2.63515	1.39685	2.5312		gene402	LOC409807	NC_037638.1	+	6136334	6234698	2.46271	0.974306	1.63493
gene403	LOC100578978	NC_037638.1	-	6157029	6165553	0	0	0		gene403	LOC100578978	NC_037638.1	-	6157029	6165553	0	0	0
gene404	LOC107964341	NC_037638.1	+	6162977	6168315	0.44018	0.096867	0.175531		gene404	LOC107964341	NC_037638.1	+	6162977	6168315	0.206777	0.035619	0.059771
gene405	LOC100579018	NC_037638.1	-	6167472	6173360	0	0	0		gene405	LOC100579018	NC_037638.1	-	6167472	6173360	0	0	0
gene406	LOC726119	NC_037638.1	-	6178108	6227750	8.24402	1.95609	3.54458		gene406	LOC726119	NC_037638.1	-	6178108	6227750	5.41581	1.03327	1.73387
gene407	LOC113219389	NC_037638.1	+	6194473	6196729	0.993742	0.218686	0.396275		gene407	LOC113219389	NC_037638.1	+	6194473	6196729	1.06418	0.183315	0.307611
gene408	LOC107964337	NC_037638.1	-	6227962	6231220	2.88354	0.634562	1.14987		gene408	LOC107964337	NC_037638.1	-	6227962	6231220	1.54584	0.266285	0.446838
gene409	LOC503505	NC_037638.1	+	6234443	6275806	5266.08	1365.43	2474.26		gene409	LOC503505	NC_037638.1	+	6234443	6275806	5392.05	1124.53	1887.01
gene410	LOC107964344	NC_037638.1	+	6257235	6258825	2.23797	0.492495	0.892437		gene410	LOC107964344	NC_037638.1	+	6257235	6258825	1.66139	0.286188	0.480237
gene411	LOC102656044	NC_037638.1	-	6259485	6262159	3.14968	0.693129	1.256		gene411	LOC102656044	NC_037638.1	-	6259485	6262159	3.67697	0.63339	1.06286
gene412	LOC113219390	NC_037638.1	-	6270182	6272115	12.0607	2.65412	4.80946		gene412	LOC113219390	NC_037638.1	-	6270182	6272115	11.4716	1.97608	3.31595
gene413	LOC113219391	NC_037638.1	-	6273927	6274937	15.2246	3.35038	6.07113		gene413	LOC113219391	NC_037638.1	-	6273927	6274937	17.1874	2.96068	4.96816
gene414	LOC552117	NC_037638.1	+	6276984	6279398	132.731	29.2091	52.929		gene414	LOC552117	NC_037638.1	+	6276984	6279398	241.676	41.6308	69.8585
gene415	LOC412103	NC_037638.1	-	6279885	6287047	147.208	33.15	60.0701		gene415	LOC412103	NC_037638.1	-	6279885	6287047	182.661	32.2108	54.0511
gene416	LOC100576164	NC_037638.1	+	6294132	6297616	1.76638	0.388715	0.704379		gene416	LOC100576164	NC_037638.1	+	6294132	6297616	2.79914	0.482176	0.809113
gene417	LOC100576139	NC_037638.1	-	6297535	6299184	4.05608	1.04076	1.88593		gene417	LOC100576139	NC_037638.1	-	6297535	6299184	7.5384	1.49421	2.50735
gene418	LOC414021	NC_037638.1	+	6299719	6383288	8.1807	16.7118	30.283		gene418	LOC414021	NC_037638.1	+	6299719	6383288	5.85419	9.60064	16.1103
gene419	LOC102654917	NC_037638.1	+	6300717	6303236	0	0	0		gene419	LOC102654917	NC_037638.1	+	6300717	6303236	0.866191	0.149209	0.250379
gene420	LOC100579059	NC_037638.1	-	6307742	6317283	18.6188	6.27669	11.3738		gene420	LOC100579059	NC_037638.1	-	6307742	6317283	26.1211	6.75772	11.3398
gene421	LOC102654976	NC_037638.1	-	6319178	6320256	0.118384	0.026052	0.047208		gene421	LOC102654976	NC_037638.1	-	6319178	6320256	0.833333	0.143549	0.240882
gene422	LOC113219329	NC_037638.1	-	6321531	6323102	1.36	0.299287	0.542329		gene422	LOC113219329	NC_037638.1	-	6321531	6323102	2.44547	0.421254	0.706883
gene423	LOC102655032	NC_037638.1	-	6333160	6337112	0.978898	0.230179	0.417101		gene423	LOC102655032	NC_037638.1	-	6333160	6337112	0.758875	0.143905	0.241479
gene424	LOC113219344	NC_037638.1	-	6367908	6369683	0.314721	0.069258	0.125501		gene424	LOC113219344	NC_037638.1	-	6367908	6369683	1.72779	0.297627	0.499432
gene425	LOC102655155	NC_037638.1	-	6376475	6377870	0.700207	0.15409	0.279222		gene425	LOC102655155	NC_037638.1	-	6376475	6377870	0.926804	0.15965	0.2679
gene426	LOC414022	NC_037638.1	+	6386706	6406227	137.635	30.4329	55.1467		gene426	LOC414022	NC_037638.1	+	6386706	6406227	161.044	27.9142	46.8413
gene427	LOC725040	NC_037638.1	-	6406199	6407647	101.732	22.3875	40.5677		gene427	LOC725040	NC_037638.1	-	6406199	6407647	131.164	22.5942	37.9141
gene428	LOC410070	NC_037638.1	+	6409587	6421393	31.0048	6.82302	12.3638		gene428	LOC410070	NC_037638.1	+	6409587	6421393	38.601	6.64935	11.1579
gene429	LOC410071	NC_037638.1	+	6424448	6426415	508.623	111.929	202.824		gene429	LOC410071	NC_037638.1	+	6424448	6426415	640.666	110.36	185.19
gene430	Grd	NC_037638.1	-	6428662	6469994	16.4791	4.32078	7.82956		gene430	Grd	NC_037638.1	-	6428662	6469994	17.5598	4.46101	7.48579
gene431	LOC113218825	NC_037638.1	+	6437235	6439681	0.558483	0.15804	0.28638		gene431	LOC113218825	NC_037638.1	+	6437235	6439681	2.53679	0.561922	0.942932
gene432	LOC100577039	NC_037638.1	+	6454293	6459856	0.369689	0.100625	0.18234		gene432	LOC100577039	NC_037638.1	+	6454293	6459856	0.968294	0.206305	0.346189
gene433	LOC412458	NC_037638.1	+	6481220	6485582	158.139	34.8006	63.0612		gene433	LOC412458	NC_037638.1	+	6481220	6485582	301.583	51.9504	87.1751
gene434	LOC724721	NC_037638.1	+	6488732	6491733	1281.98	282.116	511.215		gene434	LOC724721	NC_037638.1	+	6488732	6491733	2131.43	367.157	616.107
gene435	LOC412829	NC_037638.1	+	6494980	6504439	6.21729	1.97391	3.57687		gene435	LOC412829	NC_037638.1	+	6494980	6504439	25.9739	6.37481	10.6972
gene436	LOC724634	NC_037638.1	-	6504609	6520332	83.6453	18.8034	34.0731		gene436	LOC724634	NC_037638.1	-	6504609	6520332	90.3875	15.9002	26.6813
gene439	LOC724536	NC_037638.1	-	6537540	6541325	7.27408	1.60076	2.90068		gene437	LOC409360	NC_037638.1	+	6521615	6532313	315.513	64.5125	108.255
gene437	LOC409360	NC_037638.1	+	6521615	6532313	419.541	109.752	198.878		gene438	LOC724585	NC_037638.1	-	6533013	6535592	108.83	18.7469	31.4581
gene438	LOC724585	NC_037638.1	-	6533013	6535592	140.033	30.8162	55.8412		gene439	LOC724536	NC_037638.1	-	6537540	6541325	8.99103	1.54878	2.59893
gene440	LOC409520	NC_037638.1	-	6541341	6544826	88.9033	28.8143	52.2135		gene440	LOC409520	NC_037638.1	-	6541341	6544826	122.576	31.3437	52.5961
gene441	LOC412546	NC_037638.1	+	6545103	6549381	26.5717	5.84745	10.596		gene441	LOC412546	NC_037638.1	+	6545103	6549381	28.1221	4.84427	8.12891
gene444	LOC107965181	NC_037638.1	-	6559817	6564142	4.87096	1.07192	1.9424		gene442	LOC724455	NC_037638.1	-	6550365	6554904	84.7249	17.4205	29.2324
gene442	LOC724455	NC_037638.1	-	6550365	6554904	88.6933	23.4217	42.4419		gene443	LOC412212	NC_037638.1	+	6555279	6559247	262.018	45.1349	75.7384
gene443	LOC412212	NC_037638.1	+	6555279	6559247	183.665	40.4178	73.2399		gene444	LOC107965181	NC_037638.1	-	6559817	6564142	5.32423	0.917145	1.53901
gene445	LOC409527	NC_037638.1	-	6564265	6568854	60.1777	14.0902	25.5325		gene445	LOC409527	NC_037638.1	-	6564265	6568854	74.9354	13.762	23.0932
gene451	LOC552052	NC_037638.1	+	6580173	6582200	125.449	27.6067	50.0254		gene446	LOC413868	NC_037638.1	+	6569130	6571369	3233.54	557.006	934.681
gene446	LOC413868	NC_037638.1	+	6569130	6571369	1786.77	393.203	712.511		gene447	LOC551974	NC_037638.1	-	6571641	6572750	763.221	132.459	222.272
gene447	LOC551974	NC_037638.1	-	6571641	6572750	455.993	100.868	182.78		gene448	LOC552001	NC_037638.1	+	6573115	6575109	129.716	22.3447	37.4955
gene448	LOC552001	NC_037638.1	+	6573115	6575109	93.5655	20.5903	37.3111		gene449	LOC102656856	NC_037638.1	-	6574692	6576347	32.3135	5.56628	9.34047
gene449	LOC102656856	NC_037638.1	-	6574692	6576347	23.5118	5.17409	9.37581		gene450	LOC413867	NC_037638.1	+	6576111	6579230	4059.12	699.219	1173.32
gene450	LOC413867	NC_037638.1	+	6576111	6579230	2249.09	494.941	896.869		gene451	LOC552052	NC_037638.1	+	6580173	6582200	211.04	36.3535	61.0029
gene452	LOC727074	NC_037638.1	-	6582305	6583974	359.291	79.0667	143.275		gene452	LOC727074	NC_037638.1	-	6582305	6583974	644.48	111.017	186.292
gene453	LOC727079	NC_037638.1	+	6584436	6587229	31.8828	7.01622	12.7139		gene453	LOC727079	NC_037638.1	+	6584436	6587229	34.41	5.92742	9.94649
gene454	LOC100578907	NC_037638.1	-	6592300	6597327	50.6217	11.6403	21.093		gene454	LOC100578907	NC_037638.1	-	6592300	6597327	75.5815	13.5271	22.699
gene455	LOC727087	NC_037638.1	-	6598452	6601077	45.2622	12.895	23.3667		gene455	LOC727087	NC_037638.1	-	6598452	6601077	62.2346	13.7864	23.1342
gene456	LOC412480	NC_037638.1	+	6601778	6605055	84.0192	18.4895	33.5043		gene456	LOC412480	NC_037638.1	+	6601778	6605055	203.433	35.043	58.8038
gene457	LOC727539	NC_037638.1	-	6608003	6611006	43.3743	9.54508	17.2964		gene457	LOC727539	NC_037638.1	-	6608003	6611006	81.5288	14.0441	23.5666
gene458	LOC727538	NC_037638.1	-	6611382	6614040	33.0528	7.40755	13.423		gene458	LOC727538	NC_037638.1	-	6611382	6614040	62.9159	10.9462	18.3682
gene459	LOC724115	NC_037638.1	-	6617370	6621471	38.429	8.9293	16.1805		gene459	LOC724115	NC_037638.1	-	6617370	6621471	35.0039	6.32833	10.6192
gene460	LOC724144	NC_037638.1	-	6622483	6623792	378.937	83.39	151.109		gene460	LOC724144	NC_037638.1	-	6622483	6623792	605.91	104.373	175.143
gene461	LOC551154	NC_037638.1	+	6624337	6627682	641.771	141.23	255.919		gene462	LOC724234	NC_037638.1	+	6628213	6631096	101.699	17.5186	29.397
gene462	LOC724234	NC_037638.1	+	6628213	6631096	109.708	24.1428	43.7484		gene461	LOC551154	NC_037638.1	+	6624337	6627682	1011.53	174.245	292.391
gene463	LOC409957	NC_037638.1	-	6634441	6643220	13.7251	3.4005	6.16195		gene463	LOC409957	NC_037638.1	-	6634441	6643220	11.5107	2.19956	3.69096
gene464	LOC724328	NC_037638.1	+	6646192	6650235	110.442	24.3042	44.041		gene464	LOC724328	NC_037638.1	+	6646192	6650235	206.541	35.5785	59.7024
gene469	LOC100577291	NC_037638.1	-	6783121	6785047	6.84694	1.66132	3.01043		gene469	LOC100577291	NC_037638.1	-	6783121	6785047	18.6286	3.47919	5.83825
gene465	LOC100577254	NC_037638.1	+	6652663	6778768	1.54325	2.03613	3.68961		gene465	LOC100577254	NC_037638.1	+	6652663	6778768	1.12954	1.17775	1.97632
gene466	LOC107965915	NC_037638.1	-	6665506	6666618	2.17129	0.477821	0.865846		gene466	LOC107965915	NC_037638.1	-	6665506	6666618	2.15789	0.371716	0.623757
gene467	LOC102655946	NC_037638.1	-	6716028	6718594	0.533452	0.117393	0.212725		gene467	LOC102655946	NC_037638.1	-	6716028	6718594	0.624442	0.107566	0.1805
gene468	LOC102656017	NC_037638.1	-	6727429	6766059	0.269884	0.062717	0.113648		gene468	LOC102656017	NC_037638.1	-	6727429	6766059	0.117607	0.021393	0.035899
gene472	LOC100576726	NC_037638.1	-	6835480	6837831	3.26103	0.723879	1.31172		gene472	LOC100576726	NC_037638.1	-	6835480	6837831	4.27612	0.736599	1.23605
gene470	LOC725775	NC_037638.1	-	6788096	6833855	51.9312	12.9663	23.4959		gene470	LOC725775	NC_037638.1	-	6788096	6833855	55.9532	11.1191	18.6584
gene471	LOC100577384	NC_037638.1	+	6821416	6825675	0.23449	0.051603	0.093508		gene471	LOC100577384	NC_037638.1	+	6821416	6825675	0.412233	0.071011	0.119159
gene473	Stip	NC_037638.1	-	6843898	6854814	29.4	8.11612	14.707		gene473	Stip	NC_037638.1	-	6843898	6854814	46.6762	10.0894	16.9305
gene474	LOC726243	NC_037638.1	+	6847872	6944675	1.03137	5.90204	10.6949		gene474	LOC726243	NC_037638.1	+	6847872	6944675	0.950713	4.27	7.16525
gene475	LOC410743	NC_037638.1	-	6857911	6860106	0.167368	0.036832	0.066741		gene475	LOC410743	NC_037638.1	-	6857911	6860106	0.589528	0.101551	0.170408
gene476	LOC410744	NC_037638.1	-	6862806	6874047	0	0	0		gene476	LOC410744	NC_037638.1	-	6862806	6874047	0.048014	0.008271	0.013879
gene477	LOC113219271	NC_037638.1	+	6867345	6869871	0.83327	0.183372	0.332283		gene477	LOC113219271	NC_037638.1	+	6867345	6869871	0.798304	0.137515	0.230756
gene478	LOC410745	NC_037638.1	-	6881428	6886330	0.517088	0.113792	0.206199		gene478	LOC410745	NC_037638.1	-	6881428	6886330	2.3464	0.404188	0.678245
gene479	LOC552457	NC_037638.1	-	6891497	6897169	0.121015	0.026631	0.048257		gene479	LOC552457	NC_037638.1	-	6891497	6897169	0.47091	0.081118	0.13612
gene480	LOC410746	NC_037638.1	-	6898109	6908259	0	0	0		gene480	LOC410746	NC_037638.1	-	6898109	6908259	0.2871	0.055004	0.092299
gene481	LOC552425	NC_037638.1	-	6907202	6912540	0	0	0		gene481	LOC552425	NC_037638.1	-	6907202	6912540	0.236712	0.042152	0.070732
gene482	LOC410747	NC_037638.1	-	6913520	6922497	7.07649	1.74246	3.15747		gene482	LOC410747	NC_037638.1	-	6913520	6922497	24.5038	4.72294	7.92531
gene483	LOC552395	NC_037638.1	-	6924396	6931775	0	0	0		gene483	LOC552395	NC_037638.1	-	6924396	6931775	0.062073	0.010693	0.017943
gene484	LOC410748	NC_037638.1	-	6932077	6939391	15.0387	3.70295	6.71001		gene484	LOC410748	NC_037638.1	-	6932077	6939391	12.7877	2.47213	4.14835
gene485	LOC113219272	NC_037638.1	-	6939643	6946034	13.3252	2.93238	5.31368		gene485	LOC113219272	NC_037638.1	-	6939643	6946034	16.0431	2.76356	4.63739
gene486	LOC107964221	NC_037638.1	+	6948582	6959960	7.89097	1.73651	3.14668		gene486	LOC107964221	NC_037638.1	+	6948582	6959960	9.89686	1.70482	2.86077
gene487	LOC550645	NC_037638.1	-	6957465	6988656	14.1528	6.03867	10.9425		gene487	LOC550645	NC_037638.1	-	6957465	6988656	14.0959	4.67971	7.85276
gene488	LOC102656636	NC_037638.1	+	6962041	6964883	0.750908	0.165247	0.29944		gene488	LOC102656636	NC_037638.1	+	6962041	6964883	2.67913	0.461503	0.774423
gene496	LOC551384	NC_037638.1	+	7049516	7052755	54.136	11.9506	21.6554		gene489	LOC107964213	NC_037638.1	-	6990667	6995421	140.087	24.2452	40.6846
gene489	LOC107964213	NC_037638.1	-	6990667	6995421	129.222	28.675	51.9612		gene490	LOC408609	NC_037638.1	-	6995791	6999523	88.7487	17.1774	28.8245
gene490	LOC408609	NC_037638.1	-	6995791	6999523	53.3241	13.2153	23.9471		gene491	LOC102656814	NC_037638.1	+	6999629	7005447	14.541	2.70538	4.53975
gene491	LOC102656814	NC_037638.1	+	6999629	7005447	27.7115	6.59718	11.9546		gene492	LOC410741	NC_037638.1	-	7001567	7036813	184.585	45.6159	76.5456
gene492	LOC410741	NC_037638.1	-	7001567	7036813	187.856	60.0219	108.764		gene493	LOC102656788	NC_037638.1	+	7011702	7013650	122.799	21.1533	35.4962
gene493	LOC102656788	NC_037638.1	+	7011702	7013650	103.389	22.7522	41.2285		gene494	LOC100578082	NC_037638.1	+	7020936	7024656	5.22652	0.900313	1.51077
gene494	LOC100578082	NC_037638.1	+	7020936	7024656	5.28501	1.16303	2.1075		gene495	LOC113218656	NC_037638.1	-	7038895	7042307	2.58375	0.445073	0.746854
gene495	LOC113218656	NC_037638.1	-	7038895	7042307	1.08357	0.238454	0.432096		gene499	LOC113219245	NC_037638.1	-	7058127	7059892	17.7855	3.13496	5.2606
gene499	LOC113219245	NC_037638.1	-	7058127	7059892	19.7456	4.45025	8.06418		gene500	LOC100577194	NC_037638.1	-	7060376	7064019	17.49	3.0128	5.05562
gene501	LOC100576961	NC_037638.1	-	7064985	7066949	12.6737	3.42697	6.20992		gene501	LOC100576961	NC_037638.1	-	7064985	7066949	17.0145	3.5926	6.02855
gene502	LOC726412	NC_037638.1	+	7067099	7072630	2.19934	0.67634	1.22558		gene502	LOC726412	NC_037638.1	+	7067099	7072630	2.33774	0.563693	0.945902
gene500	LOC100577194	NC_037638.1	-	7060376	7064019	14.0524	3.09241	5.60368		gene496	LOC551384	NC_037638.1	+	7049516	7052755	74.2242	12.8262	21.5229
gene497	LOC413813	NC_037638.1	+	7052987	7054802	333.191	73.3231	132.867		gene497	LOC413813	NC_037638.1	+	7052987	7054802	688.498	118.6	199.016
gene498	LOC551416	NC_037638.1	-	7054573	7057362	64.3374	14.1583	25.6558		gene498	LOC551416	NC_037638.1	-	7054573	7057362	84.5907	14.5715	24.4516
gene503	LOC409749	NC_037638.1	-	7073677	7084219	40.1674	9.39078	17.0168		gene506	LOC413055	NC_037638.1	+	7084795	7088692	43.9608	7.57262	12.7072
gene504	LOC413056	NC_037638.1	+	7076346	7082316	326.999	71.9605	130.398		gene503	LOC409749	NC_037638.1	-	7073677	7084219	73.1953	13.4852	22.6288
gene505	LOC726451	NC_037638.1	+	7082430	7084248	33.0471	7.27245	13.1782		gene504	LOC413056	NC_037638.1	+	7076346	7082316	574.626	98.9844	166.1
gene506	LOC413055	NC_037638.1	+	7084795	7088692	40.7991	8.97837	16.2694		gene505	LOC726451	NC_037638.1	+	7082430	7084248	90.7368	15.6302	26.2282
gene507	LOC409748	NC_037638.1	-	7090810	7145429	115.541	29.02	52.5863		gene507	LOC409748	NC_037638.1	-	7090810	7145429	133.629	26.2851	44.1076
gene508	LOC410740	NC_037638.1	+	7146095	7150797	66.9871	20.2904	36.7677		gene508	LOC410740	NC_037638.1	+	7146095	7150797	109.1	25.5477	42.8703
gene509	LOC410739	NC_037638.1	-	7153474	7209567	13.8941	3.58021	6.4876		gene509	LOC410739	NC_037638.1	-	7153474	7209567	17.0734	3.43481	5.76376
gene510	LOC113219185	NC_037638.1	-	7220111	7711294	0.044482	0.009789	0.017738		gene510	LOC113219185	NC_037638.1	-	7220111	7711294	0.213175	0.036721	0.06162
gene511	Mir3769	NC_037638.1	+	7234664	7234686	0	0	0		gene511	Mir3769	NC_037638.1	+	7234664	7234686	0	0	0
.	Mir3769	NC_037638.1	+	7234664	7234686	0	0	0		.	Mir3769	NC_037638.1	+	7234664	7234686	0	0	0
gene512	LOC726545	NC_037638.1	+	7557710	7560194	0	0	0		gene512	LOC726545	NC_037638.1	+	7557710	7560194	0	0	0
gene513	LOC726560	NC_037638.1	+	7561687	7563952	0	0	0		gene513	LOC726560	NC_037638.1	+	7561687	7563952	0	0	0
gene514	LOC726578	NC_037638.1	+	7589960	7593777	0	0	0		gene514	LOC726578	NC_037638.1	+	7589960	7593777	0	0	0
gene517	LOC410736	NC_037638.1	-	7904671	7912643	71.9429	15.863	28.745		gene517	LOC410736	NC_037638.1	-	7904671	7912643	104.448	18.0027	30.2094
gene518	LOC113218747	NC_037638.1	-	7916874	7918329	56.4074	12.4132	22.4936		gene518	LOC113218747	NC_037638.1	-	7916874	7918329	37.2207	6.41159	10.7589
gene519	LOC726646	NC_037638.1	+	7918849	7923739	207.174	45.5913	82.6148		gene519	LOC726646	NC_037638.1	+	7918849	7923739	132.301	22.7899	38.2426
gene523	cad	NC_037638.1	-	7941395	7951326	1.0175	0.223914	0.405749		gene522	LOC102656327	NC_037638.1	+	7936009	7937309	4.89364	0.93892	1.57555
gene524	LOC102656453	NC_037638.1	+	7942342	7947560	0.174452	0.03839	0.069566		gene523	cad	NC_037638.1	-	7941395	7951326	0.185701	0.031989	0.053678
gene525	LOC102656426	NC_037638.1	+	7948623	7952033	0.138313	0.030438	0.055155		gene524	LOC102656453	NC_037638.1	+	7942342	7947560	0.095865	0.016514	0.027711
gene522	LOC102656327	NC_037638.1	+	7936009	7937309	10.194	2.48055	4.49493		gene525	LOC102656426	NC_037638.1	+	7948623	7952033	0.138313	0.023826	0.03998
gene520	LOC413425	NC_037638.1	+	7924475	7934823	26.8469	6.37831	11.558		gene520	LOC413425	NC_037638.1	+	7924475	7934823	20.6617	3.82334	6.41574
gene521	LOC107964114	NC_037638.1	-	7932584	7933382	0	0	0		gene521	LOC107964114	NC_037638.1	-	7932584	7933382	0.49622	0.085478	0.143436
gene526	LOC100577481	NC_037638.1	+	7964674	7968411	31.3006	6.88811	12.4817		gene526	LOC100577481	NC_037638.1	+	7964674	7968411	36.6853	6.31936	10.6042
gene527	LOC100576770	NC_037638.1	-	7968300	7970147	98.9391	23.8677	43.2499		gene527	LOC100576770	NC_037638.1	-	7968300	7970147	105.381	20.2108	33.9146
gene528	LOC413754	NC_037638.1	+	7971326	7976718	45.0407	10.5694	19.1525		gene528	LOC413754	NC_037638.1	+	7971326	7976718	46.2831	8.72926	14.6481
gene529	LOC726729	NC_037638.1	+	7981561	8147717	21.5061	4.73271	8.576		gene529	LOC726729	NC_037638.1	+	7981561	8147717	17.8025	3.06664	5.14597
gene530	LOC102656747	NC_037638.1	-	7992741	7993882	1.9052	0.446101	0.808367		gene530	LOC102656747	NC_037638.1	-	7992741	7993882	1.37973	0.237671	0.398823
gene531	LOC408604	NC_037638.1	+	8167088	8170587	44.8719	9.8994	17.9384		gene533	LOC100577003	NC_037638.1	+	8176001	8178455	18.5135	7.95909	13.3557
gene532	LOC726742	NC_037638.1	-	8171552	8175706	16.0938	3.54165	6.41773		gene531	LOC408604	NC_037638.1	+	8167088	8170587	71.3275	12.3178	20.6698
gene533	LOC100577003	NC_037638.1	+	8176001	8178455	28.5619	15.4427	27.9832		gene532	LOC726742	NC_037638.1	-	8171552	8175706	19.0881	3.2881	5.51757
gene534	LOC102653957	NC_037638.1	+	8178608	8180140	28.5549	6.34803	11.5031		gene534	LOC102653957	NC_037638.1	+	8178608	8180140	19.0284	3.29833	5.53475
gene535	LOC100577082	NC_037638.1	+	8180020	8193629	6.19635	7.57657	13.7293		gene535	LOC100577082	NC_037638.1	+	8180020	8193629	6.60333	6.09542	10.2284
gene536	LOC113218550	NC_037638.1	-	8182661	8183825	41.2031	9.06729	16.4306		gene536	LOC113218550	NC_037638.1	-	8182661	8183825	66.5098	11.4569	19.2252
gene537	LOC100577113	NC_037638.1	-	8183447	8185628	28.7118	6.64037	12.0328		gene537	LOC100577113	NC_037638.1	-	8183447	8185628	45.3334	8.21545	13.7859
gene538	LOC551241	NC_037638.1	-	8185776	8188764	703.909	154.904	280.698		gene538	LOC551241	NC_037638.1	-	8185776	8188764	1557.63	268.315	450.244
gene539	LOC409966	NC_037638.1	-	8193375	8243779	11.0218	2.75548	4.99313		gene539	LOC409966	NC_037638.1	-	8193375	8243779	16.2723	3.46482	5.81412
gene540	LOC113219392	NC_037638.1	+	8213129	8216047	1.10023	0.242121	0.43874		gene540	LOC113219392	NC_037638.1	+	8213129	8216047	0.874889	0.150707	0.252894
gene541	LOC551318	NC_037638.1	-	8246180	8246858	577.408	127.066	230.253		gene541	LOC551318	NC_037638.1	-	8246180	8246858	937.008	161.408	270.85
gene542	LOC408602	NC_037638.1	+	8247253	8533011	0.928101	5.10709	9.25441		gene549	LOC408601	NC_037638.1	+	8533202	8534672	135.882	23.4068	39.2777
gene543	LOC107964879	NC_037638.1	-	8317862	8326895	0.133806	0.029446	0.053358		gene550	LOC410732	NC_037638.1	-	8534937	9003139	57.9604	10.3461	17.3613
gene544	LOC102653881	NC_037638.1	-	8329383	8330852	1.98437	0.436687	0.791307		gene551	LOC113219088	NC_037638.1	-	8611069	8621754	0.205131	0.035336	0.059295
gene545	LOC410734	NC_037638.1	-	8332219	8335123	3539.33	778.876	1411.38		gene552	LOC113219089	NC_037638.1	+	8645147	8650832	1.61218	0.277712	0.466014
gene546	LOC408603	NC_037638.1	-	8336010	8340329	2322.33	511.058	926.074		gene553	LOC113219090	NC_037638.1	-	8652397	8654843	0.088222	0.015197	0.025501
gene547	LOC410733	NC_037638.1	-	8341631	8401769	1491.44	369.162	668.948		gene554	LOC102653666	NC_037638.1	+	8701274	8724074	0.726901	0.125215	0.210117
gene548	LOC113219140	NC_037638.1	+	8491615	8492756	0.537005	0.118175	0.214142		gene555	LOC102653639	NC_037638.1	+	8713606	8717622	0.603862	0.10402	0.174551
gene575	LOC412114	NC_037638.1	+	9135716	9139390	41.2453	9.07658	16.4474		gene556	LOC102653841	NC_037638.1	+	8740238	8742888	0.512914	0.088533	0.148562
gene574	LOC726541	NC_037638.1	-	9120465	9135306	69.9913	17.3038	31.3557		gene557	LOC102656489	NC_037638.1	+	8985939	8989096	0	0	0
gene576	LOC726505	NC_037638.1	+	9140605	9146461	36.9541	8.13222	14.7362		gene559	LOC412410	NC_037638.1	+	9055661	9059121	152.705	26.8348	45.03
gene577	LOC409078	NC_037638.1	-	9146469	9170519	18.3093	4.07191	7.37859		gene560	LOC727267	NC_037638.1	-	9058951	9061320	16.2714	2.92981	4.91635
gene578	LOC551581	NC_037638.1	-	9174282	9187572	56.3923	22.3677	40.5319		gene542	LOC408602	NC_037638.1	+	8247253	8533011	1.10268	4.61053	7.73668
gene582	LOC409927	NC_037638.1	-	9251940	9256101	64.4717	14.1909	25.715		gene543	LOC107964879	NC_037638.1	-	8317862	8326895	0.063815	0.010993	0.018446
gene579	LOC413357	NC_037638.1	+	9188698	9201741	37.1962	8.18802	14.8373		gene544	LOC102653881	NC_037638.1	-	8329383	8330852	2.05958	0.35478	0.595338
gene580	LOC107963982	NC_037638.1	+	9203503	9244651	3.28009	6.99399	12.6736		gene545	LOC410734	NC_037638.1	-	8332219	8335123	2194.05	377.944	634.208
gene581	LOC100576288	NC_037638.1	-	9232769	9239418	12.5931	9.69858	17.5745		gene546	LOC408603	NC_037638.1	-	8336010	8340329	867.533	149.44	250.767
gene549	LOC408601	NC_037638.1	+	8533202	8534672	138.577	30.4956	55.2602		gene547	LOC410733	NC_037638.1	-	8341631	8401769	1047.8	203.002	340.646
gene550	LOC410732	NC_037638.1	-	8534937	9003139	121.395	27.6822	50.1621		gene548	LOC113219140	NC_037638.1	+	8491615	8492756	1.34854	0.232298	0.389807
gene551	LOC113219088	NC_037638.1	-	8611069	8621754	0.294537	0.064817	0.117453		gene561	LOC727263	NC_037638.1	+	9062057	9065135	431.782	74.3782	124.81
gene552	LOC113219089	NC_037638.1	+	8645147	8650832	1.83409	0.403616	0.731382		gene562	LOC113219001	NC_037638.1	+	9066215	9068116	24.1351	4.15749	6.97645
gene553	LOC113219090	NC_037638.1	-	8652397	8654843	0.084693	0.018638	0.033773		gene563	LOC725383	NC_037638.1	-	9068210	9069068	7904.32	1361.59	2284.81
gene554	LOC102653666	NC_037638.1	+	8701274	8724074	1.36137	0.299587	0.542874		gene564	LOC551546	NC_037638.1	+	9069756	9071792	102.754	17.7002	29.7017
gene555	LOC102653639	NC_037638.1	+	8713606	8717622	1.4024	0.308617	0.559236		gene565	LOC410157	NC_037638.1	-	9072813	9084150	56.349	16.4573	27.6161
gene556	LOC102653841	NC_037638.1	+	8740238	8742888	0.309905	0.073445	0.133087		gene566	LOC412588	NC_037638.1	-	9087046	9095717	102.699	23.5888	39.5831
gene557	LOC102656489	NC_037638.1	+	8985939	8989096	0.177051	0.060146	0.108989		gene568	LOC409113	NC_037638.1	-	9098859	9101013	51.1106	8.81433	14.7909
gene558	LOC107966074	NC_037638.1	+	9045541	9045939	0.35589	0.078318	0.141918		gene567	LOC411572	NC_037638.1	-	9096443	9098695	410.729	70.7516	118.725
gene559	LOC412410	NC_037638.1	+	9055661	9059121	98.95	22.2736	40.3613		gene570	LOC411573	NC_037638.1	+	9105775	9110014	185.03	39.9352	67.0131
gene560	LOC727267	NC_037638.1	-	9058951	9061320	20.1709	4.63945	8.40701		gene569	LOC409114	NC_037638.1	+	9101813	9105418	6569.96	1131.73	1899.1
gene561	LOC727263	NC_037638.1	+	9062057	9065135	319.12	70.2265	127.255		gene571	LOC409340	NC_037638.1	+	9111379	9114361	378.618	70.8634	118.912
gene562	LOC113219001	NC_037638.1	+	9066215	9068116	36.9033	8.12104	14.7159		gene572	LOC727186	NC_037638.1	-	9114120	9116094	52.5443	9.66281	16.2146
gene563	LOC725383	NC_037638.1	-	9068210	9069068	5168.83	1137.47	2061.18		gene573	LOC102654365	NC_037638.1	+	9116104	9119332	110.141	19.9539	33.4835
gene564	LOC551546	NC_037638.1	+	9069756	9071792	73.3858	16.1495	29.2641		gene574	LOC726541	NC_037638.1	-	9120465	9135306	80.9115	15.614	26.2011
gene565	LOC410157	NC_037638.1	-	9072813	9084150	29.9692	10.6981	19.3857		gene575	LOC412114	NC_037638.1	+	9135716	9139390	56.155	9.67319	16.2321
gene566	LOC412588	NC_037638.1	-	9087046	9095717	96.7465	28.7591	52.1135		gene576	LOC726505	NC_037638.1	+	9140605	9146461	27.4216	4.7236	7.92643
gene567	LOC411572	NC_037638.1	-	9096443	9098695	221.363	48.7138	88.273		gene577	LOC409078	NC_037638.1	-	9146469	9170519	33.9848	5.86678	9.84473
gene568	LOC409113	NC_037638.1	-	9098859	9101013	44.0945	9.72826	17.6283		gene578	LOC551581	NC_037638.1	-	9174282	9187572	52.2925	15.8769	26.6421
gene569	LOC409114	NC_037638.1	+	9101813	9105418	4806.72	1057.78	1916.78		gene579	LOC413357	NC_037638.1	+	9188698	9201741	53.0406	9.15385	15.3606
gene570	LOC411573	NC_037638.1	+	9105775	9110014	161.573	44.082	79.8797		gene580	LOC107963982	NC_037638.1	+	9203503	9244651	4.75809	7.84389	13.1624
gene571	LOC409340	NC_037638.1	+	9111379	9114361	229.726	55.026	99.711		gene581	LOC100576288	NC_037638.1	-	9232769	9239418	15.8561	9.43428	15.8312
gene572	LOC727186	NC_037638.1	-	9114120	9116094	51.2733	12.0455	21.8273		gene582	LOC409927	NC_037638.1	-	9251940	9256101	120.112	20.6926	34.7231
gene573	LOC102654365	NC_037638.1	+	9116104	9119332	78.8888	17.951	32.5285		gene583	LOC409926	NC_037638.1	-	9256940	9258753	398.888	68.712	115.302
gene583	LOC409926	NC_037638.1	-	9256940	9258753	236.89	52.1308	94.4647		gene584	LOC551728	NC_037638.1	+	9258867	9262994	70.579	12.4265	20.8523
gene584	LOC551728	NC_037638.1	+	9258867	9262994	48.2937	11.13	20.1683		gene585	LOC409925	NC_037638.1	-	9266297	9272997	21.4302	3.69154	6.19457
gene585	LOC409925	NC_037638.1	-	9266297	9272997	21.0311	4.62816	8.38656		gene586	LOC413471	NC_037638.1	+	9268131	9271607	12.9073	2.22339	3.73095
gene586	LOC413471	NC_037638.1	+	9268131	9271607	10.2314	2.25156	4.07998		gene587	LOC413470	NC_037638.1	+	9273481	9275481	1997.97	344.168	577.529
gene587	LOC413470	NC_037638.1	+	9273481	9275481	900.218	198.105	358.98		gene588	LOC409924	NC_037638.1	-	9274925	9296077	58.9807	11.5644	19.4055
gene588	LOC409924	NC_037638.1	-	9274925	9296077	128.818	32.4037	58.7179		gene589	TRNAR-UCG	NC_037638.1	-	9280209	9280281	0	0	0
gene589	TRNAR-UCG	NC_037638.1	-	9280209	9280281	0	0	0		gene590	Mir6065	NC_037638.1	+	9301916	9301937	30.7888	5.30364	8.89976
gene590	Mir6065	NC_037638.1	+	9301916	9301937	29.2891	6.44544	11.6796		.	Mir6065	NC_037638.1	+	9301916	9301937	31.0294	5.34508	8.96929
.	Mir6065	NC_037638.1	+	9301916	9301937	29.5291	6.49827	11.7753		gene591	LOC413468	NC_037638.1	-	9306474	9325250	187.574	39.0262	65.4878
gene591	LOC413468	NC_037638.1	-	9306474	9325250	175.022	46.6429	84.5203		gene592	LOC413467	NC_037638.1	+	9310560	9318566	57.7273	11.7928	19.7888
gene592	LOC413467	NC_037638.1	+	9310560	9318566	37.341	9.72767	17.6272		gene593	LOC409606	NC_037638.1	+	9318876	9334189	47.2205	14.0943	23.6509
gene593	LOC409606	NC_037638.1	+	9318876	9334189	36.6267	14.0762	25.5071		gene600	LOC102655493	NC_037638.1	+	9658311	9659461	0	0	0
gene601	LOC102655249	NC_037638.1	+	9691937	9703561	0	0	0		gene602	LOC102653825	NC_037638.1	-	9725358	9730281	0	0	0
gene602	LOC102653825	NC_037638.1	-	9725358	9730281	0.430032	0.094634	0.171484		gene603	LOC409701	NC_037638.1	-	9733443	9817264	0.149981	0.033063	0.055482
gene603	LOC409701	NC_037638.1	-	9733443	9817264	0.35958	0.101267	0.183503		gene594	LOC409607	NC_037638.1	+	9336275	9344673	75.4742	13.0011	21.8164
gene605	LOC412813	NC_037638.1	+	9939689	10184432	0.063971	0.183014	0.331634		gene595	LOC409608	NC_037638.1	+	9358233	9637091	0.010389	0.037973	0.06372
gene606	LOC113218813	NC_037638.1	-	9971145	9972835	0	0	0		gene596	LOC113218547	NC_037638.1	-	9393307	9405465	0.349108	0.060137	0.100912
gene594	LOC409607	NC_037638.1	+	9336275	9344673	77.3654	17.0253	30.851		gene597	LOC100576445	NC_037638.1	-	9411667	9420489	0.204726	0.035266	0.059178
gene595	LOC409608	NC_037638.1	+	9358233	9637091	0.035101	0.163905	0.297008		gene598	LOC102655437	NC_037638.1	-	9480407	9485201	0.401043	0.069083	0.115925
gene596	LOC113218547	NC_037638.1	-	9393307	9405465	0.139643	0.03073	0.055685		gene599	LOC100578747	NC_037638.1	-	9488795	9499309	0.650579	0.112068	0.188055
gene597	LOC100576445	NC_037638.1	-	9411667	9420489	0.137027	0.030155	0.054642		gene605	LOC412813	NC_037638.1	+	9939689	10184432	0.024548	0.159546	0.267726
gene598	LOC102655437	NC_037638.1	-	9480407	9485201	0.252879	0.055649	0.100841		gene606	LOC113218813	NC_037638.1	-	9971145	9972835	0	0	0
gene599	LOC100578747	NC_037638.1	-	9488795	9499309	1.40446	0.309069	0.560055		gene607	Crzr	NC_037638.1	+	10198903	10212094	4.68903	1.17319	1.96866
gene607	Crzr	NC_037638.1	+	10198903	10212094	42.3806	13.6165	24.674		gene608	LOC102654114	NC_037638.1	-	10205817	10208138	0.620763	0.153614	0.257772
gene608	LOC102654114	NC_037638.1	-	10205817	10208138	1.74316	0.504788	0.914712		gene609	LOC408600	NC_037638.1	+	10227101	10231510	491.024	84.5832	141.935
gene613	LOC408598	NC_037638.1	+	10453718	10460115	36.9311	8.4531	15.3176		gene613	LOC408598	NC_037638.1	+	10453718	10460115	50.908	9.10399	15.2769
gene609	LOC408600	NC_037638.1	+	10227101	10231510	356.099	78.3643	142.002		gene610	LOC725189	NC_037638.1	-	10231883	10452369	33.7566	11.6525	19.5535
gene610	LOC725189	NC_037638.1	-	10231883	10452369	31.362	15.4904	28.0697		gene611	LOC107964080	NC_037638.1	+	10335476	10342343	0.335548	0.057801	0.096993
gene611	LOC107964080	NC_037638.1	+	10335476	10342343	0.451409	0.099338	0.180008		gene612	LOC113219409	NC_037638.1	+	10363934	10369500	0.320051	0.055132	0.092513
gene612	LOC113219409	NC_037638.1	+	10363934	10369500	1.02324	0.225178	0.408038		gene616	LOC408597	NC_037638.1	+	10473597	10476127	58.9691	11.5233	19.3366
gene616	LOC408597	NC_037638.1	+	10473597	10476127	21.6652	5.44403	9.86498		gene614	LOC102656618	NC_037638.1	+	10462689	10470109	84.6725	14.5856	24.4753
gene617	LOC410729	NC_037638.1	+	10476644	10478968	0.213025	0.046879	0.084948		gene615	LOC410730	NC_037638.1	-	10469530	10472687	54.6733	9.41794	15.8037
gene618	LOC408596	NC_037638.1	-	10478893	10482755	14.0393	3.8474	6.97176		gene617	LOC410729	NC_037638.1	+	10476644	10478968	0.927345	0.159743	0.268057
gene614	LOC102656618	NC_037638.1	+	10462689	10470109	120.971	26.6213	48.2397		gene618	LOC408596	NC_037638.1	-	10478893	10482755	16.1557	3.45386	5.79574
gene615	LOC410730	NC_037638.1	-	10469530	10472687	87.6773	19.2945	34.9631		gene619	LOC100578424	NC_037638.1	-	10485138	10486765	53.8837	9.28194	15.5755
gene621	LOC113219192	NC_037638.1	-	10495380	10497892	0	0	0		gene622	LOC552761	NC_037638.1	+	10497979	10521059	0.135355	0.026565	0.044577
gene624	LOC551385	NC_037638.1	+	10534561	10584049	0.877212	0.193042	0.349806		gene623	LOC113219191	NC_037638.1	-	10519218	10520546	0.833384	0.143558	0.240896
gene622	LOC552761	NC_037638.1	+	10497979	10521059	0.104173	0.026119	0.04733		gene625	LOC113219406	NC_037638.1	-	10586148	10593355	0	0	0
gene623	LOC113219191	NC_037638.1	-	10519218	10520546	1.31568	0.289533	0.524655		gene624	LOC551385	NC_037638.1	+	10534561	10584049	0.830773	0.143108	0.240142
gene625	LOC113219406	NC_037638.1	-	10586148	10593355	0	0	0		gene620	LOC725576	NC_037638.1	+	10487239	10494536	149.808	34.2047	57.397
gene619	LOC100578424	NC_037638.1	-	10485138	10486765	38.5355	8.48023	15.3668		gene626	LOC725683	NC_037638.1	+	10613676	10629474	1.29578	0.223209	0.374555
gene620	LOC725576	NC_037638.1	+	10487239	10494536	118.631	31.5294	57.1335		gene627	LOC100578568	NC_037638.1	-	10621698	10625708	0.210379	0.03624	0.060812
gene626	LOC725683	NC_037638.1	+	10613676	10629474	0.46332	0.10196	0.184758		gene628	LOC102654014	NC_037638.1	-	10629636	10630802	116.033	19.9878	33.5404
gene627	LOC100578568	NC_037638.1	-	10621698	10625708	0	0	0		gene629	LOC725747	NC_037638.1	-	10630702	10631532	177.363	30.5524	51.2683
gene628	LOC102654014	NC_037638.1	-	10629636	10630802	69.8333	15.3677	27.8474		gene630	LOC725776	NC_037638.1	-	10648729	10711893	26.3741	4.54596	7.62833
gene629	LOC725747	NC_037638.1	-	10630702	10631532	100.418	22.0983	40.0438		gene631	LOC551557	NC_037638.1	-	10716502	10718000	614.805	105.906	177.714
gene630	LOC725776	NC_037638.1	-	10648729	10711893	21.0292	4.62996	8.38983		gene632	LOC113219418	NC_037638.1	+	10719813	10720840	50.637	8.72267	14.637
gene631	LOC551557	NC_037638.1	-	10716502	10718000	396.763	87.313	158.217		gene633	LOC100578653	NC_037638.1	+	10722105	10725458	63.4014	11.5568	19.3928
gene632	LOC113219418	NC_037638.1	+	10719813	10720840	34.9748	7.69667	13.9469		gene634	LOC413713	NC_037638.1	+	10725659	10729172	64.3021	11.0766	18.587
gene633	LOC100578653	NC_037638.1	+	10722105	10725458	50.7963	11.8589	21.4892		gene644	LOC724193	NC_037638.1	-	10763000	10766113	2.88116	0.496306	0.832824
gene634	LOC413713	NC_037638.1	+	10725659	10729172	60.1114	13.2283	23.9706		gene635	LOC410115	NC_037638.1	+	10730461	10732646	293.487	50.5557	84.8347
gene635	LOC410115	NC_037638.1	+	10730461	10732646	187.407	41.2414	74.7323		gene636	LOC410116	NC_037638.1	-	10733614	10736662	212.26	38.7494	65.0233
gene643	LOC551939	NC_037638.1	+	10759430	10760919	158.439	34.8665	63.1806		gene637	LOC102654555	NC_037638.1	+	10736590	10738626	188.962	32.565	54.6456
gene636	LOC410116	NC_037638.1	-	10733614	10736662	146.305	34.093	61.779		gene638	LOC102654510	NC_037638.1	-	10738510	10742586	41.6842	7.7275	12.9671
gene637	LOC102654555	NC_037638.1	+	10736590	10738626	96.2147	21.1767	38.3737		gene639	LOC100578735	NC_037638.1	-	10742430	10745214	0.494891	0.085249	0.143052
gene638	LOC102654510	NC_037638.1	-	10738510	10742586	28.7919	6.69441	12.1308		gene640	LOC413907	NC_037638.1	-	10746147	10753186	14.0595	2.45257	4.11552
gene639	LOC100578735	NC_037638.1	-	10742430	10745214	0.409408	0.090096	0.16326		gene641	LOC107966050	NC_037638.1	-	10753650	10756361	1.35195	0.232885	0.390791
gene640	LOC413907	NC_037638.1	-	10746147	10753186	7.33934	1.6353	2.96328		gene642	LOC409755	NC_037638.1	-	10757422	10759155	322.404	55.5368	93.1933
gene641	LOC107966050	NC_037638.1	-	10753650	10756361	1.31756	0.289946	0.525404		gene643	LOC551939	NC_037638.1	+	10759430	10760919	238.264	41.043	68.872
gene642	LOC409755	NC_037638.1	-	10757422	10759155	227.841	50.1395	90.8564		gene645	LOC413080	NC_037638.1	+	10766913	10768883	99.6276	17.2334	28.9184
gene644	LOC724193	NC_037638.1	-	10763000	10766113	2.26641	0.498752	0.903775		gene646	LOC409756	NC_037638.1	-	10768895	10772534	165.883	30.0498	50.425
gene645	LOC413080	NC_037638.1	+	10766913	10768883	57.3386	12.6284	22.8836		gene647	LOC413081	NC_037638.1	+	10772070	10776340	54.9099	9.68574	16.2531
gene646	LOC409756	NC_037638.1	-	10768895	10772534	115.332	26.6742	48.3355		gene648	LOC724329	NC_037638.1	-	10776397	10779161	106.105	18.2776	30.6706
gene647	LOC413081	NC_037638.1	+	10772070	10776340	38.6498	8.63387	15.6452		gene651	LOC551790	NC_037638.1	-	10792754	10796244	26.1534	4.51328	7.57349
gene648	LOC724329	NC_037638.1	-	10776397	10779161	73.796	16.2398	29.4276		gene649	LOC409757	NC_037638.1	-	10779789	10786471	100.315	17.6247	29.5751
gene651	LOC551790	NC_037638.1	-	10792754	10796244	17.6637	3.89415	7.05647		gene650	LOC551818	NC_037638.1	+	10786310	10791968	104.256	17.959	30.1361
gene649	LOC409757	NC_037638.1	-	10779789	10786471	75.1074	16.82	30.4791		gene652	LOC412164	NC_037638.1	+	10797491	10801451	140.629	24.446	41.0215
gene650	LOC551818	NC_037638.1	+	10786310	10791968	70.631	15.5433	28.1655		gene653	LOC724538	NC_037638.1	-	10802490	10805416	112.817	19.4337	32.6106
gene652	LOC412164	NC_037638.1	+	10797491	10801451	106.096	23.5632	42.6983		gene654	LOC100576871	NC_037638.1	+	10806580	10811151	19.1686	3.88746	6.52334
gene653	LOC724538	NC_037638.1	-	10802490	10805416	83.9441	18.473	33.4744		gene657	LOC724760	NC_037638.1	+	10820478	10832182	17.7386	5.26718	8.83857
gene654	LOC100576871	NC_037638.1	+	10806580	10811151	20.4463	5.30202	9.60765		gene655	LOC409564	NC_037638.1	+	10811353	10816357	256.469	47.5061	79.7174
gene657	LOC724760	NC_037638.1	+	10820478	10832182	22.9505	8.61276	15.607		gene656	LOC412674	NC_037638.1	-	10816617	10818014	155.046	30.9651	51.9609
gene655	LOC409564	NC_037638.1	+	10811353	10816357	169.131	39.7397	72.0112		gene658	LOC551620	NC_037638.1	-	10832853	10844884	149.823	26.419	44.3322
gene656	LOC412674	NC_037638.1	-	10816617	10818014	123.009	31.4862	57.0553		gene659	LOC552549	NC_037638.1	+	10844780	10849133	24.9875	5.03438	8.44792
gene658	LOC551620	NC_037638.1	-	10832853	10844884	117.408	26.4347	47.9016		gene660	LOC724875	NC_037638.1	-	10851542	10853414	58.8364	10.1351	17.0071
gene659	LOC552549	NC_037638.1	+	10844780	10849133	21.7443	5.64981	10.2379		gene661	LOC412343	NC_037638.1	+	10853409	10856681	52.1983	11.7719	19.7537
gene660	LOC724875	NC_037638.1	-	10851542	10853414	44.4087	9.77271	17.7089		gene662	LOC552502	NC_037638.1	-	10856522	10865414	32.2224	5.65638	9.49166
gene661	LOC412343	NC_037638.1	+	10853409	10856681	37.3391	10.4649	18.9631		gene663	LOC409102	NC_037638.1	+	10865590	10871897	235.126	45.2965	76.0096
gene662	LOC552502	NC_037638.1	-	10856522	10865414	35.8931	8.04928	14.5859		gene664	LOC102656283	NC_037638.1	+	10866854	10869521	119.688	20.6174	34.5969
gene663	LOC409102	NC_037638.1	+	10865590	10871897	172.707	42.1131	76.312		gene665	LOC409103	NC_037638.1	-	10871906	10874075	610.243	105.12	176.396
gene664	LOC102656283	NC_037638.1	+	10866854	10869521	106.975	23.5413	42.6586		gene670	LOC725279	NC_037638.1	-	10908020	10909835	5.26227	0.906472	1.5211
gene665	LOC409103	NC_037638.1	-	10871906	10874075	526.79	115.927	210.068		gene669	LOC725237	NC_037638.1	+	10901560	10905921	11.8953	2.04907	3.43843
gene669	LOC725237	NC_037638.1	+	10901560	10905921	8.21673	1.8082	3.27658		gene671	LOC413759	NC_037638.1	-	10910088	10922395	11.7812	2.78326	4.67044
gene670	LOC725279	NC_037638.1	-	10908020	10909835	2.68998	0.591965	1.07268		gene666	LOC725105	NC_037638.1	+	10874643	10879876	122.209	37.7976	63.4261
gene666	LOC725105	NC_037638.1	+	10874643	10879876	87.4665	34.4184	62.3686		gene667	LOC725150	NC_037638.1	-	10878808	10889956	51.1189	8.80568	14.7763
gene667	LOC725150	NC_037638.1	-	10878808	10889956	46.7436	10.2865	18.64		gene668	LOC410061	NC_037638.1	+	10883299	10901119	45.0576	10.8192	18.1551
gene668	LOC410061	NC_037638.1	+	10883299	10901119	34.6266	10.6444	19.2883		gene672	LOC406118	NC_037638.1	+	10923264	10927480	72.4854	14.5137	24.3547
gene671	LOC413759	NC_037638.1	-	10910088	10922395	8.54508	2.57625	4.66835		gene673	LOC408592	NC_037638.1	+	10929611	10935223	55.4794	15.1298	25.3885
gene672	LOC406118	NC_037638.1	+	10923264	10927480	55.9683	14.2622	25.8442		gene674	LOC410726	NC_037638.1	-	10934934	10937237	209.711	38.7508	65.0256
gene673	LOC408592	NC_037638.1	+	10929611	10935223	45.4243	15.8225	28.6715		gene679	LOC408595	NC_037638.1	-	10970897	10976162	3.26614	0.562753	0.944326
gene674	LOC410726	NC_037638.1	-	10934934	10937237	133.94	31.5639	57.1961		gene677	LOC410727	NC_037638.1	+	10964333	10967088	293.14	52.548	88.1779
gene679	LOC408595	NC_037638.1	-	10970897	10976162	3.19516	0.705615	1.27863		gene678	LOC725649	NC_037638.1	-	10966878	10970752	0	0	0
gene677	LOC410727	NC_037638.1	+	10964333	10967088	176.247	40.1607	72.7742		gene675	LOC725494	NC_037638.1	+	10937632	10940839	67.3295	11.5981	19.4621
gene678	LOC725649	NC_037638.1	-	10966878	10970752	0	0	0		gene676	LOC408594	NC_037638.1	-	10940386	10964255	123.041	26.5991	44.6345
gene675	LOC725494	NC_037638.1	+	10937632	10940839	44.2926	9.74717	17.6626		gene680	LOC107966049	NC_037638.1	-	10978657	10990270	1.52999	0.533254	0.894825
gene676	LOC408594	NC_037638.1	-	10940386	10964255	123.928	33.5978	60.8816		gene681	LOC100578300	NC_037638.1	+	10983352	10997649	50.6426	9.675	16.2351
gene680	LOC107966049	NC_037638.1	-	10978657	10990270	1.63681	0.698644	1.26599		gene682	LOC410728	NC_037638.1	-	10991118	11005672	0.41319	0.084197	0.141286
gene681	LOC100578300	NC_037638.1	+	10983352	10997649	42.4859	10.2427	18.5606		gene683	LOC413024	NC_037638.1	-	11040467	11070902	30.4023	7.14258	11.9856
gene682	LOC410728	NC_037638.1	-	10991118	11005672	0.326966	0.083458	0.151232		gene684	LOC725817	NC_037638.1	+	11071285	11073537	114.103	19.6553	32.9825
gene683	LOC413024	NC_037638.1	-	11040467	11070902	25.3693	7.75257	14.0482		gene687	LOC102656318	NC_037638.1	+	11091785	11094800	5.82069	1.00266	1.68252
gene684	LOC725817	NC_037638.1	+	11071285	11073537	68.0083	14.9661	27.1197		gene685	LOC107964507	NC_037638.1	+	11074328	11075115	171.049	29.4646	49.443
gene687	LOC102656318	NC_037638.1	+	11091785	11094800	4.78344	1.05266	1.90749		gene686	LOC413025	NC_037638.1	-	11075510	11089568	189.378	32.6902	54.8557
gene685	LOC107964507	NC_037638.1	+	11074328	11075115	108.599	23.8985	43.3058		gene688	LOC107964511	NC_037638.1	+	11099606	11104176	2.12124	0.365402	0.613161
gene686	LOC413025	NC_037638.1	-	11075510	11089568	119.531	26.3324	47.7162		gene689	LOC100578631	NC_037638.1	-	11103698	11119163	27.8865	10.0581	16.8779
gene688	LOC107964511	NC_037638.1	+	11099606	11104176	2.43072	0.534912	0.969299		gene690	LOC552140	NC_037638.1	+	11119560	11123847	246.645	42.4868	71.2948
gene689	LOC100578631	NC_037638.1	-	11103698	11119163	22.7656	10.454	18.9433		gene691	LOC107964502	NC_037638.1	+	11124497	11125070	41.6253	7.17032	12.0321
gene690	LOC552140	NC_037638.1	+	11119560	11123847	177.175	38.9897	70.6522		gene692	LOC552118	NC_037638.1	-	11125422	11130015	132.594	24.9762	41.9112
gene691	LOC107964502	NC_037638.1	+	11124497	11125070	10.5311	2.3175	4.19947		gene693	LOC725848	NC_037638.1	+	11128952	11134109	188.679	32.5016	54.5393
gene692	LOC552118	NC_037638.1	-	11125422	11130015	94.2202	22.5149	40.7987		gene694	LOC552094	NC_037638.1	-	11135470	11143981	32.5121	7.26225	12.1864
gene693	LOC725848	NC_037638.1	+	11128952	11134109	149.233	32.8406	59.5096		gene700	LOC410724	NC_037638.1	-	11205469	11294717	5.25012	1.54103	2.58592
gene694	LOC552094	NC_037638.1	-	11135470	11143981	32.0115	9.12284	16.5312		gene701	LOC100578016	NC_037638.1	+	11239810	11244666	0.380605	0.089199	0.14968
gene695	LOC726014	NC_037638.1	-	11153814	11158198	49.5732	10.9532	19.8479		gene702	LOC100578057	NC_037638.1	-	11262469	11264665	1.52784	0.263184	0.441635
gene696	LOC552067	NC_037638.1	+	11158883	11159963	144.257	31.7457	57.5255		gene703	LOC100578133	NC_037638.1	+	11264552	11269416	1.06266	0.574993	0.964865
gene697	LOC552039	NC_037638.1	-	11160361	11161958	57.3735	12.6258	22.8788		gene704	LOC100578184	NC_037638.1	-	11267754	11269305	1.28664	0.241904	0.405927
gene700	LOC410724	NC_037638.1	-	11205469	11294717	3.64222	1.29737	2.35092		gene705	LOC107965530	NC_037638.1	+	11284595	11285588	3.31568	0.571155	0.958425
gene701	LOC100578016	NC_037638.1	+	11239810	11244666	0.265326	0.079439	0.143949		gene706	LOC100577891	NC_037638.1	+	11285644	11287550	4.93863	0.850722	1.42755
gene702	LOC100578057	NC_037638.1	-	11262469	11264665	1.58118	0.347959	0.630526		gene695	LOC726014	NC_037638.1	-	11153814	11158198	52.9606	9.23597	15.4984
gene703	LOC100578133	NC_037638.1	+	11264552	11269416	0.629768	0.286855	0.519803		gene696	LOC552067	NC_037638.1	+	11158883	11159963	246.926	42.5352	71.3761
gene704	LOC100578184	NC_037638.1	-	11267754	11269305	0.45355	0.09981	0.180862		gene697	LOC552039	NC_037638.1	-	11160361	11161958	67.6823	11.6589	19.5641
gene705	LOC107965530	NC_037638.1	+	11284595	11285588	1.95684	0.430627	0.780327		gene698	LOC726060	NC_037638.1	+	11163719	11178871	506.743	87.2909	146.478
gene706	LOC100577891	NC_037638.1	+	11285644	11287550	3.26768	0.719096	1.30305		gene699	LOC410725	NC_037638.1	-	11179533	11197685	57.2807	10.9515	18.3771
gene698	LOC726060	NC_037638.1	+	11163719	11178871	339.595	74.7323	135.42		gene709	LOC408590	NC_037638.1	+	11306887	11312275	84.8292	14.694	24.6572
gene699	LOC410725	NC_037638.1	-	11179533	11197685	55.9873	13.6554	24.7446		gene707	LOC550948	NC_037638.1	+	11295776	11301280	441.721	76.0903	127.683
gene709	LOC408590	NC_037638.1	+	11306887	11312275	67.9705	15.0279	27.2317		gene708	LOC408591	NC_037638.1	-	11302313	11306070	147.764	27.0585	45.4054
gene707	LOC550948	NC_037638.1	+	11295776	11301280	309.212	68.046	123.304		gene710	LOC409733	NC_037638.1	-	11313667	11348520	23.7052	6.19268	10.3916
gene708	LOC408591	NC_037638.1	-	11302313	11306070	159.491	37.1309	67.2838		gene711	LOC100577336	NC_037638.1	+	11320385	11328603	56.2139	12.6409	21.212
gene715	LOC552374	NC_037638.1	-	11359227	11419627	8.18961	2.07628	3.76237		gene712	LOC100577296	NC_037638.1	+	11348569	11350719	13.6519	3.0738	5.15798
gene716	LOC102656816	NC_037638.1	+	11371355	11374942	23.2909	5.24719	9.50829		gene713	LOC409734	NC_037638.1	-	11350325	11352483	115.196	20.0504	33.6455
gene717	LOC102653642	NC_037638.1	+	11381443	11384122	2.53118	0.557131	1.00956		gene714	LOC100577140	NC_037638.1	+	11352891	11356524	84.4946	14.7169	24.6956
gene718	LOC102653612	NC_037638.1	-	11382477	11383210	0	0	0		gene715	LOC552374	NC_037638.1	-	11359227	11419627	9.29675	2.08082	3.49171
gene719	LOC113219066	NC_037638.1	+	11387524	11389608	2.46589	0.542651	0.983322		gene716	LOC102656816	NC_037638.1	+	11371355	11374942	36.9963	6.58529	11.0504
gene710	LOC409733	NC_037638.1	-	11313667	11348520	19.4493	6.12303	11.0954		gene717	LOC102653642	NC_037638.1	+	11381443	11384122	2.75434	0.55579	0.932641
gene711	LOC100577336	NC_037638.1	+	11320385	11328603	29.9683	8.94094	16.2016		gene718	LOC102653612	NC_037638.1	-	11382477	11383210	0.344792	0.059393	0.099665
gene712	LOC100577296	NC_037638.1	+	11348569	11350719	21.8255	6.2825	11.3843		gene719	LOC113219066	NC_037638.1	+	11387524	11389608	1.55815	0.268406	0.450397
gene713	LOC409734	NC_037638.1	-	11350325	11352483	54.6645	12.1547	22.0252		gene721	LOC412613	NC_037638.1	-	11426892	11428477	134.545	23.1765	38.8912
gene714	LOC100577140	NC_037638.1	+	11352891	11356524	81.9012	18.2193	33.0146		gene722	LOC409546	NC_037638.1	+	11429570	11477303	6.95987	1.97209	3.30926
gene721	LOC412613	NC_037638.1	-	11426892	11428477	73.1247	16.0921	29.16		gene723	LOC102656558	NC_037638.1	-	11447259	11454414	34.7232	5.98137	10.037
gene722	LOC409546	NC_037638.1	+	11429570	11477303	4.83079	1.87495	3.39754		gene724	LOC551415	NC_037638.1	-	11480387	11485078	123.114	41.1747	69.0931
gene723	LOC102656558	NC_037638.1	-	11447259	11454414	22.8454	5.02742	9.11004		gene725	LOC551354	NC_037638.1	-	11485404	11486356	176.008	30.3189	50.8765
gene724	LOC551415	NC_037638.1	-	11480387	11485078	82.6983	33.775	61.2028		gene726	LOC411965	NC_037638.1	-	11487447	11489550	88.9489	15.9806	26.8161
gene725	LOC551354	NC_037638.1	-	11485404	11486356	118.984	26.184	47.4473		gene727	LOC726223	NC_037638.1	+	11491391	11495543	51.3442	8.84448	14.8415
gene726	LOC411965	NC_037638.1	-	11487447	11489550	58.5915	13.4985	24.4602		gene728	LOC551573	NC_037638.1	-	11500283	11506109	33.9997	6.51884	10.9389
gene727	LOC726223	NC_037638.1	+	11491391	11495543	42.4832	9.34897	16.941		gene729	LOC551612	NC_037638.1	+	11506522	11512918	76.9149	13.3091	22.3333
gene728	LOC551573	NC_037638.1	-	11500283	11506109	29.6292	7.29436	13.2179		gene730	LOC725882	NC_037638.1	-	11513654	11515676	11.9701	2.65553	4.45611
gene729	LOC551612	NC_037638.1	+	11506522	11512918	57.0642	12.6127	22.8551		gene731	LOC551636	NC_037638.1	-	11517291	11520515	148.721	28.1587	47.2516
gene730	LOC725882	NC_037638.1	-	11513654	11515676	40.2856	10.0432	18.1989		gene734	LOC725225	NC_037638.1	+	11527170	11528989	19.3159	3.32733	5.58341
gene731	LOC551636	NC_037638.1	-	11517291	11520515	143.559	34.9274	63.2909		gene732	LOC102655714	NC_037638.1	-	11522206	11523206	108.849	18.7502	31.4637
gene732	LOC102655714	NC_037638.1	-	11522206	11523206	196.328	43.2045	78.2896		gene733	LOC551670	NC_037638.1	-	11523225	11526267	125.963	21.9869	36.895
gene733	LOC551670	NC_037638.1	-	11523225	11526267	254.029	56.814	102.951		gene735	LOC409218	NC_037638.1	-	11531764	11535083	58.7975	10.1284	16.9959
gene743	LOC552371	NC_037638.1	-	11592017	11603963	142.256	33.2283	60.212		gene736	LOC100576131	NC_037638.1	+	11535637	11539033	25.4228	4.3793	7.34866
gene734	LOC725225	NC_037638.1	+	11527170	11528989	36.6213	8.059	14.6035		gene738	LOC100579052	NC_037638.1	+	11547441	11549523	7.78387	1.34084	2.24999
gene735	LOC409218	NC_037638.1	-	11531764	11535083	40.9939	9.02125	16.3471		gene737	LOC412112	NC_037638.1	+	11541821	11545740	27.0149	6.00664	10.0794
gene736	LOC100576131	NC_037638.1	+	11535637	11539033	22.9616	5.05299	9.15639		gene739	LOC724620	NC_037638.1	+	11550404	11558232	101.047	17.4061	29.2083
gene737	LOC412112	NC_037638.1	+	11541821	11545740	22.1832	6.19321	11.2225		gene740	LOC551107	NC_037638.1	+	11561370	11562889	4430.86	763.255	1280.78
gene738	LOC100579052	NC_037638.1	+	11547441	11549523	7.10498	1.56354	2.83325		gene741	LOC726944	NC_037638.1	+	11565443	11582132	24.7952	13.0826	21.9531
gene739	LOC724620	NC_037638.1	+	11550404	11558232	78.2369	17.2171	31.1985		gene742	LOC411997	NC_037638.1	-	11581639	11590265	115.916	21.5359	36.1382
gene740	LOC551107	NC_037638.1	+	11561370	11562889	2983.41	656.539	1189.7		gene743	LOC552371	NC_037638.1	-	11592017	11603963	156.653	30.9735	51.975
gene741	LOC726944	NC_037638.1	+	11565443	11582132	22.7863	15.3255	27.7709		gene744	LOC726918	NC_037638.1	+	11605325	11612024	24.3462	4.19384	7.03745
gene742	LOC411997	NC_037638.1	-	11581639	11590265	86.1647	20.514	37.1728		gene745	LOC412748	NC_037638.1	-	11614835	11643427	542.035	93.3703	156.68
gene744	LOC726918	NC_037638.1	+	11605325	11612024	27.9342	6.14729	11.1393		gene746	LOC409079	NC_037638.1	+	11646550	11648373	404.736	69.7193	116.992
gene747	LOC727390	NC_037638.1	+	11650540	11659612	15.6201	10.0438	18.2002		gene747	LOC727390	NC_037638.1	+	11650540	11659612	22.605	11.2826	18.9326
gene745	LOC412748	NC_037638.1	-	11614835	11643427	282.136	62.0876	112.507		gene748	LOC412495	NC_037638.1	+	11661216	11667487	439.066	75.7182	127.059
gene746	LOC409079	NC_037638.1	+	11646550	11648373	316.908	69.7397	126.373		gene749	LOC550977	NC_037638.1	-	11667936	11671958	48.6186	9.57267	16.0634
gene749	LOC550977	NC_037638.1	-	11667936	11671958	35.1963	9.19088	16.6545		gene751	LOC102654495	NC_037638.1	-	11678171	11679543	11.3377	2.01922	3.38835
gene748	LOC412495	NC_037638.1	+	11661216	11667487	277.433	61.1197	110.753		gene752	LOC100578820	NC_037638.1	-	11679579	11682237	14.883	2.61261	4.38408
gene751	LOC102654495	NC_037638.1	-	11678171	11679543	9.43021	2.11987	3.84136		gene750	LOC727396	NC_037638.1	+	11672636	11677499	243.994	42.4554	71.2422
gene752	LOC100578820	NC_037638.1	-	11679579	11682237	15.8281	3.50328	6.3482		gene754	LOC724633	NC_037638.1	-	11690472	11690998	127.211	21.9131	36.7713
gene750	LOC727396	NC_037638.1	+	11672636	11677499	228.972	50.3883	91.3073		gene755	LOC724678	NC_037638.1	+	11692336	11692976	43.0515	7.41599	12.4444
gene754	LOC724633	NC_037638.1	-	11690472	11690998	71.6869	15.7756	28.5866		gene753	LOC412721	NC_037638.1	+	11682624	11690184	91.0752	16.519	27.7197
gene755	LOC724678	NC_037638.1	+	11692336	11692976	53.6771	11.8123	21.4048		gene756	LOC552473	NC_037638.1	+	11693774	11697837	37.3095	6.77996	11.3771
gene753	LOC412721	NC_037638.1	+	11682624	11690184	63.8322	14.6645	26.5731		gene757	LOC726264	NC_037638.1	-	11701379	11703257	340.36	60.5493	101.605
gene756	LOC552473	NC_037638.1	+	11693774	11697837	32.1237	7.50855	13.606		gene758	LOC552497	NC_037638.1	+	11703719	11715797	40.9863	8.02321	13.4633
gene757	LOC726264	NC_037638.1	-	11701379	11703257	157.415	35.7894	64.8529		gene759	LOC551976	NC_037638.1	+	11713980	11729386	38.0799	32.0529	53.7862
gene758	LOC552497	NC_037638.1	+	11703719	11715797	46.2683	11.5678	20.9618		gene760	LOC551785	NC_037638.1	-	11729177	11731007	277.736	47.8425	80.282
gene759	LOC551976	NC_037638.1	+	11713980	11729386	40.1317	40.4927	73.3756		gene761	LOC412636	NC_037638.1	+	11730418	11732855	174.885	32.238	54.0968
gene760	LOC551785	NC_037638.1	-	11729177	11731007	205.82	45.2934	82.0749		gene762	LOC100578966	NC_037638.1	-	11733247	11735694	7.52815	1.29679	2.17607
gene761	LOC412636	NC_037638.1	+	11730418	11732855	110.672	25.9741	47.0669		gene763	LOC100578479	NC_037638.1	-	11735904	11738866	54.3617	10.2332	17.1718
gene762	LOC100578966	NC_037638.1	-	11733247	11735694	10.3818	2.28466	4.13996		gene764	LOC726667	NC_037638.1	+	11738498	11742740	54.5996	9.47731	15.9034
gene763	LOC100578479	NC_037638.1	-	11735904	11738866	45.4242	10.8609	19.6807		gene765	LOC409351	NC_037638.1	-	11742209	11745338	29.987	5.16606	8.66889
gene764	LOC726667	NC_037638.1	+	11738498	11742740	31.4066	6.98473	12.6568		gene768	LOC726722	NC_037638.1	+	11757086	11759744	19.8569	3.42052	5.73979
gene765	LOC409351	NC_037638.1	-	11742209	11745338	35.421	7.79513	14.1253		gene766	LOC726694	NC_037638.1	+	11745931	11749466	73.5928	17.5369	29.4277
gene766	LOC726694	NC_037638.1	+	11745931	11749466	50.6957	15.4203	27.9427		gene767	LOC100577197	NC_037638.1	-	11753058	11754894	3.84696	0.692795	1.16254
gene771	LOC113219403	NC_037638.1	+	11764475	11765275	0	0	0		gene772	LOC726743	NC_037638.1	+	11770999	11794777	0.038935	0.006707	0.011254
gene772	LOC726743	NC_037638.1	+	11770999	11794777	0	0	0		gene773	LOC113219232	NC_037638.1	-	11789899	11791616	0	0	0
gene773	LOC113219232	NC_037638.1	-	11789899	11791616	0	0	0		gene769	LOC409860	NC_037638.1	-	11759892	11764159	31.7625	5.69205	9.55153
gene774	LOC726779	NC_037638.1	-	11809357	11823112	45.1066	18.9641	34.3643		gene770	Mir3770	NC_037638.1	+	11759951	11759972	0	0	0
gene775	LOC113219248	NC_037638.1	+	11811352	11813293	0.697988	0.153601	0.278337		.	Mir3770	NC_037638.1	+	11759951	11759972	0	0	0
gene776	LOC113219247	NC_037638.1	+	11813516	11818099	0.15553	0.034226	0.062021		gene774	LOC726779	NC_037638.1	-	11809357	11823112	81.2229	26.6863	44.7809
gene767	LOC100577197	NC_037638.1	-	11753058	11754894	4.50237	1.07051	1.93983		gene775	LOC113219248	NC_037638.1	+	11811352	11813293	0.626575	0.107933	0.181117
gene768	LOC726722	NC_037638.1	+	11757086	11759744	18.2812	4.02302	7.29001		gene776	LOC113219247	NC_037638.1	+	11813516	11818099	0	0	0
gene769	LOC409860	NC_037638.1	-	11759892	11764159	47.3164	11.2226	20.3362		gene777	LOC409859	NC_037638.1	-	11825197	11828137	54.8055	10.0182	16.811
gene770	Mir3770	NC_037638.1	+	11759951	11759972	0	0	0		gene778	LOC411555	NC_037638.1	-	11828018	11835579	83.0631	15.0217	25.207
.	Mir3770	NC_037638.1	+	11759951	11759972	0	0	0		gene779	LOC107965313	NC_037638.1	+	11829130	11831745	66.5871	20.7982	34.9004
gene781	LOC726824	NC_037638.1	+	11838406	11840156	142.826	31.4308	56.9549		gene780	LOC409100	NC_037638.1	+	11835478	11837641	354.687	61.0979	102.525
gene777	LOC409859	NC_037638.1	-	11825197	11828137	53.4095	12.4748	22.6052		gene781	LOC726824	NC_037638.1	+	11838406	11840156	184.648	31.8072	53.374
gene778	LOC411555	NC_037638.1	-	11828018	11835579	84.6128	19.576	35.4732		gene782	LOC551406	NC_037638.1	-	11840364	11841949	248.987	42.8901	71.9716
gene779	LOC107965313	NC_037638.1	+	11829130	11831745	53.8029	21.4678	38.9012		gene783	LOC412224	NC_037638.1	+	11845324	11852847	46.1577	8.20188	13.7631
gene780	LOC409100	NC_037638.1	+	11835478	11837641	313.884	69.0743	125.168		gene790	LOC100578657	NC_037638.1	+	11895863	11898128	5.96748	1.05896	1.77698
gene782	LOC551406	NC_037638.1	-	11840364	11841949	68.8366	15.1484	27.45		gene791	LOC102655567	NC_037638.1	-	11902237	11907144	2.21268	0.398543	0.668774
gene783	LOC412224	NC_037638.1	+	11845324	11852847	53.9483	12.2446	22.1881		gene792	LOC410035	NC_037638.1	+	11908366	11972016	8.39247	5.67823	9.52833
gene790	LOC100578657	NC_037638.1	+	11895863	11898128	5.36511	1.18066	2.13945		gene793	LOC102655515	NC_037638.1	-	11927187	11929079	0.408326	0.104392	0.175175
gene791	LOC102655567	NC_037638.1	-	11902237	11907144	3.87707	0.8532	1.54606		gene794	LOC102655275	NC_037638.1	-	11942593	11953074	0.741563	0.26345	0.442081
gene792	LOC410035	NC_037638.1	+	11908366	11972016	13.656	11.6529	21.1159		gene795	LOC107964488	NC_037638.1	-	11959941	11962708	7.34339	1.26496	2.12267
gene793	LOC102655515	NC_037638.1	-	11927187	11929079	0	0	0		gene784	LOC409646	NC_037638.1	-	11855131	11865607	41.4205	7.87779	13.2193
gene794	LOC102655275	NC_037638.1	-	11942593	11953074	0.652506	0.296274	0.53687		gene785	LOC411526	NC_037638.1	-	11866197	11885163	103.619	24.4364	41.0054
gene795	LOC107964488	NC_037638.1	-	11959941	11962708	6.346	1.39652	2.53059		gene786	LOC409093	NC_037638.1	+	11868707	11875858	126.23	23.2408	38.9991
gene784	LOC409646	NC_037638.1	-	11855131	11865607	26.3564	6.22094	11.2728		gene787	LOC113219225	NC_037638.1	+	11876714	11877758	5.00147	0.861546	1.44571
gene785	LOC411526	NC_037638.1	-	11866197	11885163	70.7889	21.3184	38.6305		gene788	LOC100577425	NC_037638.1	+	11880434	11883650	4.15837	0.716316	1.20201
gene786	LOC409093	NC_037638.1	+	11868707	11875858	89.6541	21.095	38.2256		gene789	LOC409481	NC_037638.1	+	11885324	11888985	1153.37	206.756	346.946
gene787	LOC113219225	NC_037638.1	+	11876714	11877758	4.50019	0.990325	1.79454		gene796	LOC413678	NC_037638.1	-	11977495	11982389	68.4175	16.0649	26.9576
gene788	LOC100577425	NC_037638.1	+	11880434	11883650	3.00615	0.661542	1.19876		gene797	LOC413677	NC_037638.1	+	11982113	12020267	50.9505	39.3516	66.0339
gene789	LOC409481	NC_037638.1	+	11885324	11888985	750.334	171.792	311.3		gene798	LOC102655933	NC_037638.1	+	11997060	11999607	0.630071	0.108535	0.182127
gene799	LOC551679	NC_037638.1	-	12025003	12028966	47.0036	15.3647	27.8419		gene799	LOC551679	NC_037638.1	-	12025003	12028966	35.415	8.90041	14.9353
gene796	LOC413678	NC_037638.1	-	11977495	11982389	25.226	8.15872	14.7842		gene800	LOC409401	NC_037638.1	+	12030779	12038822	84.8291	23.5506	39.519
gene797	LOC413677	NC_037638.1	+	11982113	12020267	48.2627	48.8134	88.4533		gene801	LOC551705	NC_037638.1	+	12040211	12046299	25.793	6.25045	10.4886
gene798	LOC102655933	NC_037638.1	+	11997060	11999607	0	0	0		gene802	LOC100577499	NC_037638.1	-	12051755	12053930	23.0543	3.9713	6.66403
gene801	LOC551705	NC_037638.1	+	12040211	12046299	22.3882	6.88938	12.484		gene803	LOC409571	NC_037638.1	+	12054415	12056642	454.161	78.2333	131.279
gene802	LOC100577499	NC_037638.1	-	12051755	12053930	19.8887	4.37676	7.931		gene804	LOC724719	NC_037638.1	-	12057242	12058089	503.477	86.7283	145.534
gene800	LOC409401	NC_037638.1	+	12030779	12038822	81.9436	28.9919	52.5353		gene805	LOC107966040	NC_037638.1	-	12058883	12059975	68.562	11.8104	19.8184
gene803	LOC409571	NC_037638.1	+	12054415	12056642	267.596	58.8879	106.709		gene806	LOC100576106	NC_037638.1	-	12061960	12066973	13.2152	2.27643	3.81995
gene805	LOC107966040	NC_037638.1	-	12058883	12059975	35.1773	7.74123	14.0277		gene807	LOC552440	NC_037638.1	-	12068719	12070759	99.907	17.2099	28.8789
gene804	LOC724719	NC_037638.1	-	12057242	12058089	433.396	95.3744	172.825		gene808	LOC726972	NC_037638.1	-	12073197	12170406	12.6444	2.27636	3.81984
gene806	LOC100576106	NC_037638.1	-	12061960	12066973	11.0326	2.42787	4.39948		gene809	LOC107965622	NC_037638.1	+	12120915	12123998	0	0	0
gene807	LOC552440	NC_037638.1	-	12068719	12070759	59.4459	13.0819	23.7053		gene810	LOC551730	NC_037638.1	+	12171035	12172877	143.191	24.6658	41.3904
gene808	LOC726972	NC_037638.1	-	12073197	12170406	8.93806	2.05568	3.72505		gene813	LOC724330	NC_037638.1	-	12198744	12200333	133.014	22.9128	38.4488
gene809	LOC107965622	NC_037638.1	+	12120915	12123998	0.358356	0.078861	0.142902		gene811	LOC724235	NC_037638.1	+	12173154	12191984	39.0151	17.6034	29.5393
gene810	LOC551730	NC_037638.1	+	12171035	12172877	68.4483	15.0629	27.2951		gene812	LOC414004	NC_037638.1	-	12193162	12198442	352.801	60.773	101.98
gene811	LOC724235	NC_037638.1	+	12173154	12191984	23.2488	13.5892	24.6246		gene818	LOC100578708	NC_037638.1	-	12302156	12305539	38.9674	7.3961	12.411
gene813	LOC724330	NC_037638.1	-	12198744	12200333	84.3499	18.5623	33.6362		gene819	LOC724635	NC_037638.1	+	12307267	12308930	37.543	6.46711	10.8521
gene812	LOC414004	NC_037638.1	-	12193162	12198442	176.305	38.7982	70.3052		gene814	LOC724495	NC_037638.1	+	12200470	12300952	0.072784	0.309664	0.51963
gene818	LOC100578708	NC_037638.1	-	12302156	12305539	26.9447	6.59569	11.9519		gene815	LOC409109	NC_037638.1	-	12205892	12225882	229.862	41.9887	70.459
gene819	LOC724635	NC_037638.1	+	12307267	12308930	28.0302	6.1684	11.1776		gene816	LOC409096	NC_037638.1	-	12230929	12245354	0.898943	0.154851	0.259847
gene814	LOC724495	NC_037638.1	+	12200470	12300952	0.085726	0.537361	0.973736		gene817	LOC107965607	NC_037638.1	-	12282565	12299951	1.53003	0.263561	0.442267
gene815	LOC409109	NC_037638.1	-	12205892	12225882	300.224	70.0414	126.92		gene826	LOC102655469	NC_037638.1	-	12372555	12384959	2.86836	0.494099	0.829122
gene816	LOC409096	NC_037638.1	-	12230929	12245354	0.436409	0.096037	0.174027		gene827	LOC102655422	NC_037638.1	+	12378655	12381583	0.092864	0.015997	0.026843
gene817	LOC107965607	NC_037638.1	-	12282565	12299951	2.57753	0.567219	1.02784		gene828	LOC113219320	NC_037638.1	+	12381699	12388686	2.7566	0.474848	0.796817
gene826	LOC102655469	NC_037638.1	-	12372555	12384959	1.4663	0.322679	0.584718		gene829	LOC552040	NC_037638.1	+	12388187	12391519	6.52548	1.48269	2.48803
gene827	LOC102655422	NC_037638.1	+	12378655	12381583	0.117446	0.025846	0.046834		gene830	LOC113218781	NC_037638.1	+	12392233	12392994	86.6774	14.9309	25.0548
gene828	LOC113219320	NC_037638.1	+	12381699	12388686	2.31968	0.510475	0.925018		gene820	LOC724680	NC_037638.1	+	12309166	12357970	262.951	58.3259	97.8736
gene829	LOC552040	NC_037638.1	+	12388187	12391519	3.55106	0.781457	1.41606		gene821	LOC113219319	NC_037638.1	+	12310493	12310743	66.2292	11.4086	19.1441
gene830	LOC113218781	NC_037638.1	+	12392233	12392994	47.2064	10.3884	18.8245		gene822	LOC551031	NC_037638.1	-	12312260	12348810	441.013	81.6527	137.017
gene820	LOC724680	NC_037638.1	+	12309166	12357970	98.8126	24.8028	44.9445		gene823	LOC409718	NC_037638.1	-	12351359	12356140	44.9825	8.8281	14.814
gene821	LOC113219319	NC_037638.1	+	12310493	12310743	60.4495	13.3027	24.1055		gene824	LOC724625	NC_037638.1	+	12356709	12358377	430.769	74.2037	124.517
gene822	LOC551031	NC_037638.1	-	12312260	12348810	286.689	67.605	122.505		gene825	LOC413000	NC_037638.1	-	12358064	12371149	189.196	32.5907	54.6887
gene823	LOC409718	NC_037638.1	-	12351359	12356140	41.8971	10.6171	19.239		gene831	LOC409717	NC_037638.1	+	12393826	12403965	117.568	27.0791	45.44
gene824	LOC724625	NC_037638.1	+	12356709	12358377	328.476	72.2855	130.986		gene832	LOC552095	NC_037638.1	+	12405019	12409112	14.5803	2.51159	4.21456
gene825	LOC413000	NC_037638.1	-	12358064	12371149	456.798	100.524	182.157		gene833	LOC409258	NC_037638.1	-	12409214	12411012	450.02	77.5198	130.082
gene832	LOC552095	NC_037638.1	+	12405019	12409112	11.0709	2.4363	4.41475		gene834	LOC409259	NC_037638.1	+	12413486	12416084	86.6316	15.1845	25.4802
gene831	LOC409717	NC_037638.1	+	12393826	12403965	101.662	30.2208	54.7623		gene836	LOC410723	NC_037638.1	-	12430289	12437835	0.376034	0.064775	0.108696
gene833	LOC409258	NC_037638.1	-	12409214	12411012	229.983	50.6107	91.7103		gene837	LOC102656191	NC_037638.1	+	12437883	12442261	0	0	0
gene834	LOC409259	NC_037638.1	+	12413486	12416084	51.6839	11.6412	21.0948		gene838	LOC725190	NC_037638.1	+	12459546	12484664	0.389187	0.071018	0.119171
gene836	LOC410723	NC_037638.1	-	12430289	12437835	0.382399	0.084152	0.152489		gene839	LOC113218910	NC_037638.1	-	12461591	12468303	0	0	0
gene838	LOC725190	NC_037638.1	+	12459546	12484664	0.431978	0.100702	0.182478		gene841	LOC552229	NC_037638.1	+	12504717	12508868	0.113479	0.019548	0.032802
gene839	LOC113218910	NC_037638.1	-	12461591	12468303	0	0	0		gene840	LOC113218632	NC_037638.1	+	12493604	12502742	0.677566	0.116717	0.195856
gene840	LOC113218632	NC_037638.1	+	12493604	12502742	0.693509	0.152616	0.276551		gene842	LOC107965163	NC_037638.1	+	12508953	12513373	0.536132	0.092353	0.154973
gene841	LOC552229	NC_037638.1	+	12504717	12508868	0	0	0		gene835	LOC552166	NC_037638.1	+	12416588	12421693	823.693	141.888	238.095
gene842	LOC107965163	NC_037638.1	+	12508953	12513373	0	0	0		gene846	LOC726920	NC_037638.1	+	12537912	12540839	0	0	0
gene843	LOC100576446	NC_037638.1	+	12514763	12530574	3.38118	1.33413	2.41754		gene843	LOC100576446	NC_037638.1	+	12514763	12530574	7.58353	2.37424	3.98409
gene844	LOC102656359	NC_037638.1	-	12521034	12522578	3.33243	0.733345	1.32887		gene844	LOC102656359	NC_037638.1	-	12521034	12522578	3.09573	0.533266	0.894845
gene835	LOC552166	NC_037638.1	+	12416588	12421693	665.923	146.545	265.55		gene845	LOC102656491	NC_037638.1	+	12531198	12532170	504.71	86.9408	145.891
gene845	LOC102656491	NC_037638.1	+	12531198	12532170	257.722	56.7151	102.772		gene854	LOC100577918	NC_037638.1	-	12585598	12588961	48.529	8.40435	14.1029
gene853	LOC100576505	NC_037638.1	-	12582303	12584303	0	0	0		gene855	LOC100576730	NC_037638.1	-	12589630	12592003	10.1681	1.75154	2.93917
gene854	LOC100577918	NC_037638.1	-	12585598	12588961	28.8598	6.36376	11.5316		gene856	LOC107965347	NC_037638.1	+	12590189	12590842	6.44867	1.11084	1.86404
gene855	LOC100576730	NC_037638.1	-	12589630	12592003	3.56305	0.784095	1.42084		gene857	LOC413240	NC_037638.1	-	12592881	12594615	112.09	19.3086	32.4006
gene856	LOC107965347	NC_037638.1	+	12590189	12590842	4.50877	0.992213	1.79796		gene858	LOC413239	NC_037638.1	+	12594934	12598789	116.819	20.1231	33.7675
gene857	LOC413240	NC_037638.1	-	12592881	12594615	76.1843	16.7653	30.38		gene859	LOC409739	NC_037638.1	+	12599847	12602924	265.326	45.7047	76.6946
gene858	LOC413239	NC_037638.1	+	12594934	12598789	85.1603	18.7406	33.9594		gene860	LOC102653708	NC_037638.1	-	12601888	12603768	49.69	8.55953	14.3633
gene859	LOC409739	NC_037638.1	+	12599847	12602924	146.709	32.2852	58.5031		gene861	LOC100576586	NC_037638.1	+	12604107	12610130	91.194	21.0708	35.3578
gene860	LOC102653708	NC_037638.1	-	12601888	12603768	21.5239	4.73662	8.5831		gene871	LOC725489	NC_037638.1	+	13091754	13141406	2.66933	14.9794	25.1361
gene861	LOC100576586	NC_037638.1	+	12604107	12610130	97.4489	28.7822	52.1554		gene872	LOC113219422	NC_037638.1	-	13125151	13125366	0	0	0
gene871	LOC725489	NC_037638.1	+	13091754	13141406	0.918839	6.71951	12.1762		gene873	LOC725818	NC_037638.1	-	13200374	13215239	20.5696	5.79456	9.72353
gene872	LOC113219422	NC_037638.1	-	13125151	13125366	0	0	0		gene874	LOC102654797	NC_037638.1	+	13201766	13202682	1.36257	0.234715	0.393863
gene873	LOC725818	NC_037638.1	-	13200374	13215239	15.3006	5.47419	9.91963		gene862	LOC410718	NC_037638.1	+	12625417	13027097	2.80963	8.41311	14.1176
gene874	LOC102654797	NC_037638.1	+	13201766	13202682	0.820175	0.18049	0.327061		gene863	LOC102654418	NC_037638.1	-	12682647	12685222	0	0	0
gene876	LOC107963975	NC_037638.1	+	13283980	13285235	0.68523	0.150794	0.273249		gene864	LOC113219261	NC_037638.1	-	12696374	12713246	0	0	0
gene877	LOC102654405	NC_037638.1	+	13288347	13289647	0.873208	0.192161	0.348209		gene865	LOC113219423	NC_037638.1	+	12722481	12722621	0	0	0
gene878	LOC100578347	NC_037638.1	+	13292935	13294672	0	0	0		gene866	LOC102654265	NC_037638.1	+	12787319	12794941	1.6362	0.28185	0.472958
gene881	LOC727522	NC_037638.1	-	13311175	13319041	0.680621	0.14978	0.271411		gene867	LOC113219258	NC_037638.1	-	12796353	12800705	0.214037	0.043643	0.073234
gene882	LOC727243	NC_037638.1	-	13337080	13338460	0	0	0		gene868	LOC102653997	NC_037638.1	-	12827491	12829992	0	0	0
gene875	LOC100578389	NC_037638.1	+	13215323	13282394	10.4584	14.0753	25.5055		gene869	LOC107964845	NC_037638.1	+	12977554	12981652	27.5641	4.74815	7.96762
gene862	LOC410718	NC_037638.1	+	12625417	13027097	2.98633	11.0438	20.0121		gene870	LOC410719	NC_037638.1	-	13022809	13030827	97.1076	19.1245	32.0917
gene863	LOC102654418	NC_037638.1	-	12682647	12685222	0	0	0		gene876	LOC107963975	NC_037638.1	+	13283980	13285235	1.79419	0.309065	0.518625
gene864	LOC113219261	NC_037638.1	-	12696374	12713246	0	0	0		gene877	LOC102654405	NC_037638.1	+	13288347	13289647	17.2062	2.96391	4.97358
gene865	LOC113219423	NC_037638.1	+	12722481	12722621	0	0	0		gene878	LOC100578347	NC_037638.1	+	13292935	13294672	1.60688	0.276799	0.464482
gene866	LOC102654265	NC_037638.1	+	12787319	12794941	0.311143	0.068471	0.124075		gene880	LOC102654781	NC_037638.1	-	13302385	13304070	0.251889	0.04339	0.072811
gene867	LOC113219258	NC_037638.1	-	12796353	12800705	0	0	0		gene882	LOC727243	NC_037638.1	-	13337080	13338460	2.51986	0.434068	0.728386
gene868	LOC102653997	NC_037638.1	-	12827491	12829992	0.108519	0.023881	0.043274		gene875	LOC100578389	NC_037638.1	+	13215323	13282394	6.0031	6.26578	10.5143
gene869	LOC107964845	NC_037638.1	+	12977554	12981652	31.7009	6.97621	12.6414		gene881	LOC727522	NC_037638.1	-	13311175	13319041	3.52878	0.607864	1.02002
gene870	LOC410719	NC_037638.1	-	13022809	13030827	83.9955	21.1178	38.2671		gene887	LOC100577905	NC_037638.1	+	14007881	14017227	4.7193	0.830077	1.39291
gene887	LOC100577905	NC_037638.1	+	14007881	14017227	6.17391	1.38953	2.51792		gene883	LOC725885	NC_037638.1	-	13399347	13870812	30.359	5.2296	8.77551
gene883	LOC725885	NC_037638.1	-	13399347	13870812	27.6695	6.08903	11.0338		gene884	LOC102654266	NC_037638.1	-	13604428	13606546	0.609225	0.104944	0.176101
gene884	LOC102654266	NC_037638.1	-	13604428	13606546	0.253264	0.055734	0.100994		gene885	LOC102654367	NC_037638.1	-	13679443	13680861	0	0	0
gene885	LOC102654367	NC_037638.1	-	13679443	13680861	0	0	0		gene886	LOC113219308	NC_037638.1	-	13714224	13726556	0.573265	0.09875	0.165707
gene886	LOC113219308	NC_037638.1	-	13714224	13726556	0.128535	0.028286	0.051256		gene891	LOC411976	NC_037638.1	+	14028422	14035594	3.91703	1.29947	2.18057
gene888	LOC724279	NC_037638.1	-	14019196	14021553	132.016	31.4075	56.9126		gene888	LOC724279	NC_037638.1	-	14019196	14021553	171.47	32.2008	54.0343
gene889	LOC724326	NC_037638.1	+	14022243	14022923	38.7225	8.52138	15.4414		gene889	LOC724326	NC_037638.1	+	14022243	14022923	54.7606	9.433	15.829
gene890	LOC412316	NC_037638.1	-	14023510	14027410	13.5566	2.9833	5.40595		gene890	LOC412316	NC_037638.1	-	14023510	14027410	18.8172	3.24143	5.43926
gene891	LOC411976	NC_037638.1	+	14028422	14035594	3.59782	1.48741	2.6953		gene892	LOC726238	NC_037638.1	+	14036725	14048202	138.917	39.035	65.5026
gene892	LOC726238	NC_037638.1	+	14036725	14048202	120.106	43.3949	78.6346		gene893	LOC411781	NC_037638.1	-	14052438	14058794	1.58452	0.273063	0.458212
gene893	LOC411781	NC_037638.1	-	14052438	14058794	1.42299	0.31328	0.567686		gene894	Slc35b1	NC_037638.1	-	14058518	14061060	375.387	99.6153	167.159
gene894	Slc35b1	NC_037638.1	-	14058518	14061060	277.204	90.937	164.784		gene895	LOC409298	NC_037638.1	+	14064075	14065563	109.764	18.9078	31.7281
gene895	LOC409298	NC_037638.1	+	14064075	14065563	105.089	23.1263	41.9065		gene896	LOC100577753	NC_037638.1	+	14066368	14069729	189.167	38.626	64.8161
gene896	LOC100577753	NC_037638.1	+	14066368	14069729	131.738	34.4203	62.3721		gene897	LOC411983	NC_037638.1	-	14072364	14078430	71.7657	15.8687	26.6285
gene897	LOC411983	NC_037638.1	-	14072364	14078430	16.1155	4.45225	8.0678		gene898	LOC411715	NC_037638.1	-	14080338	14091613	51.416	11.2789	18.9265
gene898	LOC411715	NC_037638.1	-	14080338	14091613	47.3127	13.3732	24.2332		gene900	LOC107964025	NC_037638.1	+	14110951	14130220	1.91022	0.403666	0.67737
gene900	LOC107964025	NC_037638.1	+	14110951	14130220	2.10837	0.571441	1.03549		gene901	Mir6039	NC_037638.1	+	14119646	14119667	0.444444	0.076559	0.12847
gene901	Mir6039	NC_037638.1	+	14119646	14119667	0	0	0		.	Mir6039	NC_037638.1	+	14119646	14119667	0.555556	0.095699	0.160588
.	Mir6039	NC_037638.1	+	14119646	14119667	0	0	0		gene899	LOC100577872	NC_037638.1	+	14092796	14102296	66.5278	15.2814	25.643
gene899	LOC100577872	NC_037638.1	+	14092796	14102296	50.3704	15.0742	27.3156		gene902	rtGEF	NC_037638.1	+	14131068	14136593	145.804	39.503	66.2879
gene902	rtGEF	NC_037638.1	+	14131068	14136593	97.1076	33.3512	60.4348		gene903	LOC552719	NC_037638.1	-	14136340	14137355	194.764	33.5498	56.2982
gene903	LOC552719	NC_037638.1	-	14136340	14137355	119.448	26.2861	47.6323		gene904	LOC725527	NC_037638.1	-	14136520	14139242	8.92036	1.78933	3.00258
gene904	LOC725527	NC_037638.1	-	14136520	14139242	3.93316	0.979033	1.77408		gene912	LOC724636	NC_037638.1	-	14233502	14243858	30.6587	8.44974	14.1791
gene912	LOC724636	NC_037638.1	-	14233502	14243858	37.4274	12.4977	22.6468		gene913	LOC409238	NC_037638.1	+	14246009	14254080	24.2102	4.69793	7.88334
gene913	LOC409238	NC_037638.1	+	14246009	14254080	18.0034	4.44572	8.05596		gene905	LOC413631	NC_037638.1	-	14139406	14161595	46.7633	8.60529	14.4401
gene905	LOC413631	NC_037638.1	-	14139406	14161595	100.489	23.4686	42.5267		gene906	LOC107966041	NC_037638.1	+	14164302	14166206	0	0	0
gene906	LOC107966041	NC_037638.1	+	14164302	14166206	1.1244	0.24744	0.448379		gene907	LOC409138	NC_037638.1	+	14166383	14180925	6.44476	1.76759	2.9661
gene907	LOC409138	NC_037638.1	+	14166383	14180925	8.12223	3.13548	5.68172		gene908	LOC412436	NC_037638.1	-	14178115	14216414	67.6166	44.61	74.8576
gene908	LOC412436	NC_037638.1	-	14178115	14216414	63.7525	47.5838	86.2253		gene909	LOC100576414	NC_037638.1	+	14206165	14208836	16468.8	2836.89	4760.44
gene909	LOC100576414	NC_037638.1	+	14206165	14208836	10430.7	2295.4	4159.43		gene910	LOC411910	NC_037638.1	+	14210225	14213478	64.8666	11.1738	18.7502
gene910	LOC411910	NC_037638.1	+	14210225	14213478	75.5094	16.6168	30.1109		gene911	LOC102654175	NC_037638.1	+	14214085	14215539	6.69533	1.15333	1.93534
gene911	LOC102654175	NC_037638.1	+	14214085	14215539	8.70331	1.91528	3.47062		gene924	LOC726368	NC_037638.1	+	14329305	14331955	121.371	20.9072	35.0832
gene928	LOC100578721	NC_037638.1	+	14348781	14351546	56.6346	12.5232	22.6929		gene925	LOC409579	NC_037638.1	+	14332690	14338081	12.6378	2.17698	3.65307
gene929	LOC552091	NC_037638.1	-	14352996	14355214	159.791	35.335	64.0295		gene926	LOC726320	NC_037638.1	+	14339838	14345452	121.786	32.5021	54.5401
gene930	LOC552065	NC_037638.1	+	14355855	14358063	93.7972	20.6413	37.4035		gene927	LOC100578782	NC_037638.1	-	14347351	14348563	534.42	104.646	175.6
gene931	LOC726220	NC_037638.1	-	14358547	14359333	94.1517	20.7193	37.5449		gene928	LOC100578721	NC_037638.1	+	14348781	14351546	54.926	9.50965	15.9576
gene932	LOC552036	NC_037638.1	+	14359631	14371051	126.954	31.9091	57.8216		gene929	LOC552091	NC_037638.1	-	14352996	14355214	144.156	24.8839	41.7564
gene933	LOC113218798	NC_037638.1	-	14363551	14364107	52.0553	11.4554	20.7581		gene914	LOC411850	NC_037638.1	+	14254436	14260336	46.8071	8.83816	14.8308
gene934	LOC724681	NC_037638.1	-	14370342	14370991	245.797	54.0909	98.0167		gene915	LOC100576230	NC_037638.1	-	14256292	14267754	9.94196	2.97501	4.9922
gene914	LOC411850	NC_037638.1	+	14254436	14260336	50.1508	12.0971	21.9207		gene916	LOC412191	NC_037638.1	+	14261345	14282412	150.564	30.5388	51.2455
gene915	LOC100576230	NC_037638.1	-	14256292	14267754	8.225	3.64557	6.60603		gene917	LOC100578952	NC_037638.1	-	14279820	14282187	6.59416	1.1359	1.90609
gene916	LOC412191	NC_037638.1	+	14261345	14282412	147.147	37.4163	67.801		gene918	LOC724411	NC_037638.1	+	14282563	14285526	232.468	40.0446	67.1968
gene917	LOC100578952	NC_037638.1	-	14279820	14282187	9.01169	1.98314	3.59359		gene919	LOC551703	NC_037638.1	+	14286730	14289073	153.934	26.5164	44.4957
gene918	LOC724411	NC_037638.1	+	14282563	14285526	218.987	48.1909	87.3254		gene920	LOC551676	NC_037638.1	-	14288984	14290951	457.534	89.5944	150.344
gene919	LOC551703	NC_037638.1	+	14286730	14289073	111.118	24.4531	44.3107		gene921	LOC102656429	NC_037638.1	+	14291041	14328764	19.4471	4.92252	8.26022
gene920	LOC551676	NC_037638.1	-	14288984	14290951	314.66	77.4633	140.369		gene922	Tret1	NC_037638.1	-	14292090	14310767	594.217	155.535	260.995
gene921	LOC102656429	NC_037638.1	+	14291041	14328764	22.6789	7.37447	13.3631		gene923	LOC726405	NC_037638.1	-	14320933	14325752	34.709	6.1176	10.2656
gene922	Tret1	NC_037638.1	-	14292090	14310767	536.341	180.645	327.342		gene930	LOC552065	NC_037638.1	+	14355855	14358063	129.011	22.2233	37.2917
gene923	LOC726405	NC_037638.1	-	14320933	14325752	34.472	7.74291	14.0307		gene931	LOC726220	NC_037638.1	-	14358547	14359333	215.145	37.0605	62.1893
gene924	LOC726368	NC_037638.1	+	14329305	14331955	114.988	25.3046	45.8538		gene939	LOC724796	NC_037638.1	+	14442380	14447673	0	0	0
gene925	LOC409579	NC_037638.1	+	14332690	14338081	13.0049	2.86189	5.18595		gene940	LOC724618	NC_037638.1	-	14466267	14727561	45.0415	8.0103	13.4417
gene926	LOC726320	NC_037638.1	+	14339838	14345452	144.606	48.5318	87.9431		gene941	LOC113219402	NC_037638.1	+	14557859	14564220	0	0	0
gene927	LOC100578782	NC_037638.1	-	14347351	14348563	344.798	86.2899	156.364		gene932	LOC552036	NC_037638.1	+	14359631	14371051	140.549	27.5979	46.3106
gene939	LOC724796	NC_037638.1	+	14442380	14447673	0	0	0		gene933	LOC113218798	NC_037638.1	-	14363551	14364107	54.4327	9.37651	15.7342
gene940	LOC724618	NC_037638.1	-	14466267	14727561	51.4018	11.532	20.8969		gene934	LOC724681	NC_037638.1	-	14370342	14370991	418.162	72.032	120.873
gene941	LOC113219402	NC_037638.1	+	14557859	14564220	0.244094	0.053716	0.097337		gene935	LOC410717	NC_037638.1	-	14374416	14422008	80.5648	30.3947	51.0038
gene935	LOC410717	NC_037638.1	-	14374416	14422008	70.3716	33.9525	61.5244		gene936	LOC113218805	NC_037638.1	+	14422015	14425367	1.22967	0.211822	0.355447
gene936	LOC113218805	NC_037638.1	+	14422015	14425367	0.752291	0.165551	0.299991		gene937	LOC408589	NC_037638.1	-	14427151	14428774	618.221	114.038	191.361
gene937	LOC408589	NC_037638.1	-	14427151	14428774	540.738	127.191	230.48		gene938	LOC724761	NC_037638.1	+	14429465	14435858	7.21104	1.24216	2.08441
gene938	LOC724761	NC_037638.1	+	14429465	14435858	6.46331	1.42234	2.57737		gene942	LOC411474	NC_037638.1	+	14728525	14735344	28.4851	4.90681	8.23386
gene942	LOC411474	NC_037638.1	+	14728525	14735344	27.0648	5.95596	10.7926		gene943	LOC409075	NC_037638.1	-	14735242	14740455	57.0406	12.1107	20.3223
gene943	LOC409075	NC_037638.1	-	14735242	14740455	50.7451	14.0936	25.5387		gene944	LOC411473	NC_037638.1	+	14740921	14743523	155.806	26.839	45.037
gene944	LOC411473	NC_037638.1	+	14740921	14743523	103.132	22.6956	41.126		gene945	LOC409074	NC_037638.1	-	14743283	14745345	283.874	48.8998	82.0562
gene945	LOC409074	NC_037638.1	-	14743283	14745345	195.956	43.1226	78.1413		gene946	LOC725421	NC_037638.1	+	14745284	14748832	49.5201	11.4918	19.2838
gene946	LOC725421	NC_037638.1	+	14745284	14748832	43.6495	12.939	23.4464		gene947	LOC411472	NC_037638.1	-	14749138	14752658	152.228	26.2227	44.0029
gene947	LOC411472	NC_037638.1	-	14749138	14752658	75.7756	16.6754	30.217		gene948	LOC725068	NC_037638.1	+	14752856	14772072	125.944	22.7006	38.0926
gene948	LOC725068	NC_037638.1	+	14752856	14772072	120.255	27.697	50.189		gene949	LOC412081	NC_037638.1	-	14774098	14801999	37.3569	7.30673	12.261
gene954	LOC726113	NC_037638.1	+	14821277	14823470	24.2875	5.34477	9.68511		gene950	LOC726218	NC_037638.1	-	14801881	14805100	245.058	42.2134	70.836
gene955	LOC411995	NC_037638.1	-	14826282	14830370	72.7674	16.2489	29.4441		gene951	LOC413374	NC_037638.1	+	14805494	14808253	99.0424	17.0609	28.629
gene949	LOC412081	NC_037638.1	-	14774098	14801999	31.5241	8.13522	14.7416		gene952	LOC726172	NC_037638.1	+	14808709	14814045	211.619	36.541	61.3175
gene950	LOC726218	NC_037638.1	-	14801881	14805100	235.264	51.7728	93.8161		gene954	LOC726113	NC_037638.1	+	14821277	14823470	35.0981	6.04596	10.1454
gene951	LOC413374	NC_037638.1	+	14805494	14808253	70.1943	15.4472	27.9914		gene953	LOC412918	NC_037638.1	+	14815851	14820669	110.931	21.3808	35.8779
gene952	LOC726172	NC_037638.1	+	14808709	14814045	227.59	50.1588	90.8914		gene955	LOC411995	NC_037638.1	-	14826282	14830370	56.9343	9.93651	16.6739
gene953	LOC412918	NC_037638.1	+	14815851	14820669	83.8441	20.8237	37.7341		gene956	LOC411996	NC_037638.1	+	14830680	14836466	33.3675	5.74785	9.64515
gene956	LOC411996	NC_037638.1	+	14830680	14836466	53.9275	11.8674	21.5047		gene957	LOC552186	NC_037638.1	+	14837514	14840074	21.2444	3.69835	6.20599
gene957	LOC552186	NC_037638.1	+	14837514	14840074	22.6568	5.00181	9.06363		gene958	LOC100578370	NC_037638.1	+	14840304	14844729	44.87	7.72925	12.97
gene958	LOC100578370	NC_037638.1	+	14840304	14844729	38.9542	8.57239	15.5338		gene959	LOC725028	NC_037638.1	-	14844248	14845832	100.245	17.2681	28.9766
gene959	LOC725028	NC_037638.1	-	14844248	14845832	69.0132	15.1873	27.5204		gene960	LOC409832	NC_037638.1	-	14846347	14847647	2702.37	465.507	781.142
gene960	LOC409832	NC_037638.1	-	14846347	14847647	1555.13	342.227	620.14		gene961	LOC413228	NC_037638.1	-	14848573	14851051	239.93	41.3301	69.3538
gene961	LOC413228	NC_037638.1	-	14848573	14851051	140.25	30.8638	55.9275		gene962	LOC409911	NC_037638.1	+	14857658	14860306	1990.13	342.817	575.262
gene962	LOC409911	NC_037638.1	+	14857658	14860306	1434.82	315.751	572.164		gene963	LOC409910	NC_037638.1	-	14864277	14868745	756.937	192.712	323.38
gene963	LOC409910	NC_037638.1	-	14864277	14868745	560.969	183.47	332.461		gene965	LOC100577521	NC_037638.1	-	14873362	14880482	0.101099	0.017415	0.029223
gene965	LOC100577521	NC_037638.1	-	14873362	14880482	0.327785	0.072133	0.130711		gene966	LOC411704	NC_037638.1	+	14882852	14885879	64.5041	11.1114	18.6454
gene966	LOC411704	NC_037638.1	+	14882852	14885879	28.8212	6.34247	11.493		gene964	LOC409909	NC_037638.1	-	14870736	14873147	635.38	124.104	208.252
gene964	LOC409909	NC_037638.1	-	14870736	14873147	364.705	90.8071	164.549		gene967	LOC411705	NC_037638.1	-	14886949	14892128	26.023	4.48269	7.52216
gene967	LOC411705	NC_037638.1	-	14886949	14892128	24.8638	5.47159	9.91492		gene968	LOC552264	NC_037638.1	-	14894381	14897091	54.4923	9.38677	15.7514
gene968	LOC552264	NC_037638.1	-	14894381	14897091	50.1056	11.0264	19.9806		gene969	LOC100578901	NC_037638.1	+	14897819	14898449	239.508	41.2574	69.2318
gene969	LOC100578901	NC_037638.1	+	14897819	14898449	117.651	25.8906	46.9156		gene970	LOC102655679	NC_037638.1	+	14898270	14899145	1.42789	0.245967	0.412744
gene970	LOC102655679	NC_037638.1	+	14898270	14899145	118.907	26.167	47.4165		gene971	LOC552243	NC_037638.1	-	14905383	14945959	6.24825	1.31827	2.21212
gene971	LOC552243	NC_037638.1	-	14905383	14945959	5.89881	1.73081	3.13635		gene972	LOC552221	NC_037638.1	+	14946808	14958478	53.9554	9.82342	16.4841
gene972	LOC552221	NC_037638.1	+	14946808	14958478	49.5581	11.4971	20.8336		gene973	LOC725819	NC_037638.1	-	14960131	14968175	230.072	66.5966	111.752
gene973	LOC725819	NC_037638.1	-	14960131	14968175	96.2488	33.6877	61.0445		gene974	LOC409193	NC_037638.1	-	14972630	14982152	45.5515	8.11221	13.6127
gene974	LOC409193	NC_037638.1	-	14972630	14982152	53.0221	12.0676	21.8673		gene975	LOC113219399	NC_037638.1	+	14980423	14982855	8.92297	1.53706	2.57926
gene975	LOC113219399	NC_037638.1	+	14980423	14982855	9.86695	2.17135	3.93465		gene981	LOC113219408	NC_037638.1	+	15084549	15085752	0	0	0
gene978	LOC413649	NC_037638.1	+	14997727	14999541	24.9537	5.49139	9.95079		gene976	LOC725946	NC_037638.1	+	14983922	14991221	21.1903	3.65022	6.12523
gene981	LOC113219408	NC_037638.1	+	15084549	15085752	0.953027	0.209726	0.380039		gene977	LOC413650	NC_037638.1	-	14990954	14997664	62.4256	10.7533	18.0446
gene982	LOC552032	NC_037638.1	-	15086492	15088722	29.7521	7.70375	13.9598		gene978	LOC413649	NC_037638.1	+	14997727	14999541	56.0192	9.6498	16.1928
gene976	LOC725946	NC_037638.1	+	14983922	14991221	36.2204	7.97078	14.4436		gene979	LOC410009	NC_037638.1	+	15000602	15079052	5.99985	1.03363	1.73448
gene977	LOC413650	NC_037638.1	-	14990954	14997664	77.84	17.1297	31.0402		gene982	LOC552032	NC_037638.1	-	15086492	15088722	39.1185	7.88736	13.2353
gene979	LOC410009	NC_037638.1	+	15000602	15079052	3.96765	0.873221	1.58234		gene983	LOC409282	NC_037638.1	-	15090601	15097846	60.2498	10.5293	17.6687
gene983	LOC409282	NC_037638.1	-	15090601	15097846	57.2734	12.7528	23.109		gene984	LOC551978	NC_037638.1	+	15101259	15102679	207.504	35.7443	59.9806
gene984	LOC551978	NC_037638.1	+	15101259	15102679	153.391	33.7557	61.1678		gene985	LOC107964283	NC_037638.1	+	15102852	15103445	867.119	149.369	250.648
gene985	LOC107964283	NC_037638.1	+	15102852	15103445	526.494	115.862	209.95		gene986	LOC412117	NC_037638.1	-	15104060	15111874	46.0788	8.01374	13.4474
gene986	LOC412117	NC_037638.1	-	15104060	15111874	28.8828	6.41537	11.6251		gene987	LOC726115	NC_037638.1	+	15109615	15117567	118.692	67.3984	113.098
gene987	LOC726115	NC_037638.1	+	15109615	15117567	52.9621	38.1511	69.1326		gene990	LOC100578255	NC_037638.1	+	15124377	15131751	2.25672	0.388954	0.652682
gene990	LOC100578255	NC_037638.1	+	15124377	15131751	1.569	0.345279	0.625671		gene988	LOC412197	NC_037638.1	+	15118751	15120554	322.027	55.4719	93.0844
gene988	LOC412197	NC_037638.1	+	15118751	15120554	706.48	155.47	281.723		gene989	LOC412196	NC_037638.1	-	15120592	15123437	421.523	72.6109	121.844
gene989	LOC412196	NC_037638.1	-	15120592	15123437	475.013	104.533	189.421		gene991	LOC726325	NC_037638.1	-	15132933	15139557	83.8686	14.5554	24.4247
gene991	LOC726325	NC_037638.1	-	15132933	15139557	64.4713	14.2945	25.9027		gene992	LOC726348	NC_037638.1	+	15139513	15143119	74.5909	12.8489	21.5611
gene992	LOC726348	NC_037638.1	+	15139513	15143119	72.1868	15.8856	28.7859		gene993	LOC411982	NC_037638.1	-	15144610	15160727	20.4352	8.34668	14.0061
gene993	LOC411982	NC_037638.1	-	15144610	15160727	25.2843	11.3192	20.5112		gene994	Gtpx1	NC_037638.1	+	15149964	15153267	2319.5	475.844	798.487
gene994	Gtpx1	NC_037638.1	+	15149964	15153267	1563.75	417.098	755.811		gene995	LOC409261	NC_037638.1	-	15161329	15173530	198.491	36.9051	61.9284
gene995	LOC409261	NC_037638.1	-	15161329	15173530	127.469	33.7909	61.2315		gene996	LOC726369	NC_037638.1	+	15173749	15174773	190.706	37.076	62.2152
gene996	LOC726369	NC_037638.1	+	15173749	15174773	132.605	33.447	60.6083		gene997	LOC551699	NC_037638.1	-	15175051	15178995	38.0403	9.21659	15.4659
gene997	LOC551699	NC_037638.1	-	15175051	15178995	32.6485	10.177	18.4415		gene1001	LOC406132	NC_037638.1	-	15189245	15189759	37.7107	6.49599	10.9006
gene1000	LOC726468	NC_037638.1	+	15187944	15188546	0.331675	0.072989	0.132262		gene1002	LOC100578881	NC_037638.1	+	15189784	15190552	5.814	1.00151	1.68058
gene1001	LOC406132	NC_037638.1	-	15189245	15189759	13.8252	3.04243	5.51309		gene1004	LOC102655073	NC_037638.1	-	15195053	15195486	2.36866	0.408023	0.684681
gene1002	LOC100578881	NC_037638.1	+	15189784	15190552	7.348	1.61702	2.93016		gene1005	LOC726542	NC_037638.1	+	15195630	15196174	35.2954	6.07994	10.2024
gene1004	LOC102655073	NC_037638.1	-	15195053	15195486	2.52304	0.555228	1.00611		gene998	LOC100577833	NC_037638.1	+	15181107	15182799	293.561	50.5685	84.8563
gene998	LOC100577833	NC_037638.1	+	15181107	15182799	143.527	31.585	57.2344		gene999	LOC726447	NC_037638.1	-	15185754	15186376	74.7887	12.883	21.6183
gene999	LOC726447	NC_037638.1	-	15185754	15186376	39.4735	8.68666	15.7409		gene1006	LOC551671	NC_037638.1	+	15198586	15199661	79.0704	13.6206	22.8559
gene1005	LOC726542	NC_037638.1	+	15195630	15196174	18.2679	4.02009	7.28469		gene1007	LOC551109	NC_037638.1	+	15202788	15208262	11.8078	2.1728	3.64605
gene1006	LOC551671	NC_037638.1	+	15198586	15199661	62.7141	13.8011	25.0085		gene1010	LOC724281	NC_037638.1	+	15261405	15335892	0.387015	0.066667	0.11187
gene1007	LOC551109	NC_037638.1	+	15202788	15208262	7.7497	1.78559	3.23561		gene1011	LOC724236	NC_037638.1	-	15300021	15301343	0	0	0
gene1010	LOC724281	NC_037638.1	+	15261405	15335892	0.194522	0.042807	0.07757		gene1012	LOC100576257	NC_037638.1	+	15329737	15332375	4.24296	0.73873	1.23962
gene1011	LOC724236	NC_037638.1	-	15300021	15301343	0	0	0		gene1013	LOC100577942	NC_037638.1	-	15377092	15385439	21.3257	3.67354	6.16436
gene1012	LOC100576257	NC_037638.1	+	15329737	15332375	3.13624	0.705564	1.27853		gene1014	LOC724373	NC_037638.1	-	15393244	15396833	15.011	2.60186	4.36605
gene1013	LOC100577942	NC_037638.1	-	15377092	15385439	25.5204	5.6161	10.1768		gene1008	LOC551156	NC_037638.1	+	15208596	15211118	159.356	28.5153	47.8499
gene1014	LOC724373	NC_037638.1	-	15393244	15396833	22.4756	4.98199	9.02772		gene1009	LOC551205	NC_037638.1	-	15211531	15215886	497.136	89.2242	149.722
gene1008	LOC551156	NC_037638.1	+	15208596	15211118	94.2666	21.6222	39.1809		gene1049	LOC725495	NC_037638.1	+	16059878	16071669	1.61072	0.277461	0.465592
gene1009	LOC551205	NC_037638.1	-	15211531	15215886	394.572	90.3513	163.723		gene1048	LOC408585	NC_037638.1	+	16047963	16049284	105.943	18.2496	30.6236
gene1015	LOC724412	NC_037638.1	-	15484677	15496110	75.1265	16.5326	29.9582		gene1050	LOC550899	NC_037638.1	-	16083669	16169039	2.60912	0.558561	0.937291
gene1021	LOC413670	NC_037638.1	+	15635719	15642920	28.6506	12.5198	22.6867		gene1051	LOC100577273	NC_037638.1	+	16132234	16133574	2.50932	0.432252	0.725339
gene1022	LOC724762	NC_037638.1	+	15642506	15644916	28.7771	6.33278	11.4755		gene1052	LOC102654970	NC_037638.1	+	16134323	16137064	3.95946	0.762177	1.27897
gene1023	LOC413672	NC_037638.1	-	15644332	15647509	40.6762	8.95133	16.2205		gene1053	LOC100577239	NC_037638.1	+	16143586	16159379	0.199459	0.034359	0.057655
gene1016	LOC724539	NC_037638.1	-	15534940	15612125	0.886485	0.200731	0.363739		gene1054	LOC410706	NC_037638.1	-	16169657	16481790	24.9269	4.71485	7.91173
gene1017	Msx	NC_037638.1	+	15541180	15561401	93.1892	25.8188	46.7855		gene1064	LOC413558	NC_037638.1	+	16735551	16756342	0.106594	0.018534	0.0311
gene1018	LOC102655896	NC_037638.1	-	15612244	15616747	315.753	93.8034	169.979		gene1065	LOC107964890	NC_037638.1	+	16741326	16744168	0	0	0
gene1019	LOC724587	NC_037638.1	+	15617211	15620033	100.769	22.1756	40.1838		gene1066	LOC102653680	NC_037638.1	-	16749603	16754630	0.13922	0.023982	0.040243
gene1020	LOC410710	NC_037638.1	-	15619728	15633525	415.555	92.2475	167.159		gene1067	LOC113219125	NC_037638.1	-	16755373	16759358	0.259516	0.044704	0.075015
gene1024	LOC100576435	NC_037638.1	+	15649802	15656323	15.4492	7.6039	13.7788		gene1056	LOC413562	NC_037638.1	+	16532591	16656619	31.2719	12.0173	20.1656
gene1025	LOC413674	NC_037638.1	-	15656430	15658246	153.02	33.674	61.0196		gene1057	LOC551206	NC_037638.1	-	16591550	16592939	67.8374	12.2527	20.5606
gene1026	LOC410021	NC_037638.1	+	15659500	15720213	97.6921	28.8238	52.2308		gene1058	LOC724237	NC_037638.1	-	16651286	16671767	2.52037	0.581374	0.975573
gene1027	LOC413675	NC_037638.1	-	15721887	15725926	49.9072	10.9827	19.9015		gene1060	LOC413560	NC_037638.1	+	16676463	16691640	1.84473	0.317772	0.533235
gene1028	LOC410022	NC_037638.1	+	15726344	15729053	1253.55	275.86	499.879		gene1061	LOC409970	NC_037638.1	-	16691313	16717838	58.0168	11.6515	19.5518
gene1029	LOC412626	NC_037638.1	-	15729221	15731261	43.9581	9.67354	17.5292		gene1062	LOC724374	NC_037638.1	+	16715685	16730670	0.410222	0.087895	0.147492
gene1030	LOC551843	NC_037638.1	-	15732529	15736414	205.195	45.1559	81.8258		gene1015	LOC724412	NC_037638.1	-	15484677	15496110	139.572	24.0424	40.3443
gene1045	LOC408587	NC_037638.1	-	15907342	15918583	65.8015	16.4922	29.8851		gene1016	LOC724539	NC_037638.1	-	15534940	15612125	2.3619	0.418637	0.702493
gene1048	LOC408585	NC_037638.1	+	16047963	16049284	59.1451	13.0157	23.5853		gene1017	Msx	NC_037638.1	+	15541180	15561401	164.994	35.8804	60.2089
gene1049	LOC725495	NC_037638.1	+	16059878	16071669	0.785144	0.172781	0.313092		gene1018	LOC102655896	NC_037638.1	-	15612244	15616747	769.514	180.699	303.222
gene1046	LOC113218581	NC_037638.1	-	15923796	16013854	3.82219	1.39395	2.52594		gene1019	LOC724587	NC_037638.1	+	15617211	15620033	131.177	22.5964	37.9178
gene1047	LOC408586	NC_037638.1	+	15929284	16042016	0.277475	1.44695	2.62198		gene1020	LOC410710	NC_037638.1	-	15619728	15633525	309.888	53.8584	90.3768
gene1050	LOC550899	NC_037638.1	-	16083669	16169039	2.91477	0.939444	1.70234		gene1021	LOC413670	NC_037638.1	+	15635719	15642920	30.8101	10.3599	17.3844
gene1051	LOC100577273	NC_037638.1	+	16132234	16133574	4.76072	1.04766	1.89843		gene1022	LOC724762	NC_037638.1	+	15642506	15644916	34.4339	5.93154	9.95341
gene1052	LOC102654970	NC_037638.1	+	16134323	16137064	6.70928	1.57268	2.8498		gene1023	LOC413672	NC_037638.1	-	15644332	15647509	45.0768	7.76487	13.0298
gene1053	LOC100577239	NC_037638.1	+	16143586	16159379	0.684163	0.150559	0.272824		gene1024	LOC100576435	NC_037638.1	+	15649802	15656323	13.9854	5.3659	9.00422
gene1054	LOC410706	NC_037638.1	-	16169657	16481790	32.3406	7.84388	14.2137		gene1025	LOC413674	NC_037638.1	-	15656430	15658246	418.187	72.0363	120.88
gene1031	LOC409690	NC_037638.1	+	15737139	15743305	460.556	102.415	185.584		gene1026	LOC410021	NC_037638.1	+	15659500	15720213	83.0007	19.1694	32.1671
gene1032	LOC412949	NC_037638.1	-	15743067	15812117	2.15771	0.50718	0.919047		gene1027	LOC413675	NC_037638.1	-	15721887	15725926	61.3945	10.5757	17.7466
gene1033	TyrR	NC_037638.1	-	15771885	15849170	3.10137	0.978005	1.77222		gene1028	LOC410022	NC_037638.1	+	15726344	15729053	1979.82	341.041	572.282
gene1034	Ks-1	NC_037638.1	-	15831228	15848759	0.02251	0.004954	0.008976		gene1029	LOC412626	NC_037638.1	-	15729221	15731261	82.3437	14.1844	23.8021
gene1035	LOC412948	NC_037638.1	+	15858876	15873116	645.649	143.089	259.288		gene1030	LOC551843	NC_037638.1	-	15732529	15736414	387.999	66.8363	112.154
gene1036	LOC409689	NC_037638.1	-	15872179	15875269	16.0986	3.54272	6.41966		gene1031	LOC409690	NC_037638.1	+	15737139	15743305	475.026	82.3115	138.123
gene1037	LOC725230	NC_037638.1	-	15876519	15877060	73.9483	16.2733	29.4884		gene1032	LOC412949	NC_037638.1	-	15743067	15812117	6.48206	1.19266	2.00134
gene1038	LOC725272	NC_037638.1	+	15877160	15877794	24.4173	5.37335	9.7369		gene1033	TyrR	NC_037638.1	-	15771885	15849170	2.17628	0.527548	0.88525
gene1039	LOC725308	NC_037638.1	-	15879321	15879808	19.5061	4.29258	7.77847		gene1034	Ks-1	NC_037638.1	-	15831228	15848759	0.026137	0.004502	0.007555
gene1040	LOC725344	NC_037638.1	+	15879931	15880843	7.25739	1.59708	2.89403		gene1035	LOC412948	NC_037638.1	+	15858876	15873116	486.119	84.1062	141.134
gene1041	LOC725238	NC_037638.1	+	15883260	15884110	37.4993	8.25221	14.9536		gene1036	LOC409689	NC_037638.1	-	15872179	15875269	28.2087	4.8592	8.15396
gene1042	LOC725414	NC_037638.1	-	15887275	15889622	25.1602	5.53684	10.0331		gene1037	LOC725230	NC_037638.1	-	15876519	15877060	94.6993	16.3128	27.3736
gene1043	LOC725450	NC_037638.1	+	15889699	15890243	0.365138	0.080353	0.145606		gene1038	LOC725272	NC_037638.1	+	15877160	15877794	57.0032	9.81929	16.4772
gene1044	LOC100577019	NC_037638.1	+	15892688	15907125	140.857	31.9375	57.8731		gene1039	LOC725308	NC_037638.1	-	15879321	15879808	45.4602	7.83092	13.1406
gene1064	LOC413558	NC_037638.1	+	16735551	16756342	0	0	0		gene1040	LOC725344	NC_037638.1	+	15879931	15880843	24.2377	4.17515	7.0061
gene1065	LOC107964890	NC_037638.1	+	16741326	16744168	0	0	0		gene1041	LOC725238	NC_037638.1	+	15883260	15884110	130.478	22.4761	37.7159
gene1066	LOC102653680	NC_037638.1	-	16749603	16754630	0.161297	0.035496	0.06432		gene1042	LOC725414	NC_037638.1	-	15887275	15889622	66.7926	11.5056	19.3069
gene1067	LOC113219125	NC_037638.1	-	16755373	16759358	0.797451	0.17549	0.318		gene1043	LOC725450	NC_037638.1	+	15889699	15890243	1.42569	0.245587	0.412107
gene1056	LOC413562	NC_037638.1	+	16532591	16656619	37.3552	18.3742	33.2953		gene1044	LOC100577019	NC_037638.1	+	15892688	15907125	77.0536	13.6696	22.9382
gene1057	LOC551206	NC_037638.1	-	16591550	16592939	61.7641	14.2521	25.8259		gene1045	LOC408587	NC_037638.1	-	15907342	15918583	71.5379	13.9581	23.4224
gene1058	LOC724237	NC_037638.1	-	16651286	16671767	2.74338	0.806228	1.46094		gene1046	LOC113218581	NC_037638.1	-	15923796	16013854	8.31449	2.36299	3.96521
gene1060	LOC413560	NC_037638.1	+	16676463	16691640	1.84057	0.405042	0.733966		gene1047	LOC408586	NC_037638.1	+	15929284	16042016	0.347293	1.24905	2.09596
gene1061	LOC409970	NC_037638.1	-	16691313	16717838	59.8968	15.3954	27.8976		gene1072	LOC102654380	NC_037638.1	-	16917497	16919579	0.153069	0.026367	0.044246
gene1062	LOC724374	NC_037638.1	+	16715685	16730670	0.237864	0.065109	0.117983		gene1073	LOC551621	NC_037638.1	-	16988038	16994527	0.12133	0.021784	0.036555
gene1073	LOC551621	NC_037638.1	-	16988038	16994527	0.041335	0.009481	0.01718		gene1074	LOC724763	NC_037638.1	+	16995814	16999831	12.6242	2.17463	3.64913
gene1076	LOC113218643	NC_037638.1	+	17076656	17077410	0.252129	0.055484	0.100541		gene1077	LOC113218641	NC_037638.1	-	17078926	17174703	10.1406	1.7468	2.93122
gene1077	LOC113218641	NC_037638.1	-	17078926	17174703	17.4695	3.8444	6.96633		gene1078	Mir3771	NC_037638.1	-	17151349	17151371	0	0	0
gene1078	Mir3771	NC_037638.1	-	17151349	17151371	0	0	0		.	Mir3771	NC_037638.1	-	17151349	17151371	0.478261	0.082385	0.138245
.	Mir3771	NC_037638.1	-	17151349	17151371	0	0	0		gene1075	LOC409704	NC_037638.1	-	17003053	17010740	39.2884	6.80362	11.4168
gene1079	LOC102654698	NC_037638.1	+	17174818	17263513	5.38971	1.60752	2.91294		gene1079	LOC102654698	NC_037638.1	+	17174818	17263513	4.79854	1.1002	1.84618
gene1074	LOC724763	NC_037638.1	+	16995814	16999831	10.1293	2.22908	4.03926		gene1068	LOC409706	NC_037638.1	+	16771662	16774154	99.1144	17.0733	28.6498
gene1075	LOC409704	NC_037638.1	-	17003053	17010740	39.981	8.8711	16.0751		gene1069	LOC551529	NC_037638.1	-	16773584	16782345	27.3392	5.83667	9.7942
gene1080	LOC724835	NC_037638.1	+	17305411	17397025	22.1167	4.86706	8.81947		gene1070	LOC551558	NC_037638.1	-	16784763	16899856	141.49	30.9211	51.8871
gene1081	LOC724903	NC_037638.1	-	17457533	17506871	0.18852	0.316435	0.573404		gene1080	LOC724835	NC_037638.1	+	17305411	17397025	17.6255	3.03615	5.09479
gene1068	LOC409706	NC_037638.1	+	16771662	16774154	86.0619	18.9391	34.3189		gene1081	LOC724903	NC_037638.1	-	17457533	17506871	0.130494	0.169196	0.283918
gene1069	LOC551529	NC_037638.1	-	16773584	16782345	37.5712	10.2063	18.4946		gene1082	LOC408583	NC_037638.1	-	17554931	17577111	444.806	591.329	992.277
gene1070	LOC551558	NC_037638.1	-	16784763	16899856	263.656	74.5933	135.168		gene1083	LOC102654916	NC_037638.1	+	17568970	17569936	55.2651	9.5199	15.9748
gene1082	LOC408583	NC_037638.1	-	17554931	17577111	321.553	538.979	976.669		gene1086	Mir3772	NC_037638.1	-	17635210	17635232	0.444444	0.076559	0.12847
gene1083	LOC102654916	NC_037638.1	+	17568970	17569936	32.3115	7.11058	12.8849		.	Mir3772	NC_037638.1	-	17635210	17635232	0.555556	0.095699	0.160588
gene1088	LOC100577365	NC_037638.1	+	17704369	17769291	0	0	0		gene1084	LOC724991	NC_037638.1	-	17579586	17610392	44.0609	18.7087	31.394
gene1084	LOC724991	NC_037638.1	-	17579586	17610392	32.0668	17.1599	31.0951		gene1085	LOC410705	NC_037638.1	+	17614947	17619197	13.3482	2.3152	3.88501
gene1085	LOC410705	NC_037638.1	+	17614947	17619197	13.3272	2.93857	5.3249		gene1087	LOC725078	NC_037638.1	+	17635699	17694551	0.619358	0.254194	0.42655
gene1086	Mir3772	NC_037638.1	-	17635210	17635232	0.444444	0.097806	0.177231		gene1091	LOC551157	NC_037638.1	-	17887712	17890072	1089.75	243.337	408.33
.	Mir3772	NC_037638.1	-	17635210	17635232	0.555556	0.122257	0.221539		gene1092	LOC410702	NC_037638.1	-	17891146	17894755	230.072	40.6214	68.1646
gene1087	LOC725078	NC_037638.1	+	17635699	17694551	0.456322	0.239255	0.433548		gene1096	LOC107966047	NC_037638.1	+	17903881	17909214	0.116788	0.020118	0.033759
gene1091	LOC551157	NC_037638.1	-	17887712	17890072	411.983	117.473	212.87		gene1097	LOC725386	NC_037638.1	+	17910319	17912292	0.116954	0.020146	0.033806
gene1092	LOC410702	NC_037638.1	-	17891146	17894755	142.676	32.2008	58.3501		gene1098	LOC100577260	NC_037638.1	-	17933125	17943186	0.796747	0.137247	0.230306
gene1097	LOC725386	NC_037638.1	+	17910319	17912292	0.280857	0.061806	0.111997		gene1099	LOC725457	NC_037638.1	+	17943308	17952729	0.066483	0.011452	0.019217
gene1096	LOC107966047	NC_037638.1	+	17903881	17909214	0.272623	0.059994	0.108714		gene1093	LOC725281	NC_037638.1	-	17895101	17896651	1.62036	0.279121	0.468378
gene1098	LOC100577260	NC_037638.1	-	17933125	17943186	1.47163	0.323851	0.58684		gene1094	LOC725320	NC_037638.1	+	17895826	17903752	74.4964	13.2285	22.1981
gene1099	LOC725457	NC_037638.1	+	17943308	17952729	0.419073	0.092222	0.167114		gene1095	LOC107963961	NC_037638.1	-	17896825	17899550	4.72393	0.813738	1.36549
gene1093	LOC725281	NC_037638.1	-	17895101	17896651	0.983205	0.216367	0.392073		gene1100	LOC100577522	NC_037638.1	-	17979145	18195042	0.63107	0.174811	0.293341
gene1094	LOC725320	NC_037638.1	+	17895826	17903752	67.5314	15.3201	27.7611		gene1103	LOC551280	NC_037638.1	+	18415550	18424034	14.34	2.4702	4.1451
gene1095	LOC107963961	NC_037638.1	-	17896825	17899550	4.17747	0.919308	1.66585		gene1104	LOC724904	NC_037638.1	+	18424790	18429288	5.14431	1.5464	2.59493
gene1100	LOC100577522	NC_037638.1	-	17979145	18195042	1.5807	0.658885	1.19395		gene1105	LOC100578281	NC_037638.1	-	18429312	18436340	49.5387	8.6594	14.5309
gene1103	LOC551280	NC_037638.1	+	18415550	18424034	5.59698	1.23169	2.23191		gene1106	LOC413018	NC_037638.1	+	18436494	18442344	136.574	24.915	41.8085
gene1104	LOC724904	NC_037638.1	+	18424790	18429288	3.28178	1.22639	2.22232		gene1107	LOC551111	NC_037638.1	+	18446739	18451432	27.4559	6.36578	10.6821
gene1105	LOC100578281	NC_037638.1	-	18429312	18436340	58.34	12.9698	23.5023		gene1108	LOC551069	NC_037638.1	+	18453495	18534679	2.56277	0.446038	0.748472
gene1107	LOC551111	NC_037638.1	+	18446739	18451432	23.9212	7.06985	12.8111		gene1109	LOC413099	NC_037638.1	+	18539025	18543713	75.1903	12.9522	21.7344
gene1108	LOC551069	NC_037638.1	+	18453495	18534679	6.62472	1.48585	2.69246		gene1101	LOC551356	NC_037638.1	+	18299986	18408957	324.034	58.1567	97.5897
gene1106	LOC413018	NC_037638.1	+	18436494	18442344	128.035	29.7214	53.8574		gene1102	LOC102655530	NC_037638.1	+	18409342	18412670	6.8148	1.17391	1.96987
gene1109	LOC413099	NC_037638.1	+	18539025	18543713	38.1213	8.3891	15.2017		gene1120	LOC113219415	NC_037638.1	-	18573463	18575421	0	0	0
gene1101	LOC551356	NC_037638.1	+	18299986	18408957	261.339	60.5398	109.702		gene1110	LOC550996	NC_037638.1	-	18545078	18546497	168.488	29.0235	48.7027
gene1102	LOC102655530	NC_037638.1	+	18409342	18412670	2.96076	0.651554	1.18066		gene1111	LOC414039	NC_037638.1	+	18546487	18547386	356.835	61.4679	103.146
gene1120	LOC113219415	NC_037638.1	-	18573463	18575421	0	0	0		gene1112	LOC100578243	NC_037638.1	-	18547479	18548754	1471.71	253.514	425.409
gene1110	LOC550996	NC_037638.1	-	18545078	18546497	84.7797	18.6569	33.8076		gene1113	LOC113218760	NC_037638.1	+	18549300	18551087	186.383	32.1062	53.8756
gene1111	LOC414039	NC_037638.1	+	18546487	18547386	162.901	35.8486	64.9602		gene1114	LOC113219413	NC_037638.1	+	18559387	18560091	0	0	0
gene1112	LOC100578243	NC_037638.1	-	18547479	18548754	671.955	147.873	267.956		gene1115	LOC113218758	NC_037638.1	-	18560175	18561403	239.366	41.2328	69.1905
gene1113	LOC113218760	NC_037638.1	+	18549300	18551087	167.72	36.9091	66.8819		gene1116	LOC113219414	NC_037638.1	+	18562107	18563772	115.94	19.9716	33.5133
gene1114	LOC113219413	NC_037638.1	+	18559387	18560091	0	0	0		gene1117	LOC724496	NC_037638.1	+	18564271	18566199	52.4273	9.03106	15.1545
gene1115	LOC113218758	NC_037638.1	-	18560175	18561403	116.347	25.6036	46.3956		gene1118	LOC724540	NC_037638.1	-	18566265	18568576	265.366	45.7116	76.7061
gene1116	LOC113219414	NC_037638.1	+	18562107	18563772	109.391	24.0729	43.6219		gene1119	LOC113218757	NC_037638.1	+	18569125	18570405	1290.85	222.36	373.13
gene1117	LOC724496	NC_037638.1	+	18564271	18566199	52.1755	11.4819	20.806		gene1123	LOC725458	NC_037638.1	+	18587043	18589811	13.162	3.08162	5.1711
gene1118	LOC724540	NC_037638.1	-	18566265	18568576	240.536	52.933	95.9184		gene1124	LOC410696	NC_037638.1	-	18591508	18777745	0.995973	0.198604	0.333267
gene1119	LOC113218757	NC_037638.1	+	18569125	18570405	585.304	128.804	233.402		gene1125	LOC408579	NC_037638.1	+	18848644	18889873	10.4468	2.20318	3.69704
gene1124	LOC410696	NC_037638.1	-	18591508	18777745	1.22729	0.311974	0.565319		gene1121	LOC725348	NC_037638.1	-	18576049	18586776	27.0824	4.66518	7.82838
gene1125	LOC408579	NC_037638.1	+	18848644	18889873	11.2979	3.04595	5.51948		gene1122	LOC725387	NC_037638.1	+	18581363	18586248	5983.52	1030.71	1729.58
gene1126	LOC408578	NC_037638.1	-	18890659	18893124	85.1883	18.7468	33.9705		gene1126	LOC408578	NC_037638.1	-	18890659	18893124	126.145	21.7297	36.4634
gene1127	LOC408577	NC_037638.1	+	18893490	18924923	86.2197	21.4032	38.7841		gene1127	LOC408577	NC_037638.1	+	18893490	18924923	131.553	25.5182	42.8207
gene1128	LOC102655849	NC_037638.1	-	18912676	18915090	7.91351	1.74147	3.15567		gene1128	LOC102655849	NC_037638.1	-	18912676	18915090	2.16738	0.373351	0.6265
gene1121	LOC725348	NC_037638.1	-	18576049	18586776	29.6917	6.53406	11.8402		gene1134	LOC551762	NC_037638.1	+	19313630	19318999	104.193	21.5317	36.1312
gene1122	LOC725387	NC_037638.1	+	18581363	18586248	10477.9	2305.79	4178.26		gene1129	LOC551647	NC_037638.1	+	18933564	19181102	1.05055	0.386713	0.648922
gene1123	LOC725458	NC_037638.1	+	18587043	18589811	8.23849	2.46698	4.47035		gene1130	LOC107966043	NC_037638.1	-	18940234	19019514	0	0	0
gene1129	LOC551647	NC_037638.1	+	18933564	19181102	2.13362	0.862819	1.56349		gene1131	LOC551680	NC_037638.1	+	19137308	19190701	0.128689	0.026409	0.044315
gene1130	LOC107966043	NC_037638.1	-	18940234	19019514	0	0	0		gene1132	LOC408576	NC_037638.1	-	19191300	19295968	8.89791	7.49633	12.5792
gene1131	LOC551680	NC_037638.1	+	19137308	19190701	0.275459	0.072216	0.13086		gene1133	LOC551731	NC_037638.1	-	19297850	19313191	47.7327	9.88575	16.5887
gene1132	LOC408576	NC_037638.1	-	19191300	19295968	4.77964	5.13183	9.29925		gene1135	LOC100576169	NC_037638.1	-	19323930	19333458	73.7604	12.7059	21.321
gene1133	LOC551731	NC_037638.1	-	19297850	19313191	41.8629	11.2396	20.3669		gene1136	LOC410083	NC_037638.1	-	19334639	19341251	47.9533	11.6544	19.5565
gene1134	LOC551762	NC_037638.1	+	19313630	19318999	65.7558	15.4314	27.9629		gene1137	LOC410687	NC_037638.1	-	19341588	19344077	285.601	52.0395	87.3247
gene1135	LOC100576169	NC_037638.1	-	19323930	19333458	68.4934	15.0729	27.3131		gene1138	LOC413245	NC_037638.1	-	19346206	19347932	77.2548	16.5417	27.7577
gene1136	LOC410083	NC_037638.1	-	19334639	19341251	51.2494	15.8727	28.7625		gene1139	LOC724332	NC_037638.1	+	19347630	19349953	78.4421	13.7504	23.0738
gene1137	LOC410687	NC_037638.1	-	19341588	19344077	223.137	52.1506	94.5007		gene1140	LOC551911	NC_037638.1	-	19350100	19352797	40.2523	7.28426	12.2233
gene1138	LOC413245	NC_037638.1	-	19346206	19347932	35.8036	10.0266	18.1688		gene1141	LOC724413	NC_037638.1	+	19352806	19353792	175.594	30.2476	50.7568
gene1139	LOC724332	NC_037638.1	+	19347630	19349953	113.933	25.9029	46.938		gene1142	LOC724497	NC_037638.1	-	19353592	19360102	23.8506	5.03337	8.44623
gene1147	LOC410689	NC_037638.1	-	19394430	19436388	4.93562	2.20624	3.99787		gene1143	LOC100578913	NC_037638.1	+	19360225	19364672	3.02929	0.960255	1.61135
gene1148	LOC552096	NC_037638.1	+	19424681	19432779	0.021504	0.004732	0.008575		gene1144	LOC113218878	NC_037638.1	-	19361586	19363733	5.58942	0.990913	1.6628
gene1140	LOC551911	NC_037638.1	-	19350100	19352797	20.9718	4.84968	8.78797		gene1145	LOC410690	NC_037638.1	-	19367296	19370822	104.434	17.9896	30.1874
gene1141	LOC724413	NC_037638.1	+	19352806	19353792	96.9848	21.3428	38.6747		gene1146	LOC408580	NC_037638.1	+	19371177	19374058	57.5474	10.2118	17.1358
gene1142	LOC724497	NC_037638.1	-	19353592	19360102	22.1945	5.95282	10.7869		gene1147	LOC410689	NC_037638.1	-	19394430	19436388	5.70305	1.83674	3.08213
gene1143	LOC100578913	NC_037638.1	+	19360225	19364672	2.985	1.21002	2.19263		gene1148	LOC552096	NC_037638.1	+	19424681	19432779	0.052298	0.009009	0.015117
gene1144	LOC113218878	NC_037638.1	-	19361586	19363733	5.42508	1.22456	2.21898		gene1149	LOC410688	NC_037638.1	+	19436838	19443893	113.967	19.6357	32.9496
gene1145	LOC410690	NC_037638.1	-	19367296	19370822	91.4049	20.1148	36.4495		gene1150	LOC552141	NC_037638.1	-	19439383	19446577	50.6795	8.72999	14.6493
gene1146	LOC408580	NC_037638.1	+	19371177	19374058	42.4604	9.6196	17.4314		gene1151	LOC552167	NC_037638.1	-	19447848	19451586	113.758	19.6992	33.0562
gene1149	LOC410688	NC_037638.1	+	19436838	19443893	90.5741	19.932	36.1183		gene1161	LOC102655663	NC_037638.1	+	19597943	19599929	1.25569	0.216304	0.362968
gene1150	LOC552141	NC_037638.1	-	19439383	19446577	40.5512	8.92381	16.1706		gene1160	LOC552332	NC_037638.1	+	19592694	19597721	113.827	19.6077	32.9026
gene1155	LOC724950	NC_037638.1	+	19467724	19472728	9.64332	2.24752	4.07267		gene1164	LOC413501	NC_037638.1	-	19690605	19712396	0.389059	0.071979	0.120784
gene1156	LOC552251	NC_037638.1	-	19487689	19556564	20.6871	4.55246	8.24939		gene1165	LOC413500	NC_037638.1	+	19734755	19746500	0.067084	0.011556	0.019391
gene1151	LOC552167	NC_037638.1	-	19447848	19451586	67.4387	14.9198	27.0357		gene1166	LOC409937	NC_037638.1	+	19747756	19766327	0.142316	0.031212	0.052375
gene1152	LOC412601	NC_037638.1	+	19452114	19465239	72.1647	20.2508	36.696		gene1152	LOC412601	NC_037638.1	+	19452114	19465239	100.8	20.6575	34.6642
gene1153	LOC102656575	NC_037638.1	-	19453632	19457901	3.35191	0.743807	1.34783		gene1153	LOC102656575	NC_037638.1	-	19453632	19457901	3.56041	0.625919	1.05032
gene1154	LOC102656224	NC_037638.1	-	19464540	19467231	850.925	187.257	339.323		gene1154	LOC102656224	NC_037638.1	-	19464540	19467231	1088.81	187.558	314.731
gene1161	LOC102655663	NC_037638.1	+	19597943	19599929	1.51049	0.332404	0.60234		gene1155	LOC724950	NC_037638.1	+	19467724	19472728	5.41934	0.938852	1.57544
gene1157	LOC409027	NC_037638.1	-	19556839	19582788	5.39706	4.56366	8.26968		gene1156	LOC552251	NC_037638.1	-	19487689	19556564	21.1653	3.6459	6.11799
gene1158	LOC411351	NC_037638.1	-	19583239	19586698	203.183	44.7131	81.0233		gene1157	LOC409027	NC_037638.1	-	19556839	19582788	7.46956	4.94301	8.2946
gene1159	LOC413895	NC_037638.1	-	19587045	19592273	160.755	40.6553	73.6702		gene1158	LOC411351	NC_037638.1	-	19583239	19586698	335.902	57.862	97.0951
gene1160	LOC552332	NC_037638.1	+	19592694	19597721	102.49	22.5542	40.8699		gene1159	LOC413895	NC_037638.1	-	19587045	19592273	212.951	42.4864	71.2941
gene1165	LOC413500	NC_037638.1	+	19734755	19746500	0	0	0		gene1162	LOC409792	NC_037638.1	-	19600137	19624176	11.7352	4.37146	7.3355
gene1164	LOC413501	NC_037638.1	-	19690605	19712396	0.105717	0.024986	0.045277		gene1167	LOC409936	NC_037638.1	-	19768080	19773364	43.2276	9.00597	15.1124
gene1166	LOC409937	NC_037638.1	+	19747756	19766327	0.04404	0.012287	0.022265		gene1168	LOC102653813	NC_037638.1	+	19774611	19775771	4.14653	0.714275	1.19859
gene1167	LOC409936	NC_037638.1	-	19768080	19773364	36.0227	9.58016	17.3599		gene1169	LOC100578060	NC_037638.1	+	19775881	19777537	18.1217	3.12161	5.23821
gene1162	LOC409792	NC_037638.1	-	19600137	19624176	15.9935	7.04557	12.7671		gene1170	LOC413499	NC_037638.1	-	19777725	19780145	93.5062	16.2852	27.3272
gene1168	LOC102653813	NC_037638.1	+	19774611	19775771	3.08761	0.67947	1.23125		gene1171	Sergef	NC_037638.1	+	19781907	19783718	80.7494	13.9098	23.3413
gene1169	LOC100578060	NC_037638.1	+	19775881	19777537	9.19299	2.02304	3.66589		gene1172	LOC411721	NC_037638.1	+	19783486	19786067	81.9571	15.5309	26.0615
gene1170	LOC413499	NC_037638.1	-	19777725	19780145	79.6035	17.5573	31.8151		gene1173	LOC725609	NC_037638.1	-	19786056	19786958	800.227	137.846	231.312
gene1171	Sergef	NC_037638.1	+	19781907	19783718	39.484	8.68897	15.745		gene1178	LOC410685	NC_037638.1	-	19962239	20026474	1.10102	0.189661	0.31826
gene1172	LOC411721	NC_037638.1	+	19783486	19786067	36.4453	8.94778	16.214		gene1179	otd2	NC_037638.1	-	20026748	20039445	1.91855	0.353305	0.592862
gene1173	LOC725609	NC_037638.1	-	19786056	19786958	477.574	105.096	190.442		gene1180	LOC410684	NC_037638.1	-	20054743	20091403	0	0	0
gene1178	LOC410685	NC_037638.1	-	19962239	20026474	0.949575	0.208966	0.378662		gene1174	LOC411722	NC_037638.1	-	19787205	19789275	303.872	54.5656	91.5635
gene1179	otd2	NC_037638.1	-	20026748	20039445	1.05641	0.248529	0.450352		gene1175	LOC411723	NC_037638.1	+	19789533	19797933	159.577	31.5225	52.8962
gene1174	LOC411722	NC_037638.1	-	19787205	19789275	210.478	48.1178	87.193		gene1176	LOC410686	NC_037638.1	+	19800504	19961424	15.1421	2.60857	4.37729
gene1175	LOC411723	NC_037638.1	+	19789533	19797933	151.887	37.9537	68.7749		gene1177	Mir9880	NC_037638.1	+	19938426	19938446	0	0	0
gene1176	LOC410686	NC_037638.1	+	19800504	19961424	16.8532	3.70904	6.72105		.	Mir9880	NC_037638.1	+	19938426	19938446	0	0	0
gene1177	Mir9880	NC_037638.1	+	19938426	19938446	0	0	0		gene1181	LOC410683	NC_037638.1	-	20096647	20100419	8.2795	1.6137	2.70786
.	Mir9880	NC_037638.1	+	19938426	19938446	0	0	0		gene1182	LOC551451	NC_037638.1	-	20100746	20102988	253.132	43.6043	73.17
gene1181	LOC410683	NC_037638.1	-	20096647	20100419	8.09512	1.86799	3.38493		gene1183	LOC102654681	NC_037638.1	-	20103077	20104409	64.3351	19.3433	32.4589
gene1182	LOC551451	NC_037638.1	-	20100746	20102988	168.011	36.9729	66.9976		gene1184	LOC551494	NC_037638.1	-	20106642	20111054	176.01	34.3272	57.6026
gene1183	LOC102654681	NC_037638.1	-	20103077	20104409	47.5567	18.2894	33.1416		gene1185	LOC725980	NC_037638.1	-	20111422	20112500	170.803	29.4223	49.372
gene1184	LOC551494	NC_037638.1	-	20106642	20111054	112.902	28.0709	50.8665		gene1187	Mir9a	NC_037638.1	-	20117520	20117542	0.444444	0.076559	0.12847
gene1185	LOC725980	NC_037638.1	-	20111422	20112500	81.5514	17.9465	32.5203		.	Mir9a	NC_037638.1	-	20117520	20117542	0.555556	0.095699	0.160588
gene1187	Mir9a	NC_037638.1	-	20117520	20117542	0.444444	0.097806	0.177231		gene1188	LOC100577704	NC_037638.1	-	20117573	20122631	7.33407	1.26336	2.11997
.	Mir9a	NC_037638.1	-	20117520	20117542	0.555556	0.122257	0.221539		gene1189	LOC100577074	NC_037638.1	+	20119433	20126896	4.35977	0.875554	1.46922
gene1188	LOC100577704	NC_037638.1	-	20117573	20122631	5.04803	1.11089	2.01301		gene1186	LOC411700	NC_037638.1	-	20112796	20115650	907.666	156.353	262.368
gene1189	LOC100577074	NC_037638.1	+	20119433	20126896	2.86469	0.759783	1.37678		gene1190	LOC102655034	NC_037638.1	-	20134121	20135800	41.6118	7.168	12.0282
gene1186	LOC411700	NC_037638.1	-	20112796	20115650	549.793	120.989	219.241		gene1191	LOC551622	NC_037638.1	-	20135796	20138259	71.1562	12.7941	21.469
gene1190	LOC102655034	NC_037638.1	-	20134121	20135800	32.3013	7.10833	12.8808		gene1192	LOC726034	NC_037638.1	-	20138921	20140865	81.412	14.0239	23.5328
gene1191	LOC551622	NC_037638.1	-	20135796	20138259	46.1039	10.5855	19.1817		gene1193	LOC726061	NC_037638.1	+	20142640	20143585	684.426	122.299	205.223
gene1195	LOC726148	NC_037638.1	+	20147346	20267353	0.134715	0.03021	0.054743		gene1194	RCC1	NC_037638.1	-	20143681	20146438	68.8843	13.1629	22.0879
gene1196	LOC107963988	NC_037638.1	-	20262889	20266708	1.87433	0.412471	0.747427		gene1195	LOC726148	NC_037638.1	+	20147346	20267353	0.103754	0.017878	0.03
gene1192	LOC726034	NC_037638.1	-	20138921	20140865	56.9633	12.5355	22.7153		gene1196	LOC107963988	NC_037638.1	-	20262889	20266708	5.20655	0.896873	1.505
gene1193	LOC726061	NC_037638.1	+	20142640	20143585	246.513	55.778	101.074		gene1197	LOC408573	NC_037638.1	+	20268001	20269587	393.341	67.7565	113.698
gene1194	RCC1	NC_037638.1	-	20143681	20146438	29.0761	7.08299	12.8349		gene1199	LOC551791	NC_037638.1	+	20274269	20275686	43.0897	7.42258	12.4554
gene1197	LOC408573	NC_037638.1	+	20268001	20269587	177.245	39.0052	70.6802		gene1198	LOC408574	NC_037638.1	-	20269851	20273879	59.07	10.3966	17.446
gene1199	LOC551791	NC_037638.1	+	20274269	20275686	42.0706	9.25818	16.7765		gene1200	LOC408575	NC_037638.1	+	20275914	20277955	78.5941	13.5385	22.7183
gene1198	LOC408574	NC_037638.1	-	20269851	20273879	55.6547	12.433	22.5294		gene1201	LOC412777	NC_037638.1	-	20279300	20333724	1.36504	0.373779	0.627218
gene1200	LOC408575	NC_037638.1	+	20275914	20277955	48.7606	10.7304	19.4443		gene1202	LOC412778	NC_037638.1	+	20349092	20384417	5.23821	1.21909	2.04569
gene1201	LOC412777	NC_037638.1	-	20279300	20333724	1.86817	0.653788	1.18471		gene1206	LOC413576	NC_037638.1	-	20487502	20492196	0.096543	0.01663	0.027907
gene1202	LOC412778	NC_037638.1	+	20349092	20384417	4.42546	1.03897	1.88268		gene1208	LOC102656513	NC_037638.1	-	20511255	20512314	0	0	0
gene1206	LOC413576	NC_037638.1	-	20487502	20492196	0.36593	0.080528	0.145922		gene1209	LOC413577	NC_037638.1	+	20515238	20534320	3.20148	0.643675	1.08012
gene1208	LOC102656513	NC_037638.1	-	20511255	20512314	0	0	0		gene1207	LOC100578467	NC_037638.1	-	20498891	20510381	31.959	5.50522	9.23801
gene1209	LOC413577	NC_037638.1	+	20515238	20534320	2.8645	0.724158	1.31223		gene1203	LOC726349	NC_037638.1	+	20415154	20445513	20.6662	12.0318	20.1899
gene1207	LOC100578467	NC_037638.1	-	20498891	20510381	26.2578	5.77838	10.4708		gene1204	LOC413574	NC_037638.1	-	20445915	20450982	15.4885	2.66803	4.47708
gene1210	LOC412407	NC_037638.1	-	20537332	20539576	66.177	14.5631	26.3894		gene1205	LOC413575	NC_037638.1	-	20451866	20473760	82.7339	14.2516	23.9149
gene1203	LOC726349	NC_037638.1	+	20415154	20445513	21.2507	16.1237	29.2172		gene1210	LOC412407	NC_037638.1	-	20537332	20539576	89.5568	15.4269	25.8871
gene1204	LOC413574	NC_037638.1	-	20445915	20450982	17.8352	3.92486	7.11213		gene1211	LOC552128	NC_037638.1	+	20541781	20544135	601.435	103.602	173.85
gene1205	LOC413575	NC_037638.1	-	20451866	20473760	128.43	28.2628	51.2142		gene1212	LOC552153	NC_037638.1	+	20544326	20548798	425.023	86.809	145.67
gene1211	LOC552128	NC_037638.1	+	20541781	20544135	438.531	96.5045	174.873		gene1213	LOC726562	NC_037638.1	-	20548270	20555509	98.7257	17.2519	28.9495
gene1212	LOC552153	NC_037638.1	+	20544326	20548798	377.466	95.4821	173.02		gene1221	LOC726708	NC_037638.1	-	20578937	20580861	119.022	20.5026	34.4043
gene1213	LOC726562	NC_037638.1	-	20548270	20555509	93.7102	21.5747	39.095		gene1214	LOC113218663	NC_037638.1	+	20555880	20560569	4.45492	0.767398	1.28773
gene1214	LOC113218663	NC_037638.1	+	20555880	20560569	6.81921	1.50066	2.7193		gene1215	Mir281	NC_037638.1	-	20557532	20557554	0.923077	0.159008	0.266823
gene1215	Mir281	NC_037638.1	-	20557532	20557554	1.04348	0.229631	0.416108		.	Mir281	NC_037638.1	-	20557532	20557554	1.07692	0.185509	0.311293
.	Mir281	NC_037638.1	-	20557532	20557554	1.21739	0.267903	0.485459		gene1216	LOC726591	NC_037638.1	-	20557814	20564060	14.5259	2.50221	4.19883
gene1216	LOC726591	NC_037638.1	-	20557814	20564060	10.0676	2.21551	4.01467		gene1217	LOC113218556	NC_037638.1	-	20564211	20566585	1178.67	203.037	340.705
gene1217	LOC113218556	NC_037638.1	-	20564211	20566585	337.274	74.2216	134.495		gene1218	LOC414042	NC_037638.1	-	20568402	20569981	412.391	71.038	119.205
gene1218	LOC414042	NC_037638.1	-	20568402	20569981	197.931	43.5573	78.929		gene1219	LOC726647	NC_037638.1	+	20570768	20574550	131.554	22.6614	38.0269
gene1219	LOC726647	NC_037638.1	+	20570768	20574550	149.01	32.7916	59.4206		gene1220	LOC100576242	NC_037638.1	+	20574167	20578309	57.7242	12.516	21.0024
gene1220	LOC100576242	NC_037638.1	+	20574167	20578309	55.1318	15.1929	27.5307		gene1222	LOC551725	NC_037638.1	+	20580979	20587576	438.731	79.9126	134.097
gene1221	LOC726708	NC_037638.1	-	20578937	20580861	121.841	26.8126	48.5864		gene1223	LOC409225	NC_037638.1	-	20587904	20590210	285.259	49.1384	82.4565
gene1226	LOC107966053	NC_037638.1	+	20600964	20608519	2.04537	0.608574	1.10278		gene1224	LOC409226	NC_037638.1	+	20590097	20594554	124.071	22.7085	38.1059
gene1227	LOC107966054	NC_037638.1	+	20608879	20609699	62.278	13.7051	24.8346		gene1225	LOC551637	NC_037638.1	-	20594703	20598738	155.224	26.7387	44.8688
gene1228	LOC725976	NC_037638.1	-	20609761	20611525	85.1648	18.7416	33.9612		gene1226	LOC107966053	NC_037638.1	+	20600964	20608519	6.27776	1.50432	2.52432
gene1222	LOC551725	NC_037638.1	+	20580979	20587576	176.552	41.4685	75.1438		gene1227	LOC107966054	NC_037638.1	+	20608879	20609699	83.5433	14.3911	24.1489
gene1223	LOC409225	NC_037638.1	-	20587904	20590210	214.497	47.2028	85.5349		gene1228	LOC725976	NC_037638.1	-	20609761	20611525	518.694	89.3496	149.933
gene1224	LOC409226	NC_037638.1	+	20590097	20594554	105.749	24.7842	44.9108		gene1229	LOC412412	NC_037638.1	+	20613017	20616537	139.215	25.8458	43.3704
gene1225	LOC551637	NC_037638.1	-	20594703	20598738	107.404	23.6357	42.8295		gene1230	LOC726766	NC_037638.1	-	20614942	20625795	129.097	22.8432	38.3319
gene1229	LOC412412	NC_037638.1	+	20613017	20616537	101.74	24.1297	43.7248		gene1233	LOC102656360	NC_037638.1	-	20629670	20635127	22.0921	3.80555	6.38589
gene1230	LOC726766	NC_037638.1	-	20614942	20625795	104.055	23.5445	42.6643		gene1231	Uqcr11	NC_037638.1	+	20626751	20627520	2236.31	385.224	646.424
gene1238	LOC412449	NC_037638.1	-	20646627	20647873	17.3119	3.80972	6.90348		gene1232	LOC113219410	NC_037638.1	-	20627643	20628868	433.831	74.7311	125.402
gene1237	LOC551606	NC_037638.1	+	20643921	20646310	130.439	28.7048	52.0152		gene1234	LOC551665	NC_037638.1	-	20636229	20638330	116.242	20.0237	33.6007
gene1231	Uqcr11	NC_037638.1	+	20626751	20627520	1545.24	340.05	616.194		gene1235	LOC725572	NC_037638.1	-	20639154	20640123	645.599	111.21	186.616
gene1232	LOC113219410	NC_037638.1	-	20627643	20628868	293.816	64.6581	117.165		gene1236	LOC551633	NC_037638.1	+	20640477	20643345	172.557	29.7244	49.8789
gene1233	LOC102656360	NC_037638.1	-	20629670	20635127	20.7103	4.55757	8.25864		gene1238	LOC412449	NC_037638.1	-	20646627	20647873	24.5517	4.22924	7.09685
gene1234	LOC551665	NC_037638.1	-	20636229	20638330	106.041	23.3357	42.286		gene1237	LOC551606	NC_037638.1	+	20643921	20646310	263.504	45.3908	76.1678
gene1235	LOC725572	NC_037638.1	-	20639154	20640123	406.445	89.4436	162.078		gene1239	LOC100578271	NC_037638.1	+	20648774	20654433	56.0577	9.65643	16.2039
gene1236	LOC551633	NC_037638.1	+	20640477	20643345	125.42	27.6003	50.0137		gene1240	LOC412362	NC_037638.1	-	20655228	20658636	127.407	22.1901	37.236
gene1239	LOC100578271	NC_037638.1	+	20648774	20654433	57.5169	12.6574	22.936		gene1241	LOC412361	NC_037638.1	+	20658679	20664235	32.5864	6.21264	10.4251
gene1243	LOC100578205	NC_037638.1	-	20668453	20671218	28.9685	6.37489	11.5518		gene1242	LOC727229	NC_037638.1	-	20663556	20667736	44.1981	7.6135	12.7758
gene1240	LOC412362	NC_037638.1	-	20655228	20658636	97.149	21.5597	39.0677		gene1246	LOC724195	NC_037638.1	-	20697637	21007211	0.296887	0.054956	0.092218
gene1241	LOC412361	NC_037638.1	+	20658679	20664235	18.3663	4.48369	8.12476		gene1247	LOC107965369	NC_037638.1	+	20757467	20781440	0.527704	0.090902	0.152537
gene1242	LOC727229	NC_037638.1	-	20663556	20667736	33.056	7.27441	13.1817		gene1248	LOC102655531	NC_037638.1	+	20862267	20863322	0.487427	0.083964	0.140895
gene1244	LOC410678	NC_037638.1	+	20671863	20673686	218.634	48.1132	87.1845		gene1243	LOC100578205	NC_037638.1	-	20668453	20671218	51.192	8.81827	14.7975
gene1245	LOC724145	NC_037638.1	-	20673514	20686532	3.97119	0.873912	1.58359		gene1244	LOC410678	NC_037638.1	+	20671863	20673686	330.536	56.9378	95.5442
gene1246	LOC724195	NC_037638.1	-	20697637	21007211	0.289374	0.06843	0.124		gene1245	LOC724145	NC_037638.1	-	20673514	20686532	8.77593	1.51173	2.53675
gene1247	LOC107965369	NC_037638.1	+	20757467	20781440	0	0	0		gene1249	LOC551158	NC_037638.1	+	21014254	21015626	402.531	69.3395	116.355
gene1248	LOC102655531	NC_037638.1	+	20862267	20863322	0.433327	0.095359	0.172798		gene1250	LOC551207	NC_037638.1	-	21015870	21019587	79.0767	13.6216	22.8578
gene1249	LOC551158	NC_037638.1	+	21014254	21015626	218.745	48.1376	87.2288		gene1251	LOC100576938	NC_037638.1	+	21019840	21022654	22.4579	6.15363	10.3261
gene1250	LOC551207	NC_037638.1	-	21015870	21019587	72.7439	16.0082	29.0081		gene1252	LOC551281	NC_037638.1	-	21022541	21024783	86.8289	16.0868	26.9944
gene1251	LOC100576938	NC_037638.1	+	21019840	21022654	24.5924	8.60942	15.6009		gene1253	LOC412262	NC_037638.1	+	21025148	21027811	71.3427	12.2894	20.6222
gene1252	LOC551281	NC_037638.1	-	21022541	21024783	76.3269	18.0525	32.7124		gene1254	LOC551358	NC_037638.1	-	21028799	21030301	277.597	49.0832	82.3638
gene1253	LOC412262	NC_037638.1	+	21025148	21027811	57.6956	12.6967	23.0073		gene1255	LOC412406	NC_037638.1	+	21030547	21040161	71.0804	12.2442	20.5464
gene1254	LOC551358	NC_037638.1	-	21028799	21030301	204.739	46.2067	83.7299		gene1257	LOC551452	NC_037638.1	-	21045681	21047087	41.9522	7.22663	12.1266
gene1255	LOC412406	NC_037638.1	+	21030547	21040161	54.0361	11.8913	21.548		gene1258	LOC551472	NC_037638.1	+	21047432	21053042	38.1493	7.22519	12.1242
gene1257	LOC551452	NC_037638.1	-	21045681	21047087	27.1564	5.97612	10.8292		gene1256	LOC551418	NC_037638.1	+	21042691	21044720	4113.05	708.508	1188.91
gene1256	LOC551418	NC_037638.1	+	21042691	21044720	2612.4	574.894	1041.75		gene1259	LOC724638	NC_037638.1	-	21054667	21055385	512.868	88.3459	148.249
gene1258	LOC551472	NC_037638.1	+	21047432	21053042	40.0881	9.8258	17.8051		gene1260	LOC413968	NC_037638.1	+	21056130	21469905	38.8686	12.0555	20.2297
gene1259	LOC724638	NC_037638.1	-	21054667	21055385	172.018	37.8548	68.5956		gene1261	LOC408572	NC_037638.1	+	21473394	21485838	584.041	100.606	168.822
gene1260	LOC413968	NC_037638.1	+	21056130	21469905	47.1109	18.655	33.8043		gene1262	LOC107966061	NC_037638.1	+	21474407	21481907	2.64577	0.462678	0.776394
gene1261	LOC408572	NC_037638.1	+	21473394	21485838	380.507	83.7356	151.735		gene1263	LOC551584	NC_037638.1	-	21485258	21486824	216.099	37.2249	62.465
gene1262	LOC107966061	NC_037638.1	+	21474407	21481907	2.31365	0.509218	0.922739		gene1264	LOC100577992	NC_037638.1	+	21486980	21487935	50.8208	8.75433	14.6902
gene1263	LOC551584	NC_037638.1	-	21485258	21486824	113.231	24.918	45.1533		gene1265	LOC410676	NC_037638.1	-	21488281	21489212	240.747	41.4708	69.5898
gene1264	LOC100577992	NC_037638.1	+	21486980	21487935	26.5627	5.84546	10.5924		gene1266	LOC725042	NC_037638.1	+	21489258	21491314	74.9758	12.9321	21.7007
gene1265	LOC410676	NC_037638.1	-	21488281	21489212	141.769	31.1982	56.5334		gene1267	LOC410675	NC_037638.1	+	21494762	21496834	345.533	59.5211	99.8792
gene1266	LOC725042	NC_037638.1	+	21489258	21491314	83.2112	18.3349	33.2242		gene1269	LOC100576454	NC_037638.1	+	21508258	21531869	1.6949	0.441442	0.74076
gene1267	LOC410675	NC_037638.1	+	21494762	21496834	324.792	71.4748	129.517		gene1268	LOC725079	NC_037638.1	+	21500754	21507386	28.9661	4.98967	8.37289
gene1268	LOC725079	NC_037638.1	+	21500754	21507386	23.4699	5.16485	9.35908		gene1273	LOC725239	NC_037638.1	+	21692579	21697771	3.33142	0.750776	1.25984
gene1269	LOC100576454	NC_037638.1	+	21508258	21531869	1.60401	0.514051	0.931498		gene1270	LOC410674	NC_037638.1	-	21546146	21688280	29.6897	5.33405	8.95078
gene1273	LOC725239	NC_037638.1	+	21692579	21697771	1.40228	0.403439	0.731061		gene1271	LOC113219189	NC_037638.1	+	21549963	21562535	0.1395	0.02403	0.040324
gene1270	LOC410674	NC_037638.1	-	21546146	21688280	23.447	5.32953	9.65749		gene1272	LOC410673	NC_037638.1	-	21688594	21690690	57.9604	9.98419	16.7539
gene1271	LOC113219189	NC_037638.1	+	21549963	21562535	0.177957	0.039162	0.070964		gene1290	LOC100578882	NC_037638.1	+	22204116	22388608	0.914015	0.189827	0.318539
gene1272	LOC410673	NC_037638.1	-	21688594	21690690	20.9903	4.61918	8.37029		gene1288	LOC725748	NC_037638.1	+	21814187	21830349	61.7804	11.6903	19.6169
gene1274	LOC410672	NC_037638.1	+	21699257	21701043	43.9562	9.76913	17.7024		gene1289	LOC552142	NC_037638.1	-	21819932	22182421	6.29072	4.66	7.81969
gene1275	LOC410671	NC_037638.1	-	21701665	21727456	76.9921	17.0829	30.9555		gene1274	LOC410672	NC_037638.1	+	21699257	21701043	97.4178	17.0272	28.5724
gene1276	LOC102653709	NC_037638.1	+	21712226	21713636	3.41743	0.752051	1.36277		gene1275	LOC410671	NC_037638.1	-	21701665	21727456	49.3658	8.59283	14.4192
gene1277	LOC551893	NC_037638.1	+	21729908	21731216	321.924	70.8436	128.374		gene1276	LOC102653709	NC_037638.1	+	21712226	21713636	2.0978	0.361365	0.606387
gene1281	LOC107965063	NC_037638.1	+	21737885	21742543	1.08768	0.240064	0.435014		gene1277	LOC551893	NC_037638.1	+	21729908	21731216	793.145	136.626	229.265
gene1282	LOC410669	NC_037638.1	-	21742392	21770733	0	0	0		gene1278	LOC551912	NC_037638.1	-	21731326	21734549	264.744	62.8819	105.519
gene1278	LOC551912	NC_037638.1	-	21731326	21734549	149.989	44.2905	80.2576		gene1279	LOC725459	NC_037638.1	+	21732778	21733864	255.082	50.4431	84.6458
gene1279	LOC725459	NC_037638.1	+	21732778	21733864	152.879	38.5929	69.933		gene1280	LOC100576258	NC_037638.1	+	21734568	21737283	23.0626	3.97274	6.66644
gene1280	LOC100576258	NC_037638.1	+	21734568	21737283	22.1175	4.86725	8.81981		gene1281	LOC107965063	NC_037638.1	+	21737885	21742543	1.51859	0.307904	0.516677
gene1283	LOC412734	NC_037638.1	+	21782697	21784991	56.5648	12.4478	22.5564		gene1282	LOC410669	NC_037638.1	-	21742392	21770733	0	0	0
gene1284	LOC552014	NC_037638.1	-	21784981	21786251	485.425	106.824	193.573		gene1283	LOC412734	NC_037638.1	+	21782697	21784991	77.1442	13.2888	22.2992
gene1285	LOC725684	NC_037638.1	+	21786529	21789887	84.3659	18.5658	33.6426		gene1284	LOC552014	NC_037638.1	-	21784981	21786251	974.71	167.902	281.748
gene1286	LOC408570	NC_037638.1	-	21787602	21807097	10.0543	2.21361	4.01122		gene1285	LOC725684	NC_037638.1	+	21786529	21789887	135.584	23.3554	39.1915
gene1287	LOC102656598	NC_037638.1	+	21794609	21797764	0	0	0		gene1286	LOC408570	NC_037638.1	-	21787602	21807097	10.9063	1.88051	3.15559
gene1290	LOC100578882	NC_037638.1	+	22204116	22388608	1.35786	0.374378	0.6784		gene1287	LOC102656598	NC_037638.1	+	21794609	21797764	0	0	0
gene1288	LOC725748	NC_037638.1	+	21814187	21830349	26.4981	6.36806	11.5394		gene1291	LOC408569	NC_037638.1	+	22554375	22584814	360.24	62.0544	104.13
gene1289	LOC552142	NC_037638.1	-	21819932	22182421	5.2401	4.73198	8.57468		gene1292	LOC100578855	NC_037638.1	-	22565922	22567034	0	0	0
gene1291	LOC408569	NC_037638.1	+	22554375	22584814	174.734	38.4525	69.6787		gene1293	LOC100577689	NC_037638.1	-	22584607	22588314	43.411	7.47793	12.5483
gene1292	LOC100578855	NC_037638.1	-	22565922	22567034	0	0	0		gene1294	LOC411927	NC_037638.1	-	22588999	22593159	195.333	39.3707	66.0659
gene1293	LOC100577689	NC_037638.1	-	22584607	22588314	25.3907	5.58756	10.1251		gene1302	LOC724196	NC_037638.1	-	22665102	22701943	0	0	0
gene1295	LOC725947	NC_037638.1	+	22593637	22594369	81.4632	17.927	32.4851		gene1303	LOC724239	NC_037638.1	+	22720414	22725817	1.65033	0.284284	0.477042
gene1294	LOC411927	NC_037638.1	-	22588999	22593159	206.418	53.9916	97.8367		gene1304	LOC724282	NC_037638.1	+	22741676	22766642	0	0	0
gene1296	LOC725981	NC_037638.1	-	22594672	22595646	194.234	42.7438	77.4548		gene1295	LOC725947	NC_037638.1	+	22593637	22594369	186.158	32.0673	53.8105
gene1297	LOC113219119	NC_037638.1	-	22595424	22596220	104.921	23.0893	41.8396		gene1296	LOC725981	NC_037638.1	-	22594672	22595646	342.26	58.9572	98.9329
gene1298	LOC551837	NC_037638.1	+	22597347	22607022	446.725	110.596	200.409		gene1297	LOC113219119	NC_037638.1	-	22595424	22596220	153.057	26.3654	44.2423
gene1301	LOC724146	NC_037638.1	+	22628328	22639415	0.087796	0.01964	0.035589		gene1298	LOC551837	NC_037638.1	+	22597347	22607022	603.183	117.978	197.973
gene1302	LOC724196	NC_037638.1	-	22665102	22701943	0.236678	0.052084	0.09438		gene1299	LOC113218850	NC_037638.1	-	22607349	22609163	130.558	24.183	40.5801
gene1303	LOC724239	NC_037638.1	+	22720414	22725817	3.22307	0.709279	1.28527		gene1300	LOC100577648	NC_037638.1	+	22609147	22610443	265.054	45.6578	76.6159
gene1299	LOC113218850	NC_037638.1	-	22607349	22609163	90.4704	21.1106	38.254		gene1305	LOC408568	NC_037638.1	-	22768508	22772619	160.133	30.2735	50.8003
gene1300	LOC100577648	NC_037638.1	+	22609147	22610443	116.266	25.5857	46.3632		gene1306	LOC100578551	NC_037638.1	+	22776969	22777477	549.206	94.6055	158.752
gene1305	LOC408568	NC_037638.1	-	22768508	22772619	147.519	35.9193	65.0884		gene1307	LOC100577533	NC_037638.1	-	22777471	22779045	97.1294	16.7314	28.076
gene1306	LOC100578551	NC_037638.1	+	22776969	22777477	307.556	67.6816	122.644		gene1308	LOC551386	NC_037638.1	+	22779329	22781292	1394.21	240.165	403.008
gene1307	LOC100577533	NC_037638.1	-	22777471	22779045	60.4881	13.3112	24.1209		gene1309	LOC107965508	NC_037638.1	-	22781294	22782625	40.4398	6.96611	11.6895
gene1310	LOC551419	NC_037638.1	+	22783043	22784872	49.4015	10.8714	19.6998		gene1310	LOC551419	NC_037638.1	+	22783043	22784872	45.4265	7.82512	13.1309
gene1311	LOC412015	NC_037638.1	-	22784971	22785849	31.421	6.91461	12.5298		gene1311	LOC412015	NC_037638.1	-	22784971	22785849	63.7039	10.9736	18.4141
gene1308	LOC551386	NC_037638.1	+	22779329	22781292	579.48	127.522	231.079		gene1312	LOC409313	NC_037638.1	+	22786224	22789194	186.075	42.0646	70.5863
gene1309	LOC107965508	NC_037638.1	-	22781294	22782625	39.5337	8.6999	15.7648		gene1313	LOC409312	NC_037638.1	-	22790384	22793791	89.3997	16.0895	26.9989
gene1312	LOC409313	NC_037638.1	+	22786224	22789194	122.66	35.4914	64.313		gene1314	LOC100577501	NC_037638.1	+	22794118	22801610	35.2469	6.07158	10.1884
gene1313	LOC409312	NC_037638.1	-	22790384	22793791	68.5837	15.7515	28.5428		gene1318	LOC412240	NC_037638.1	-	22817077	22818358	184.445	31.7723	53.3155
gene1314	LOC100577501	NC_037638.1	+	22794118	22801610	23.6112	5.19596	9.41545		gene1315	LOC551559	NC_037638.1	-	22801964	22803320	1745.98	300.761	504.69
gene1318	LOC412240	NC_037638.1	-	22817077	22818358	123.032	27.0748	49.0616		gene1316	LOC551585	NC_037638.1	+	22803513	22804251	46.0687	7.93574	13.3165
gene1315	LOC551559	NC_037638.1	-	22801964	22803320	721.903	158.864	287.873		gene1317	LOC550724	NC_037638.1	+	22804630	22816929	53.4029	19.3847	32.5284
gene1316	LOC551585	NC_037638.1	+	22803513	22804251	37.4153	8.23372	14.9201		gene1319	LOC413118	NC_037638.1	-	22819277	22826559	68.6081	11.8183	19.8317
gene1317	LOC550724	NC_037638.1	+	22804630	22816929	41.4929	19.161	34.7212		gene1320	LOC409062	NC_037638.1	+	22826779	22829233	166.092	28.6107	48.0102
gene1319	LOC413118	NC_037638.1	-	22819277	22826559	54.48	11.989	21.725		gene1323	LOC725106	NC_037638.1	+	23159952	23167829	0.595528	0.102585	0.172142
gene1320	LOC409062	NC_037638.1	+	22826779	22829233	119.154	26.2214	47.5151		gene1321	LOC410662	NC_037638.1	-	22860374	23133761	0.295578	0.05359	0.089927
gene1323	LOC725106	NC_037638.1	+	23159952	23167829	0.557927	0.122779	0.222485		gene1322	LOC102654353	NC_037638.1	+	22963173	22969721	107.513	18.5201	31.0776
gene1321	LOC410662	NC_037638.1	-	22860374	23133761	0.256322	0.059062	0.107025		gene1328	LOC100576662	NC_037638.1	+	23243910	23246167	1.11535	0.192128	0.3224
gene1322	LOC102654353	NC_037638.1	+	22963173	22969721	128.055	28.1802	51.0645		gene1329	LOC100577043	NC_037638.1	+	23246496	23248301	1.31695	0.226856	0.380674
gene1328	LOC100576662	NC_037638.1	+	23243910	23246167	2.57372	0.616346	1.11686		gene1330	LOC725283	NC_037638.1	-	23248289	23250912	15.7192	2.70776	4.54375
gene1329	LOC100577043	NC_037638.1	+	23246496	23248301	4.30246	0.946813	1.71569		gene1331	LOC107966045	NC_037638.1	-	23251314	23256231	34.1735	5.88669	9.87814
gene1330	LOC725283	NC_037638.1	-	23248289	23250912	40.2856	8.86537	16.0647		gene1324	LOC410791	NC_037638.1	+	23198508	23208680	82.1371	14.4065	24.1747
gene1331	LOC107966045	NC_037638.1	-	23251314	23256231	29.3265	6.45367	11.6945		gene1325	LOC551792	NC_037638.1	-	23209724	23243724	6.51239	2.14828	3.60491
gene1324	LOC410791	NC_037638.1	+	23198508	23208680	110.121	24.6748	44.7125		gene1326	LOC113218960	NC_037638.1	+	23221423	23223657	8.58345	1.47857	2.48112
gene1325	LOC551792	NC_037638.1	-	23209724	23243724	7.11733	2.22987	4.04069		gene1327	LOC725273	NC_037638.1	+	23224208	23230397	16.0136	4.5849	7.69367
gene1326	LOC113218960	NC_037638.1	+	23221423	23223657	6.77527	1.49099	2.70178		gene1340	LOC102653777	NC_037638.1	-	23436246	23436741	1.50761	0.2597	0.435788
gene1327	LOC725273	NC_037638.1	+	23224208	23230397	3.3968	2.12324	3.84746		gene1339	LOC725651	NC_037638.1	-	23374296	23382747	12.3551	2.12827	3.57134
gene1340	LOC102653777	NC_037638.1	-	23436246	23436741	0	0	0		gene1332	LOC550901	NC_037638.1	+	23256777	23259395	77.1451	13.2889	22.2994
gene1339	LOC725651	NC_037638.1	-	23374296	23382747	13.1252	2.88838	5.23395		gene1333	LOC551868	NC_037638.1	-	23259023	23262334	18.7023	3.22163	5.40604
gene1332	LOC550901	NC_037638.1	+	23256777	23259395	45.6922	10.0552	18.2207		gene1334	LOC551894	NC_037638.1	-	23263599	23266624	109.123	18.7974	31.5429
gene1333	LOC551868	NC_037638.1	-	23259023	23262334	22.478	4.94658	8.96355		gene1335	LOC725415	NC_037638.1	+	23266627	23355888	0.268326	0.182329	0.305956
gene1334	LOC551894	NC_037638.1	-	23263599	23266624	109.318	24.0568	43.5927		gene1336	LOC551941	NC_037638.1	-	23302529	23311669	70.8195	12.1993	20.4709
gene1335	LOC725415	NC_037638.1	+	23266627	23355888	0.248208	0.106677	0.193306		gene1337	LOC100576447	NC_037638.1	-	23311743	23316588	0.074043	0.012755	0.021403
gene1336	LOC551941	NC_037638.1	-	23302529	23311669	39.298	8.64803	15.6709		gene1338	LOC408646	NC_037638.1	-	23319490	23368170	1.12036	0.386961	0.649339
gene1337	LOC100576447	NC_037638.1	-	23311743	23316588	0.238769	0.052544	0.095214		gene1345	LOC107963993	NC_037638.1	+	23774646	23798445	0	0	0
gene1338	LOC408646	NC_037638.1	-	23319490	23368170	0.569586	0.260213	0.471525		gene1347	LOC724197	NC_037638.1	+	23803678	23805882	7.72817	1.33125	2.23389
gene1345	LOC107963993	NC_037638.1	+	23774646	23798445	0	0	0		gene1346	LOC101664701	NC_037638.1	+	23799937	23803572	34.3853	6.87527	11.537
gene1346	LOC101664701	NC_037638.1	+	23799937	23803572	26.3949	6.36848	11.5401		gene1341	LOC102653941	NC_037638.1	+	23436751	23521134	0.483126	0.083223	0.139651
gene1341	LOC102653941	NC_037638.1	+	23436751	23521134	0.123446	0.027166	0.049227		gene1342	LOC102653800	NC_037638.1	-	23454512	23462297	90.5691	21.9567	36.8444
gene1342	LOC102653800	NC_037638.1	-	23454512	23462297	85.1857	26.5289	48.0722		gene1343	LOC408645	NC_037638.1	-	23465230	23683325	0.817977	0.177991	0.298676
gene1343	LOC408645	NC_037638.1	-	23465230	23683325	1.09328	0.294144	0.53301		gene1344	LOC410788	NC_037638.1	+	23662857	23756681	35.829	17.8858	30.0131
gene1344	LOC410788	NC_037638.1	+	23662857	23756681	63.628	40.4971	73.3837		gene1348	LOC724283	NC_037638.1	+	23806510	23811644	48.876	9.97016	16.7304
gene1347	LOC724197	NC_037638.1	+	23803678	23805882	2.65845	0.585027	1.06011		gene1349	LOC410785	NC_037638.1	-	23813045	24081893	27.1698	5.3557	8.98711
gene1348	LOC724283	NC_037638.1	+	23806510	23811644	42.1232	11.0885	20.0931		gene1350	LOC113218729	NC_037638.1	+	23915103	23930083	0.04917	0.00847	0.014213
gene1349	LOC410785	NC_037638.1	-	23813045	24081893	36.2643	9.36888	16.9771		gene1351	LOC100576697	NC_037638.1	+	23954915	23963214	0.451132	0.077711	0.130403
gene1350	LOC113218729	NC_037638.1	+	23915103	23930083	0.096413	0.021217	0.038447		gene1352	LOC410784	NC_037638.1	-	24085850	24087389	135.673	23.3708	39.2173
gene1351	LOC100576697	NC_037638.1	+	23954915	23963214	0.195117	0.042938	0.077807		gene1353	LOC724415	NC_037638.1	+	24087905	24092554	65.5076	11.2843	18.9355
gene1352	LOC410784	NC_037638.1	-	24085850	24087389	99.1193	21.8125	39.5258		gene1354	LOC408643	NC_037638.1	-	24095499	24108221	758.805	140.875	236.395
gene1353	LOC724415	NC_037638.1	+	24087905	24092554	47.9752	10.5576	19.1311		gene1355	LOC102655181	NC_037638.1	+	24097824	24098529	22.4192	3.8619	6.48044
gene1354	LOC408643	NC_037638.1	-	24095499	24108221	830.257	196.823	356.658		gene1356	LOC410782	NC_037638.1	-	24108086	24117782	79.5033	16.921	28.3941
gene1355	LOC102655181	NC_037638.1	+	24097824	24098529	25.2506	5.55671	10.0692		gene1357	LOC409126	NC_037638.1	-	24119508	24122094	335.26	57.7515	96.9096
gene1356	LOC410782	NC_037638.1	-	24108086	24117782	95.5305	25.5469	46.2929		gene1362	LOC724639	NC_037638.1	+	24153019	24153583	386.335	66.5496	111.673
gene1357	LOC409126	NC_037638.1	-	24119508	24122094	342.314	75.3308	136.505		gene1358	LOC409127	NC_037638.1	+	24122685	24130974	95.5807	16.6475	27.9352
gene1362	LOC724639	NC_037638.1	+	24153019	24153583	267.533	58.8742	106.684		gene1359	LOC413378	NC_037638.1	-	24133647	24136437	149.136	27.3343	45.8683
gene1358	LOC409127	NC_037638.1	+	24122685	24130974	78.9976	17.5531	31.8075		gene1360	LOC413377	NC_037638.1	+	24135842	24149645	22.7765	4.16151	6.98321
gene1359	LOC413378	NC_037638.1	-	24133647	24136437	110.113	25.9093	46.9495		gene1361	LOC113219302	NC_037638.1	-	24148787	24149148	5.49724	0.946947	1.58902
gene1360	LOC413377	NC_037638.1	+	24135842	24149645	26.3222	6.17411	11.1879		gene1363	LOC409887	NC_037638.1	-	24154090	24158167	172.901	29.7837	49.9785
gene1361	LOC113219302	NC_037638.1	-	24148787	24149148	6.29668	1.38567	2.51093		gene1364	LOC409886	NC_037638.1	+	24159155	24162156	231.234	61.0338	102.418
gene1363	LOC409887	NC_037638.1	-	24154090	24158167	70.881	15.5983	28.2652		gene1365	LOC552426	NC_037638.1	+	24163644	24166034	82.52	14.4202	24.1977
gene1364	LOC409886	NC_037638.1	+	24159155	24162156	133.972	44.7207	81.037		gene1367	Gat-a	NC_037638.1	+	24170336	24175443	0.124971	0.028508	0.047839
gene1365	LOC552426	NC_037638.1	+	24163644	24166034	64.3543	14.9672	27.1216		gene1366	LOC551960	NC_037638.1	-	24166544	24168237	718.756	123.812	207.762
gene1367	Gat-a	NC_037638.1	+	24170336	24175443	0.370497	0.125224	0.226916		gene1368	LOC100577450	NC_037638.1	+	24176064	24177614	55.4665	9.55459	16.033
gene1366	LOC551960	NC_037638.1	-	24166544	24168237	341.183	75.0818	136.054		gene1369	LOC410080	NC_037638.1	-	24178361	24183155	336.196	74.8718	125.638
gene1368	LOC100577450	NC_037638.1	+	24176064	24177614	36.6104	8.0566	14.5991		gene1370	LOC551906	NC_037638.1	-	24184457	24187810	80.1735	13.8106	23.1748
gene1369	LOC410080	NC_037638.1	-	24178361	24183155	228.003	64.8683	117.546		gene1378	LOC100579054	NC_037638.1	-	24238474	24241525	36.9324	6.36193	10.6756
gene1370	LOC551906	NC_037638.1	-	24184457	24187810	48.9353	10.7689	19.5139		gene1371	LOC725284	NC_037638.1	-	24188102	24195837	7.62021	1.31265	2.20268
gene1378	LOC100579054	NC_037638.1	-	24238474	24241525	34.6371	7.62234	13.8122		gene1372	LOC551889	NC_037638.1	+	24195808	24201869	29.4073	7.52413	12.6258
gene1371	LOC725284	NC_037638.1	-	24188102	24195837	7.443	1.63793	2.96805		gene1373	LOC412088	NC_037638.1	+	24203491	24221707	1.93502	0.333324	0.559333
gene1372	LOC551889	NC_037638.1	+	24195808	24201869	24.4497	7.71984	13.9889		gene1374	TRNAF-GAA	NC_037638.1	+	24213889	24213961	0	0	0
gene1373	LOC412088	NC_037638.1	+	24203491	24221707	1.56823	0.345109	0.625362		gene1375	LOC725154	NC_037638.1	-	24220597	24225506	72.5079	14.1737	23.7841
gene1374	TRNAF-GAA	NC_037638.1	+	24213889	24213961	0	0	0		gene1376	LOC100576132	NC_037638.1	+	24225576	24234141	140.735	27.1291	45.5238
gene1375	LOC725154	NC_037638.1	-	24220597	24225506	69.7545	17.602	31.896		gene1377	LOC725044	NC_037638.1	-	24234131	24237607	14.795	2.88155	4.83537
gene1376	LOC100576132	NC_037638.1	+	24225576	24234141	141.068	34.6275	62.7475		gene1379	MsrA	NC_037638.1	-	24242210	24245935	134.816	25.9436	43.5346
gene1377	LOC725044	NC_037638.1	-	24234131	24237607	11.1164	2.44789	4.43576		gene1380	LOC411548	NC_037638.1	-	24246438	24258194	24.7454	10.1444	17.0228
gene1383	LOC409251	NC_037638.1	+	24267415	24270492	55.4412	12.2814	22.2548		gene1381	LOC100579021	NC_037638.1	+	24254573	24256513	68.4403	11.7894	19.7832
gene1379	MsrA	NC_037638.1	-	24242210	24245935	88.4714	21.7523	39.4168		gene1382	LOC100578953	NC_037638.1	+	24258235	24266584	39.6672	6.9738	11.7024
gene1380	LOC411548	NC_037638.1	-	24246438	24258194	23.0213	12.0963	21.9193		gene1383	LOC409251	NC_037638.1	+	24267415	24270492	81.3955	14.103	23.6655
gene1381	LOC100579021	NC_037638.1	+	24254573	24256513	50.1227	11.0301	19.9874		gene1384	LOC100578883	NC_037638.1	-	24271485	24277741	19.7276	3.39825	5.70241
gene1382	LOC100578953	NC_037638.1	+	24258235	24266584	43.6614	9.80351	17.7647		gene1385	LOC102656037	NC_037638.1	-	24277537	24278110	4.09167	0.704826	1.18273
gene1384	LOC100578883	NC_037638.1	-	24271485	24277741	22.5079	4.95315	8.97546		gene1386	LOC724798	NC_037638.1	+	24279327	24281794	51.093	9.988	16.7603
gene1385	LOC102656037	NC_037638.1	-	24277537	24278110	7.56607	1.66501	3.01712		gene1387	LOC411882	NC_037638.1	-	24280405	24284126	225.937	48.6756	81.6799
gene1386	LOC724798	NC_037638.1	+	24279327	24281794	33.1865	8.29928	15.0389		gene1388	LOC727452	NC_037638.1	+	24284073	24287846	481.002	91.2674	153.151
gene1387	LOC411882	NC_037638.1	-	24280405	24284126	170.072	46.8503	84.8961		gene1389	LOC107965381	NC_037638.1	-	24287744	24291218	35.096	6.0456	10.1448
gene1388	LOC727452	NC_037638.1	+	24284073	24287846	282.67	68.6783	124.45		gene1390	LOC725460	NC_037638.1	-	24293013	24383350	98.7222	25.8986	43.459
gene1389	LOC107965381	NC_037638.1	-	24287744	24291218	26.6661	5.86823	10.6337		gene1391	LOC408642	NC_037638.1	-	24393087	24394104	188.964	32.5506	54.6215
gene1390	LOC725460	NC_037638.1	-	24293013	24383350	159.307	53.6179	97.1595		gene1392	LOC551071	NC_037638.1	-	24394270	24533350	14.2602	4.05169	6.79892
gene1391	LOC408642	NC_037638.1	-	24393087	24394104	108.024	23.7721	43.0767		gene1393	LOC408641	NC_037638.1	-	24538508	24540961	176.268	30.3638	50.9518
gene1392	LOC551071	NC_037638.1	-	24394270	24533350	17.9966	6.51229	11.8007		gene1394	LOC725724	NC_037638.1	-	24541872	24546008	136.486	24.8136	41.6383
gene1393	LOC408641	NC_037638.1	-	24538508	24540961	135.606	29.8419	54.0756		gene1395	LOC551208	NC_037638.1	+	24544351	24549072	131.576	47.1531	79.1251
gene1396	Mir6053	NC_037638.1	+	24550273	24550294	54.9433	12.091	21.9097		gene1396	Mir6053	NC_037638.1	+	24550273	24550294	78.7179	13.5599	22.7541
.	Mir6053	NC_037638.1	+	24550273	24550294	55.1931	12.146	22.0093		.	Mir6053	NC_037638.1	+	24550273	24550294	78.9639	13.6022	22.8252
gene1397	LOC102655594	NC_037638.1	-	24558219	24562881	0.553333	0.121768	0.220653		gene1397	LOC102655594	NC_037638.1	-	24558219	24562881	0.552527	0.095178	0.159712
gene1394	LOC725724	NC_037638.1	-	24541872	24546008	117.833	27.4332	49.711		gene1398	LOC551320	NC_037638.1	+	24577935	24610093	95.377	17.8694	29.9856
gene1395	LOC551208	NC_037638.1	+	24544351	24549072	96.3915	43.4213	78.6825		gene1399	LOC102655568	NC_037638.1	-	24594949	24599196	2.60793	0.449239	0.753844
gene1402	LOC551420	NC_037638.1	-	24626364	24630473	38.4302	8.60346	15.5901		gene1400	ROCK2	NC_037638.1	-	24612635	24623257	58.012	11.7123	19.6537
gene1403	LOC409392	NC_037638.1	+	24630446	24632921	132.148	29.081	52.6969		gene1401	LOC408635	NC_037638.1	+	24623322	24625799	81.5546	14.9239	25.043
gene1398	LOC551320	NC_037638.1	+	24577935	24610093	92.3496	22.103	40.0522		gene1402	LOC551420	NC_037638.1	-	24626364	24630473	51.1213	8.98204	15.0723
gene1399	LOC102655568	NC_037638.1	-	24594949	24599196	2.34139	0.515253	0.933676		gene1403	LOC409392	NC_037638.1	+	24630446	24632921	132.994	22.9094	38.443
gene1400	ROCK2	NC_037638.1	-	24612635	24623257	63.4282	16.1084	29.1895		gene1404	LOC726062	NC_037638.1	-	24632999	24637345	44.2957	8.42493	14.1374
gene1401	LOC408635	NC_037638.1	+	24623322	24625799	101.419	23.79	43.1091		gene1405	LOC100578360	NC_037638.1	-	24634192	24636640	86.031	15.1205	25.3729
gene1404	LOC726062	NC_037638.1	-	24632999	24637345	74.2863	18.0705	32.7451		gene1406	LOC412288	NC_037638.1	+	24637305	24651751	95.0912	16.5732	27.8106
gene1405	LOC100578360	NC_037638.1	-	24634192	24636640	62.5441	13.8522	25.1013		gene1407	LOC726178	NC_037638.1	-	24655861	24667870	220.28	90.4295	151.745
gene1406	LOC412288	NC_037638.1	+	24637305	24651751	84.2341	18.7646	34.0028		gene1408	LOC409189	NC_037638.1	+	24668816	24671006	1026	185.481	311.246
gene1407	LOC726178	NC_037638.1	-	24655861	24667870	131.436	66.9675	121.35		gene1409	LOC411753	NC_037638.1	-	24671833	24682142	43.1632	7.43524	12.4767
gene1408	LOC409189	NC_037638.1	+	24668816	24671006	748.505	172.517	312.613		gene1410	LOC107965121	NC_037638.1	+	24678204	24678796	0	0	0
gene1413	LOC410779	NC_037638.1	-	24873120	24932035	0.331633	0.084899	0.153844		gene1413	LOC410779	NC_037638.1	-	24873120	24932035	0.148403	0.029653	0.049759
gene1414	Mir932	NC_037638.1	-	24906999	24907020	0	0	0		gene1414	Mir932	NC_037638.1	-	24906999	24907020	0	0	0
.	Mir932	NC_037638.1	-	24906999	24907020	0	0	0		.	Mir932	NC_037638.1	-	24906999	24907020	0	0	0
gene1416	LOC726350	NC_037638.1	-	24960955	24970034	29.2972	6.44724	11.6829		gene1412	LOC410780	NC_037638.1	-	24729432	24863356	12.0659	2.90705	4.87817
gene1412	LOC410780	NC_037638.1	-	24729432	24863356	17.3724	5.23386	9.48413		gene1411	LOC100577142	NC_037638.1	+	24703832	24726671	124.956	21.5248	36.1196
gene1409	LOC411753	NC_037638.1	-	24671833	24682142	35.4939	7.8109	14.1539		gene1416	LOC726350	NC_037638.1	-	24960955	24970034	44.3136	7.6334	12.8092
gene1410	LOC107965121	NC_037638.1	+	24678204	24678796	0	0	0		gene1417	LOC408634	NC_037638.1	-	24970508	24974100	60.1124	10.3549	17.376
gene1411	LOC100577142	NC_037638.1	+	24703832	24726671	200.356	44.091	79.8961		gene1418	LOC408633	NC_037638.1	-	24974569	24976261	108.227	22.3424	37.4916
gene1417	LOC408634	NC_037638.1	-	24970508	24974100	65.7964	14.4794	26.2376		gene1419	LOC102653614	NC_037638.1	-	24976696	25011066	1.78091	4.68402	7.86
gene1418	LOC408633	NC_037638.1	-	24974569	24976261	67.2425	18.4585	33.4482		gene1420	LOC409288	NC_037638.1	+	24977996	25028539	82.0654	29.9409	50.2421
gene1419	LOC102653614	NC_037638.1	-	24976696	25011066	1.16379	3.74689	6.78963		gene1422	LOC102656779	NC_037638.1	-	25036596	25038770	3.12152	0.53771	0.902302
gene1420	LOC409288	NC_037638.1	+	24977996	25028539	61.535	28.5919	51.8106		gene1421	LOC726431	NC_037638.1	+	25032154	25035155	60.4121	12.1004	20.305
gene1421	LOC726431	NC_037638.1	+	25032154	25035155	55.9347	14.3166	25.9427		gene1423	LOC409505	NC_037638.1	-	25042320	25044311	54.0775	9.31533	15.6316
gene1422	LOC102656779	NC_037638.1	-	25036596	25038770	4.30867	0.948179	1.71817		gene1424	LOC100576990	NC_037638.1	-	25044959	25047757	9.99766	1.72218	2.8899
gene1423	LOC409505	NC_037638.1	-	25042320	25044311	41.3436	9.09819	16.4866		gene1425	LOC552660	NC_037638.1	+	25048077	25050599	366.943	63.8442	107.134
gene1424	LOC100576990	NC_037638.1	-	25044959	25047757	10.0918	2.22083	4.02431		gene1426	LOC726056	NC_037638.1	-	25050884	25051893	3666.08	631.515	1059.71
gene1425	LOC552660	NC_037638.1	+	25048077	25050599	225.539	50.0798	90.7481		gene1427	LOC552654	NC_037638.1	+	25052074	25053721	1669.89	287.654	482.696
gene1426	LOC726056	NC_037638.1	-	25050884	25051893	2196.4	483.346	875.857		gene1428	LOC552644	NC_037638.1	-	25053956	25056027	235.24	41.8707	70.261
gene1427	LOC552654	NC_037638.1	+	25052074	25053721	796.619	175.307	317.668		gene1429	Mir9871	NC_037638.1	+	25056278	25056298	19.4267	3.34641	5.61544
gene1428	LOC552644	NC_037638.1	-	25053956	25056027	182.128	41.2378	74.7259		.	Mir9871	NC_037638.1	+	25056278	25056298	19.6209	3.37988	5.67159
gene1429	Mir9871	NC_037638.1	+	25056278	25056298	16.2741	3.58133	6.48963		gene1430	Mir33	NC_037638.1	+	25060266	25060284	0.444444	0.076559	0.12847
.	Mir9871	NC_037638.1	+	25056278	25056298	16.4402	3.61788	6.55585		.	Mir33	NC_037638.1	+	25060266	25060284	0.555556	0.095699	0.160588
gene1430	Mir33	NC_037638.1	+	25060266	25060284	2.89655	0.637424	1.15506		gene1431	LOC727436	NC_037638.1	-	25061961	25063058	62.5602	10.7765	18.0835
.	Mir33	NC_037638.1	+	25060266	25060284	3.10345	0.682954	1.23756		gene1432	LOC113219416	NC_037638.1	+	25063009	25066309	96.1714	16.5664	27.7991
gene1431	LOC727436	NC_037638.1	-	25061961	25063058	44.6768	9.83172	17.8158		gene1433	LOC552372	NC_037638.1	-	25066388	25067744	435.78	75.0668	125.966
gene1432	LOC113219416	NC_037638.1	+	25063009	25066309	49.8714	10.9749	19.8872		gene1434	LOC100576918	NC_037638.1	+	25067896	25068896	63.7928	10.9889	18.4398
gene1433	LOC552372	NC_037638.1	-	25066388	25067744	225.247	49.5686	89.8219		gene1435	LOC100576885	NC_037638.1	-	25069003	25074311	30.6475	5.54866	9.3109
gene1434	LOC100576918	NC_037638.1	+	25067896	25068896	48.0967	10.5843	19.1795		gene1436	LOC552315	NC_037638.1	+	25074660	25077435	194.629	33.5266	56.2591
gene1435	LOC100576885	NC_037638.1	-	25069003	25074311	25.0478	5.79537	10.5016		gene1437	LOC412712	NC_037638.1	+	25078417	25081503	85.936	14.8055	24.8443
gene1438	LOC552274	NC_037638.1	-	25083184	25086130	32.2133	7.08895	12.8457		gene1438	LOC552274	NC_037638.1	-	25083184	25086130	40.7902	7.02646	11.7907
gene1436	LOC552315	NC_037638.1	+	25074660	25077435	158.953	34.9798	63.3859		gene1439	LOC550992	NC_037638.1	-	25087375	25088764	839.857	144.673	242.767
gene1437	LOC412712	NC_037638.1	+	25078417	25081503	65.5583	14.4288	26.146		gene1440	LOC412451	NC_037638.1	-	25089751	25092782	79.1071	13.6269	22.8665
gene1439	LOC550992	NC_037638.1	-	25087375	25088764	503.777	110.863	200.891		gene1441	LOC412384	NC_037638.1	-	25093307	25096555	104.968	18.1764	30.5008
gene1440	LOC412451	NC_037638.1	-	25089751	25092782	72.2955	15.9096	28.8293		gene1443	CSP6	NC_037638.1	-	25099624	25101768	28.3345	6.52187	10.944
gene1441	LOC412384	NC_037638.1	-	25093307	25096555	77.401	17.1215	31.0254		gene1444	LOC751767	NC_037638.1	-	25103208	25105701	2.36571	0.739132	1.2403
gene1444	LOC751767	NC_037638.1	-	25103208	25105701	2.53311	0.818347	1.4829		gene1442	LOC409462	NC_037638.1	+	25097001	25099427	203.767	35.1007	58.9005
gene1443	CSP6	NC_037638.1	-	25099624	25101768	19.5169	6.16181	11.1656		gene1445	LOC552185	NC_037638.1	+	25106182	25111659	54.8561	9.59553	16.1017
gene1442	LOC409462	NC_037638.1	+	25097001	25099427	131.371	28.9099	52.3869		gene1446	LOC409229	NC_037638.1	-	25113200	25115236	68.4868	11.7974	19.7966
gene1445	LOC552185	NC_037638.1	+	25106182	25111659	46.4183	10.9658	19.8709		gene1447	LOC725736	NC_037638.1	+	25115639	25116960	66.8694	11.5188	19.3291
gene1446	LOC409229	NC_037638.1	-	25113200	25115236	59.3499	13.0607	23.667		gene1448	LOC725712	NC_037638.1	+	25117682	25119001	700.739	120.708	202.554
gene1447	LOC725736	NC_037638.1	+	25115639	25116960	52.3574	11.5219	20.8785		gene1449	LOC411836	NC_037638.1	-	25119132	25121106	74.3179	13.0807	21.95
gene1448	LOC725712	NC_037638.1	+	25117682	25119001	610.953	134.448	243.63		gene1450	LOC551469	NC_037638.1	-	25121294	25125370	9.59935	2.44656	4.10545
gene1449	LOC411836	NC_037638.1	-	25119132	25121106	46.454	10.4562	18.9473		gene1451	LOC107964012	NC_037638.1	-	25122567	25123010	2.32974	0.401319	0.673431
gene1450	LOC551469	NC_037638.1	-	25121294	25125370	6.67627	2.1735	3.93854		gene1452	LOC727199	NC_037638.1	-	25125839	25127409	839.927	144.685	242.788
gene1451	LOC107964012	NC_037638.1	-	25122567	25123010	4.41635	0.971875	1.76111		gene1453	LOC107965571	NC_037638.1	+	25128221	25129166	1.95812	0.337302	0.566009
gene1452	LOC727199	NC_037638.1	-	25125839	25127409	529.306	116.481	211.071		gene1454	LOC102655636	NC_037638.1	-	25129315	25130550	3.14962	0.54255	0.910423
gene1453	LOC107965571	NC_037638.1	+	25128221	25129166	1.00524	0.221215	0.400858		gene1455	LOC409036	NC_037638.1	+	25132281	25136877	446.422	77.5429	130.121
gene1454	LOC102655636	NC_037638.1	-	25129315	25130550	2.99783	0.659711	1.19544		gene1456	LOC551381	NC_037638.1	+	25138000	25138911	3021.15	520.42	873.288
gene1455	LOC409036	NC_037638.1	+	25132281	25136877	423.665	94.2586	170.803		gene1457	LOC413524	NC_037638.1	-	25139187	25143386	80.8253	13.9229	23.3632
gene1456	LOC551381	NC_037638.1	+	25138000	25138911	2128.49	468.402	848.778		gene1458	LOC410057	NC_037638.1	+	25145480	25152049	433.783	81.7089	137.111
gene1457	LOC413524	NC_037638.1	-	25139187	25143386	57.2944	12.6084	22.8473		gene1462	Crz	NC_037638.1	+	25171162	25173330	0	0	0
gene1458	LOC410057	NC_037638.1	+	25145480	25152049	444.121	105.495	191.165		gene1461	LOC724118	NC_037638.1	+	25166839	25168557	67.4525	11.6193	19.4977
gene1461	LOC724118	NC_037638.1	+	25166839	25168557	48.0621	10.5767	19.1657		gene1459	LOC724794	NC_037638.1	-	25154976	25156342	358.273	61.7157	103.562
gene1459	LOC724794	NC_037638.1	-	25154976	25156342	198.739	43.7352	79.2513		gene1460	LOC552435	NC_037638.1	+	25157008	25164049	233.303	40.1886	67.4383
gene1460	LOC552435	NC_037638.1	+	25157008	25164049	188.992	41.5902	75.3644		gene1464	LOC413551	NC_037638.1	+	25243083	25250202	116.192	23.1544	38.8541
gene1464	LOC413551	NC_037638.1	+	25243083	25250202	114.761	29.2003	52.9131		gene1465	LOC410050	NC_037638.1	-	25251479	25253272	73.0785	12.8286	21.5269
gene1465	LOC410050	NC_037638.1	-	25251479	25253272	52.9363	11.8606	21.4922		gene1466	LOC100578005	NC_037638.1	+	25253278	25255879	267.599	46.0962	77.3515
gene1466	LOC100578005	NC_037638.1	+	25253278	25255879	104.978	23.1018	41.8621		gene1467	LOC413132	NC_037638.1	-	25260568	25269874	99.6807	17.1709	28.8135
gene1468	LOC411546	NC_037638.1	+	25271142	25273036	86.8184	19.1055	34.6206		gene1468	LOC411546	NC_037638.1	+	25271142	25273036	165.678	28.5395	47.8906
gene1467	LOC413132	NC_037638.1	-	25260568	25269874	69.3986	15.2721	27.6741		gene1469	LOC100578146	NC_037638.1	+	25273578	25282112	6.82167	1.17509	1.97186
gene1469	LOC100578146	NC_037638.1	+	25273578	25282112	5.59406	1.23105	2.23075		gene1470	LOC412745	NC_037638.1	-	25298527	25305022	56.2962	9.69751	16.2729
gene1470	LOC412745	NC_037638.1	-	25298527	25305022	53.3623	11.7431	21.2793		gene1471	LOC726259	NC_037638.1	-	25306034	25306846	330.021	56.849	95.3953
gene1471	LOC726259	NC_037638.1	-	25306034	25306846	151.483	33.3357	60.4068		gene1472	LOC552260	NC_037638.1	+	25307338	25308652	152.648	26.2949	44.124
gene1472	LOC552260	NC_037638.1	+	25307338	25308652	71.8016	15.8009	28.6323		gene1473	LOC413855	NC_037638.1	-	25309748	25313949	33.4501	5.76207	9.66902
gene1473	LOC413855	NC_037638.1	-	25309748	25313949	28.4557	6.26205	11.3473		gene1474	LOC412220	NC_037638.1	-	25314984	25321728	85.1487	15.397	25.8368
gene1474	LOC412220	NC_037638.1	-	25314984	25321728	70.8736	16.2937	29.5253		gene1475	LOC552197	NC_037638.1	+	25322496	25325338	88.6032	15.3047	25.682
gene1475	LOC552197	NC_037638.1	+	25322496	25325338	62.719	13.8326	25.0656		gene1476	LOC552068	NC_037638.1	-	25327687	25331036	138.107	25.8569	43.3891
gene1476	LOC552068	NC_037638.1	-	25327687	25331036	112.66	26.8897	48.726		gene1477	LOC410777	NC_037638.1	+	25331931	25343119	22.1165	3.94364	6.6176
gene1477	LOC410777	NC_037638.1	+	25331931	25343119	21.9652	5.00517	9.06972		gene1478	LOC408632	NC_037638.1	+	25347125	25348856	158.07	27.229	45.6915
gene1478	LOC408632	NC_037638.1	+	25347125	25348856	103.442	22.7638	41.2496		gene1479	LOC410776	NC_037638.1	+	25354309	25387787	17.7591	3.05916	5.13341
gene1479	LOC410776	NC_037638.1	+	25354309	25387787	33.4395	7.3588	13.3347		gene1480	LOC408631	NC_037638.1	+	25395063	25461154	41.7057	7.51016	12.6024
gene1480	LOC408631	NC_037638.1	+	25395063	25461154	34.3244	7.9007	14.3166		gene1481	LOC102654381	NC_037638.1	-	25397853	25409322	1.5086	0.320132	0.537196
gene1481	LOC102654381	NC_037638.1	-	25397853	25409322	1.59108	0.350138	0.634476		gene1482	LOC410775	NC_037638.1	-	25465942	25582039	15.4202	3.30597	5.54758
gene1482	LOC410775	NC_037638.1	-	25465942	25582039	12.5635	3.43956	6.23273		gene1483	LOC100578543	NC_037638.1	-	25530476	25535277	0.193247	0.033288	0.05586
gene1483	LOC100578543	NC_037638.1	-	25530476	25535277	0.13563	0.029847	0.054085		gene1487	LOC100578606	NC_037638.1	+	25828074	25833879	12.9999	3.5599	5.97368
gene1487	LOC100578606	NC_037638.1	+	25828074	25833879	21.4393	7.49345	13.5787		gene1488	LOC552090	NC_037638.1	-	25834882	25846439	40.7275	8.40099	14.0972
gene1488	LOC552090	NC_037638.1	-	25834882	25846439	30.982	8.19646	14.8526		gene1489	LOC113218939	NC_037638.1	+	25841005	25843368	1.69857	0.292594	0.490986
gene1489	LOC113218939	NC_037638.1	+	25841005	25843368	2.91378	0.641216	1.16193		gene1490	LOC113218940	NC_037638.1	-	25844938	25846008	0.440586	0.075895	0.127355
gene1490	LOC113218940	NC_037638.1	-	25844938	25846008	0.269707	0.059353	0.107551		gene1484	LOC102655243	NC_037638.1	-	25639408	25825636	573.174	98.7343	165.681
gene1484	LOC102655243	NC_037638.1	-	25639408	25825636	451.091	99.2684	179.881		gene1485	LOC724993	NC_037638.1	-	25708094	25710539	15.0562	2.59356	4.35212
gene1485	LOC724993	NC_037638.1	-	25708094	25710539	14.9344	3.28651	5.9554		gene1486	LOC107965104	NC_037638.1	+	25775449	25778510	0	0	0
gene1486	LOC107965104	NC_037638.1	+	25775449	25778510	0	0	0		gene1491	LOC412353	NC_037638.1	+	25846775	25851804	426.713	122.602	205.732
gene1491	LOC412353	NC_037638.1	+	25846775	25851804	365.455	135.632	245.774		gene1492	LOC412354	NC_037638.1	+	25857039	25896926	12.5222	8.61157	14.4506
gene1492	LOC412354	NC_037638.1	+	25857039	25896926	16.209	14.4052	26.1032		gene1493	LOC107965319	NC_037638.1	-	25876119	25878243	0.556713	0.095899	0.160922
gene1493	LOC107965319	NC_037638.1	-	25876119	25878243	0.113443	0.024965	0.045238		gene1494	LOC113219004	NC_037638.1	+	25899288	25901889	49.4381	9.09725	15.2656
gene1494	LOC113219004	NC_037638.1	+	25899288	25901889	39.7226	9.33596	16.9174		gene1495	LOC100576708	NC_037638.1	+	25904890	25907503	61.0611	10.5183	17.6502
gene1495	LOC100576708	NC_037638.1	+	25904890	25907503	51.8529	11.4109	20.6774		gene1496	LOC413255	NC_037638.1	-	25907513	25909440	73.3155	12.6292	21.1924
gene1496	LOC413255	NC_037638.1	-	25907513	25909440	52.3617	11.5229	20.8803		gene1497	LOC100576747	NC_037638.1	+	25910479	25922947	48.8886	8.42148	14.1316
gene1501	LOC409311	NC_037638.1	+	25935996	25938283	124.772	27.4578	49.7555		gene1498	LOC107965231	NC_037638.1	-	25925083	25926281	43.7614	7.53828	12.6496
gene1497	LOC100576747	NC_037638.1	+	25910479	25922947	55.9495	12.3124	22.311		gene1499	LOC725388	NC_037638.1	+	25926676	25931974	87.3564	15.0479	25.2511
gene1498	LOC107965231	NC_037638.1	-	25925083	25926281	18.6315	4.1001	7.42968		gene1500	LOC551242	NC_037638.1	-	25931851	25935237	318.996	55.5118	93.1514
gene1499	LOC725388	NC_037638.1	+	25926676	25931974	67.9531	14.954	27.0977		gene1501	LOC409311	NC_037638.1	+	25935996	25938283	233.107	40.1548	67.3815
gene1500	LOC551242	NC_037638.1	-	25931851	25935237	157.35	34.9725	63.3728		gene1506	LOC410755	NC_037638.1	-	26093473	26174551	0.200861	0.239504	0.401898
gene1503	LOC410756	NC_037638.1	+	25944277	26089795	1.01897	0.227089	0.411502		gene1507	LOC725725	NC_037638.1	-	26176929	26178009	10.3597	1.78455	2.99455
gene1504	LOC102656083	NC_037638.1	-	25974022	25975184	0	0	0		gene1503	LOC410756	NC_037638.1	+	25944277	26089795	0.820938	0.144459	0.242409
gene1505	LOC107965445	NC_037638.1	-	25994610	26091982	0.571765	0.125824	0.228003		gene1504	LOC102656083	NC_037638.1	-	25974022	25975184	0	0	0
gene1502	LOC725496	NC_037638.1	-	25939293	25941662	456.491	100.457	182.035		gene1505	LOC107965445	NC_037638.1	-	25994610	26091982	0.650196	0.114394	0.191959
gene1507	LOC725725	NC_037638.1	-	26176929	26178009	4.39225	0.966572	1.7515		gene1502	LOC725496	NC_037638.1	-	25939293	25941662	715.951	123.329	206.951
gene1506	LOC410755	NC_037638.1	-	26093473	26174551	0.031932	0.048641	0.088142		gene1510	LOC724199	NC_037638.1	+	26193449	26194792	40.9776	7.05875	11.8449
gene1508	LOC724240	NC_037638.1	-	26180172	26183664	19.8056	4.45314	8.0694		gene1508	LOC724240	NC_037638.1	-	26180172	26183664	23.4346	4.12046	6.91432
gene1510	LOC724199	NC_037638.1	+	26193449	26194792	8.27081	1.8201	3.29815		gene1509	LOC551530	NC_037638.1	-	26184907	26191555	65.2379	11.2378	18.8575
gene1509	LOC551530	NC_037638.1	-	26184907	26191555	65.3345	14.3777	26.0534		gene1513	LOC107965634	NC_037638.1	+	26219372	26232336	0.870274	0.149912	0.25156
gene1513	LOC107965634	NC_037638.1	+	26219372	26232336	0.404857	0.089094	0.161445		gene1514	LOC102655819	NC_037638.1	+	26247605	26256718	1.00905	0.173818	0.291674
gene1514	LOC102655819	NC_037638.1	+	26247605	26256718	0.145629	0.032048	0.058072		gene1518	LOC107966072	NC_037638.1	+	26828322	26830488	0.395536	0.068135	0.114333
gene1518	LOC107966072	NC_037638.1	+	26828322	26830488	0.15677	0.034499	0.062515		gene1511	LOC408607	NC_037638.1	+	26195974	26213112	114.757	19.8115	33.2445
gene1511	LOC408607	NC_037638.1	+	26195974	26213112	108.014	23.8262	43.1748		gene1512	LOC100576425	NC_037638.1	-	26196910	26206490	14.9497	3.0948	5.19322
gene1512	LOC100576425	NC_037638.1	-	26196910	26206490	8.92941	1.96503	3.56078		gene1517	LOC551623	NC_037638.1	+	26349896	26815254	0.231674	1.25955	2.11358
gene1517	LOC551623	NC_037638.1	+	26349896	26815254	0.429996	3.23902	5.86934		gene1519	Prpf3	NC_037638.1	+	26832002	26835061	60.434	10.4103	17.4689
gene1519	Prpf3	NC_037638.1	+	26832002	26835061	41.3818	9.1066	16.5018		gene1520	LOC724541	NC_037638.1	+	26835755	26842314	5.89309	1.01514	1.70345
gene1520	LOC724541	NC_037638.1	+	26835755	26842314	6.74884	1.48517	2.69124		gene1521	Hsc70-5	NC_037638.1	+	26843272	26847829	1600.95	275.778	462.769
gene1521	Hsc70-5	NC_037638.1	+	26843272	26847829	804.909	177.131	320.974		gene1522	LOC551732	NC_037638.1	+	26849482	26851669	341.287	59.1797	99.3062
gene1522	LOC551732	NC_037638.1	+	26849482	26851669	216.325	47.9117	86.8194		gene1523	LOC100577959	NC_037638.1	-	26859056	26892552	5.38804	0.928137	1.55746
gene1533	LOC113219412	NC_037638.1	-	27334320	27419667	1.16406	0.290042	0.525577		gene1524	LOC113218573	NC_037638.1	+	26867826	26868410	0.988249	0.170235	0.285661
gene1531	LOC410694	NC_037638.1	+	27246186	27312388	4.34311	1.16122	2.10422		gene1528	LOC102655202	NC_037638.1	+	27110304	27113141	0	0	0
gene1534	LOC724994	NC_037638.1	-	27439385	27466251	27.186	5.98264	10.841		gene1527	LOC100577882	NC_037638.1	+	27083464	27107604	0.168139	0.133279	0.223648
gene1535	LOC102654799	NC_037638.1	+	27447632	27449244	0	0	0		gene1525	LOC113219074	NC_037638.1	-	26954483	26975056	1.68951	0.291032	0.488366
gene1523	LOC100577959	NC_037638.1	-	26859056	26892552	7.93763	1.74678	3.16529		gene1526	LOC100577920	NC_037638.1	+	27014602	27032962	21.9614	3.78305	6.34813
gene1524	LOC113218573	NC_037638.1	+	26867826	26868410	0.340249	0.074876	0.135681		gene1529	LOC100577847	NC_037638.1	+	27147243	27195584	4.30196	0.751849	1.26164
gene1525	LOC113219074	NC_037638.1	-	26954483	26975056	1.41443	0.311263	0.564031		gene1531	LOC410694	NC_037638.1	+	27246186	27312388	4.51697	0.924872	1.55198
gene1526	LOC100577920	NC_037638.1	+	27014602	27032962	33.3706	7.34363	13.3072		gene1533	LOC113219412	NC_037638.1	-	27334320	27419667	0.844022	0.157848	0.264876
gene1527	LOC100577882	NC_037638.1	+	27083464	27107604	0.344365	0.348721	0.631907		gene1534	LOC724994	NC_037638.1	-	27439385	27466251	33.4785	5.76696	9.67722
gene1528	LOC102655202	NC_037638.1	+	27110304	27113141	0.130293	0.028673	0.051957		gene1535	LOC102654799	NC_037638.1	+	27447632	27449244	0	0	0
gene1529	LOC100577847	NC_037638.1	+	27147243	27195584	18.0926	4.00186	7.25167		gene1536	LOC725045	NC_037638.1	-	27466651	27468111	127.523	21.967	36.8616
gene1536	LOC725045	NC_037638.1	-	27466651	27468111	79.6114	17.5195	31.7467		gene1537	LOC725081	NC_037638.1	-	27469815	27546044	322.156	69.657	116.888
gene1537	LOC725081	NC_037638.1	-	27469815	27546044	342.11	96.6034	175.052		gene1538	vas	NC_037638.1	+	27486659	27490304	50.9026	8.82713	14.8123
gene1538	vas	NC_037638.1	+	27486659	27490304	20.9296	4.78688	8.67417		gene1547	LOC100577118	NC_037638.1	-	27682930	27705608	11.4096	2.59098	4.34778
gene1548	LOC727144	NC_037638.1	+	27706500	27710097	63.6438	16.8692	30.5681		gene1548	LOC727144	NC_037638.1	+	27706500	27710097	99.1841	20.6153	34.5935
gene1549	ecd	NC_037638.1	-	27709451	27722161	51.3605	11.4872	20.8157		gene1549	ecd	NC_037638.1	-	27709451	27722161	54.293	9.95587	16.7064
gene1550	LOC727127	NC_037638.1	+	27722367	27730483	29.85	6.57194	11.9088		gene1550	LOC727127	NC_037638.1	+	27722367	27730483	42.989	7.40523	12.4263
gene1553	LOC726605	NC_037639.1	-	18531	20379	19.0241	4.47032	8.10054		gene1539	LOC412263	NC_037638.1	-	27551458	27564651	48.755	9.31755	15.6353
gene1554	LOC551632	NC_037639.1	-	24139	31238	12.0618	2.7941	5.06311		gene1540	LOC102654496	NC_037638.1	+	27564965	27566289	0.685515	0.128396	0.215455
gene1555	LOC726554	NC_037639.1	+	32855	45426	1.82897	0.739745	1.34047		gene1541	LOC725305	NC_037638.1	+	27575255	27577314	8398.18	1446.66	2427.56
gene1551	LOC409105	NC_037638.1	-	27732788	27736800	4.72627	1.04008	1.8847		gene1542	LOC107965980	NC_037638.1	-	27578576	27578767	3.31126	0.570393	0.957146
gene1552	LOC727116	NC_037638.1	-	27737294	27739767	197.175	43.3909	78.6274		gene1543	LOC102654257	NC_037638.1	+	27581040	27585099	11.9113	2.05183	3.44307
gene1556	LOC552434	NC_037639.1	-	52391	54228	57.8879	12.739	23.084		gene1544	LOC552181	NC_037638.1	-	27584209	27586524	43.1047	7.42515	12.4597
gene1557	LOC100578519	NC_037639.1	+	55955	67491	40.9926	9.02095	16.3466		gene1545	LOC409922	NC_037638.1	+	27586114	27590527	365.123	89.9247	150.898
gene1560	LOC551905	NC_037639.1	-	81299	85672	1.34577	0.296153	0.536651		gene1546	LOC409923	NC_037638.1	+	27590955	27676248	3.60508	2.10387	3.53038
gene1558	LOC100578468	NC_037639.1	+	74168	76404	0.242915	0.086187	0.156176		gene1551	LOC409105	NC_037638.1	-	27732788	27736800	3.75628	0.647052	1.08578
gene1559	LOC724669	NC_037639.1	+	75950	79183	47.8733	26.2502	47.5673		gene1552	LOC727116	NC_037638.1	-	27737294	27739767	216.329	37.2645	62.5315
gene1539	LOC412263	NC_037638.1	-	27551458	27564651	148.169	35.3055	63.9761		gene1553	LOC726605	NC_037639.1	-	18531	20379	35.201	6.48314	10.879
gene1540	LOC102654496	NC_037638.1	+	27564965	27566289	1.2682	0.288839	0.523397		gene1554	LOC551632	NC_037639.1	-	24139	31238	12.6648	2.22645	3.73608
gene1541	LOC725305	NC_037638.1	+	27575255	27577314	13612.2	2995.54	5428.14		gene1555	LOC726554	NC_037639.1	+	32855	45426	2.8859	0.913671	1.53318
gene1542	LOC107965980	NC_037638.1	-	27578576	27578767	8.2948	1.82538	3.30772		gene1556	LOC552434	NC_037639.1	-	52391	54228	94.5218	16.2822	27.3223
gene1543	LOC102654257	NC_037638.1	+	27581040	27585099	20.4252	4.49484	8.14498		gene1557	LOC100578519	NC_037639.1	+	55955	67491	50.9886	8.78323	14.7387
gene1544	LOC552181	NC_037638.1	-	27584209	27586524	25.3889	5.58716	10.1243		gene1560	LOC551905	NC_037639.1	-	81299	85672	0.904391	0.155789	0.261422
gene1545	LOC409922	NC_037638.1	+	27586114	27590527	206.461	65.2936	118.317		gene1558	LOC100578468	NC_037639.1	+	74168	76404	0.813528	0.225939	0.379137
gene1546	LOC409923	NC_037638.1	+	27590955	27676248	6.05415	4.43698	8.04013		gene1559	LOC724669	NC_037639.1	+	75950	79183	93.5626	40.1587	67.3881
gene1547	LOC100577118	NC_037638.1	-	27682930	27705608	12.0531	3.19387	5.78752		gene1561	LOC100578694	NC_037639.1	+	87894	100369	130.957	24.2046	40.6165
gene1561	LOC100578694	NC_037639.1	+	87894	100369	90.1254	21.3365	38.6632		gene1562	LOC727049	NC_037639.1	+	101623	102269	601.505	103.614	173.87
gene1562	LOC727049	NC_037639.1	+	101623	102269	367.03	80.7698	146.361		gene1563	LOC726108	NC_037639.1	-	107499	112316	35.7435	6.33831	10.636
gene1563	LOC726108	NC_037639.1	-	107499	112316	41.1801	9.16868	16.6143		gene1564	LOC413578	NC_037639.1	+	112753	121878	103.94	17.9045	30.0446
gene1564	LOC413578	NC_037639.1	+	112753	121878	85.846	18.8915	34.2328		gene1565	LOC412003	NC_037639.1	-	131861	145713	24.9015	4.6826	7.85761
gene1569	LOC113219430	NC_037639.1	-	258539	260920	0.556797	0.12253	0.222034		gene1566	LOC727393	NC_037639.1	+	155233	157225	477.313	82.2214	137.971
gene1568	LOC727460	NC_037639.1	+	190663	246175	7.23492	1.65005	2.99001		gene1567	LOC727456	NC_037639.1	-	161816	190029	67.5332	11.6332	19.521
gene1565	LOC412003	NC_037639.1	-	131861	145713	27.6856	6.69431	12.1306		gene1568	LOC727460	NC_037639.1	+	190663	246175	13.4507	2.33664	3.92099
gene1566	LOC727393	NC_037639.1	+	155233	157225	299.266	65.8574	119.338		gene1569	LOC113219430	NC_037639.1	-	258539	260920	0	0	0
gene1567	LOC727456	NC_037639.1	-	161816	190029	58.4003	12.8518	23.2883		gene1570	LOC409530	NC_037639.1	+	263372	305429	17.4887	3.01258	5.05525
gene1570	LOC409530	NC_037639.1	+	263372	305429	19.2031	4.22589	7.65762		gene1571	LOC102654355	NC_037639.1	-	283152	293278	15.6349	2.92184	4.90297
gene1571	LOC102654355	NC_037639.1	-	283152	293278	9.1503	2.23721	4.05398		gene1572	LOC552418	NC_037639.1	+	315389	345676	7.07721	1.75526	2.9454
gene1575	LOC552453	NC_037639.1	+	354541	359164	2.58452	0.568758	1.03063		gene1573	LOC726053	NC_037639.1	-	328479	339297	98.5916	17.3896	29.1805
gene1572	LOC552418	NC_037639.1	+	315389	345676	4.11203	1.30821	2.37057		gene1574	LOC102654146	NC_037639.1	-	346229	353976	3058.71	526.89	884.145
gene1573	LOC726053	NC_037639.1	-	328479	339297	85.0966	19.2441	34.8716		gene1575	LOC552453	NC_037639.1	+	354541	359164	3.82163	0.658309	1.10467
gene1574	LOC102654146	NC_037639.1	-	346229	353976	2247.34	494.557	896.173		gene1576	LOC724319	NC_037639.1	-	381056	553975	6.90981	1.19027	1.99734
gene1595	LOC100576623	NC_037639.1	+	1051119	1052985	5.04443	1.11009	2.01157		gene1577	LOC100577437	NC_037639.1	+	436717	450395	0.878601	0.151347	0.253967
gene1596	LOC102654074	NC_037639.1	+	1056169	1059703	0.429971	0.094621	0.17146		gene1578	LOC100577474	NC_037639.1	-	448162	449591	0.580915	0.102234	0.171553
gene1597	LOC107965760	NC_037639.1	+	1069799	1075614	0	0	0		gene1579	LOC107964093	NC_037639.1	-	460020	470431	2.01163	0.346521	0.581478
gene1601	LOC724673	NC_037639.1	+	1142384	1189163	0	0	0		gene1580	LOC113218607	NC_037639.1	-	472575	474735	0.587629	0.101224	0.169859
gene1602	LOC102655218	NC_037639.1	+	1154485	1157492	0.688965	0.151616	0.274739		gene1581	LOC113218606	NC_037639.1	+	533562	538247	0.497082	0.085627	0.143686
gene1600	LOC100576732	NC_037639.1	+	1131116	1139826	0.864492	0.230957	0.418511		gene1582	LOC100577995	NC_037639.1	-	554135	586488	59.4121	19.7289	33.106
gene1603	LOC726292	NC_037639.1	-	1227620	1255760	1.10394	1.5305	2.77338		gene1585	LOC724665	NC_037639.1	+	629965	634644	89.5742	15.4635	25.9484
gene1604	TRNAA-UGC	NC_037639.1	-	1234902	1234973	0	0	0		gene1583	LOC552364	NC_037639.1	-	589583	597343	202.532	40.0206	67.1563
gene1605	LOC412853	NC_037639.1	+	1473025	1561164	0.132535	0.34828	0.631109		gene1584	LOC550695	NC_037639.1	+	596863	625746	465.376	82.1284	137.815
gene1606	LOC102654800	NC_037639.1	-	1603256	1603748	0.529103	0.116436	0.21099		gene1586	LOC409950	NC_037639.1	+	639479	663432	53.6204	9.23657	15.4994
gene1593	LOC552370	NC_037639.1	+	1010193	1036783	60.4448	13.3017	24.1036		gene1587	LOC726051	NC_037639.1	-	672212	721836	21.7608	3.75236	6.29662
gene1594	LOC552343	NC_037639.1	+	1044523	1050328	185.895	40.9086	74.1294		gene1589	LOC412516	NC_037639.1	-	730192	733044	13.8958	2.39368	4.0167
gene1576	LOC724319	NC_037639.1	-	381056	553975	4.29256	0.944634	1.71174		gene1588	LOC412386	NC_037639.1	+	725556	728812	109.638	18.8861	31.6917
gene1577	LOC100577437	NC_037639.1	+	436717	450395	1.64917	0.362921	0.657639		gene1590	LOC100576733	NC_037639.1	+	734233	1005970	3.20259	9.28387	15.5788
gene1578	LOC100577474	NC_037639.1	-	448162	449591	1.00661	0.226693	0.410784		gene1591	LOC726804	NC_037639.1	+	868778	875207	86.5782	14.9139	25.0261
gene1579	LOC107964093	NC_037639.1	-	460020	470431	1.2363	0.272065	0.493001		gene1592	LOC102653978	NC_037639.1	-	968314	996498	20.913	3.60244	6.04507
gene1580	LOC113218607	NC_037639.1	-	472575	474735	0.412371	0.090748	0.164441		gene1593	LOC552370	NC_037639.1	+	1010193	1036783	51.7554	8.91532	14.9603
gene1581	LOC113218606	NC_037639.1	+	533562	538247	0.386673	0.085092	0.154194		gene1600	LOC100576732	NC_037639.1	+	1131116	1139826	1.40025	0.292827	0.491377
gene1582	LOC100577995	NC_037639.1	-	554135	586488	43.5063	18.4172	33.3733		gene1601	LOC724673	NC_037639.1	+	1142384	1189163	0	0	0
gene1583	LOC552364	NC_037639.1	-	589583	597343	144.291	35.9987	65.2322		gene1602	LOC102655218	NC_037639.1	+	1154485	1157492	0.275862	0.04752	0.07974
gene1584	LOC550695	NC_037639.1	+	596863	625746	336.354	75.9109	137.556		gene1603	LOC726292	NC_037639.1	-	1227620	1255760	0.344086	0.373412	0.626603
gene1585	LOC724665	NC_037639.1	+	629965	634644	59.0459	13.0209	23.5948		gene1604	TRNAA-UGC	NC_037639.1	-	1234902	1234973	0	0	0
gene1586	LOC409950	NC_037639.1	+	639479	663432	75.5551	16.6269	30.1291		gene1594	LOC552343	NC_037639.1	+	1044523	1050328	369.089	63.5788	106.688
gene1587	LOC726051	NC_037639.1	-	672212	721836	12.4416	2.73977	4.96467		gene1595	LOC100576623	NC_037639.1	+	1051119	1052985	4.4718	0.770307	1.29261
gene1588	LOC412386	NC_037639.1	+	725556	728812	171.685	37.7815	68.4628		gene1596	LOC102654074	NC_037639.1	+	1056169	1059703	0	0	0
gene1589	LOC412516	NC_037639.1	-	730192	733044	12.0499	2.65174	4.80515		gene1597	LOC107965760	NC_037639.1	+	1069799	1075614	0	0	0
gene1590	LOC100576733	NC_037639.1	+	734233	1005970	2.15632	8.07963	14.6409		gene1598	LOC102655285	NC_037639.1	-	1086473	1091023	0	0	0
gene1591	LOC726804	NC_037639.1	+	868778	875207	130.556	28.7304	52.0616		gene1599	LOC107965761	NC_037639.1	-	1094196	1112761	0	0	0
gene1592	LOC102653978	NC_037639.1	-	968314	996498	75.7997	16.6807	30.2267		gene1613	LOC726925	NC_037639.1	+	1661682	1683320	2.606	0.505662	0.848524
gene1613	LOC726925	NC_037639.1	+	1661682	1683320	2.68289	0.621277	1.1258		gene1605	LOC412853	NC_037639.1	+	1473025	1561164	0.106268	0.270407	0.453756
gene1608	LOC727515	NC_037639.1	+	1629539	1631402	41.9297	9.22717	16.7203		gene1606	LOC102654800	NC_037639.1	-	1603256	1603748	0	0	0
gene1609	LOC727168	NC_037639.1	-	1632770	1648489	405.686	89.3645	161.935		gene1607	Mir3757	NC_037639.1	+	1611006	1611028	0	0	0
gene1610	LOC727350	NC_037639.1	-	1651830	1654797	77.7414	18.4068	33.3545		.	Mir3757	NC_037639.1	+	1611006	1611028	0	0	0
gene1611	LOC113219428	NC_037639.1	+	1654286	1658999	3.26159	0.717754	1.30062		gene1608	LOC727515	NC_037639.1	+	1629539	1631402	76.4757	13.1736	22.1059
gene1612	LOC727358	NC_037639.1	-	1656773	1659301	1.3896	0.305799	0.554129		gene1609	LOC727168	NC_037639.1	-	1632770	1648489	572.618	98.7359	165.683
gene1614	LOC411359	NC_037639.1	-	1685635	1689715	218.801	50.0302	90.6583		gene1610	LOC727350	NC_037639.1	-	1651830	1654797	115.719	22.7401	38.1589
gene1615	LOC552129	NC_037639.1	-	1728560	1739106	37.9563	8.35278	15.1358		gene1611	LOC113219428	NC_037639.1	+	1654286	1658999	4.8346	0.832801	1.39748
gene1616	LOC727574	NC_037639.1	-	1744817	1772195	110.27	25.1764	45.6214		gene1612	LOC727358	NC_037639.1	-	1656773	1659301	2.20348	0.379568	0.636933
gene1617	LOC113219424	NC_037639.1	-	1781589	1794695	0	0	0		gene1614	LOC411359	NC_037639.1	-	1685635	1689715	402.474	72.1137	121.01
gene1618	LOC100578586	NC_037639.1	+	1788544	1812569	527.284	116.036	210.265		gene1615	LOC552129	NC_037639.1	-	1728560	1739106	34.642	5.96738	10.0135
gene1619	LOC113218599	NC_037639.1	+	1816883	1846850	19.4278	35.1396	63.6755		gene1622	LOC409489	NC_037639.1	+	1912294	1913551	155.309	26.7534	44.8934
gene1620	LOC107965774	NC_037639.1	-	1865901	1895875	67.8831	15.8433	28.7091		gene1616	LOC727574	NC_037639.1	-	1744817	1772195	128.719	22.8887	38.4082
gene1621	LOC409793	NC_037639.1	+	1902578	1904922	474.782	104.482	189.329		gene1617	LOC113219424	NC_037639.1	-	1781589	1794695	0.613112	0.105614	0.177225
gene1622	LOC409489	NC_037639.1	+	1912294	1913551	120.42	26.5001	48.0201		gene1618	LOC100578586	NC_037639.1	+	1788544	1812569	622.722	107.269	180.003
gene1623	LOC726110	NC_037639.1	+	1915419	1919179	126.502	28.2289	51.1528		gene1619	LOC113218599	NC_037639.1	+	1816883	1846850	25.8055	36.4938	61.2382
gene1624	LOC100576649	NC_037639.1	-	1920119	1930157	90.2477	19.8602	35.9881		gene1620	LOC107965774	NC_037639.1	-	1865901	1895875	98.0102	17.9064	30.0478
gene1625	LOC409111	NC_037639.1	-	1936550	2000823	123.622	27.2047	49.2969		gene1621	LOC409793	NC_037639.1	+	1902578	1904922	636.948	109.72	184.115
gene1626	LOC100576896	NC_037639.1	-	2001373	2022600	28.6808	10.3249	18.7096		gene1623	LOC726110	NC_037639.1	+	1915419	1919179	290.775	50.8187	85.2761
gene1627	LOC100576862	NC_037639.1	+	2033465	2073697	6.22543	20.0128	36.2647		gene1624	LOC100576649	NC_037639.1	-	1920119	1930157	143.182	24.6643	41.3878
gene1628	Tert	NC_037639.1	+	2033858	2037192	11.911	2.62116	4.74974		gene1625	LOC409111	NC_037639.1	-	1936550	2000823	197.933	34.0957	57.2142
gene1629	LOC100576829	NC_037639.1	-	2077330	2081869	65.8469	15.2186	27.5772		gene1626	LOC100576896	NC_037639.1	-	2001373	2022600	42.1591	11.6493	19.5481
gene1630	LOC725528	NC_037639.1	-	2082785	2093653	208.445	46.6223	84.4829		gene1627	LOC100576862	NC_037639.1	+	2033465	2073697	7.01042	17.619	29.5656
gene1631	LOC412594	NC_037639.1	-	2127463	2267223	13.0767	3.14109	5.69188		gene1628	Tert	NC_037639.1	+	2033858	2037192	9.75355	1.68013	2.81934
gene1633	LOC727119	NC_037639.1	-	2315140	2317224	13.6904	3.71684	6.73519		gene1629	LOC100576829	NC_037639.1	-	2077330	2081869	71.61	13.0086	21.8291
gene1637	LOC100578587	NC_037639.1	-	2391734	2405838	0	0	0		gene1631	LOC412594	NC_037639.1	-	2127463	2267223	11.1392	2.1435	3.59688
gene1635	LOC102655454	NC_037639.1	+	2366468	2367151	12.976	2.85555	5.17446		gene1632	LOC725850	NC_037639.1	+	2276027	2277338	63.5	21.1765	35.5352
gene1636	LOC552202	NC_037639.1	+	2379878	2387962	12.8251	3.15659	5.71996		gene1630	LOC725528	NC_037639.1	-	2082785	2093653	263.024	46.0567	77.2853
gene1632	LOC725850	NC_037639.1	+	2276027	2277338	45.0995	19.0795	34.5735		gene1633	LOC727119	NC_037639.1	-	2315140	2317224	13.71	3.00462	5.04189
gene1640	LOC102654530	NC_037639.1	-	2449158	2455786	0.723066	0.15912	0.288337		gene1637	LOC100578587	NC_037639.1	-	2391734	2405838	0.145314	0.025032	0.042004
gene1641	LOC102654576	NC_037639.1	+	2466116	2468432	1.69839	0.373752	0.677266		gene1635	LOC102655454	NC_037639.1	+	2366468	2367151	20.2605	3.49004	5.85645
gene1646	LOC100579011	NC_037639.1	+	2498281	2505531	0.119384	0.054951	0.099576		gene1636	LOC552202	NC_037639.1	+	2379878	2387962	15.7419	2.87763	4.82879
gene1647	LOC100578724	NC_037639.1	+	2506794	2509525	0.169257	0.038076	0.068996		gene1641	LOC102654576	NC_037639.1	+	2466116	2468432	0.483871	0.083351	0.139867
gene1648	LOC102655559	NC_037639.1	+	2509786	2516823	0.411357	0.127641	0.231295		gene1646	LOC100579011	NC_037639.1	+	2498281	2505531	0.08628	0.029879	0.050139
gene1642	LOC412465	NC_037639.1	-	2472164	2482769	28.1836	6.92785	12.5538		gene1647	LOC100578724	NC_037639.1	+	2506794	2509525	0.308848	0.054386	0.091262
gene1643	LOC102654729	NC_037639.1	+	2482754	2496930	0.308642	0.068841	0.124746		gene1642	LOC412465	NC_037639.1	-	2472164	2482769	18.2389	3.50943	5.88898
gene1644	LOC100217360	NC_037639.1	-	2487293	2488678	0	0	0		gene1643	LOC102654729	NC_037639.1	+	2482754	2496930	0	0	0
gene1645	LOC102654685	NC_037639.1	-	2490480	2492279	0.366636	0.080683	0.146203		gene1644	LOC100217360	NC_037639.1	-	2487293	2488678	0	0	0
gene1638	LOC412646	NC_037639.1	+	2415916	2439100	25.6289	5.86179	10.622		gene1645	LOC102654685	NC_037639.1	-	2490480	2492279	0	0	0
gene1639	LOC726171	NC_037639.1	-	2445982	2447914	3375.02	742.718	1345.86		gene1648	LOC102655559	NC_037639.1	+	2509786	2516823	0.861578	0.156106	0.261952
gene1649	LOC552292	NC_037639.1	-	2518821	2531552	2.59657	0.579085	1.04934		gene1638	LOC412646	NC_037639.1	+	2415916	2439100	46.6942	8.40267	14.1001
gene1650	LOC113218604	NC_037639.1	+	2523819	2525895	0	0	0		gene1639	LOC726171	NC_037639.1	-	2445982	2447914	4801.33	827.072	1387.86
gene1651	LOC102655008	NC_037639.1	+	2526602	2534313	12.0453	2.65071	4.80329		gene1640	LOC102654530	NC_037639.1	-	2449158	2455786	0.207589	0.035759	0.060005
gene1652	LOC409457	NC_037639.1	-	2536167	2547605	34.5893	7.61184	13.7932		gene1649	LOC552292	NC_037639.1	-	2518821	2531552	2.87351	0.499723	0.838559
gene1655	LOC412697	NC_037639.1	+	2562809	2564448	58.1674	12.8005	23.1954		gene1650	LOC113218604	NC_037639.1	+	2523819	2525895	0.533003	0.091814	0.154069
gene1653	LOC726760	NC_037639.1	+	2549021	2552947	64.8268	14.266	25.851		gene1651	LOC102655008	NC_037639.1	+	2526602	2534313	16.5445	2.84993	4.78232
gene1654	LOC412505	NC_037639.1	-	2554390	2561496	316.066	69.5544	126.038		gene1652	LOC409457	NC_037639.1	-	2536167	2547605	53.8232	9.27151	15.558
gene1657	LOC100576121	NC_037639.1	-	2574667	2589191	0.455048	0.107006	0.193902		gene1657	LOC100576121	NC_037639.1	-	2574667	2589191	0.308104	0.056713	0.095167
gene1658	LOC113218584	NC_037639.1	-	2610033	2615142	0.105876	0.023299	0.04222		gene1658	LOC113218584	NC_037639.1	-	2610033	2615142	0.149506	0.025754	0.043216
gene1659	LOC412955	NC_037639.1	-	2616791	2639410	0	0	0		gene1659	LOC412955	NC_037639.1	-	2616791	2639410	0.04488	0.00853	0.014313
gene1660	LOC102655291	NC_037639.1	+	2637046	2640531	0	0	0		gene1660	LOC102655291	NC_037639.1	+	2637046	2640531	0	0	0
gene1656	LOC724300	NC_037639.1	+	2566104	2572869	126.509	30.8937	55.9815		gene1656	LOC724300	NC_037639.1	+	2566104	2572869	135.401	25.9218	43.4979
gene1667	LOC724471	NC_037639.1	-	2876093	2891197	1.41751	0.311942	0.565262		gene1653	LOC726760	NC_037639.1	+	2549021	2552947	64.1306	11.0471	18.5375
gene1669	LOC411729	NC_037639.1	-	2895842	2916419	29.6122	9.13878	16.5601		gene1654	LOC412505	NC_037639.1	-	2554390	2561496	591.997	101.977	171.121
gene1662	LOC726798	NC_037639.1	+	2813134	2838943	4.85652	2.48834	4.50905		gene1655	LOC412697	NC_037639.1	+	2562809	2564448	76.8033	13.23	22.2006
gene1663	LOC726812	NC_037639.1	+	2841257	2843970	60.1404	13.2347	23.9822		gene1667	LOC724471	NC_037639.1	-	2876093	2891197	0	0	0
gene1664	LOC726735	NC_037639.1	+	2846214	2862913	95.019	22.0818	40.0139		gene1666	LOC725270	NC_037639.1	-	2867967	2872190	0.060633	0.010445	0.017526
gene1665	LOC107964089	NC_037639.1	+	2863416	2866968	178.988	39.3887	71.3752		gene1672	CPR21	NC_037639.1	+	2947713	2949976	1.49039	0.256733	0.43081
gene1666	LOC725270	NC_037639.1	-	2867967	2872190	0.08578	0.018877	0.034206		gene1670	CPR17	NC_037639.1	+	2920896	2925787	16.7311	2.88207	4.83625
gene1672	CPR21	NC_037639.1	+	2947713	2949976	0	0	0		gene1669	LOC411729	NC_037639.1	-	2895842	2916419	15.006	3.60657	6.05199
gene1670	CPR17	NC_037639.1	+	2920896	2925787	7.33972	1.6152	2.92686		gene1662	LOC726798	NC_037639.1	+	2813134	2838943	6.80045	2.75994	4.63131
gene1674	LOC724735	NC_037639.1	-	2986345	2988683	0	0	0		gene1663	LOC726812	NC_037639.1	+	2841257	2843970	251.18	43.268	72.6056
gene1673	CPR22	NC_037639.1	+	2974464	2977178	1051.49	231.393	419.301		gene1664	LOC726735	NC_037639.1	+	2846214	2862913	135.42	24.6913	41.4332
gene1676	LOC100578507	NC_037639.1	+	3013854	3020787	47.2037	19.429	35.2067		gene1665	LOC107964089	NC_037639.1	+	2863416	2866968	173.448	29.8778	50.1364
gene1677	LOC551255	NC_037639.1	+	3021268	3024058	99.3893	21.8719	39.6335		gene1673	CPR22	NC_037639.1	+	2974464	2977178	1705.96	293.866	493.12
gene1675	CPR14	NC_037639.1	-	2994710	3003825	1929.78	424.673	769.538		gene1677	LOC551255	NC_037639.1	+	3021268	3024058	141.208	24.3243	40.8172
gene1680	LOC550962	NC_037639.1	-	3868220	3872249	4.47317	0.984379	1.78377		gene1675	CPR14	NC_037639.1	-	2994710	3003825	3752.15	646.34	1084.59
gene1679	nAChRa6	NC_037639.1	+	3499710	3849609	0.07885	0.161953	0.29347		gene1676	LOC100578507	NC_037639.1	+	3013854	3020787	95.6333	30.8675	51.797
gene1678	LOC102655706	NC_037639.1	-	3035118	3462535	26.6045	5.85466	10.6091		gene1679	nAChRa6	NC_037639.1	+	3499710	3849609	0.046066	0.074062	0.12428
gene1681	LOC727534	NC_037639.1	+	3873260	3875057	84.4968	21.0684	38.1775		gene1680	LOC550962	NC_037639.1	-	3868220	3872249	8.55409	1.47352	2.47263
gene1682	LOC552788	NC_037639.1	-	3875638	3878347	218.142	48.005	86.9885		gene1678	LOC102655706	NC_037639.1	-	3035118	3462535	33.9786	5.8531	9.82178
gene1684	LOC724275	NC_037639.1	+	3887868	3909867	0	0	0		gene1681	LOC727534	NC_037639.1	+	3873260	3875057	129.463	25.27	42.4042
gene1683	LOC552790	NC_037639.1	-	3878746	3880323	188.378	41.4551	75.1196		gene1684	LOC724275	NC_037639.1	+	3887868	3909867	0.532145	0.497586	0.834971
gene1685	LOC413607	NC_037639.1	-	3915029	3917731	91.9457	20.2339	36.6652		gene1682	LOC552788	NC_037639.1	-	3875638	3878347	232.893	40.1178	67.3196
gene1690	LOC412010	NC_037639.1	+	3931463	3933948	23.0866	5.11075	9.26105		gene1683	LOC552790	NC_037639.1	-	3878746	3880323	231.962	39.9575	67.0505
gene1691	LOC412009	NC_037639.1	-	3934274	3936075	53.2433	13.3919	24.2671		gene1685	LOC413607	NC_037639.1	-	3915029	3917731	129.861	22.3698	37.5375
gene1692	LOC412008	NC_037639.1	+	3937503	3941094	20.6721	4.61512	8.36293		gene1686	LOC102654955	NC_037639.1	-	3918358	3919860	2150.82	370.498	621.712
gene1693	LOC552105	NC_037639.1	-	3944722	3945811	100.549	22.1272	40.096		gene1687	LOC100578624	NC_037639.1	+	3920804	3922396	444.367	79.1202	132.767
gene1686	LOC102654955	NC_037639.1	-	3918358	3919860	1373.4	302.234	547.669		gene1688	LOC412759	NC_037639.1	-	3922073	3924032	1.73952	0.507031	0.850822
gene1687	LOC100578624	NC_037639.1	+	3920804	3922396	340.125	76.1973	138.075		gene1689	LOC551997	NC_037639.1	-	3924047	3930807	48.388	8.3718	14.0483
gene1688	LOC412759	NC_037639.1	-	3922073	3924032	3.18805	1.23392	2.23595		gene1690	LOC412010	NC_037639.1	+	3931463	3933948	31.9298	6.08636	10.2132
gene1689	LOC551997	NC_037639.1	-	3924047	3930807	47.9143	10.6143	19.2339		gene1691	LOC412009	NC_037639.1	-	3934274	3936075	84.3961	16.3458	27.4291
gene1694	LOC724716	NC_037639.1	+	3946089	3949142	41.9753	9.23722	16.7385		gene1692	LOC412008	NC_037639.1	+	3937503	3941094	23.8731	4.16841	6.99477
gene1701	LOC413279	NC_037639.1	-	4371254	4373395	18.026	3.96687	7.18825		gene1693	LOC552105	NC_037639.1	-	3944722	3945811	147.963	25.488	42.77
gene1695	LOC107964039	NC_037639.1	-	3959472	3961785	7.71701	1.69823	3.07731		gene1694	LOC724716	NC_037639.1	+	3946089	3949142	37.2175	6.41105	10.758
gene1696	LOC724736	NC_037639.1	-	3961515	4366097	7.31355	1.80531	3.27136		gene1695	LOC107964039	NC_037639.1	-	3959472	3961785	8.95135	1.54195	2.58746
gene1697	LOC107964040	NC_037639.1	-	4177532	4179238	1.20505	0.265188	0.48054		gene1696	LOC724736	NC_037639.1	-	3961515	4366097	5.80195	1.08691	1.82388
gene1698	LOC102654107	NC_037639.1	+	4275288	4281848	0.301333	0.066312	0.120163		gene1697	LOC107964040	NC_037639.1	-	4177532	4179238	2.23131	0.384362	0.644977
gene1699	LOC102654330	NC_037639.1	+	4362968	4366208	0.45995	0.101218	0.183414		gene1698	LOC102654107	NC_037639.1	+	4275288	4281848	0	0	0
gene1700	LOC113218593	NC_037639.1	+	4364034	4364580	0	0	0		gene1699	LOC102654330	NC_037639.1	+	4362968	4366208	0.265877	0.0458	0.076854
gene1702	LOC413278	NC_037639.1	+	4373609	4376925	33.0433	7.3916	13.3941		gene1700	LOC113218593	NC_037639.1	+	4364034	4364580	0	0	0
gene1703	LOC551690	NC_037639.1	+	4380446	4382640	82.226	18.0949	32.7893		gene1701	LOC413279	NC_037639.1	-	4371254	4373395	18.2533	3.14428	5.27625
gene1704	LOC413146	NC_037639.1	-	4383128	4387376	33.3955	7.34912	13.3171		gene1702	LOC413278	NC_037639.1	+	4373609	4376925	36.4442	6.34053	10.6397
gene1705	LOC102656852	NC_037639.1	+	4419924	4433438	2.16748	1.16278	2.10704		gene1703	LOC551690	NC_037639.1	+	4380446	4382640	105.399	18.156	30.4665
gene1707	LOC102656798	NC_037639.1	+	4469673	4470735	0.442478	0.097373	0.176447		gene1704	LOC413146	NC_037639.1	-	4383128	4387376	36.2372	6.24217	10.4747
gene1706	LOC409791	NC_037639.1	-	4464679	4468976	36.0257	7.92793	14.366		gene1705	LOC102656852	NC_037639.1	+	4419924	4433438	6.62918	3.36127	5.64037
gene1708	LOC551596	NC_037639.1	+	4472496	4475150	507.292	111.636	202.293		gene1707	LOC102656798	NC_037639.1	+	4469673	4470735	1.59845	0.275347	0.462045
gene1709	LOC413147	NC_037639.1	+	4476913	4487785	46.1544	30.2026	54.7293		gene1706	LOC409791	NC_037639.1	-	4464679	4468976	84.4053	14.5396	24.398
gene1710	LOC113218583	NC_037639.1	-	4478220	4481203	185.305	40.7787	73.8939		gene1708	LOC551596	NC_037639.1	+	4472496	4475150	844.24	145.428	244.034
gene1713	LOC100578537	NC_037639.1	+	4509622	4513817	28.5902	6.29165	11.4009		gene1709	LOC413147	NC_037639.1	+	4476913	4487785	60.7912	31.053	52.1084
gene1711	LOC551536	NC_037639.1	+	4488742	4491593	116.485	25.634	46.4507		gene1710	LOC113218583	NC_037639.1	-	4478220	4481203	237.408	40.8956	68.6247
gene1712	LOC412143	NC_037639.1	-	4492013	4508321	35.0722	8.16507	14.7957		gene1713	LOC100578537	NC_037639.1	+	4509622	4513817	28.4017	4.89244	8.20974
gene1714	LOC413869	NC_037639.1	-	4514526	4516478	172.974	38.0652	68.9768		gene1711	LOC551536	NC_037639.1	+	4488742	4491593	178.995	30.8335	51.74
gene1715	LOC102655388	NC_037639.1	+	4517169	4519104	101.609	22.3604	40.5186		gene1712	LOC412143	NC_037639.1	-	4492013	4508321	32.6327	5.94074	9.96883
gene1717	LOC412711	NC_037639.1	+	4548000	4553434	10.4264	2.64768	4.79778		gene1714	LOC413869	NC_037639.1	-	4514526	4516478	222.21	38.2775	64.2315
gene1716	LOC100578498	NC_037639.1	-	4520080	4545096	57.8079	15.8233	28.673		gene1715	LOC102655388	NC_037639.1	+	4517169	4519104	101.761	17.5292	29.4149
gene1718	LOC551273	NC_037639.1	-	4554419	4556928	138.534	30.4861	55.243		gene1717	LOC412711	NC_037639.1	+	4548000	4553434	5.96447	1.18418	1.9871
gene1719	LOC100578429	NC_037639.1	-	4560329	4566386	5.18937	1.15078	2.08529		gene1716	LOC100578498	NC_037639.1	-	4520080	4545096	41.3218	8.82059	14.8014
gene1720	LOC100579024	NC_037639.1	+	4566396	4567602	131.873	29.0203	52.5869		gene1718	LOC551273	NC_037639.1	-	4554419	4556928	204.195	35.1743	59.0241
gene1721	LOC725295	NC_037639.1	+	4568807	4571761	61.8378	13.6082	24.659		gene1719	LOC100578429	NC_037639.1	-	4560329	4566386	4.60145	0.798728	1.3403
gene1722	LOC100578885	NC_037639.1	-	4578555	4630712	19.3849	5.12533	9.28746		gene1720	LOC100579024	NC_037639.1	+	4566396	4567602	133.186	22.9425	38.4986
gene1723	LOC102655792	NC_037639.1	+	4630732	4632599	21.9239	4.82465	8.74261		gene1721	LOC725295	NC_037639.1	+	4568807	4571761	83.2847	14.3465	24.0741
gene1724	LOC408716	NC_037639.1	-	4633633	4650053	49.4947	10.9052	19.7611		gene1725	LOC113218529	NC_037639.1	-	4651586	4666394	1.12102	0.276838	0.464547
gene1734	LOC100576174	NC_037639.1	+	4818879	4819702	50.4161	11.0947	20.1044		gene1726	18-w	NC_037639.1	-	4677112	4681224	16.2845	2.80514	4.70716
gene1732	LOC725743	NC_037639.1	+	4732906	4734236	141.386	31.1139	56.3806		gene1722	LOC100578885	NC_037639.1	-	4578555	4630712	19.6803	3.99218	6.69906
gene1733	LOC411452	NC_037639.1	-	4733953	4797552	49.0026	16.0082	29.008		gene1723	LOC102655792	NC_037639.1	+	4630732	4632599	24.1577	4.16137	6.98297
gene1725	LOC113218529	NC_037639.1	-	4651586	4666394	0.278306	0.106336	0.192689		gene1724	LOC408716	NC_037639.1	-	4633633	4650053	37.4106	6.4475	10.8192
gene1726	18-w	NC_037639.1	-	4677112	4681224	17.3849	3.82577	6.93257		gene1727	LOC408717	NC_037639.1	+	4682600	4685015	980.085	168.828	283.301
gene1727	LOC408717	NC_037639.1	+	4682600	4685015	942.552	207.421	375.862		gene1728	LOC100578397	NC_037639.1	-	4685764	4688394	205.502	35.3994	59.4019
gene1728	LOC100578397	NC_037639.1	-	4685764	4688394	190.612	41.9467	76.0105		gene1729	LOC408718	NC_037639.1	+	4691312	4715031	17.0127	4.54224	7.62209
gene1729	LOC408718	NC_037639.1	+	4691312	4715031	14.6328	4.98755	9.0378		gene1730	LOC100578839	NC_037639.1	-	4708223	4724409	10.5941	21.1703	35.5248
gene1730	LOC100578839	NC_037639.1	-	4708223	4724409	9.81313	25.9732	47.0654		gene1731	Calpb	NC_037639.1	+	4719226	4731784	106.858	41.304	69.3099
gene1731	Calpb	NC_037639.1	+	4719226	4731784	135.728	67.47	122.26		gene1734	LOC100576174	NC_037639.1	+	4818879	4819702	74.8758	12.898	21.6434
gene1735	LOC410087	NC_037639.1	-	4820592	4826090	177.633	39.0904	70.8347		gene1732	LOC725743	NC_037639.1	+	4732906	4734236	240.285	41.3911	69.4562
gene1736	LOC724274	NC_037639.1	+	4823146	4824181	289.24	63.6511	115.34		gene1733	LOC411452	NC_037639.1	-	4733953	4797552	35.8781	9.22734	15.4839
gene1737	LOC724367	NC_037639.1	+	4828926	4829893	148.995	32.7883	59.4147		gene1735	LOC410087	NC_037639.1	-	4820592	4826090	229.036	39.4534	66.2046
gene1738	LOC724405	NC_037639.1	+	4831304	4832577	115.485	25.4139	46.0518		gene1736	LOC724274	NC_037639.1	+	4823146	4824181	257.627	44.3786	74.4693
gene1739	LOC724449	NC_037639.1	+	4833936	4835076	816.028	179.578	325.408		gene1737	LOC724367	NC_037639.1	+	4828926	4829893	157.957	27.2094	45.6586
gene1740	LOC724488	NC_037639.1	+	4837466	4838343	1073.39	236.213	428.034		gene1738	LOC724405	NC_037639.1	+	4831304	4832577	91.776	15.8092	26.5286
gene1745	LOC408715	NC_037639.1	+	4979145	5295404	0.447864	0.266137	0.48226		gene1739	LOC724449	NC_037639.1	+	4833936	4835076	549.846	94.7157	158.937
gene1746	LOC102656562	NC_037639.1	+	5116398	5119071	0	0	0		gene1740	LOC724488	NC_037639.1	+	4837466	4838343	2555.25	440.165	738.616
gene1741	LOC411348	NC_037639.1	-	4839190	4897530	46.6238	18.2474	33.0657		gene1745	LOC408715	NC_037639.1	+	4979145	5295404	0.188825	0.089248	0.149762
gene1742	Mir12	NC_037639.1	-	4840962	4840984	0	0	0		gene1746	LOC102656562	NC_037639.1	+	5116398	5119071	0	0	0
.	Mir12	NC_037639.1	-	4840962	4840984	0	0	0		gene1741	LOC411348	NC_037639.1	-	4839190	4897530	52.5266	16.1201	27.0502
gene1743	Mir3477	NC_037639.1	-	4841465	4841487	0	0	0		gene1742	Mir12	NC_037639.1	-	4840962	4840984	0	0	0
.	Mir3477	NC_037639.1	-	4841465	4841487	0	0	0		.	Mir12	NC_037639.1	-	4840962	4840984	0	0	0
gene1744	Mir283	NC_037639.1	-	4842239	4842258	0.444444	0.097806	0.177231		gene1743	Mir3477	NC_037639.1	-	4841465	4841487	0	0	0
.	Mir283	NC_037639.1	-	4842239	4842258	0.555556	0.122257	0.221539		.	Mir3477	NC_037639.1	-	4841465	4841487	0	0	0
gene1747	LOC551009	NC_037639.1	+	5317805	5320083	202.339	45.2675	82.0279		gene1744	Mir283	NC_037639.1	-	4842239	4842258	2.232	0.384481	0.645178
gene1748	LOC412824	NC_037639.1	-	5322948	5325770	142.956	31.4594	57.0067		.	Mir283	NC_037639.1	-	4842239	4842258	2.418	0.416522	0.698942
gene1754	LOC100578727	NC_037639.1	-	5502188	5525609	1.69301	1.12827	2.04452		gene1747	LOC551009	NC_037639.1	+	5317805	5320083	299.277	52.4077	87.9425
gene1749	LOC100578420	NC_037639.1	+	5329094	5383658	105.326	37.7924	68.4825		gene1748	LOC412824	NC_037639.1	-	5322948	5325770	161.939	27.8954	46.8097
gene1750	LOC107964054	NC_037639.1	-	5331264	5336051	0	0	0		gene1753	LOC102654245	NC_037639.1	+	5499878	5501505	0	0	0
gene1751	LOC107964083	NC_037639.1	-	5368471	5371948	0.572214	0.125923	0.228182		gene1752	LOC408714	NC_037639.1	-	5383715	5481762	5.6	0.968866	1.6258
gene1752	LOC408714	NC_037639.1	-	5383715	5481762	6.90798	1.53054	2.77344		gene1749	LOC100578420	NC_037639.1	+	5329094	5383658	49.757	14.023	23.5313
gene1755	LOC100577598	NC_037639.1	-	5537142	5544491	2.91221	0.86859	1.57395		gene1750	LOC107964054	NC_037639.1	-	5331264	5336051	0.118977	0.020495	0.034391
gene1756	LOC100576249	NC_037639.1	+	5547277	5555198	16.205	3.56612	6.46206		gene1751	LOC107964083	NC_037639.1	-	5368471	5371948	0.7399	0.127454	0.213874
gene1757	LOC410897	NC_037639.1	-	5554807	5556737	80.6351	17.7448	32.1549		gene1754	LOC100578727	NC_037639.1	-	5502188	5525609	1.83456	0.899892	1.51006
gene1758	LOC408713	NC_037639.1	+	5556309	5557601	33.9738	7.47637	13.5477		gene1755	LOC100577598	NC_037639.1	-	5537142	5544491	4.27618	0.977507	1.6403
gene1759	LOC410896	NC_037639.1	-	5557601	5564305	52.628	11.5815	20.9865		gene1756	LOC100576249	NC_037639.1	+	5547277	5555198	32.9687	5.67915	9.52987
gene1760	LOC408712	NC_037639.1	+	5565358	5569585	52.7151	11.6007	21.0212		gene1757	LOC410897	NC_037639.1	-	5554807	5556737	198.137	34.1307	57.273
gene1761	LOC552020	NC_037639.1	+	5569428	5659362	232.719	52.6299	95.3691		gene1758	LOC408713	NC_037639.1	+	5556309	5557601	89.2426	15.3728	25.7963
gene1762	LOC113218591	NC_037639.1	+	5641383	5643742	1.71972	0.378446	0.685771		gene1759	LOC410896	NC_037639.1	-	5557601	5564305	63.9761	11.0204	18.4928
gene1763	LOC408711	NC_037639.1	+	5659573	5660873	110.382	28.2635	51.2154		gene1760	LOC408712	NC_037639.1	+	5565358	5569585	66.353	11.4299	19.1799
gene1764	LOC410895	NC_037639.1	+	5660899	5727162	27.9187	14.9131	27.0236		gene1761	LOC552020	NC_037639.1	+	5569428	5659362	138.349	24.7711	41.567
gene1765	LOC107964043	NC_037639.1	+	5713202	5714459	4.89347	1.07687	1.95137		gene1762	LOC113218591	NC_037639.1	+	5641383	5643742	1.59716	0.275125	0.461672
gene1766	LOC113218592	NC_037639.1	-	5723322	5724033	0.588943	0.129605	0.234853		gene1763	LOC408711	NC_037639.1	+	5659573	5660873	212.568	42.5051	71.3254
gene1767	LOC107964042	NC_037639.1	-	5724284	5725539	21.4309	4.71614	8.54599		gene1764	LOC410895	NC_037639.1	+	5660899	5727162	21.6534	9.17717	15.3997
gene1773	LOC410888	NC_037639.1	+	5983316	6164093	0	0	0		gene1765	LOC107964043	NC_037639.1	+	5713202	5714459	4.63039	0.797625	1.33845
gene1774	Mir6045	NC_037639.1	+	6042055	6042076	0	0	0		gene1766	LOC113218592	NC_037639.1	-	5723322	5724033	0	0	0
.	Mir6045	NC_037639.1	+	6042055	6042076	0	0	0		gene1767	LOC107964042	NC_037639.1	-	5724284	5725539	49.6845	8.55859	14.3617
gene1775	Mir9864	NC_037639.1	+	6044323	6044345	0	0	0		gene1773	LOC410888	NC_037639.1	+	5983316	6164093	0.030155	0.005229	0.008775
.	Mir9864	NC_037639.1	+	6044323	6044345	0	0	0		gene1774	Mir6045	NC_037639.1	+	6042055	6042076	0	0	0
gene1776	LOC107964069	NC_037639.1	-	6104705	6186357	0.143207	0.031515	0.057107		.	Mir6045	NC_037639.1	+	6042055	6042076	0	0	0
gene1768	LOC410894	NC_037639.1	-	5729391	5731286	5.99692	1.3197	2.39139		gene1775	Mir9864	NC_037639.1	+	6044323	6044345	0	0	0
gene1769	LOC410893	NC_037639.1	+	5731860	5956116	0.682832	1.73947	3.15204		.	Mir9864	NC_037639.1	+	6044323	6044345	0	0	0
gene1770	LOC408710	NC_037639.1	-	5860584	5964574	36.9804	17.8995	32.4352		gene1776	LOC107964069	NC_037639.1	-	6104705	6186357	0	0	0
gene1777	LOC107964103	NC_037639.1	-	6208072	6215003	1.09327	0.240589	0.435965		gene1777	LOC107964103	NC_037639.1	-	6208072	6215003	1.77618	0.305963	0.513421
gene1771	LOC726303	NC_037639.1	+	5965027	5966261	30.9655	6.81437	12.3481		gene1768	LOC410894	NC_037639.1	-	5729391	5731286	13.5222	2.32931	3.90869
gene1772	LOC551849	NC_037639.1	-	5966097	5969428	72.6004	16.034	29.0547		gene1769	LOC410893	NC_037639.1	+	5731860	5956116	1.09813	2.21078	3.70978
gene1778	LOC408705	NC_037639.1	-	6216225	6225696	112.418	24.7689	44.883		gene1770	LOC408710	NC_037639.1	-	5860584	5964574	41.8592	15.6574	26.2739
gene1779	LOC551773	NC_037639.1	+	6226645	6231218	46.9987	10.3427	18.7417		gene1771	LOC726303	NC_037639.1	+	5965027	5966261	39.5794	6.81789	11.4407
gene1780	LOC551743	NC_037639.1	+	6232869	6235749	27.2278	5.99184	10.8576		gene1772	LOC551849	NC_037639.1	-	5966097	5969428	109.241	18.891	31.7
gene1786	LOC724424	NC_037639.1	+	6265273	6267980	24.9856	5.64247	10.2246		gene1778	LOC408705	NC_037639.1	-	6216225	6225696	190.354	32.8503	55.1243
gene1781	LOC724162	NC_037639.1	+	6238738	6244108	136.892	30.1249	54.5886		gene1779	LOC551773	NC_037639.1	+	6226645	6231218	43.4554	7.48558	12.5611
gene1782	LOC413265	NC_037639.1	+	6244132	6260685	16.1597	3.55614	6.44399		gene1780	LOC551743	NC_037639.1	+	6232869	6235749	25.2154	4.34358	7.28872
gene1783	LOC113218582	NC_037639.1	+	6254168	6256308	41.4159	9.11411	16.5154		gene1786	LOC724424	NC_037639.1	+	6265273	6267980	31.7046	5.60058	9.39804
gene1784	LOC552307	NC_037639.1	-	6256125	6258205	18.2308	4.01192	7.26988		gene1781	LOC724162	NC_037639.1	+	6238738	6244108	214.481	36.9462	61.9975
gene1785	LOC552346	NC_037639.1	-	6261230	6264676	171.975	37.8454	68.5786		gene1782	LOC413265	NC_037639.1	+	6244132	6260685	18.2428	3.14249	5.27323
gene1788	LOC100579003	NC_037639.1	-	6275926	6283396	50.6143	11.1383	20.1835		gene1783	LOC113218582	NC_037639.1	+	6254168	6256308	145.756	25.1078	42.132
gene1787	LOC411955	NC_037639.1	-	6268363	6275046	150.926	33.5539	60.8021		gene1784	LOC552307	NC_037639.1	-	6256125	6258205	35.0818	6.04314	10.1407
gene1789	LOC552405	NC_037639.1	+	6283670	6285863	386.105	86.8579	157.393		gene1785	LOC552346	NC_037639.1	-	6261230	6264676	244.859	42.179	70.7784
gene1790	LOC552422	NC_037639.1	-	6285523	6288358	51.1959	11.2663	20.4154		gene1787	LOC411955	NC_037639.1	-	6268363	6275046	121.569	21.1307	35.4582
gene1791	LOC724598	NC_037639.1	+	6288610	6292334	49.4427	10.8805	19.7163		gene1788	LOC100579003	NC_037639.1	-	6275926	6283396	71.7631	12.3618	20.7437
gene1793	LOC413928	NC_037639.1	+	6330986	6332319	235.983	51.9312	94.103		gene1789	LOC552405	NC_037639.1	+	6283670	6285863	706.609	123.825	207.785
gene1794	LOC552471	NC_037639.1	-	6332095	6332892	145.783	32.0814	58.1338		gene1790	LOC552422	NC_037639.1	-	6285523	6288358	65.1378	11.2206	18.8286
gene1792	LOC410127	NC_037639.1	+	6292742	6329045	95.033	25.483	46.177		gene1791	LOC724598	NC_037639.1	+	6288610	6292334	57.6287	9.92705	16.6581
gene1795	LOC552483	NC_037639.1	+	6335645	6337778	34.1285	7.51042	13.6094		gene1792	LOC410127	NC_037639.1	+	6292742	6329045	75.0083	15.7351	26.4043
gene1796	LOC411349	NC_037639.1	-	6343334	6366633	69.0389	16.8155	30.4708		gene1793	LOC413928	NC_037639.1	+	6330986	6332319	408.859	70.4295	118.184
gene1801	LOC725008	NC_037639.1	+	6424567	6431095	0.047973	0.020481	0.037112		gene1794	LOC552471	NC_037639.1	-	6332095	6332892	183.647	31.6348	53.0846
gene1800	Hiscl1	NC_037639.1	+	6409564	6416225	0.170899	0.03794	0.06875		gene1800	Hiscl1	NC_037639.1	+	6409564	6416225	1.70528	0.296336	0.497265
gene1802	LOC102654452	NC_037639.1	+	6431271	6434577	0.881746	0.19404	0.351614		gene1802	LOC102654452	NC_037639.1	+	6431271	6434577	0.571734	0.098486	0.165264
gene1803	LOC725119	NC_037639.1	-	6440181	6445774	20.8627	4.78695	8.67429		gene1801	LOC725008	NC_037639.1	+	6424567	6431095	0.408721	0.091497	0.153536
gene1797	LOC102654426	NC_037639.1	+	6367687	6369388	1811.01	398.536	722.176		gene1803	LOC725119	NC_037639.1	-	6440181	6445774	22.1199	4.0743	6.83686
gene1798	LOC409038	NC_037639.1	-	6369258	6374896	21.755	5.48969	9.9477		gene1795	LOC552483	NC_037639.1	+	6335645	6337778	39.9776	6.88649	11.5558
gene1799	LOC409039	NC_037639.1	+	6374891	6385035	30.9047	6.80175	12.3253		gene1796	LOC411349	NC_037639.1	-	6343334	6366633	123.503	23.3987	39.264
gene1805	LOC413060	NC_037639.1	+	6513195	6575110	10.9701	2.75918	4.99983		gene1797	LOC102654426	NC_037639.1	+	6367687	6369388	3210.66	553.063	928.066
gene1806	LOC100579058	NC_037639.1	+	6585445	6601401	0.464552	0.378058	0.685069		gene1798	LOC409038	NC_037639.1	-	6369258	6374896	23.4012	4.65838	7.81698
gene1807	LOC410891	NC_037639.1	-	6595967	6607710	22.5298	4.95798	8.98422		gene1799	LOC409039	NC_037639.1	+	6374891	6385035	28.3163	4.87815	8.18576
gene1808	LOC113218585	NC_037639.1	+	6602904	6603316	27.0709	5.95731	10.7951		gene1805	LOC413060	NC_037639.1	+	6513195	6575110	7.61289	1.49884	2.51512
gene1804	LOC725164	NC_037639.1	+	6449039	6500163	71.2214	15.9245	28.8563		gene1804	LOC725164	NC_037639.1	+	6449039	6500163	65.9281	11.584	19.4385
gene1809	LOC410890	NC_037639.1	+	6608378	6609369	102.478	22.5517	40.8653		gene1806	LOC100579058	NC_037639.1	+	6585445	6601401	0.498787	0.317741	0.533185
gene1810	LOC725396	NC_037639.1	+	6609711	6612128	98.6353	21.706	39.3328		gene1807	LOC410891	NC_037639.1	-	6595967	6607710	33.4485	5.76179	9.66855
gene1815	LOC100576320	NC_037639.1	-	6623137	6630797	0.356481	0.078448	0.142154		gene1808	LOC113218585	NC_037639.1	+	6602904	6603316	50.2072	8.64863	14.5128
gene1816	LOC107963989	NC_037639.1	-	6624881	6627105	0.129648	0.028531	0.0517		gene1809	LOC410890	NC_037639.1	+	6608378	6609369	270.816	46.6504	78.2815
gene1817	LOC725506	NC_037639.1	-	6626916	6628243	1.36818	0.301085	0.545588		gene1810	LOC725396	NC_037639.1	+	6609711	6612128	175.064	30.1562	50.6036
gene1818	LOC113218596	NC_037639.1	+	6630834	6637947	0.254011	0.055898	0.101292		gene1835	LOC551412	NC_037639.1	+	6930123	6933048	31.9374	5.5015	9.23178
gene1811	LOC408708	NC_037639.1	-	6612928	6615023	93.3286	25.1032	45.4887		gene1836	LOC726085	NC_037639.1	-	6933649	6934760	1128.53	194.398	326.209
gene1812	LOC725429	NC_037639.1	+	6614714	6616159	41.2941	9.08731	16.4669		gene1837	LOC551508	NC_037639.1	-	6937443	6939815	30.0712	5.18002	8.69231
gene1813	LOC410889	NC_037639.1	+	6616334	6618432	71.0387	15.633	28.3281		gene1811	LOC408708	NC_037639.1	-	6612928	6615023	131.869	27.7216	46.5182
gene1814	LOC725530	NC_037639.1	-	6618400	6621012	472.9	104.068	188.579		gene1812	LOC725429	NC_037639.1	+	6614714	6616159	49.8708	8.59069	14.4156
gene1823	LOC113218595	NC_037639.1	+	6751532	6752516	0	0	0		gene1813	LOC410889	NC_037639.1	+	6616334	6618432	89.4146	15.4024	25.846
gene1824	LOC725757	NC_037639.1	-	6754032	6756801	24.1103	6.03504	10.9359		gene1814	LOC725530	NC_037639.1	-	6618400	6621012	526.979	90.7768	152.328
gene1819	LOC725588	NC_037639.1	+	6656261	6688554	37.4175	8.23421	14.921		gene1815	LOC100576320	NC_037639.1	-	6623137	6630797	0.703125	0.121119	0.203244
gene1820	LOC725625	NC_037639.1	-	6688745	6735060	4.79815	1.0559	1.91336		gene1816	LOC107963989	NC_037639.1	-	6624881	6627105	0.429527	0.07399	0.124158
gene1821	LOC113218610	NC_037639.1	+	6733826	6742847	0.760682	0.167398	0.303337		gene1817	LOC725506	NC_037639.1	-	6626916	6628243	0	0	0
gene1822	LOC100576512	NC_037639.1	-	6742025	6748895	1.12246	0.247011	0.447602		gene1818	LOC113218596	NC_037639.1	+	6630834	6637947	0.085049	0.01465	0.024584
gene1825	LOC725789	NC_037639.1	-	6758064	6759794	134.04	29.4972	53.4511		gene1819	LOC725588	NC_037639.1	+	6656261	6688554	24.1189	4.15469	6.97176
gene1826	LOC725742	NC_037639.1	+	6761380	6763250	103.214	22.7136	41.1588		gene1820	LOC725625	NC_037639.1	-	6688745	6735060	5.04645	0.869295	1.45872
gene1827	LOC408706	NC_037639.1	-	6762713	6771073	182.469	41.0452	74.3768		gene1821	LOC113218610	NC_037639.1	+	6733826	6742847	1.01259	0.174427	0.292696
gene1828	LOC725826	NC_037639.1	+	6771718	6775464	59.0753	13.0003	23.5574		gene1822	LOC100576512	NC_037639.1	-	6742025	6748895	3.55697	0.621146	1.04231
gene1829	LOC725860	NC_037639.1	-	6774965	6889507	6.53463	1.56243	2.83123		gene1823	LOC113218595	NC_037639.1	+	6751532	6752516	0	0	0
gene1830	LOC725891	NC_037639.1	+	6859954	6915086	0.216898	0.169731	0.307565		gene1824	LOC725757	NC_037639.1	-	6754032	6756801	58.3595	11.3385	19.0266
gene1831	Mir3798	NC_037639.1	-	6893629	6893652	0	0	0		gene1825	LOC725789	NC_037639.1	-	6758064	6759794	166.562	28.6917	48.146
.	Mir3798	NC_037639.1	-	6893629	6893652	0	0	0		gene1826	LOC725742	NC_037639.1	+	6761380	6763250	190.508	32.8167	55.0679
gene1832	LOC412076	NC_037639.1	+	6921177	6922925	76.7181	16.8828	30.5929		gene1827	LOC408706	NC_037639.1	-	6762713	6771073	325.011	56.8483	95.3941
gene1837	LOC551508	NC_037639.1	-	6937443	6939815	21.6993	4.77522	8.65305		gene1828	LOC725826	NC_037639.1	+	6771718	6775464	103.753	17.8723	29.9905
gene1833	LOC412077	NC_037639.1	+	6923498	6926753	67.5426	14.8636	26.934		gene1829	LOC725860	NC_037639.1	-	6774965	6889507	4.73109	0.88613	1.48697
gene1834	LOC726009	NC_037639.1	-	6926722	6927999	108.946	23.975	43.4444		gene1830	LOC725891	NC_037639.1	+	6859954	6915086	0.217759	0.124523	0.208956
gene1835	LOC551412	NC_037639.1	+	6930123	6933048	26.4311	5.81652	10.5399		gene1831	Mir3798	NC_037639.1	-	6893629	6893652	0	0	0
gene1836	LOC726085	NC_037639.1	-	6933649	6934760	519.984	114.429	207.354		.	Mir3798	NC_037639.1	-	6893629	6893652	0	0	0
gene1838	LOC409566	NC_037639.1	+	6940263	6942902	70.9971	15.6238	28.3115		gene1832	LOC412076	NC_037639.1	+	6921177	6922925	112.768	19.4252	32.5964
gene1841	LOC412127	NC_037639.1	-	6958011	6958919	77.6255	17.0825	30.9547		gene1833	LOC412077	NC_037639.1	+	6923498	6926753	102.255	17.6144	29.5577
gene1839	LOC412678	NC_037639.1	+	6943729	6946494	192.825	42.4336	76.8927		gene1834	LOC726009	NC_037639.1	-	6926722	6927999	230.182	39.6508	66.5359
gene1840	LOC413955	NC_037639.1	+	6948022	6956944	75.2415	18.6287	33.7566		gene1838	LOC409566	NC_037639.1	+	6940263	6942902	143.318	24.6878	41.4272
gene1842	LOC410887	NC_037639.1	+	6959324	6968532	37.8188	8.37843	15.1823		gene1841	LOC412127	NC_037639.1	-	6958011	6958919	153.242	26.3972	44.2958
gene1843	LOC726187	NC_037639.1	+	6969793	6975192	192.36	42.6836	77.3457		gene1839	LOC412678	NC_037639.1	+	6943729	6946494	449.875	77.495	130.04
gene1844	LOC726295	NC_037639.1	-	6975591	6976459	1705.98	391.777	709.929		gene1840	LOC413955	NC_037639.1	+	6948022	6956944	92.7093	17.9797	30.1708
gene1845	LOC410886	NC_037639.1	+	6977041	6984231	79.6824	17.5695	31.8371		gene1842	LOC410887	NC_037639.1	+	6959324	6968532	37.2171	6.45593	10.8333
gene1847	LOC410885	NC_037639.1	+	6999842	7009372	8.21824	1.80853	3.27719		gene1843	LOC726187	NC_037639.1	+	6969793	6975192	277.991	48.3083	81.0635
gene1848	LOC410884	NC_037639.1	-	7010413	7013031	11.9035	2.61951	4.74674		gene1844	LOC726295	NC_037639.1	-	6975591	6976459	4131.53	735.312	1233.89
gene1846	LOC551254	NC_037639.1	+	6985285	6998772	95.6566	25.6645	46.506		gene1845	LOC410886	NC_037639.1	+	6977041	6984231	84.4511	14.5759	24.4591
gene1853	LOC410883	NC_037639.1	+	7803025	7804283	79.9041	17.5839	31.8634		gene1847	LOC410885	NC_037639.1	+	6999842	7009372	9.18067	1.58145	2.65375
gene1855	LOC410882	NC_037639.1	-	7838474	8124798	0.04288	0.013729	0.024878		gene1846	LOC551254	NC_037639.1	+	6985285	6998772	90.8042	18.9299	31.7653
gene1856	Mir6003	NC_037639.1	-	7994874	7994892	0	0	0		gene1848	LOC410884	NC_037639.1	-	7010413	7013031	19.2851	3.32203	5.57452
.	Mir6003	NC_037639.1	-	7994874	7994918	0	0	0		gene1853	LOC410883	NC_037639.1	+	7803025	7804283	144.086	24.8201	41.6493
gene1854	LOC100577268	NC_037639.1	+	7814438	7838151	8.17189	8.39753	15.2169		gene1855	LOC410882	NC_037639.1	-	7838474	8124798	0.026042	0.006527	0.010952
gene1849	LOC551123	NC_037639.1	+	7055159	7794461	0.681432	7.24911	13.1359		gene1856	Mir6003	NC_037639.1	-	7994874	7994892	0	0	0
gene1850	LOC102654210	NC_037639.1	-	7365547	7374445	0.126694	0.027881	0.050522		.	Mir6003	NC_037639.1	-	7994874	7994918	0	0	0
gene1851	LOC100577125	NC_037639.1	-	7448468	7467771	0.018246	0.004015	0.007276		gene1854	LOC100577268	NC_037639.1	+	7814438	7838151	8.4538	6.9389	11.6438
gene1852	LOC102654085	NC_037639.1	-	7525973	7532551	0.309679	0.068149	0.123491		gene1849	LOC551123	NC_037639.1	+	7055159	7794461	1.30993	10.8318	18.1762
gene1857	LOC550665	NC_037639.1	+	8134184	8135771	88.7229	19.5246	35.38		gene1850	LOC102654210	NC_037639.1	-	7365547	7374445	0.210414	0.036246	0.060822
gene1858	LOC724553	NC_037639.1	-	8135640	8138283	49.9243	10.9865	19.9083		gene1851	LOC100577125	NC_037639.1	-	7448468	7467771	0.045142	0.007776	0.013049
gene1859	LOC413933	NC_037639.1	+	8138721	8141056	48.9357	10.7689	19.5141		gene1852	LOC102654085	NC_037639.1	-	7525973	7532551	0.168923	0.029098	0.048829
gene1860	LOC100576274	NC_037639.1	-	8142665	8145260	16.8664	3.76013	6.81362		gene1857	LOC550665	NC_037639.1	+	8134184	8135771	120.482	20.754	34.8262
gene1861	LOC413023	NC_037639.1	+	8145237	8147881	37.7002	8.73408	15.8268		gene1858	LOC724553	NC_037639.1	-	8135640	8138283	58.7034	10.1122	16.9687
gene1862	LOC412780	NC_037639.1	+	8149506	8153676	32.4883	7.69376	13.9417		gene1859	LOC413933	NC_037639.1	+	8138721	8141056	79.3302	13.6653	22.931
gene1863	LOC102656247	NC_037639.1	-	8155907	8159516	21.1817	4.6613	8.44661		gene1860	LOC100576274	NC_037639.1	-	8142665	8145260	16.6296	2.902	4.86968
gene1864	LOC727293	NC_037639.1	+	8159010	8161766	468.358	103.068	186.767		gene1861	LOC413023	NC_037639.1	+	8145237	8147881	31.8253	5.79418	9.72289
gene1865	LOC113218590	NC_037639.1	-	8161875	8162799	114.583	25.2154	45.6921		gene1862	LOC412780	NC_037639.1	+	8149506	8153676	19.7155	3.80067	6.37769
gene1866	LOC727300	NC_037639.1	-	8162978	8163904	216.726	49.5899	89.8604		gene1863	LOC102656247	NC_037639.1	-	8155907	8159516	17.7731	3.06158	5.13746
gene1870	LOC408702	NC_037639.1	+	8658617	8660460	47.673	10.4911	19.0106		gene1864	LOC727293	NC_037639.1	+	8159010	8161766	1277.12	219.994	369.161
gene1872	LOC100579019	NC_037639.1	-	9021248	9021916	19.3019	4.24764	7.69704		gene1865	LOC113218590	NC_037639.1	-	8161875	8162799	156.779	27.0065	45.3181
gene1867	LOC410879	NC_037639.1	+	8164079	8166378	45.4817	10.024	18.1642		gene1866	LOC727300	NC_037639.1	-	8162978	8163904	490.262	87.8217	147.369
gene1868	LOC727308	NC_037639.1	-	8167809	8221278	11.8896	2.61646	4.74122		gene1867	LOC410879	NC_037639.1	+	8164079	8166378	149.653	25.8175	43.323
gene1869	LOC113218598	NC_037639.1	+	8175514	8276169	0.85255	0.361744	0.655506		gene1868	LOC727308	NC_037639.1	-	8167809	8221278	20.6131	3.55078	5.95838
gene1873	LOC408701	NC_037639.1	-	9030452	9033189	26.63	5.86028	10.6193		gene1869	LOC113218598	NC_037639.1	+	8175514	8276169	1.34754	0.465298	0.780791
gene1874	LOC725009	NC_037639.1	+	9033441	9036488	26.15	5.75677	10.4317		gene1870	LOC408702	NC_037639.1	+	8658617	8660460	83.2221	14.3357	24.056
gene1877	LOC100578611	NC_037639.1	+	9115461	9355619	0.48155	0.242208	0.438898		gene1872	LOC100579019	NC_037639.1	-	9021248	9021916	39.5082	6.80564	11.4202
gene1878	Mir6037	NC_037639.1	-	9360691	9360711	0.923077	0.203135	0.368095		gene1873	LOC408701	NC_037639.1	-	9030452	9033189	31.1505	5.36594	9.0043
.	Mir6037	NC_037639.1	-	9360691	9360711	1.07692	0.236991	0.429445		gene1874	LOC725009	NC_037639.1	+	9033441	9036488	29.4387	5.07294	8.51263
gene1879	LOC412330	NC_037639.1	-	9400286	9442444	101.783	22.3987	40.5881		gene1875	LOC100578514	NC_037639.1	-	9041792	9043573	0.209937	0.036163	0.060684
gene1885	LOC411871	NC_037639.1	-	9472913	9503365	9.32375	2.05181	3.71803		gene1876	LOC725089	NC_037639.1	+	9048785	9050117	0	0	0
gene1886	LOC411870	NC_037639.1	+	9503534	9505194	88.7142	20.0008	36.2428		gene1877	LOC100578611	NC_037639.1	+	9115461	9355619	0.388983	0.15325	0.25716
gene1880	LOC100578715	NC_037639.1	-	9444470	9447745	17.1739	3.90144	7.06968		gene1878	Mir6037	NC_037639.1	-	9360691	9360711	6.1204	1.05429	1.76915
gene1881	LOC412331	NC_037639.1	+	9447965	9452739	39.5259	8.74474	15.8461		.	Mir6037	NC_037639.1	-	9360691	9360711	6.35579	1.09484	1.83719
gene1882	LOC725325	NC_037639.1	-	9451803	9459503	315.219	76.3463	138.345		gene1879	LOC412330	NC_037639.1	-	9400286	9442444	95.0314	16.37	27.4696
gene1883	LOC725357	NC_037639.1	+	9459472	9460753	91.8716	31.7309	57.4987		gene1885	LOC411871	NC_037639.1	-	9472913	9503365	11.6897	2.01365	3.37899
gene1884	LOC102655463	NC_037639.1	-	9460411	9462375	10.5447	2.32051	4.20493		gene1886	LOC411870	NC_037639.1	+	9503534	9505194	83.8533	14.9102	25.0199
gene1888	LOC409092	NC_037639.1	-	9527884	9531472	26.3573	6.22255	11.2757		gene1880	LOC100578715	NC_037639.1	-	9444470	9447745	21.5182	3.81178	6.39634
gene1887	LOC409246	NC_037639.1	+	9510008	9524654	44.3945	24.3351	44.0969		gene1881	LOC412331	NC_037639.1	+	9447965	9452739	37.8611	6.5506	10.9922
gene1889	LOC100578119	NC_037639.1	-	9532068	9533725	88.6888	23.0829	41.8278		gene1882	LOC725325	NC_037639.1	-	9451803	9459503	553.697	105.021	176.23
gene1890	Mir279c	NC_037639.1	-	9533241	9533262	0	0	0		gene1883	LOC725357	NC_037639.1	+	9459472	9460753	160.065	43.276	72.6191
.	Mir279c	NC_037639.1	-	9533241	9533262	0	0	0		gene1884	LOC102655463	NC_037639.1	-	9460411	9462375	8.18965	1.41074	2.36728
gene1892	LOC724425	NC_037639.1	+	9591903	9594507	0.417419	0.091858	0.166454		gene1887	LOC409246	NC_037639.1	+	9510008	9524654	46.768	20.3192	34.0965
gene1894	LOC413350	NC_037639.1	-	9598242	9621626	1.1119	0.480861	0.871355		gene1888	LOC409092	NC_037639.1	-	9527884	9531472	42.7329	7.44379	12.491
gene1893	LOC100578084	NC_037639.1	-	9595975	9597764	185.597	40.8431	74.0106		gene1889	LOC100578119	NC_037639.1	-	9532068	9533725	122.624	25.2403	42.3545
gene1891	LOC409091	NC_037639.1	+	9535524	9587462	356.925	78.5459	142.331		gene1890	Mir279c	NC_037639.1	-	9533241	9533262	0.444444	0.076559	0.12847
gene1895	LOC413351	NC_037639.1	-	9621741	9625943	41.1135	9.05155	16.4021		.	Mir279c	NC_037639.1	-	9533241	9533262	0.555556	0.095699	0.160588
gene1896	Cdc37	NC_037639.1	+	9626329	9628819	112.023	24.6521	44.6714		gene1894	LOC413350	NC_037639.1	-	9598242	9621626	1.16257	0.383111	0.642878
gene1897	LOC724599	NC_037639.1	+	9629445	9644449	74.8722	16.4802	29.8632		gene1893	LOC100578084	NC_037639.1	-	9595975	9597764	122.562	21.1124	35.4276
gene1901	LOC551992	NC_037639.1	-	9667044	9669172	143.367	32.1729	58.2995		gene1891	LOC409091	NC_037639.1	+	9535524	9587462	363.757	62.6604	105.147
gene1898	LOC552075	NC_037639.1	+	9646498	9662959	1134.65	249.695	452.465		gene1895	LOC413351	NC_037639.1	-	9621741	9625943	48.9975	8.44519	14.1714
gene1899	LOC113218612	NC_037639.1	+	9654567	9655240	19.9508	4.39044	7.9558		gene1896	Cdc37	NC_037639.1	+	9626329	9628819	255.897	44.0805	73.969
gene1900	LOC100577939	NC_037639.1	-	9664094	9666761	5.38204	1.18439	2.1462		gene1897	LOC724599	NC_037639.1	+	9629445	9644449	89.2443	15.3755	25.8008
gene1902	LOC412700	NC_037639.1	+	9670870	9674517	85.3437	18.781	34.0325		gene1898	LOC552075	NC_037639.1	+	9646498	9662959	1179.87	203.244	341.052
gene1903	LOC724808	NC_037639.1	-	9674583	9680159	220.752	71.2152	129.047		gene1899	LOC113218612	NC_037639.1	+	9654567	9655240	39.3051	6.77064	11.3615
gene1904	LOC724850	NC_037639.1	+	9678912	9681226	41.5375	9.14087	16.5639		gene1900	LOC100577939	NC_037639.1	-	9664094	9666761	11.9776	2.06324	3.46221
gene1905	LOC551872	NC_037639.1	+	9683182	9686584	255.58	56.2437	101.918		gene1901	LOC551992	NC_037639.1	-	9667044	9669172	606.669	106.63	178.93
gene1906	LOC413845	NC_037639.1	-	9688343	9689705	452.339	99.5431	180.379		gene1902	LOC412700	NC_037639.1	+	9670870	9674517	105.203	18.1222	30.4098
gene1907	LOC409871	NC_037639.1	+	9690133	9699243	23.1334	5.0908	9.22489		gene1903	LOC724808	NC_037639.1	-	9674583	9680159	334.559	77.6736	130.34
gene1908	LOC410878	NC_037639.1	-	9699603	9702069	60.2455	14.0926	25.5368		gene1904	LOC724850	NC_037639.1	+	9678912	9681226	39.3074	6.77104	11.3621
gene1909	LOC551772	NC_037639.1	+	9703819	9918578	0.684329	0.21352	0.386914		gene1905	LOC551872	NC_037639.1	+	9683182	9686584	391.875	67.5039	113.275
gene1910	LOC100578436	NC_037639.1	-	9798166	9940155	0.06215	0.045135	0.081789		gene1906	LOC413845	NC_037639.1	-	9688343	9689705	641.662	110.532	185.477
gene1917	LOC725165	NC_037639.1	-	9974540	9977908	0.140016	0.03831	0.06942		gene1907	LOC409871	NC_037639.1	+	9690133	9699243	26.2962	4.52975	7.60112
gene1918	LOC725205	NC_037639.1	+	9976746	9979176	0.109349	0.024064	0.043605		gene1908	LOC410878	NC_037639.1	-	9699603	9702069	47.2915	8.65932	14.5307
gene1919	LOC100577787	NC_037639.1	+	9980044	9982278	0	0	0		gene1909	LOC551772	NC_037639.1	+	9703819	9918578	0.811459	0.256201	0.429917
gene1920	LOC107966099	NC_037639.1	-	9980987	9991179	0	0	0		gene1910	LOC100578436	NC_037639.1	-	9798166	9940155	0.16259	0.108112	0.181417
gene1921	Or4	NC_037639.1	+	9982958	9984808	0	0	0		gene1917	LOC725165	NC_037639.1	-	9974540	9977908	0.544835	0.116689	0.19581
gene1922	Or5	NC_037639.1	+	9986998	9988716	0.327003	0.071961	0.130399		gene1918	LOC725205	NC_037639.1	+	9976746	9979176	0	0	0
gene1923	LOC102655367	NC_037639.1	+	9990191	9992152	0.230681	0.050764	0.091989		gene1930	Or11	NC_037639.1	+	10008722	10010579	0.360747	0.062142	0.104277
gene1924	LOC107966100	NC_037639.1	-	9991212	9994091	0	0	0		gene1931	Or12	NC_037639.1	+	10013251	10014901	0.119083	0.020513	0.034422
gene1925	LOC102655434	NC_037639.1	+	9993982	9995638	0.130412	0.028699	0.052004		gene1932	Or13	NC_037639.1	+	10015224	10017204	0.217314	0.037434	0.062816
gene1926	LOC107966098	NC_037639.1	-	9994700	10003931	0.0712	0.016057	0.029097		gene1933	Or14	NC_037639.1	+	10017779	10019530	0	0	0
gene1927	LOC102655553	NC_037639.1	+	9996230	9998090	0	0	0		gene1919	LOC100577787	NC_037639.1	+	9980044	9982278	0	0	0
gene1928	Or9	NC_037639.1	+	10000277	10002223	0	0	0		gene1920	LOC107966099	NC_037639.1	-	9980987	9991179	0	0	0
gene1930	Or11	NC_037639.1	+	10008722	10010579	0	0	0		gene1921	Or4	NC_037639.1	+	9982958	9984808	0	0	0
gene1931	Or12	NC_037639.1	+	10013251	10014901	0	0	0		gene1922	Or5	NC_037639.1	+	9986998	9988716	0.138928	0.023932	0.040158
gene1932	Or13	NC_037639.1	+	10015224	10017204	0.165411	0.036401	0.065961		gene1923	LOC102655367	NC_037639.1	+	9990191	9992152	0.19796	0.0341	0.057222
gene1934	LOC100577715	NC_037639.1	+	10019570	10022150	0	0	0		gene1924	LOC107966100	NC_037639.1	-	9991212	9994091	0	0	0
gene1935	LOC113218603	NC_037639.1	-	10021401	10026091	0	0	0		gene1925	LOC102655434	NC_037639.1	+	9993982	9995638	0.211268	0.036393	0.061069
gene1936	LOC100577671	NC_037639.1	+	10022808	10024303	0	0	0		gene1926	LOC107966098	NC_037639.1	-	9994700	10003931	0	0	0
gene1938	LOC100577938	NC_037639.1	+	10029386	10031210	0.134701	0.029643	0.053715		gene1927	LOC102655553	NC_037639.1	+	9996230	9998090	0	0	0
gene1940	LOC100577590	NC_037639.1	+	10033903	10036220	0.142409	0.039015	0.070697		gene1928	Or9	NC_037639.1	+	10000277	10002223	0.373612	0.064358	0.107996
gene1944	Or25	NC_037639.1	+	10046322	10048692	0	0	0		gene1934	LOC100577715	NC_037639.1	+	10019570	10022150	0	0	0
gene1945	LOC107966088	NC_037639.1	-	10046889	10059095	0	0	0		gene1935	LOC113218603	NC_037639.1	-	10021401	10026091	0	0	0
gene1946	Or26	NC_037639.1	+	10049035	10051106	0	0	0		gene1936	LOC100577671	NC_037639.1	+	10022808	10024303	0	0	0
gene1947	Or27	NC_037639.1	+	10051858	10053414	0	0	0		gene1938	LOC100577938	NC_037639.1	+	10029386	10031210	0	0	0
gene1949	Or30	NC_037639.1	+	10057004	10063608	0	0	0		gene1940	LOC100577590	NC_037639.1	+	10033903	10036220	0	0	0
gene1950	LOC726097	NC_037639.1	+	10062610	10065521	0.112867	0.026514	0.048045		gene1942	LOC102655825	NC_037639.1	+	10041889	10043794	0	0	0
gene1953	LOC113218602	NC_037639.1	+	10069964	10072113	0	0	0		gene1941	LOC725861	NC_037639.1	+	10038531	10040643	0.147145	0.025347	0.042533
gene1951	LOC102656092	NC_037639.1	-	10067130	10069942	0	0	0		gene1943	LOC102655857	NC_037639.1	+	10043939	10046008	0	0	0
gene1952	LOC100577334	NC_037639.1	+	10067275	10069679	0.525418	0.115625	0.209521		gene1951	LOC102656092	NC_037639.1	-	10067130	10069942	0	0	0
gene1954	Or35	NC_037639.1	+	10072854	10074595	0.394191	0.086747	0.157192		gene1952	LOC100577334	NC_037639.1	+	10067275	10069679	0.10504	0.018094	0.030363
gene1955	LOC100577226	NC_037639.1	+	10074584	10076944	0	0	0		gene1954	Or35	NC_037639.1	+	10072854	10074595	0	0	0
gene1956	Or37	NC_037639.1	+	10077675	10079910	0	0	0		gene1955	LOC100577226	NC_037639.1	+	10074584	10076944	0.118835	0.020495	0.034391
gene1964	LOC113218588	NC_037639.1	-	10100712	10103203	0	0	0		gene1960	Or41	NC_037639.1	+	10090900	10092877	0.25452	0.043843	0.073571
gene1965	LOC100576914	NC_037639.1	+	10102314	10104414	0	0	0		gene1964	LOC113218588	NC_037639.1	-	10100712	10103203	0	0	0
gene1958	LOC100577101	NC_037639.1	+	10083616	10085910	0	0	0		gene1965	LOC100576914	NC_037639.1	+	10102314	10104414	0	0	0
gene1971	Or50	NC_037639.1	+	10117134	10119750	0	0	0		gene1971	Or50	NC_037639.1	+	10117134	10119750	0	0	0
gene1972	LOC107966089	NC_037639.1	-	10118308	10123243	0	0	0		gene1972	LOC107966089	NC_037639.1	-	10118308	10123243	0	0	0
gene1973	Or51	NC_037639.1	+	10121395	10123538	0	0	0		gene1973	Or51	NC_037639.1	+	10121395	10123538	0	0	0
gene1974	Or52	NC_037639.1	+	10123985	10125552	0.158977	0.034985	0.063395		gene1944	Or25	NC_037639.1	+	10046322	10048692	0	0	0
gene1975	Or53	NC_037639.1	+	10126414	10127954	0	0	0		gene1945	LOC107966088	NC_037639.1	-	10046889	10059095	0	0	0
gene1978	Or56	NC_037639.1	+	10134234	10136939	0.289637	0.063738	0.115499		gene1946	Or26	NC_037639.1	+	10049035	10051106	0	0	0
gene1976	LOC102656907	NC_037639.1	+	10128418	10131385	0.162396	0.037282	0.067557		gene1947	Or27	NC_037639.1	+	10051858	10053414	0	0	0
gene1977	Or55	NC_037639.1	+	10130630	10133207	0.119421	0.026617	0.048232		gene1949	Or30	NC_037639.1	+	10057004	10063608	0.070122	0.024739	0.041513
gene1980	Or58	NC_037639.1	+	10142917	10144562	0.320841	0.070605	0.127942		gene1950	LOC726097	NC_037639.1	+	10062610	10065521	0	0	0
gene1979	Or57	NC_037639.1	+	10137450	10142473	0.364318	0.080204	0.145335		gene1975	Or53	NC_037639.1	+	10126414	10127954	0.16142	0.027806	0.04666
gene1981	LOC102653637	NC_037639.1	+	10144891	10147722	0.212793	0.050142	0.090861		gene1976	LOC102656907	NC_037639.1	+	10128418	10131385	0	0	0
gene1982	LOC102653703	NC_037639.1	+	10147668	10149735	0.111872	0.024619	0.044611		gene1977	Or55	NC_037639.1	+	10130630	10133207	0	0	0
gene1911	LOC102655100	NC_037639.1	-	9940530	9943372	261.784	57.609	104.392		gene1978	Or56	NC_037639.1	+	10134234	10136939	0	0	0
gene1912	LOC113218600	NC_037639.1	-	9943549	9944407	73.6518	16.208	29.3701		gene1981	LOC102653637	NC_037639.1	+	10144891	10147722	0	0	0
gene1913	LOC107966103	NC_037639.1	-	9945125	9949640	93.5024	20.5764	37.2859		gene1982	LOC102653703	NC_037639.1	+	10147668	10149735	0	0	0
gene1914	LOC408699	NC_037639.1	+	9949620	9967952	82.6429	18.1867	32.9555		gene1983	LOC102655435	NC_037639.1	+	10149997	10152787	0	0	0
gene1915	LOC113218601	NC_037639.1	-	9954462	9962804	46.2296	10.1734	18.435		gene1979	Or57	NC_037639.1	+	10137450	10142473	0.425448	0.073315	0.123026
gene1916	LOC107966102	NC_037639.1	-	9967997	9971106	124.092	52.0428	94.3052		gene1911	LOC102655100	NC_037639.1	-	9940530	9943372	260.02	44.7907	75.1608
gene1985	LOC113218586	NC_037639.1	+	10161631	10162376	3.41612	0.751761	1.36225		gene1912	LOC113218600	NC_037639.1	-	9943549	9944407	60.8229	10.4773	17.5814
gene1984	SPG11	NC_037639.1	+	10153129	10160953	94.7268	21.4481	38.8656		gene1913	LOC107966103	NC_037639.1	-	9945125	9949640	86.1998	14.8487	24.9168
gene1986	LOC726583	NC_037639.1	-	10162812	10166006	19.3103	4.24948	7.70036		gene1914	LOC408699	NC_037639.1	+	9949620	9967952	56.075	9.65941	16.2089
gene1987	LOC100576571	NC_037639.1	+	10167279	10169328	71.5405	16.3833	29.6878		gene1915	LOC113218601	NC_037639.1	-	9954462	9962804	42.3355	7.29266	12.2374
gene1988	LOC550664	NC_037639.1	+	10170652	10173751	45.1336	11.61	21.0381		gene1916	LOC107966102	NC_037639.1	-	9967997	9971106	95.891	32.1559	53.9591
gene1990	LOC552365	NC_037639.1	+	10190225	10193905	43.8419	9.64799	17.4829		gene1985	LOC113218586	NC_037639.1	+	10161631	10162376	4.5773	0.78848	1.32311
gene1989	LOC412132	NC_037639.1	-	10177757	10189421	71.2319	16.6801	30.2255		gene1986	LOC726583	NC_037639.1	-	10162812	10166006	25.0062	4.30754	7.22825
gene1991	LOC726679	NC_037639.1	+	10195112	10198157	59.5374	13.102	23.7418		gene1984	SPG11	NC_037639.1	+	10153129	10160953	133.357	23.636	39.6623
gene1992	LOC412005	NC_037639.1	+	10198381	10201585	29.2171	6.4296	11.6509		gene1987	LOC100576571	NC_037639.1	+	10167279	10169328	92.2904	16.5388	27.7529
gene1993	LOC726711	NC_037639.1	-	10203023	10203797	127.934	28.1536	51.0164		gene1988	LOC550664	NC_037639.1	+	10170652	10173751	62.203	12.5906	21.1277
gene1994	LOC102654653	NC_037639.1	+	10204195	10220488	92.4599	24.8181	44.9723		gene1989	LOC412132	NC_037639.1	-	10177757	10189421	67.9416	12.2437	20.5456
gene1995	LOC408693	NC_037639.1	-	10220125	10236156	54.6459	15.3351	27.7884		gene1990	LOC552365	NC_037639.1	+	10190225	10193905	50.5081	8.70046	14.5998
gene1996	LOC107964030	NC_037639.1	+	10227566	10232199	5.27707	1.16129	2.10434		gene1991	LOC726679	NC_037639.1	+	10195112	10198157	123.945	21.3505	35.8272
gene1997	LOC726747	NC_037639.1	-	10237172	10238059	742.335	163.36	296.021		gene1992	LOC412005	NC_037639.1	+	10198381	10201585	22.9574	3.95462	6.63603
gene1998	LOC410874	NC_037639.1	+	10238687	10250395	35.3653	7.81253	14.1569		gene1993	LOC726711	NC_037639.1	-	10203023	10203797	150.921	25.9974	43.6249
gene1999	LOC408694	NC_037639.1	+	10255351	10290009	75.1305	24.7903	44.9218		gene1994	LOC102654653	NC_037639.1	+	10204195	10220488	80.9667	17.012	28.547
gene2000	LOC408695	NC_037639.1	-	10290243	10291889	589.81	129.795	235.199		gene1995	LOC408693	NC_037639.1	-	10220125	10236156	65.0322	14.432	24.2176
gene2002	LOC726783	NC_037639.1	-	10295664	10299129	39.1694	8.61973	15.6196		gene1996	LOC107964030	NC_037639.1	+	10227566	10232199	4.29035	0.73905	1.24016
gene2001	LOC408696	NC_037639.1	-	10292327	10293766	373.22	82.1319	148.829		gene1997	LOC726747	NC_037639.1	-	10237172	10238059	1217.9	209.794	352.044
gene2003	LOC726793	NC_037639.1	-	10300589	10302675	25.6887	6.64895	12.0484		gene1998	LOC410874	NC_037639.1	+	10238687	10250395	46.2857	7.99553	13.4169
gene2004	LOC726803	NC_037639.1	+	10308332	10309331	3220.53	711.136	1288.63		gene1999	LOC408694	NC_037639.1	+	10255351	10290009	71.5742	18.4866	31.0213
gene2005	LOC100578437	NC_037639.1	+	10309560	10319363	52.4288	11.912	21.5854		gene2000	LOC408695	NC_037639.1	-	10290243	10291889	459.799	79.2044	132.909
gene2006	LOC107964086	NC_037639.1	-	10320346	10325020	2.54321	0.559667	1.01416		gene2001	LOC408696	NC_037639.1	-	10292327	10293766	252.353	43.47	72.9446
gene2008	LOC726840	NC_037639.1	+	10378119	10379484	88.6445	19.5074	35.3488		gene2002	LOC726783	NC_037639.1	-	10295664	10299129	14.4476	2.48873	4.17621
gene2007	LOC408697	NC_037639.1	+	10328668	10377206	42.6449	25.2274	45.7139		gene2003	LOC726793	NC_037639.1	-	10300589	10302675	21.1704	4.15499	6.97226
gene2009	LOC410875	NC_037639.1	+	10379535	10380927	70.9547	15.6145	28.2946		gene2004	LOC726803	NC_037639.1	+	10308332	10309331	1816.51	314.12	527.108
gene2010	LOC410876	NC_037639.1	-	10380850	10383258	28.3117	6.23036	11.2899		gene2005	LOC100578437	NC_037639.1	+	10309560	10319363	23.5561	4.12685	6.92505
gene2013	LOC410877	NC_037639.1	-	10413001	10414723	215.872	47.5054	86.0833		gene2006	LOC107964086	NC_037639.1	-	10320346	10325020	2.47532	0.426395	0.71551
gene2014	LOC550806	NC_037639.1	+	10415213	10419841	200.82	44.1931	80.0812		gene2007	LOC408697	NC_037639.1	+	10328668	10377206	32.1231	14.8879	24.9826
gene2015	LOC551801	NC_037639.1	+	10421057	10428716	57.9357	12.7825	23.1628		gene2008	LOC726840	NC_037639.1	+	10378119	10379484	161.888	27.8866	46.7949
gene2016	LOC726899	NC_037639.1	+	10435479	10438076	56.64	12.4644	22.5863		gene2009	LOC410875	NC_037639.1	+	10379535	10380927	163.403	28.1475	47.2328
gene2018	LOC551711	NC_037639.1	-	10501620	10508029	3.21299	0.70706	1.28124		gene2010	LOC410876	NC_037639.1	-	10380850	10383258	68.1564	11.7405	19.7012
gene2019	LOC100576433	NC_037639.1	-	10508558	10512214	33.421	7.35473	13.3273		gene2013	LOC410877	NC_037639.1	-	10413001	10414723	307.566	52.9809	88.9044
gene2017	LOC726924	NC_037639.1	+	10439559	10500869	103.187	34.6529	62.7936		gene2014	LOC550806	NC_037639.1	+	10415213	10419841	301.656	51.9629	87.1961
gene2020	LOC411671	NC_037639.1	+	10513391	10518691	17.8169	4.41862	8.00686		gene2015	LOC551801	NC_037639.1	+	10421057	10428716	68.7674	11.8687	19.9163
gene2021	LOC726956	NC_037639.1	-	10517411	10520530	75.2005	18.143	32.8764		gene2016	LOC726899	NC_037639.1	+	10435479	10438076	70.993	12.2292	20.5211
gene2023	LOC100578356	NC_037639.1	-	10527547	10533056	12.6883	2.79223	5.05973		gene2018	LOC551711	NC_037639.1	-	10501620	10508029	3.57241	0.615379	1.03263
gene2022	LOC413186	NC_037639.1	-	10522063	10524943	387.255	85.2206	154.426		gene2017	LOC726924	NC_037639.1	+	10439559	10500869	100.947	26.4104	44.3179
gene2033	LOC102656216	NC_037639.1	+	10576694	10599530	0.464198	0.102153	0.185108		gene2019	LOC100576433	NC_037639.1	-	10508558	10512214	34.4486	5.93406	9.95763
gene2035	LOC113219427	NC_037639.1	-	10847517	10862552	0.052624	0.011581	0.020985		gene2020	LOC411671	NC_037639.1	+	10513391	10518691	16.9116	3.45117	5.79123
gene2036	LOC107964072	NC_037639.1	-	10854838	10861515	0.0897	0.01974	0.03577		gene2021	LOC726956	NC_037639.1	-	10517411	10520530	113.685	21.9336	36.8055
gene2037	LOC100577670	NC_037639.1	+	10862818	10889458	1.68251	0.370257	0.670933		gene2028	TRNAA-UGC	NC_037639.1	+	10559858	10559929	0.194444	0.033495	0.056206
gene2038	LOC100576284	NC_037639.1	-	10909994	10913045	0	0	0		gene2031	TRNAA-UGC	NC_037639.1	+	10568373	10568444	0.194444	0.033495	0.056206
gene2039	LOC100578730	NC_037639.1	-	10913164	10919856	4.61568	1.01707	1.843		gene2033	LOC102656216	NC_037639.1	+	10576694	10599530	0.493827	0.085066	0.142745
gene2034	LOC100577827	NC_037639.1	-	10728122	10808826	0.712249	0.184539	0.334397		gene2023	LOC100578356	NC_037639.1	-	10527547	10533056	12.2832	2.1159	3.55057
gene2041	LOC100577255	NC_037639.1	-	10934176	11047744	0	0	0		gene2022	LOC413186	NC_037639.1	-	10522063	10524943	602.64	103.81	174.198
gene2042	TRNAQ-UUG	NC_037639.1	+	10947112	10947183	0	0	0		gene2035	LOC113219427	NC_037639.1	-	10847517	10862552	0.127523	0.021967	0.036862
gene2043	TRNAQ-UUG	NC_037639.1	+	10947268	10947339	0	0	0		gene2036	LOC107964072	NC_037639.1	-	10854838	10861515	0.294539	0.050737	0.085139
gene2044	TRNAQ-UUG	NC_037639.1	+	10947433	10947504	0	0	0		gene2034	LOC100577827	NC_037639.1	-	10728122	10808826	0.279034	0.057242	0.096055
gene2045	TRNAQ-CUG	NC_037639.1	+	10947591	10947662	0	0	0		gene2038	LOC100576284	NC_037639.1	-	10909994	10913045	0.121364	0.020906	0.035081
gene2046	TRNAQ-UUG	NC_037639.1	+	10948219	10948290	0	0	0		gene2039	LOC100578730	NC_037639.1	-	10913164	10919856	4.13537	0.720805	1.20954
gene2047	TRNAQ-UUG	NC_037639.1	+	10948382	10948453	0	0	0		gene2037	LOC100577670	NC_037639.1	+	10862818	10889458	1.52121	0.262041	0.439717
gene2048	TRNAQ-CUG	NC_037639.1	+	10948545	10948616	0	0	0		gene2041	LOC100577255	NC_037639.1	-	10934176	11047744	0	0	0
gene2049	TRNAY-GUA	NC_037639.1	-	10949184	10949280	0	0	0		gene2042	TRNAQ-UUG	NC_037639.1	+	10947112	10947183	0	0	0
gene2050	TRNAQ-UUG	NC_037639.1	-	10955888	10955959	0	0	0		gene2043	TRNAQ-UUG	NC_037639.1	+	10947268	10947339	0	0	0
gene2051	LOC102656630	NC_037639.1	+	10986767	10989283	2.52553	0.555776	1.00711		gene2044	TRNAQ-UUG	NC_037639.1	+	10947433	10947504	0	0	0
gene2052	LOC410872	NC_037639.1	-	11050084	11051755	49.5889	10.9127	19.7746		gene2045	TRNAQ-CUG	NC_037639.1	+	10947591	10947662	0	0	0
[truncated: 10,613 more rows]
