# Supplementary material for: Dnmt1 is essential for egg production and embryo viability in the large milkweed bug, Oncopeltus fasciatus
Source: Epigenetics Chromatin. 2019 Jan 7;12:6. doi: 10.1186/s13072-018-0246-5 (PMC6322253; doi:10.1186/s13072-018-0246-5)
Supplement: Supplementary file 1 — Additional file 1: Fig. S1. Identification of O. fasciatus DNA methyltransferases. a Phylogenetic relationship of DNA methyltransferases identified the de novo (Dnmt3) and maintenance (Dnmt1) DNA methyltransferase in O. fasciatus. Node support with ≤ 0.5 posterior probability is indicated—other nodes are ≥ 0.95. Branch lengths are in amino acid substitutions per site. Species names are represented as abbreviations: Acy. pis.: Acyrthosiphon pisum, Aed. aeg.: Aedes aegypti, Aed. alb.: Aedes albopictus, Ano. gam.: Anopheles gambiae, Api. mel.: A. mellifera, Bom. mor.: Bo. mori, Cam. flo.: Camponotus floridanus, Cop. flo.: Copidosoma floridanum, Cul. qui.: Culex pipiens quinquefasciatus, Dro. mel.: Drosophila melanogaster, Har. sal.: Harpegnathos saltator, Mic. dem.: Microplitis demolitor, Nas. vit.: Nasonia vitripennis, Nic. ves.: Nicrophorus vespilloides, Onc. fas.: O. fasciatus, Cer. bir.: Ooceraea (Cerapachys) biroi, Pol. can.: Polistes canadensis, Pol. dom.: Polistes dominula, Sol. inv.: Solenopsis invicta, Tri. cas.: Tribolium castaneum, and Zoo. nev.: Z. nevadensis. b A to scale representation of Dnmt1 and protein domains identified in O. fasciatus and M. musculus. Fig. S2. Assessment of RNAi treatment targeting S-adenosyl-L-methionine (AdoMet) region (ds-dnmt1-2) of Dnmt1 produces similar results as ds-dnmt1-1. a Assessment of RNAi treatment targeting Dnmt1 using qRT-PCR demonstrates successful reduction in transcription in ovaries compared to control. b Whole ovaries from ds-dnmt1-2 females removed 12–14 days post-injection. c Control follicular epithelium nuclei. d ds-dnmt1-1 follicular epithelium nuclei. e ds-dnmt1-2 follicular epithelium nuclei. For c–e scale bar corresponds to 100 µm. Fig. S3. DNA methylation consequences following posttranscriptional knockdown of Dnmt1 are restricted to ovaries. a Assessment of RNAi treatment targeting Dnmt1 using qRT-PCR demonstrates successful reduction in transcription compared to control across all tissues sampled. Col [file 13072_2018_246_MOESM1_ESM.zip › ESM/table_s7.bewick_et_al.dnmt1.12052018.xlsx]

## Sheet: Sheet1
Gene model	Gene ID	Gene short name	Locus	Length (bp)	Coverage	FPKM	FPKM Confidence (low)	FPKM Confidence (high)	Status
KDQ71467	gene:L798_00001	Znev_18620	C13325204:2-194	192	0	0	0	0	OK
KDQ71466	gene:L798_00002	Znev_18721	C13361958:0-225	225	0	0	0	0	OK
KDQ71465	gene:L798_00003	Znev_18720	C13374296:3-219	216	0	0	0	0	OK
EMZNET00000006165		-	C13384762:2-241	239	83.8744	18.2678	11.7067	24.829	OK
EMZNET00000007541	gene:EMZNEG00000007541	5.8S_rRNA	C13393316:6-121	115	0	0	0	0	OK
KDQ71464	gene:L798_00005	Znev_16067	C13489936:95-287	192	0	0	0	0	OK
KDQ71463	gene:L798_00006	Znev_16151	C13526122:11-272	261	0	0	0	0	OK
KDQ65328	gene:L798_00007	Znev_16157	C13542876:16-346	330	42.2415	8.70671	5.81439	11.599	OK
KDQ65327	gene:L798_00008	Znev_16288	C13544416:21-309	288	11.0795	2.34284	0.57182	4.11387	OK
KDQ65326	gene:L798_00009	Znev_16232	C13556870:15-342	327	2.19033	0.48123	0	1.16274	OK
KDQ65325	gene:L798_00010	Znev_16355	C13566510:25-319	294	0	0	0	0	OK
KDQ65324	gene:L798_00011	Znev_16297	C13568238:21-264	243	0	0	0	0	OK
KDQ65323	gene:L798_00012	Znev_16146	C13582228:192-405	213	62.4283	12.6135	6.04007	19.1869	OK
KDQ65322	gene:L798_00013	Znev_16122	C13585932:55-385	330	29.3696	6.23589	3.79041	8.68137	OK
KDQ65321	gene:L798_00014	Znev_16221	C13588334:18-415	357	0	0	0	0	OK
KDQ65320	gene:L798_00015	Znev_16412	C13595123:12-264	252	0	0	0	0	OK
KDQ65319	gene:L798_00016	Znev_16428	C13609289:149-422	273	0	0	0	0	OK
KDQ65318	gene:L798_00018	Znev_16218	C13621589:34-445	411	18.5804	3.78673	2.29584	5.27762	OK
KDQ65317	gene:L798_00019	Znev_16272	C13622139:98-394	258	8.64903	2.29441	0.242227	4.34658	OK
KDQ65316	gene:L798_00020	Znev_16117	C13643545:173-389	216	7.08447	1.60587	0	3.88009	OK
KDQ65315	gene:L798_00021	Znev_18540	C13652309:147-396	249	0	0	0	0	OK
KDQ65314	gene:L798_00022	Znev_16439	C13675969:157-505	348	36.608	8.09369	5.49877	10.6886	OK
KDQ65313	gene:L798_00023	Znev_16418	C13698683:7-523	306	0	0	0	0	OK
KDQ65312	gene:L798_00024	Znev_16353	C13706555:98-552	258	6.12608	1.37664	0	2.96625	OK
KDQ65311	gene:L798_00025	Znev_16324	C13712985:3-363	360	0	0	0	0	OK
KDQ65310	gene:L798_00026	Znev_16373	C13713793:141-583	162	6.70668	2.16714	0	6.50143	OK
KDQ65309	gene:L798_00027	Znev_16413	C13719061:89-634	450	5.83184	1.22715	0.434794	2.0195	OK
KDQ65308	gene:L798_00028	Znev_16098	C13719457:102-580	339	0	0	0	0	OK
KDQ65307	gene:L798_00029	Znev_16105	C13725377:37-565	411	0.570597	0.145643	0	0.43693	OK
KDQ65306	gene:L798_00030	Znev_18613	C13725829:221-437	216	5.73631	1.2044	0	3.83106	OK
KDQ65305	gene:L798_00031	Znev_16079	C13726837:0-273	273	8.77725	1.9446	0.205296	3.6839	OK
KDQ65304	gene:L798_00032	Znev_16109	C13727209:106-547	321	4.80965	1.00752	0	2.01553	OK
KDQ65303	gene:L798_00033	Znev_16333	C13731689:274-652	378	0	0	0	0	OK
KDQ65302	gene:L798_00034	Znev_16395	C13732849:69-607	258	0.861126	0.229441	0	1.1472	OK
KDQ65301	gene:L798_00035	Znev_16237	C13736423:14-344	330	4.66381	0.941266	0	1.88299	OK
KDQ65300	gene:L798_00036	Znev_16050	C13751693:7-343	336	0	0	0	0	OK
KDQ65299	gene:L798_00037	Znev_16159	C13768881:422-647	225	0	0	0	0	OK
KDQ65298	gene:L798_00038	Znev_16387	C13771103:15-714	699	0.152058	0.0305873	0	0.152936	OK
KDQ65297	gene:L798_00039	Znev_16372	C13779445:24-411	387	92.4369	19.5723	15.9839	23.1607	OK
KDQ65296	gene:L798_00041	Znev_16302	C13782777:330-585	255	9.607	2.13865	0	4.5471	OK
KDQ65295	gene:L798_00042	Znev_16239	C13783365:180-690	510	8.26936	1.67912	0.864629	2.49362	OK
KDQ65294	gene:L798_00043	Znev_16059	C13785139:20-657	300	0.745112	0.149883	0	0.749416	OK
KDQ65292	gene:L798_00045	Znev_16300	C13789813:168-524	234	0	0	0	0	OK
KDQ65293	gene:L798_00044	Znev_16153	C13787871:283-589	306	75.1533	15.3662	11.1355	19.597	OK
KDQ65291	gene:L798_00047	Znev_16217	C13794413:141-459	318	8.8718	1.8051	0.440573	3.16963	OK
KDQ65290	gene:L798_00048	Znev_16440	C13797119:5-626	315	2.62604	0.528241	0	1.27633	OK
KDQ65288	gene:L798_00049	Znev_16301	C13799007:382-757	375	3.95828	0.878879	0.0927857	1.66497	OK
KDQ65289	gene:L798_00050	Znev_16160	C13799367:109-544	435	1.29451	0.261262	0	0.631257	OK
KDQ65287	gene:L798_00052	Znev_16398	C13807933:37-598	561	23.1061	4.74441	3.46581	6.02301	OK
KDQ65286	gene:L798_00053	Znev_16068	C13809845:109-676	174	12.5694	5.04567	0	10.8719	OK
KDQ65285	gene:L798_00054	Znev_16385	C13816581:164-656	192	0	0	0	0	OK
KDQ65283	gene:L798_00056	Znev_16450	C13821443:508-802	294	0	0	0	0	OK
KDQ65284	gene:L798_00055	Znev_16089	C13821291:364-745	381	8.43717	1.69943	0.60213	2.79673	OK
KDQ65282	gene:L798_00057	Znev_16270	C13824071:103-770	591	0.388654	0.0781797	0	0.234539	OK
KDQ65281	gene:L798_00058	Znev_16244	C13826191:75-668	261	14.0276	2.88191	0.259673	5.50415	OK
KDQ65280	gene:L798_00059	Znev_16262	C13826717:212-599	387	0	0	0	0	OK
KDQ65279	gene:L798_00060	Znev_18598	C13827645:264-753	489	17.0302	3.7104	2.44113	4.97966	OK
KDQ65278	gene:L798_00061	Znev_16120	C13837247:27-633	360	19.6579	4.03574	2.2744	5.79709	OK
KDQ65277	gene:L798_00062	Znev_16389	C13849619:34-555	306	7.90693	1.70736	0.313306	3.10141	OK
KDQ65276	gene:L798_00063	Znev_16390	C13850115:238-757	192	0	0	0	0	OK
KDQ65275	gene:L798_00064	Znev_16286	C13856919:104-835	330	0	0	0	0	OK
KDQ65274	gene:L798_00065	Znev_16248	C13861191:428-785	357	3.38539	0.783249	0	1.56688	OK
KDQ65273	gene:L798_00066	Znev_16090	C13864449:312-846	450	3.45176	0.764922	0.0644569	1.46539	OK
KDQ65271	gene:L798_00068	Znev_16149	C13874859:73-821	369	16.0946	3.5491	1.9212	5.177	OK
KDQ65272	gene:L798_00067	Znev_16205	C13865735:312-696	384	3.04892	0.668659	0	1.33764	OK
KDQ65270	gene:L798_00069	Znev_16441	C13877731:4-967	399	0	0	0	0	OK
KDQ65269	gene:L798_00070	Znev_16358	C13882561:11-899	888	9.73129	2.03819	1.43613	2.64026	OK
KDQ65268	gene:L798_00071	Znev_16378	C13886853:376-1038	450	0	0	0	0	OK
KDQ65267	gene:L798_00072	Znev_16433	C13887903:304-1018	513	19.8634	4.20616	2.91392	5.49841	OK
KDQ65266	gene:L798_00073	Znev_16250	C13891009:132-879	369	1.48303	0.36401	0	0.879516	OK
KDQ65264	gene:L798_00075	Znev_16118	C13899505:787-1012	225	13.8826	2.81117	0	5.62369	OK
KDQ65265	gene:L798_00074	Znev_16416	C13893987:166-922	534	0.227738	0.0458108	0	0.229054	OK
KDQ65263	gene:L798_00076	Znev_16424	C13902907:366-624	258	0	0	0	0	OK
KDQ65262	gene:L798_00077	Znev_16080	C13912117:273-462	189	0	0	0	0	OK
KDQ65261	gene:L798_00078	Znev_16298	C13918159:134-1066	390	0.722073	0.161864	0	0.485592	OK
KDQ65260	gene:L798_00079	Znev_16304	C13920877:677-1086	330	12.9339	2.70614	1.07582	4.33646	OK
KDQ65259	gene:L798_00080	Znev_16335	C13951649:880-1135	174	410.001	87.4583	63.1853	111.731	OK
KDQ65258	gene:L798_00081	Znev_16133	C13951825:175-499	324	0	0	0	0	OK
KDQ65257	gene:L798_00082	Znev_16368	C13969329:338-1049	594	0.385676	0.0775807	0	0.232742	OK
KDQ65256	gene:L798_00083	Znev_16274	C13971721:809-1304	228	80.5359	17.1725	10.3048	24.0401	OK
KDQ65255	gene:L798_00084	Znev_16422	C13979519:442-1185	528	0	0	0	0	OK
KDQ65254	gene:L798_00085	Znev_16423	C13984315:642-1604	438	0	0	0	0	OK
KDQ65253	gene:L798_00086	Znev_18753	C14017093:461-1044	402	1.51063	0.304376	0	0.735428	OK
KDQ65252	gene:L798_00087	Znev_18496	C14028165:358-1801	1164	0.136763	0.03159	0	0.09477	OK
KDQ65250	gene:L798_00089	Znev_16434	C14042923:587-1857	360	21.8913	4.61228	2.71664	6.50792	OK
KDQ65249	gene:L798_00090	Znev_16293	C14045815:169-2373	828	0.34771	0.072838	0	0.231689	OK
KDQ65251	gene:L798_00088	Znev_16094	C14037963:24-995	372	5.03995	1.07303	0.196905	1.94916	OK
KDQ65248	gene:L798_00091	Znev_16081	C14086227:1345-3464	711	0	0	0	0	OK
KDR24443	gene:L798_00092	Znev_06135	scaffold1:80111-93962	3132	0.726399	0.155526	0.074475	0.236577	OK
KDR24445	gene:L798_00094	Znev_06137	scaffold1:158309-169303	2085	0.144487	0.03227	0	0.0779703	OK
KDR24446	gene:L798_00095	Znev_06138	scaffold1:171154-184928	1581	1.50379	0.330511	0.158268	0.502754	OK
KDR24444	gene:L798_00093	Znev_06136	scaffold1:133181-146584	630	0	0	0	0	OK
KDR24447	gene:L798_00096	Znev_06139	scaffold1:185564-195930	1824	9.08037	1.9294	1.54888	2.30993	OK
KDR24448	gene:L798_00097	Znev_06140	scaffold1:197796-217069	2103	4.16833	0.879019	0.639483	1.11856	OK
KDR24449	gene:L798_00098	Znev_06141	scaffold1:219354-230757	2031	5.75298	1.20433	0.917446	1.49122	OK
KDR24450	gene:L798_00100	Znev_06143	scaffold1:246282-253481	1083	6.92885	1.48333	1.02761	1.93905	OK
KDR24451	gene:L798_00101	Znev_06144	scaffold1:259409-264963	1158	1.1376	0.254307	0.0744848	0.434129	OK
KDR24453	gene:L798_00103	Znev_06146	scaffold1:282377-282719	342	0	0	0	0	OK
KDR24452	gene:L798_00102	Znev_06145	scaffold1:265210-279915	942	0.567935	0.123219	0	0.265501	OK
KDR24454	gene:L798_00104	Znev_06147	scaffold1:283904-295686	1500	12.695	2.71551	2.21126	3.21977	OK
KDR24455	gene:L798_00105	Znev_06148	scaffold1:297818-306691	1179	4.05931	0.870933	0.541751	1.20012	OK
KDR24456	gene:L798_00106	Znev_18107	scaffold1:557554-561850	828	0.853689	0.194235	0	0.388563	OK
KDR24457	gene:L798_00107	Znev_06150	scaffold1:563158-565257	120	0	0	0	0	OK
KDR24458	gene:L798_00108	Znev_06151	scaffold1:573609-574614	1005	1.70961	0.378488	0.134103	0.622873	OK
KDR24459	gene:L798_00109	Znev_06152	scaffold1:582757-585682	801	8.96043	1.97922	1.34466	2.61378	OK
KDR24460	gene:L798_00110	Znev_06153	scaffold1:586157-597765	2766	0.497363	0.106638	0.0355462	0.177731	OK
KDR24461	gene:L798_00111	Znev_06154	scaffold1:623467-631564	738	0	0	0	0	OK
KDR24463	gene:L798_00113	Znev_06156	scaffold1:840453-840827	138	0	0	0	0	OK
KDR24464	gene:L798_00114	Znev_06157	scaffold1:841462-847602	1281	2.70556	0.591424	0.333306	0.849543	OK
KDR24465	gene:L798_00115	Znev_06158	scaffold1:851707-856181	1509	0.297737	0.069745	0	0.15028	OK
KDR24466	gene:L798_00116	Znev_06159	scaffold1:858135-860721	1188	0.153218	0.0308207	0	0.0924621	OK
KDR24462	gene:L798_00112	Znev_06155	scaffold1:830275-836662	2469	1.09595	0.241224	0.127435	0.355014	OK
KDR24467	gene:L798_00117	Znev_06160	scaffold1:876017-876533	516	29.9885	6.3942	4.78889	7.99951	OK
KDR24468	gene:L798_00118	Znev_18108	scaffold1:879629-880534	462	36.656	7.72468	5.78534	9.66401	OK
KDR24469	gene:L798_00119	Znev_06162	scaffold1:881146-896641	2124	0.604729	0.12646	0.0370393	0.215881	OK
KDR24470	gene:L798_00120	Znev_06163	scaffold1:903374-904781	1407	7.61714	1.58867	1.17933	1.99802	OK
KDR24471	gene:L798_00121	Znev_06164	scaffold1:912518-922221	2328	1.31074	0.285807	0.15799	0.413624	OK
KDR24472	gene:L798_00122	Znev_06165	scaffold1:924102-932379	1962	3.60041	0.759568	0.529073	0.990063	OK
KDR24473	gene:L798_00124	Znev_06167	scaffold1:957330-964544	1257	6.94344	1.49781	1.08211	1.91351	OK
KDR24474	gene:L798_00126	Znev_06169	scaffold1:967046-981777	2682	4.71744	1.00451	0.780154	1.22887	OK
KDR24475	gene:L798_00127	Znev_06170	scaffold1:995673-1002530	1056	5.55112	1.17438	0.763404	1.58535	OK
KDR24509	gene:L798_00128	Znev_08478	scaffold10:439-1519	1080	2.80563	0.588437	0.303003	0.873871	OK
KDR24511	gene:L798_00130	Znev_08480	scaffold10:20706-30110	1608	1.03663	0.216108	0.0765698	0.355646	OK
KDR24510	gene:L798_00129	Znev_08479	scaffold10:3294-12892	1563	0.770293	0.156279	0.0381432	0.274415	OK
KDR24512	gene:L798_00131	Znev_08481	scaffold10:35258-44670	2406	7.77483	1.65414	1.35214	1.95614	OK
KDR24513	gene:L798_00132	Znev_08482	scaffold10:46809-48819	888	1.83656	0.398777	0.132926	0.664629	OK
KDR24514	gene:L798_00133	Znev_08483	scaffold10:57348-58578	1230	2.11869	0.443414	0.212332	0.674495	OK
KDR24517	gene:L798_00136	Znev_18614	scaffold10:206444-208853	678	0	0	0	0	OK
KDR24516	gene:L798_00135	Znev_08485	scaffold10:108711-111574	750	0.823713	0.166429	0	0.358605	OK
KDR24515	gene:L798_00134	Znev_08484	scaffold10:72871-95233	684	8.19902	1.76625	1.09867	2.43383	OK
KDR24518	gene:L798_00137	Znev_08487	scaffold10:219702-226832	2100	6.8658	1.47268	1.16383	1.78154	OK
KDR24519	gene:L798_00138	Znev_08488	scaffold10:235676-252081	1851	1.36884	0.276379	0.132347	0.420412	OK
KDR24521	gene:L798_00140	Znev_08490	scaffold10:286227-291272	1848	0.353687	0.0738355	0	0.147707	OK
KDR24520	gene:L798_00139	Znev_08489	scaffold10:253140-282696	6357	1.51661	0.310924	0.23081	0.391038	OK
KDR24522	gene:L798_00141	Znev_08491	scaffold10:291787-299542	1446	7.18203	1.51442	1.12323	1.90562	OK
KDR24523	gene:L798_00142	Znev_08492	scaffold10:299858-315324	3360	7.64397	1.63535	1.38253	1.88817	OK
KDR24524	gene:L798_00143	Znev_08493	scaffold10:316483-323163	1569	4.44633	0.933558	0.643196	1.22392	OK
KDR24525	gene:L798_00144	Znev_08494	scaffold10:323940-329490	1377	0.487007	0.103445	0	0.206939	OK
KDR24526	gene:L798_00145	Znev_08495	scaffold10:330206-339149	1317	3.37365	0.708588	0.429606	0.987569	OK
KDR24527	gene:L798_00146	Znev_08496	scaffold10:339320-340000	357	0.973439	0.195812	0	0.587437	OK
KDR24528	gene:L798_00147	Znev_08497	scaffold10:340662-343909	1266	0.764442	0.171362	0.0314454	0.311278	OK
KDR24529	gene:L798_00148	Znev_08498	scaffold10:349169-350382	675	0.9862	0.257127	0	0.514378	OK
KDR24530	gene:L798_00149	Znev_08499	scaffold10:360652-361682	459	0	0	0	0	OK
KDR24532	gene:L798_00151	Znev_08501	scaffold10:365603-367787	390	0	0	0	0	OK
KDR24531	gene:L798_00150	Znev_08500	scaffold10:363343-364721	348	0	0	0	0	OK
KDR24534	gene:L798_00153	Znev_08503	scaffold10:387891-389439	1548	0.21553	0.045149	0	0.109088	OK
KDR24533	gene:L798_00152	Znev_08502	scaffold10:368505-383349	1770	12.2378	2.57719	2.13025	3.02414	OK
KDR24536	gene:L798_00155	Znev_08505	scaffold10:395059-395826	285	3.41389	0.689004	0	1.66476	OK
KDR24535	gene:L798_00154	Znev_08504	scaffold10:390554-394402	675	0	0	0	0	OK
KDR22840	gene:L798_00156	Znev_09371	scaffold100:3235-14105	1032	0.524399	0.109851	0	0.236695	OK
KDR22841	gene:L798_00158	Znev_09373	scaffold100:119806-120190	384	0	0	0	0	OK
KDR22842	gene:L798_00159	Znev_09374	scaffold100:257273-258197	924	0.20928	0.0420978	0	0.126293	OK
KDR22843	gene:L798_00160	Znev_09375	scaffold100:327953-328319	366	0	0	0	0	OK
KDR22844	gene:L798_00161	Znev_09376	scaffold100:387232-387535	303	1.45158	0.291993	0	0.875978	OK
KDR22845	gene:L798_00162	Znev_09377	scaffold100:390042-406286	4002	0.465848	0.103926	0.0462781	0.161573	OK
KDR22846	gene:L798_00163	Znev_09378	scaffold100:533516-537452	201	0	0	0	0	OK
KDR22847	gene:L798_00164	Znev_18831	scaffold100:546172-548137	1965	0.0839706	0.0172335	0	0.0517006	OK
KDR22848	gene:L798_00165	Znev_09380	scaffold100:575169-581407	1509	12.5111	2.65031	2.15386	3.14676	OK
KDR22849	gene:L798_00166	Znev_09381	scaffold100:582167-584424	642	9.59454	2.07324	1.3162	2.83028	OK
KDR22853	gene:L798_00170	Znev_09384	scaffold100:608461-617811	1224	0	0	0	0	OK
KDR22852	gene:L798_00169	Znev_18832	scaffold100:603378-605406	2028	0	0	0	0	OK
KDR22854	gene:L798_00171	Znev_09385	scaffold100:622846-626716	1413	0.498959	0.100368	0	0.200785	OK
KDR22850	gene:L798_00167	Znev_09382	scaffold100:584737-590597	2082	4.98237	1.08277	0.810424	1.35512	OK
KDR22851	gene:L798_00168	Znev_09383	scaffold100:585621-586567	294	2.91199	0.632834	0	1.73306	OK
KDR22855	gene:L798_00172	Znev_09386	scaffold100:653873-658794	1137	0	0	0	0	OK
KDR22856	gene:L798_00173	Znev_09387	scaffold100:666897-667887	582	40.1954	8.5636	6.90785	10.2194	OK
KDR22857	gene:L798_00175	Znev_18361	scaffold100:684539-687316	402	2.67054	0.608751	0	1.2178	OK
KDR22858	gene:L798_00178	Znev_09392	scaffold100:717908-738711	5376	1.79762	0.381624	0.285196	0.478051	OK
EMZNET00000001269	gene:EMZNEG00000001269	Metazoa_SRP	scaffold1000:17604-17900	296	133.234	28.6876	22.6465	34.7286	OK
KDR10115	gene:L798_00184	Znev_11935	scaffold1000:37993-38527	534	0	0	0	0	OK
KDR10116	gene:L798_00185	Znev_11936	scaffold1000:45184-45942	180	22.2702	4.47976	0	9.65254	OK
KDR22859	gene:L798_00179	Znev_18362	scaffold100:740169-743454	804	0.249368	0.0504961	0	0.151488	OK
KDR22860	gene:L798_00180	Znev_09394	scaffold100:742480-748762	165	0	0	0	0	OK
KDR22861	gene:L798_00181	Znev_09395	scaffold100:744913-745384	471	1.12096	0.226235	0	0.546627	OK
KDR10114	gene:L798_00182	Znev_17965	scaffold1000:22361-28279	1248	8.37562	1.77217	1.31035	2.234	OK
KDR10117	gene:L798_00187	Znev_11938	scaffold1000:75850-86425	1332	4.87995	1.04877	0.712521	1.38501	OK
KDR10118	gene:L798_00188	Znev_11939	scaffold1000:91927-92065	138	0	0	0	0	OK
KDR10119	gene:L798_00189	Znev_11940	scaffold1000:95425-158029	1593	8.88013	1.94411	1.52977	2.35845	OK
KDR10120	gene:L798_00190	Znev_11942	scaffold1000:169262-169685	423	14.5196	3.16788	1.84019	4.49557	OK
KDR10121	gene:L798_00191	Znev_11943	scaffold1000:197745-218128	2337	0.0698049	0.0142301	0	0.0426903	OK
KDR10123	gene:L798_00193	Znev_11947	scaffold1000:305514-309216	171	0	0	0	0	OK
KDR10122	gene:L798_00192	Znev_11946	scaffold1000:227412-303397	3918	24.1665	5.10121	4.689	5.51342	OK
KDR10245	gene:L798_00195	Znev_14805	scaffold1001:11380-16430	186	0	0	0	0	OK
KDR10124	gene:L798_00194	Znev_11948	scaffold1000:322701-336568	2349	3.0533	0.64385	0.451903	0.835797	OK
KDR10246	gene:L798_00196	Znev_14806	scaffold1001:20784-21093	309	0	0	0	0	OK
KDR10247	gene:L798_00197	Znev_14807	scaffold1001:33309-33621	312	0	0	0	0	OK
KDR10248	gene:L798_00198	Znev_14808	scaffold1001:33985-50804	2115	4.40309	0.905268	0.663643	1.14689	OK
KDR10249	gene:L798_00199	Znev_14809	scaffold1001:70848-71738	252	0	0	0	0	OK
KDR10250	gene:L798_00200	Znev_14810	scaffold1001:72563-75039	228	3.34781	0.673429	0	2.02029	OK
KDR10148	gene:L798_00201	Znev_07321	scaffold1005:4632-5652	174	96.2917	20.1827	8.48601	31.8793	OK
KDR10149	gene:L798_00202	Znev_07322	scaffold1005:5854-8771	552	22.7025	4.77967	3.47719	6.08215	OK
KDR10150	gene:L798_00203	Znev_07323	scaffold1005:16955-36692	1737	4.8419	1.02929	0.743625	1.31496	OK
KDR10151	gene:L798_00204	Znev_07324	scaffold1005:106917-116048	1275	0	0	0	0	OK
KDR10153	gene:L798_00206	Znev_07326	scaffold1005:141442-143536	378	0	0	0	0	OK
KDR10152	gene:L798_00205	Znev_07325	scaffold1005:137409-138988	663	23.2693	4.94675	3.79369	6.09982	OK
KDR10155	gene:L798_00208	Znev_07328	scaffold1005:167222-171362	1164	0	0	0	0	OK
KDR10156	gene:L798_00209	Znev_07329	scaffold1005:181970-184959	354	0	0	0	0	OK
KDR10157	gene:L798_00211	Znev_18157	scaffold1005:219583-220312	729	0	0	0	0	OK
KDR10154	gene:L798_00207	Znev_07327	scaffold1005:146514-156052	1107	18.1124	3.79462	3.08068	4.50855	OK
KDR10158	gene:L798_00212	Znev_07331	scaffold1005:233719-234508	411	3.61058	0.728217	0.0768799	1.37955	OK
KDR10159	gene:L798_00213	Znev_07332	scaffold1005:238097-255528	4839	2.78679	0.596153	0.46971	0.722595	OK
KDR10160	gene:L798_00214	Znev_07333	scaffold1005:257888-263707	1326	12.1992	2.56833	2.04034	3.09632	OK
KDR10162	gene:L798_00216	Znev_07335	scaffold1005:269063-269922	228	2.86005	0.673429	0	2.02029	OK
KDR10161	gene:L798_00215	Znev_07334	scaffold1005:265919-266252	333	0	0	0	0	OK
KDR10163	gene:L798_00217	Znev_07336	scaffold1005:273930-292456	4977	2.3594	0.483495	0.371917	0.595073	OK
KDR10164	gene:L798_00218	Znev_07337	scaffold1005:386864-389625	762	14.4981	3.09433	2.26843	3.92024	OK
KDR10166	gene:L798_00220	Znev_07339	scaffold1005:466647-467284	294	0	0	0	0	OK
KDR10167	gene:L798_00221	Znev_07340	scaffold1005:467187-469352	189	0	0	0	0	OK
KDR10165	gene:L798_00219	Znev_18158	scaffold1005:394883-428181	1389	2.4871	0.511992	0.283022	0.740961	OK
KDR10168	gene:L798_00222	Znev_07341	scaffold1005:473589-476465	999	2.96916	0.610142	0.305071	0.915214	OK
KDR10169	gene:L798_00223	Znev_07342	scaffold1005:493889-496435	1020	3.03723	0.668778	0.353305	0.984251	OK
KDR10170	gene:L798_00224	Znev_07343	scaffold1005:500477-517092	4035	5.16449	1.08579	0.900256	1.27132	OK
KDR10171	gene:L798_00225	Znev_07344	scaffold1005:518533-522312	1740	2.72647	0.572909	0.360136	0.785681	OK
KDR10172	gene:L798_00226	Znev_07345	scaffold1005:525200-528971	1392	316.367	67.2848	64.6632	69.9063	OK
KDR10173	gene:L798_00227	Znev_07346	scaffold1005:530197-532412	399	0	0	0	0	OK
KDR10174	gene:L798_00228	Znev_07347	scaffold1005:530403-537924	498	8.02989	1.64452	0.822262	2.46679	OK
KDR10175	gene:L798_00229	Znev_07348	scaffold1005:542451-548083	1833	1.57189	0.353945	0.191315	0.516575	OK
KDR10176	gene:L798_00230	Znev_07349	scaffold1005:548750-551069	513	9.76746	2.05417	1.15766	2.95069	OK
KDR10177	gene:L798_00231	Znev_07350	scaffold1005:552659-556237	897	3.18061	0.656016	0.314139	0.997893	OK
KDR10178	gene:L798_00232	Znev_07351	scaffold1005:559903-570560	1122	9.73333	2.04804	1.519	2.57708	OK
KDR10179	gene:L798_00233	Znev_07352	scaffold1005:570973-575409	600	2.61118	0.534868	0.130546	0.93919	OK
KDR09999	gene:L798_00234	Znev_14315	scaffold1006:211527-220327	3420	0.23372	0.0472016	0.00498321	0.08942	OK
KDR23030	gene:L798_00241	Znev_16227	scaffold101:321312-322479	1041	0.478223	0.108672	0	0.234155	OK
KDR10001	gene:L798_00239	Znev_15967	scaffold1008:27179-34531	606	0	0	0	0	OK
KDR10002	gene:L798_00240	Znev_15968	scaffold1008:28485-28845	360	0	0	0	0	OK
KDR09277	gene:L798_00244	Znev_15282	scaffold1012:370636-372105	396	0	0	0	0	OK
KDR09736	gene:L798_00246	Znev_13036	scaffold1014:118925-126369	1527	0.208377	0.0458648	0	0.110818	OK
KDR09737	gene:L798_00247	Znev_13037	scaffold1014:139831-147246	3345	1.77819	0.386625	0.263644	0.509606	OK
KDR09738	gene:L798_00248	Znev_13038	scaffold1014:252937-253255	318	3.39105	1.3262	0	2.65538	OK
KDR09739	gene:L798_00249	Znev_13039	scaffold1014:279184-282647	768	82.936	16.8114	14.9034	18.7194	OK
KDR09740	gene:L798_00250	Znev_13040	scaffold1014:282913-287461	666	18.7413	3.99732	2.95563	5.03902	OK
KDR09741	gene:L798_00251	Znev_13041	scaffold1014:288409-291320	1371	2.95759	0.623854	0.367451	0.880258	OK
KDR09742	gene:L798_00252	Znev_13042	scaffold1014:292917-301924	2025	1.91548	0.399988	0.235593	0.564383	OK
KDR09743	gene:L798_00253	Znev_18520	scaffold1014:308609-310898	699	0.896237	0.183524	0	0.395439	OK
KDR09994	gene:L798_00257	Znev_15741	scaffold1015:8903-9242	339	0	0	0	0	OK
KDR09995	gene:L798_00258	Znev_15742	scaffold1015:81855-82371	195	0	0	0	0	OK
KDR09746	gene:L798_00256	Znev_13046	scaffold1014:334262-339476	1167	2.14511	0.440884	0.205222	0.676547	OK
KDR09744	gene:L798_00254	Znev_13044	scaffold1014:322788-331067	480	453.683	93.5791	86.047	101.111	OK
KDR09745	gene:L798_00255	Znev_13045	scaffold1014:329502-331122	306	8.27748	1.70736	0.199911	3.21481	OK
KDR09768	gene:L798_00260	Znev_16655	scaffold1016:5617-7239	660	0	0	0	0	OK
KDR09767	gene:L798_00259	Znev_12294	scaffold1016:895-3642	519	2.54565	0.527799	0	1.0561	OK
KDR09769	gene:L798_00261	Znev_12296	scaffold1016:11469-12625	363	0	0	0	0	OK
KDR09771	gene:L798_00263	Znev_12298	scaffold1016:28702-48773	777	0	0	0	0	OK
KDR09770	gene:L798_00262	Znev_12297	scaffold1016:17605-23827	1113	0.496419	0.100078	0	0.215639	OK
KDR09773	gene:L798_00265	Znev_16656	scaffold1016:73397-77254	864	0	0	0	0	OK
KDR09774	gene:L798_00266	Znev_16657	scaffold1016:80438-91799	1812	0.319971	0.0754869	0	0.15101	OK
KDR09772	gene:L798_00264	Znev_12299	scaffold1016:59151-65295	993	0.191013	0.0384233	0	0.11527	OK
KDR09775	gene:L798_00267	Znev_12302	scaffold1016:101287-116985	1974	1.76854	0.394357	0.229078	0.559637	OK
KDR09776	gene:L798_00268	Znev_12303	scaffold1016:138197-139053	357	0	0	0	0	OK
KDR09777	gene:L798_00269	Znev_16658	scaffold1016:189601-207281	966	0.788453	0.159128	0	0.318334	OK
KDR09778	gene:L798_00271	Znev_12306	scaffold1016:537414-540282	504	0	0	0	0	OK
KDR09779	gene:L798_00272	Znev_12307	scaffold1016:569490-569811	321	6.09499	1.2594	0.132959	2.38584	OK
KDR09780	gene:L798_00273	Znev_12308	scaffold1016:636680-730470	477	2.73203	0.553227	0.0584057	1.04805	OK
KDR10105	gene:L798_00274	Znev_14697	scaffold1017:5485-6761	201	5.07666	1.0212	0	3.06359	OK
KDR10106	gene:L798_00275	Znev_14698	scaffold1017:29412-29895	483	1.60059	0.324836	0	0.699925	OK
KDR10107	gene:L798_00276	Znev_14699	scaffold1017:32037-32902	189	0	0	0	0	OK
KDR10108	gene:L798_00277	Znev_14700	scaffold1017:35572-39304	519	65.8565	11.1798	9.10374	13.2558	OK
KDR10110	gene:L798_00279	Znev_14702	scaffold1017:40766-42925	279	25.1328	5.11854	2.38257	7.85452	OK
KDR10054	gene:L798_00280	Znev_15979	scaffold1018:5230-9074	405	2.91747	0.599773	0	1.19984	OK
KDR10109	gene:L798_00278	Znev_14701	scaffold1017:39318-40390	285	94.9425	19.2921	14.093	24.4913	OK
KDR10055	gene:L798_00281	Znev_15980	scaffold1018:22240-24616	531	0	0	0	0	OK
KDR22946	gene:L798_00283	Znev_08968	scaffold102:215682-223478	225	0	0	0	0	OK
KDR22945	gene:L798_00282	Znev_08967	scaffold102:180605-181631	1026	0	0	0	0	OK
KDR22947	gene:L798_00284	Znev_08969	scaffold102:249286-298943	11301	0.634769	0.131366	0.0932506	0.169482	OK
KDR22948	gene:L798_00285	Znev_08970	scaffold102:303106-314713	750	0.540619	0.110953	0	0.268082	OK
KDR22949	gene:L798_00286	Znev_08971	scaffold102:315958-317347	1389	4.63709	0.972784	0.655705	1.28986	OK
KDR22950	gene:L798_00287	Znev_08972	scaffold102:320510-334992	4056	1.26092	0.267997	0.175228	0.360766	OK
KDR22951	gene:L798_00288	Znev_08973	scaffold102:339045-358745	2637	2.96609	0.623828	0.446217	0.801439	OK
KDR22952	gene:L798_00289	Znev_08974	scaffold102:369595-371803	204	0	0	0	0	OK
KDR22953	gene:L798_00290	Znev_08975	scaffold102:371544-374692	513	0	0	0	0	OK
KDR22954	gene:L798_00291	Znev_08976	scaffold102:377144-411500	1980	2.91361	0.615171	0.406288	0.824055	OK
KDR22955	gene:L798_00292	Znev_08977	scaffold102:419254-432627	2067	1.33815	0.293234	0.154911	0.431556	OK
KDR22956	gene:L798_00293	Znev_08978	scaffold102:455301-459050	474	14.7208	3.35604	2.13058	4.58149	OK
KDR22957	gene:L798_00294	Znev_08979	scaffold102:478083-481213	861	0	0	0	0.0705562	OK
KDR22958	gene:L798_00295	Znev_08980	scaffold102:480229-486381	1206	4.07764	0.908036	0.570987	1.24509	OK
KDR22959	gene:L798_00296	Znev_08981	scaffold102:489543-496666	1053	5.59657	1.17852	0.766097	1.59095	OK
KDR22960	gene:L798_00297	Znev_08982	scaffold102:497660-500151	663	11.4414	2.4404	1.62971	3.25108	OK
KDR22961	gene:L798_00298	Znev_08983	scaffold102:509442-516510	2283	0.072578	0.0145994	0	0.0437983	OK
KDR22962	gene:L798_00299	Znev_08984	scaffold102:552368-554082	1101	0.15915	0.0338049	0	0.101415	OK
KDR22963	gene:L798_00300	Znev_08985	scaffold102:568099-584752	1983	3.13841	0.682372	0.465318	0.899427	OK
KDR22964	gene:L798_00302	Znev_08987	scaffold102:597901-609466	1077	5.17312	1.11145	0.717712	1.50518	OK
KDR22965	gene:L798_00303	Znev_08988	scaffold102:659013-673697	1407	12.7669	2.74866	2.22211	3.2752	OK
KDR22966	gene:L798_00304	Znev_08989	scaffold102:677542-679978	429	19.6315	4.15676	2.66361	5.64992	OK
KDR22967	gene:L798_00305	Znev_08990	scaffold102:683215-685127	468	3.23892	0.686375	0.125952	1.2468	OK
KDR22968	gene:L798_00306	Znev_08991	scaffold102:685495-690666	750	31.714	6.60168	5.39133	7.81203	OK
KDR10042	gene:L798_00308	Znev_14934	scaffold1020:1449-2241	792	0	0	0	0	OK
KDR22969	gene:L798_00307	Znev_18150	scaffold102:694275-700822	780	2.00859	0.420756	0.123237	0.718276	OK
KDR10044	gene:L798_00310	Znev_14936	scaffold1020:6105-6711	606	0	0	0	0	OK
KDR10043	gene:L798_00309	Znev_14935	scaffold1020:5152-5638	486	0.525535	0.107133	0	0.321399	OK
KDR10045	gene:L798_00311	Znev_14937	scaffold1020:9865-13357	237	0	0	0	0	OK
KDR10051	gene:L798_00313	Znev_18668	scaffold1021:13693-70095	1722	0.0993734	0.0199895	0	0.0599685	OK
KDR10046	gene:L798_00312	Znev_14938	scaffold1020:16989-17994	288	0	0	0	0	OK
KDR09987	gene:L798_00314	Znev_18593	scaffold1023:65688-65988	300	1.23363	0.299766	0	0.899299	OK
KDR09988	gene:L798_00315	Znev_15380	scaffold1023:356137-356962	825	0.485124	0.0975853	0	0.235784	OK
KDR09989	gene:L798_00316	Znev_15381	scaffold1023:377027-383243	6216	0.0976134	0.0202041	0	0.040418	OK
KDR09581	gene:L798_00317	Znev_09613	scaffold1024:30569-30962	393	0.776359	0.159334	0	0.478003	OK
KDR09582	gene:L798_00318	Znev_09614	scaffold1024:41113-45501	1008	6.06316	1.28207	0.83827	1.72586	OK
KDR09583	gene:L798_00319	Znev_09616	scaffold1024:50950-51283	333	1.09188	0.230225	0	0.891371	OK
KDR09584	gene:L798_00320	Znev_17355	scaffold1024:51262-61013	1641	1.7024	0.358956	0.17893	0.538982	OK
KDR09585	gene:L798_00321	Znev_09618	scaffold1024:65217-69326	540	4.80859	0.989921	0.392976	1.58687	OK
KDR09586	gene:L798_00322	Znev_09619	scaffold1024:71995-81040	933	4.49542	0.956321	0.555516	1.35713	OK
KDR09587	gene:L798_00323	Znev_09620	scaffold1024:97085-117769	2415	2.12427	0.453038	0.294497	0.611579	OK
KDR09588	gene:L798_00324	Znev_09621	scaffold1024:130230-134229	3999	0.743839	0.152011	0.0821654	0.221857	OK
KDR09589	gene:L798_00325	Znev_09622	scaffold1024:136271-140724	360	3.80251	0.768713	0	1.5378	OK
KDR09590	gene:L798_00326	Znev_09623	scaffold1024:141263-147472	666	19.0952	4.06285	3.01336	5.11234	OK
KDR09591	gene:L798_00327	Znev_09624	scaffold1024:155242-155623	381	0	0	0	0	OK
KDR09592	gene:L798_00328	Znev_09625	scaffold1024:164799-165334	159	0	0	0	0	OK
KDR09593	gene:L798_00329	Znev_09626	scaffold1024:187565-205504	1509	9.9973	2.31708	1.85196	2.78221	OK
KDR09594	gene:L798_00331	Znev_09629	scaffold1024:266900-284533	1125	0.750119	0.164627	0.0173802	0.311875	OK
KDR09595	gene:L798_00332	Znev_09630	scaffold1024:299399-362424	1299	0.527122	0.110803	0	0.22166	OK
KDR09596	gene:L798_00333	Znev_09631	scaffold1024:369426-377941	900	6.48153	1.34994	0.865024	1.83485	OK
KDR09597	gene:L798_00334	Znev_09632	scaffold1024:406284-415772	1926	0.830277	0.176235	0.0624422	0.290027	OK
KDR10003	gene:L798_00336	Znev_15963	scaffold1025:2629-3225	144	0	0	0	0	OK
KDR09598	gene:L798_00335	Znev_09634	scaffold1024:428399-435275	474	1.05333	0.223736	0	0.540587	OK
KDR09901	gene:L798_00338	Znev_08864	scaffold1026:117970-118168	198	0	0	0	0	OK
KDR09902	gene:L798_00339	Znev_08865	scaffold1026:227412-280057	1341	0.64294	0.133394	0.0140828	0.252706	OK
KDR09903	gene:L798_00340	Znev_17739	scaffold1026:287883-301549	996	2.42968	0.497615	0.221588	0.773642	OK
KDR09904	gene:L798_00341	Znev_08867	scaffold1026:313836-330872	3276	1.55717	0.326126	0.211998	0.440255	OK
KDR09905	gene:L798_00342	Znev_08868	scaffold1026:332440-339453	795	10.9532	2.3581	1.66154	3.05467	OK
KDR09906	gene:L798_00343	Znev_08869	scaffold1026:342934-356816	3228	2.16128	0.461813	0.325397	0.598228	OK
KDR09907	gene:L798_00344	Znev_08870	scaffold1026:361195-365685	1014	4.35356	0.898297	0.529098	1.2675	OK
KDR09908	gene:L798_00345	Znev_08871	scaffold1026:372152-379538	1272	4.22245	0.908802	0.586855	1.23075	OK
KDR09909	gene:L798_00346	Znev_08872	scaffold1026:383676-389680	453	0	0	0	0	OK
KDR09910	gene:L798_00347	Znev_08873	scaffold1026:392148-396978	456	0	0	0	0	OK
KDR09911	gene:L798_00348	Znev_08874	scaffold1026:402993-406257	420	0.694143	0.139631	0	0.418892	OK
KDR09912	gene:L798_00349	Znev_19046	scaffold1026:408886-414191	390	0.804672	0.161864	0	0.485592	OK
KDR09913	gene:L798_00350	Znev_08877	scaffold1026:416366-423706	3045	0.586803	0.128229	0.0539151	0.202543	OK
KDR09914	gene:L798_00351	Znev_08878	scaffold1026:428744-431584	1443	3.54125	0.759042	0.486386	1.0317	OK
KDR09915	gene:L798_00352	Znev_08879	scaffold1026:437245-442150	1032	0.296557	0.0732337	0	0.176946	OK
KDR09916	gene:L798_00353	Znev_08880	scaffold1026:450074-463446	2181	1.41924	0.29169	0.157664	0.425715	OK
KDR09917	gene:L798_00354	Znev_17740	scaffold1026:472848-501600	2790	0.827433	0.176082	0.0843186	0.267846	OK
KDR09919	gene:L798_00356	Znev_08883	scaffold1026:523000-525476	888	0.218812	0.0443086	0	0.132926	OK
KDR09918	gene:L798_00355	Znev_08882	scaffold1026:508719-521907	4074	0.243574	0.0549193	0.0134042	0.0964343	OK
KDR09921	gene:L798_00358	Znev_17741	scaffold1026:690388-710285	1122	0.96137	0.198197	0.0363699	0.360025	OK
KDR09920	gene:L798_00357	Znev_08885	scaffold1026:639686-640799	1113	0.329482	0.0667188	0	0.161205	OK
KDR09922	gene:L798_00359	Znev_08887	scaffold1026:732294-737776	573	7.52724	1.72153	0.970194	2.47287	OK
KDR09923	gene:L798_00360	Znev_08888	scaffold1026:734434-734776	342	2.14141	0.432186	0	1.04424	OK
KDR09664	gene:L798_00361	Znev_16043	scaffold1027:79030-156020	2790	0.541445	0.117388	0.0415921	0.193184	OK
KDR09665	gene:L798_00362	Znev_16044	scaffold1027:244491-248820	219	0	0	0	0	OK
KDR09644	gene:L798_00364	Znev_18223	scaffold1029:63371-63581	210	0.165415	0.0440735	0	1.81281	OK
KDR09643	gene:L798_00363	Znev_13843	scaffold1029:6024-10173	960	0	0	0	0	OK
KDR09645	gene:L798_00366	Znev_13845	scaffold1029:200748-201174	426	7.96773	1.76653	0.786638	2.74643	OK
KDR09646	gene:L798_00367	Znev_13846	scaffold1029:202351-205948	1008	5.31582	1.13124	0.718166	1.5443	OK
KDR09647	gene:L798_00368	Znev_13847	scaffold1029:209184-210771	1587	0.640655	0.131632	0.0241548	0.239108	OK
KDR09648	gene:L798_00369	Znev_13848	scaffold1029:214154-217448	1548	1.11109	0.225745	0.0799843	0.371506	OK
KDR09649	gene:L798_00370	Znev_13849	scaffold1029:225461-239281	1323	2.80673	0.596364	0.342073	0.850654	OK
KDR09650	gene:L798_00371	Znev_13850	scaffold1029:252091-257017	1563	2.4498	0.513489	0.29828	0.728698	OK
KDR09651	gene:L798_00372	Znev_13851	scaffold1029:271841-287365	1008	8.64782	1.84768	1.31789	2.37748	OK
KDR21874	gene:L798_00373	Znev_08450	scaffold103:8223-25827	1011	5.82422	1.23974	0.805893	1.67359	OK
KDR21875	gene:L798_00374	Znev_08451	scaffold103:62722-127720	2118	0.313753	0.0634281	0	0.126887	OK
KDR21876	gene:L798_00375	Znev_08452	scaffold103:99413-99833	420	0	0	0	0	OK
KDR21877	gene:L798_00377	Znev_08454	scaffold103:138121-159077	933	3.52078	0.748425	0.395381	1.10147	OK
KDR21878	gene:L798_00378	Znev_08457	scaffold103:204931-243020	1497	1.2213	0.258102	0.102461	0.413744	OK
KDR21879	gene:L798_00379	Znev_08459	scaffold103:246010-246493	483	1.06587	0.216558	0	0.523243	OK
KDR21882	gene:L798_00382	Znev_08464	scaffold103:459100-461640	981	0	0	0	0	OK
KDR21883	gene:L798_00385	Znev_08467	scaffold103:520976-523778	126	0	0	0	0	OK
KDR21884	gene:L798_00386	Znev_08468	scaffold103:534052-534466	414	0	0	0	0	OK
KDR21880	gene:L798_00380	Znev_08460	scaffold103:250849-298527	2559	3.86078	0.786261	0.581363	0.99116	OK
KDR21881	gene:L798_00381	Znev_08462	scaffold103:287600-288086	486	0	0	0	0	OK
KDR21886	gene:L798_00388	Znev_08470	scaffold103:558769-560904	393	0	0	0	0	OK
KDR21887	gene:L798_00389	Znev_08471	scaffold103:568014-568317	303	0	0	0	0	OK
KDR21888	gene:L798_00390	Znev_16633	scaffold103:696309-697224	915	0	0	0	0	OK
KDR21889	gene:L798_00391	Znev_16634	scaffold103:696498-697728	1230	0	0	0	0	OK
KDR21885	gene:L798_00387	Znev_08469	scaffold103:540795-543605	420	0	0	0	0	OK
KDR09847	gene:L798_00395	Znev_12384	scaffold1032:8913-15324	1611	2.58356	0.560684	0.339935	0.781434	OK
KDR09848	gene:L798_00396	Znev_12385	scaffold1032:15945-32970	1749	15.5316	3.2996	2.78842	3.81079	OK
KDR09849	gene:L798_00397	Znev_12386	scaffold1032:17764-23987	1746	1.92482	0.413252	0.232894	0.59361	OK
KDR09850	gene:L798_00398	Znev_12387	scaffold1032:38056-44077	1524	1.56335	0.344767	0.165095	0.524439	OK
KDR09851	gene:L798_00399	Znev_12388	scaffold1032:49486-54646	1266	41.4115	8.93937	7.92482	9.95391	OK
KDR09852	gene:L798_00400	Znev_12389	scaffold1032:55201-56928	720	31.0268	6.57353	5.33125	7.81581	OK
KDR09853	gene:L798_00401	Znev_12390	scaffold1032:57550-62353	795	1.2084	0.256315	0.0270599	0.485571	OK
KDR09855	gene:L798_00403	Znev_12392	scaffold1032:75558-78361	297	0	0	0	0	OK
KDR09854	gene:L798_00402	Znev_12391	scaffold1032:68596-72486	1194	0.2713	0.0612684	0	0.148036	OK
KDR09857	gene:L798_00405	Znev_12394	scaffold1032:100280-104461	978	1.70724	0.352499	0.1175	0.587498	OK
KDR09858	gene:L798_00406	Znev_12395	scaffold1032:106162-116467	2994	0.58212	0.119691	0.0475145	0.191867	OK
KDR09856	gene:L798_00404	Znev_12393	scaffold1032:95325-98456	1521	7.31577	1.54346	1.15895	1.92797	OK
KDR09859	gene:L798_00407	Znev_12396	scaffold1032:120735-125005	840	15.3297	3.28748	2.48423	4.09073	OK
KDR09618	gene:L798_00411	Znev_13450	scaffold1033:27830-48028	552	0	0	0	0	OK
KDR09860	gene:L798_00408	Znev_12397	scaffold1032:172726-225629	906	2.5742	0.561274	0.249935	0.872612	OK
KDR09861	gene:L798_00409	Znev_12398	scaffold1032:182539-182866	327	0	0	0	0	OK
KDR09617	gene:L798_00410	Znev_13449	scaffold1033:9203-10967	1764	0	0	0	0	OK
KDR09619	gene:L798_00412	Znev_13451	scaffold1033:103928-104255	327	0	0	0	0	OK
KDR09620	gene:L798_00413	Znev_17259	scaffold1033:107465-107639	174	0	0	0	0	OK
KDR09621	gene:L798_00414	Znev_17260	scaffold1033:189043-189301	258	0	0	0	0	OK
KDR09622	gene:L798_00415	Znev_13452	scaffold1033:217023-219261	279	0	0	0	0	OK
KDR09623	gene:L798_00416	Znev_17261	scaffold1033:226069-226249	180	0	0	0	0	OK
KDR09624	gene:L798_00417	Znev_17262	scaffold1033:260672-260861	189	0	0	0	0	OK
KDR09625	gene:L798_00418	Znev_13454	scaffold1033:315225-331022	780	4.52971	0.946702	0.482804	1.4106	OK
KDR09626	gene:L798_00419	Znev_13455	scaffold1033:321148-323480	165	0	0	0	0.368175	OK
KDR09627	gene:L798_00420	Znev_13456	scaffold1033:350394-360582	1749	2.22176	0.451732	0.262406	0.641057	OK
KDR09628	gene:L798_00421	Znev_13457	scaffold1033:362856-365239	441	1.03136	0.25469	0	0.615379	OK
KDR09944	gene:L798_00423	Znev_16267	scaffold1034:3521-8470	504	0	0	0	0	OK
KDR09931	gene:L798_00424	Znev_15801	scaffold1035:32895-45421	1134	44.043	9.22789	8.12268	10.3331	OK
KDR09938	gene:L798_00426	Znev_15129	scaffold1036:2797-4354	312	2.5483	0.541281	0	1.30784	OK
KDR09939	gene:L798_00427	Znev_15131	scaffold1036:20053-30594	345	122.141	25.4078	20.769	30.0466	OK
KDR09940	gene:L798_00428	Znev_15132	scaffold1036:43865-58631	828	12.671	2.62217	1.90021	3.34413	OK
KDR09941	gene:L798_00429	Znev_15133	scaffold1036:60439-60793	354	0	0	0	0	OK
KDR09932	gene:L798_00425	Znev_15802	scaffold1035:56379-56811	432	3748.9	779.601	759.155	800.046	OK
KDR09882	gene:L798_00431	Znev_15416	scaffold1038:35102-85493	696	49.053	10.309	8.70861	11.9094	OK
KDR21890	gene:L798_00434	Znev_00896	scaffold104:18002-29911	546	19.7015	4.06737	2.8659	5.26883	OK
KDR21891	gene:L798_00435	Znev_00897	scaffold104:30278-33628	1209	8.05647	1.7503	1.28269	2.21792	OK
KDR21894	gene:L798_00438	Znev_00906	scaffold104:168848-169422	159	0	0	0	0	OK
KDR21892	gene:L798_00436	Znev_00899	scaffold104:57600-71815	795	11.5445	2.56315	1.81675	3.30956	OK
KDR21893	gene:L798_00437	Znev_00900	scaffold104:71646-114649	918	1.33839	0.297156	0.0570176	0.537294	OK
KDR21895	gene:L798_00439	Znev_16477	scaffold104:194237-194663	426	0	0	0	0	OK
KDR21896	gene:L798_00442	Znev_00918	scaffold104:753036-753859	153	0	0	0	0	OK
EMZNET00000000225	gene:EMZNEG00000000100	U6	scaffold104:710113-710210	97	0	0	0	0	OK
KDR21897	gene:L798_00443	Znev_00919	scaffold104:778074-778959	885	4.64601	1.02358	0.594584	1.45257	OK
KDR21898	gene:L798_00444	Znev_00921	scaffold104:847729-848041	312	3.27002	0.811922	0	1.74945	OK
KDR21899	gene:L798_00445	Znev_16481	scaffold104:879957-880374	417	0	0	0	0	OK
KDR21900	gene:L798_00448	Znev_00930	scaffold104:1339156-1345699	141	0	0	0	0	OK
KDR21901	gene:L798_00449	Znev_00932	scaffold104:1451341-1462550	1032	16.6916	3.51522	2.79768	4.23276	OK
KDR21902	gene:L798_00450	Znev_00933	scaffold104:1480174-1496941	933	0.205333	0.0415792	0	0.124737	OK
KDR21903	gene:L798_00452	Znev_00935	scaffold104:1535967-1550072	1620	3.39184	0.70712	0.459663	0.954576	OK
KDR21904	gene:L798_00453	Znev_00936	scaffold104:1555318-1559538	1155	42.0442	8.96066	7.88345	10.0379	OK
KDR21905	gene:L798_00454	Znev_00938	scaffold104:1595533-1595998	195	0	0	0	0	OK
KDR21906	gene:L798_00456	Znev_16485	scaffold104:1605331-1606960	1629	0.101646	0.0212927	0	0.063878	OK
KDR21907	gene:L798_00458	Znev_00942	scaffold104:1662384-1663006	354	15.6249	3.5924	1.89781	5.287	OK
KDR21908	gene:L798_00459	Znev_00943	scaffold104:1663229-1773279	1122	2.15873	0.462461	0.215265	0.709656	OK
KDR21909	gene:L798_00460	Znev_00945	scaffold104:1796267-1803844	822	11.2874	2.47596	1.77507	3.17686	OK
KDR21910	gene:L798_00461	Znev_00946	scaffold104:1922226-1922532	306	0	0	0	0	OK
KDR21911	gene:L798_00462	Znev_00947	scaffold104:1928642-1939404	849	0	0	0	0	OK
KDR21912	gene:L798_00463	Znev_00950	scaffold104:2012869-2014283	291	1.61735	0.325339	0	0.976018	OK
KDR21915	gene:L798_00466	Znev_00952	scaffold104:2119463-2129321	1356	3.34541	0.710962	0.436757	0.985168	OK
KDR21913	gene:L798_00464	Znev_00951	scaffold104:2094607-2103259	456	2.80742	1.34616	0.516085	2.17623	OK
KDR21914	gene:L798_00465	Znev_16488	scaffold104:2097319-2097451	132	0	0	0	0	OK
KDR21917	gene:L798_00468	Znev_00954	scaffold104:2149055-2150415	450	3.94714	0.859003	0.209658	1.50835	OK
KDR21916	gene:L798_00467	Znev_00953	scaffold104:2131002-2144511	2496	0.307824	0.0662179	0.00699081	0.125445	OK
KDR21918	gene:L798_00469	Znev_00955	scaffold104:2151124-2161689	765	2.66835	0.593967	0.235792	0.952143	OK
KDR21919	gene:L798_00470	Znev_00956	scaffold104:2181064-2181409	345	5.87632	1.27039	0.233121	2.30766	OK
KDR21920	gene:L798_00471	Znev_00957	scaffold104:2273133-2309592	1515	38.0192	8.00715	7.14123	8.87308	OK
KDR21921	gene:L798_00472	Znev_00958	scaffold104:2318861-2328288	1626	0.608351	0.128025	0.0234931	0.232557	OK
KDR21922	gene:L798_00473	Znev_00959	scaffold104:2445193-2451235	126	0	0	0	0	OK
KDR21923	gene:L798_00474	Znev_00960	scaffold104:2454487-2460788	1662	0.834521	0.187301	0.0624337	0.312169	OK
KDR21924	gene:L798_00475	Znev_00961	scaffold104:2464015-2470536	654	2.47829	0.538171	0.157627	0.918716	OK
KDR21925	gene:L798_00476	Znev_00962	scaffold104:2477695-2482045	507	2.36766	0.498725	0.0526518	0.944799	OK
KDR21929	gene:L798_00480	Znev_16491	scaffold104:2506796-2507156	360	0	0	0	0	OK
KDR21930	gene:L798_00482	Znev_16492	scaffold104:2522605-2522941	336	0	0	0	0	OK
KDR21926	gene:L798_00477	Znev_00963	scaffold104:2482455-2496077	729	23.3454	5.71121	4.52332	6.8991	OK
KDR21928	gene:L798_00479	Znev_00965	scaffold104:2504988-2505648	384	0.903834	0.221113	0	0.693927	OK
KDR21927	gene:L798_00478	Znev_00964	scaffold104:2486947-2506082	2706	0.28156	0.0688806	0.00944279	0.128318	OK
KDR21931	gene:L798_00483	Znev_00967	scaffold104:2531852-2640141	4392	0.299557	0.0652509	0.0217503	0.108751	OK
KDR21932	gene:L798_00484	Znev_16493	scaffold104:2821810-2822293	483	40.3485	8.52618	6.58949	10.4629	OK
KDR21933	gene:L798_00485	Znev_00969	scaffold104:2832708-2847898	834	0	0	0	0	OK
KDR21934	gene:L798_00486	Znev_00970	scaffold104:2894247-2899975	1542	8.11111	1.70067	1.30425	2.09709	OK
KDR21935	gene:L798_00487	Znev_00971	scaffold104:2903300-2925925	2601	3.57387	0.772493	0.571183	0.973804	OK
KDR21936	gene:L798_00488	Znev_00972	scaffold104:2926219-2929015	2064	7.57982	1.6317	1.30527	1.95813	OK
KDR21937	gene:L798_00489	Znev_00974	scaffold104:2935887-2942614	855	8.0304	1.72233	1.15018	2.29447	OK
KDR21938	gene:L798_00490	Znev_00975	scaffold104:2949631-2953044	450	0	0	0	0	OK
KDR21940	gene:L798_00492	Znev_00977	scaffold104:2964539-3041881	5451	0.0512525	0.0115745	0	0.0279661	OK
KDR21941	gene:L798_00493	Znev_16494	scaffold104:3061255-3061750	495	0.300833	0.103837	0	0.311511	OK
KDR21939	gene:L798_00491	Znev_00976	scaffold104:2957600-2957930	330	0	0	0	0	OK
KDR09887	gene:L798_00496	Znev_15156	scaffold1040:19462-20397	129	0	0	0	0	OK
KDR09886	gene:L798_00494	Znev_18625	scaffold1040:14598-16116	264	33.1793	7.28738	3.75248	10.8223	OK
KDR09888	gene:L798_00497	Znev_15157	scaffold1040:25760-45572	663	7.64135	1.64892	0.988755	2.30908	OK
KDR09839	gene:L798_00500	Znev_15720	scaffold1043:65386-82918	1812	1.54704	0.320819	0.165199	0.47644	OK
KDR09840	gene:L798_00501	Znev_15721	scaffold1043:94904-100179	471	25.957	5.54277	3.95346	7.13208	OK
KDR09543	gene:L798_00502	Znev_06926	scaffold1044:2904-4515	690	14.3071	3.11519	2.22826	4.00213	OK
KDR09544	gene:L798_00503	Znev_06927	scaffold1044:4777-10529	2280	0.943432	0.204687	0.0952774	0.314097	OK
KDR09545	gene:L798_00504	Znev_06928	scaffold1044:13878-14843	291	10.2504	2.27737	0.555841	3.99891	OK
KDR09546	gene:L798_00505	Znev_06929	scaffold1044:16277-17808	702	15.2566	3.22278	2.33514	4.11042	OK
KDR09547	gene:L798_00506	Znev_06930	scaffold1044:50075-58569	1758	0.452582	0.0976343	0.0103075	0.184961	OK
KDR09549	gene:L798_00508	Znev_06933	scaffold1044:90420-117585	1887	0	0	0	0	OK
KDR09550	gene:L798_00509	Znev_06934	scaffold1044:140285-149281	4062	2.17566	0.45646	0.334512	0.578409	OK
KDR09551	gene:L798_00510	Znev_06935	scaffold1044:156876-158637	1761	0	0	0	0	OK
KDR09553	gene:L798_00512	Znev_06937	scaffold1044:201720-202401	681	0	0	0	0	OK
KDR09548	gene:L798_00507	Znev_06931	scaffold1044:65516-67370	405	949.947	204.148	192.996	215.3	OK
KDR09552	gene:L798_00511	Znev_06936	scaffold1044:169448-182782	1977	0.30149	0.0684679	0	0.136969	OK
KDR09554	gene:L798_00513	Znev_06938	scaffold1044:207241-230632	6276	1.39194	0.300068	0.219815	0.38032	OK
KDR09555	gene:L798_00514	Znev_06939	scaffold1044:221041-221777	279	0	0	0	0.217738	OK
KDR09556	gene:L798_00515	Znev_06940	scaffold1044:236216-240909	171	17.6629	3.57668	0	8.64193	OK
KDR09557	gene:L798_00516	Znev_06941	scaffold1044:258165-271809	1503	6.24673	1.30791	0.955436	1.66039	OK
KDR09558	gene:L798_00517	Znev_06942	scaffold1044:298746-309154	2007	1.32168	0.286151	0.147347	0.424955	OK
KDR09559	gene:L798_00518	Znev_06943	scaffold1044:311493-314795	1083	6.80166	1.51782	1.05723	1.97842	OK
KDR09560	gene:L798_00519	Znev_06944	scaffold1044:325354-337967	1413	2.05118	0.426565	0.213652	0.639478	OK
KDR09561	gene:L798_00520	Znev_06945	scaffold1044:335979-336793	147	0	0	0	0.413258	OK
KDR09562	gene:L798_00521	Znev_06946	scaffold1044:367316-383453	588	11.452	2.44243	1.56508	3.31978	OK
KDR09563	gene:L798_00522	Znev_06947	scaffold1044:396675-397383	225	0	0	0	0	OK
KDR09566	gene:L798_00525	Znev_06950	scaffold1044:433070-433394	324	2.44719	0.492265	0	1.1894	OK
KDR09838	gene:L798_00499	Znev_15719	scaffold1043:24108-25239	1131	12221.1	2575.98	2557.47	2594.49	OK
KDR09567	gene:L798_00526	Znev_18423	scaffold1044:516107-533391	1167	2.00721	0.409393	0.182302	0.636483	OK
KDR09564	gene:L798_00523	Znev_06948	scaffold1044:405848-428552	1851	0.45556	0.0921264	0.00972604	0.174527	OK
KDR09565	gene:L798_00524	Znev_06949	scaffold1044:407427-412194	840	12.0718	2.52517	1.82967	3.22066	OK
KDR09568	gene:L798_00527	Znev_06952	scaffold1044:562933-563248	315	1.31302	0.26412	0	0.792361	OK
KDR09569	gene:L798_00528	Znev_18424	scaffold1044:598934-599141	207	2.64908	0.693659	0	2.54342	OK
KDR09570	gene:L798_00529	Znev_06953	scaffold1044:610778-611225	447	0	0	0	0	OK
KDR09571	gene:L798_00530	Znev_06954	scaffold1044:610923-648688	1785	0	0	0	0	OK
KDR09573	gene:L798_00532	Znev_06956	scaffold1044:691635-692061	426	1.35107	0.271775	0	0.656658	OK
KDR09574	gene:L798_00533	Znev_06957	scaffold1044:702640-703144	504	4.19872	0.906637	0.302212	1.51106	OK
KDR09575	gene:L798_00534	Znev_06958	scaffold1044:724678-744237	2193	4.05924	0.839275	0.610569	1.06798	OK
KDR09572	gene:L798_00531	Znev_06955	scaffold1044:672214-682605	960	18.309	3.86938	3.07955	4.6592	OK
KDR09844	gene:L798_00539	Znev_14744	scaffold1046:48213-51324	288	0	0	0	0	OK
KDR08887	gene:L798_00540	Znev_04323	scaffold1047:1505-36621	858	0	0	0	0	OK
KDR09841	gene:L798_00536	Znev_14741	scaffold1046:16018-30332	693	47.8777	10.0315	8.4552	11.6078	OK
KDR08890	gene:L798_00543	Znev_04327	scaffold1047:318504-323053	228	0	0	0	0	OK
KDR08888	gene:L798_00541	Znev_04324	scaffold1047:51468-83706	2109	0.0792019	0.0159319	0	0.0477956	OK
KDR08889	gene:L798_00542	Znev_04325	scaffold1047:69885-74808	180	0	0	0	0	OK
KDR09842	gene:L798_00537	Znev_14742	scaffold1046:37816-46288	720	1.37965	0.293461	0	0.593765	OK
KDR09843	gene:L798_00538	Znev_14743	scaffold1046:43578-45284	147	0	0	0	0.413258	OK
KDR08891	gene:L798_00545	Znev_04329	scaffold1047:332500-338891	492	4.45909	0.944216	0.314739	1.57369	OK
KDR08892	gene:L798_00546	Znev_04330	scaffold1047:336660-336990	330	0	0	0	0	OK
KDR08893	gene:L798_00547	Znev_04331	scaffold1047:361953-366199	828	39.364	8.40065	7.11029	9.691	OK
KDR08894	gene:L798_00548	Znev_04333	scaffold1047:381101-382587	516	6.797	1.45323	0.69589	2.21056	OK
KDR08895	gene:L798_00549	Znev_04334	scaffold1047:385653-390381	1374	8.1757	1.6075	1.19226	2.02273	OK
KDR08896	gene:L798_00550	Znev_04335	scaffold1047:400227-407633	846	12.1768	2.54882	1.84706	3.25059	OK
KDR08897	gene:L798_00551	Znev_04336	scaffold1047:410382-412973	570	16.2576	3.38852	2.31668	4.46036	OK
KDR08898	gene:L798_00552	Znev_04337	scaffold1047:414720-419164	2985	0.389215	0.0873293	0.0255782	0.14908	OK
KDR08899	gene:L798_00553	Znev_04338	scaffold1047:488004-551382	2226	7.44247	1.56111	1.25428	1.86794	OK
KDR08900	gene:L798_00554	Znev_04339	scaffold1047:578858-589191	1587	2.0173	0.438772	0.242547	0.634997	OK
KDR08902	gene:L798_00556	Znev_04341	scaffold1047:632301-635738	2985	0.108535	0.0218323	0	0.052751	OK
KDR08903	gene:L798_00557	Znev_04342	scaffold1047:635865-645227	3477	0.365855	0.074208	0.021735	0.126681	OK
KDR08901	gene:L798_00555	Znev_17827	scaffold1047:601885-606474	2961	0.0547395	0.0110111	0	0.0330334	OK
KDR08904	gene:L798_00558	Znev_04343	scaffold1047:656927-667902	807	9.22218	1.90933	1.28698	2.53168	OK
KDR08905	gene:L798_00559	Znev_04344	scaffold1047:664960-665191	231	0	0	0	0	OK
KDR08906	gene:L798_00560	Znev_04345	scaffold1047:681687-682780	873	0.225198	0.0452998	0	0.173427	OK
KDR08907	gene:L798_00561	Znev_04346	scaffold1047:682354-682834	480	0.544104	0.109449	0	0.422602	OK
KDR08908	gene:L798_00562	Znev_04347	scaffold1047:685595-689462	1326	4.17438	0.865122	0.558649	1.17159	OK
KDR08909	gene:L798_00563	Znev_04348	scaffold1047:736985-737414	429	38.6934	8.31353	6.16603	10.461	OK
KDR08910	gene:L798_00564	Znev_17828	scaffold1047:741141-761445	5058	1.36278	0.275249	0.191723	0.358774	OK
KDR08911	gene:L798_00565	Znev_04350	scaffold1047:768002-777331	1521	5.79816	1.22095	0.884668	1.55723	OK
KDR08912	gene:L798_00566	Znev_04351	scaffold1047:781376-790862	1932	8.50062	1.79136	1.43552	2.1472	OK
KDR08913	gene:L798_00567	Znev_04352	scaffold1047:805618-806662	1044	3.35821	0.685799	0.370689	1.00091	OK
KDR08914	gene:L798_00568	Znev_04353	scaffold1047:818189-834393	3018	0.105842	0.0215764	0	0.0521327	OK
KDR08915	gene:L798_00569	Znev_04355	scaffold1047:842254-847277	1005	77.127	16.4264	14.8385	18.0143	OK
KDR08916	gene:L798_00570	Znev_04356	scaffold1047:848171-848477	306	0	0	0	0	OK
KDR08917	gene:L798_00571	Znev_04357	scaffold1047:853392-864873	2997	0.476647	0.0978236	0.0326079	0.163039	OK
KDR08918	gene:L798_00572	Znev_04358	scaffold1047:918055-939505	1473	12.036	2.51024	2.01888	3.00161	OK
KDR08919	gene:L798_00573	Znev_04359	scaffold1047:945615-951631	1464	1.07569	0.216699	0.0722329	0.361165	OK
KDR08921	gene:L798_00575	Znev_04361	scaffold1047:964545-968180	1086	1.57778	0.343789	0.121809	0.565769	OK
KDR08920	gene:L798_00574	Znev_04360	scaffold1047:956775-957288	513	1.30104	0.293453	0	0.632304	OK
KDR08922	gene:L798_00576	Znev_04362	scaffold1047:979693-989527	2652	1.12798	0.248003	0.133979	0.362027	OK
KDR08923	gene:L798_00577	Znev_04363	scaffold1047:985681-985984	303	0	0	0	0.200491	OK
KDR08924	gene:L798_00578	Znev_04364	scaffold1047:1017638-1030598	1635	1.97344	0.42407	0.229096	0.619044	OK
KDR08925	gene:L798_00579	Znev_04365	scaffold1047:1026708-1027654	183	0	0	0	0.331961	OK
KDR08926	gene:L798_00580	Znev_04366	scaffold1047:1035689-1037594	1905	0.947419	0.19625	0.0779066	0.314592	OK
KDR08927	gene:L798_00581	Znev_17829	scaffold1047:1038691-1044334	918	1.19633	0.254705	0.0467392	0.462671	OK
KDR08928	gene:L798_00582	Znev_04368	scaffold1047:1056759-1057158	399	3.06715	0.617997	0	1.23629	OK
KDR09712	gene:L798_00583	Znev_15608	scaffold1049:62388-62739	351	0	0	0	0	OK
KDR09713	gene:L798_00584	Znev_15609	scaffold1049:151000-153300	378	230.68	38.0187	32.8026	43.2347	OK
KDR09714	gene:L798_00585	Znev_15610	scaffold1049:166910-180372	2133	1.9777	0.424813	0.26097	0.588655	OK
KDR09797	gene:L798_00588	Znev_18552	scaffold1057:4615-4795	180	0	0	0	0	OK
KDR09798	gene:L798_00589	Znev_15770	scaffold1057:11038-11302	264	0	0	0	0	OK
KDR09715	gene:L798_00586	Znev_19048	scaffold1049:194453-199593	1203	0	0	0	0	OK
KDR09751	gene:L798_00591	Znev_11982	scaffold1059:24119-34308	3048	0.613472	0.128094	0.051119	0.205068	OK
KDR09752	gene:L798_00592	Znev_11983	scaffold1059:41487-49695	1608	0.107433	0.0216108	0	0.0648324	OK
KDR09753	gene:L798_00593	Znev_11984	scaffold1059:67076-83067	1857	20.3177	4.27752	3.70727	4.84776	OK
KDR09754	gene:L798_00594	Znev_11985	scaffold1059:84557-88249	1155	0.256162	0.063777	0	0.154097	OK
KDR09755	gene:L798_00595	Znev_11986	scaffold1059:94965-104337	1839	6.15758	1.29923	0.983979	1.61447	OK
KDR09756	gene:L798_00596	Znev_11987	scaffold1059:105139-117613	2115	12.5797	2.62051	2.21142	3.02961	OK
KDR09757	gene:L798_00597	Znev_11988	scaffold1059:122474-127604	942	10.0863	2.17688	1.57731	2.77644	OK
KDR09758	gene:L798_00598	Znev_11989	scaffold1059:129514-131882	570	85.4836	18.017	15.5391	20.495	OK
KDR09759	gene:L798_00599	Znev_11990	scaffold1059:134121-137471	660	9.88152	2.05807	1.31879	2.79734	OK
KDR09760	gene:L798_00600	Znev_11991	scaffold1059:143130-150986	993	3.76587	0.845313	0.484871	1.20576	OK
KDR09761	gene:L798_00601	Znev_11992	scaffold1059:153881-171399	3840	1.05814	0.225458	0.138503	0.312414	OK
KDR09762	gene:L798_00602	Znev_11993	scaffold1059:177254-178733	1104	0.166386	0.0336924	0	0.101077	OK
KDR09763	gene:L798_00603	Znev_11994	scaffold1059:189877-193290	1452	5.63656	1.21544	0.869393	1.56149	OK
KDR09764	gene:L798_00605	Znev_11996	scaffold1059:257045-266497	1779	0	0	0	0	OK
KDR22749	gene:L798_00606	Znev_13720	scaffold106:146492-146951	459	0	0	0	0	OK
KDR22750	gene:L798_00607	Znev_13723	scaffold106:372219-373694	864	0.678739	0.137748	0	0.296806	OK
KDR22752	gene:L798_00610	Znev_13726	scaffold106:464207-464714	315	0	0	0	0	OK
KDR22753	gene:L798_00611	Znev_13728	scaffold106:510203-516965	402	0	0	0	0	OK
KDR22751	gene:L798_00608	Znev_13724	scaffold106:444914-453473	1014	255.498	53.8604	51.0202	56.7006	OK
KDR09793	gene:L798_00612	Znev_18660	scaffold1061:17663-17882	219	0	0	0	0	OK
KDR09791	gene:L798_00614	Znev_15504	scaffold1064:36385-42106	885	0	0	0	0	OK
KDR09792	gene:L798_00615	Znev_15505	scaffold1064:43734-48570	942	3.31566	0.698243	0.359546	1.03694	OK
KDR09730	gene:L798_00616	Znev_16195	scaffold1065:11336-11642	306	0	0	0	0	OK
KDR22778	gene:L798_00617	Znev_10469	scaffold107:7719-9993	2274	0.199853	0.0439886	0	0.0947823	OK
KDR22779	gene:L798_00618	Znev_18279	scaffold107:32406-71738	3339	0	0	0	0	OK
KDR22780	gene:L798_00619	Znev_10471	scaffold107:104278-104587	309	23.0001	4.71662	2.42872	7.00452	OK
KDR22781	gene:L798_00620	Znev_10472	scaffold107:105423-115996	3192	2.96536	0.650259	0.482691	0.817828	OK
KDR22782	gene:L798_00621	Znev_10473	scaffold107:108960-109909	270	0	0	0	0.224996	OK
KDR22783	gene:L798_00622	Znev_10474	scaffold107:117975-120552	747	8.71041	1.89659	1.24007	2.5531	OK
KDR22784	gene:L798_00623	Znev_18280	scaffold107:122210-125317	1266	1.89089	0.399844	0.186118	0.613569	OK
KDR22785	gene:L798_00624	Znev_10476	scaffold107:167639-170772	282	7.95462	1.77399	0.187285	3.36069	OK
KDR22786	gene:L798_00625	Znev_10477	scaffold107:175023-188214	3813	0.357843	0.0757148	0.0252383	0.126191	OK
KDR22787	gene:L798_00626	Znev_10478	scaffold107:194178-227278	3720	0.625725	0.129528	0.0620255	0.19703	OK
KDR22788	gene:L798_00628	Znev_10480	scaffold107:314314-319057	1218	2.83795	0.598204	0.330679	0.865729	OK
KDR22789	gene:L798_00629	Znev_10481	scaffold107:324441-330312	1173	1.20657	0.250376	0.0733336	0.427419	OK
KDR22790	gene:L798_00630	Znev_10482	scaffold107:330961-331423	462	202.5	43.0709	38.5477	47.5941	OK
KDR22791	gene:L798_00631	Znev_10483	scaffold107:341097-354597	1659	0.206657	0.0417082	0	0.100775	OK
KDR22792	gene:L798_00632	Znev_10484	scaffold107:356240-362894	666	15.7231	3.34202	2.39968	4.28437	OK
KDR22793	gene:L798_00633	Znev_10485	scaffold107:359425-367167	1083	4.37014	0.931392	0.572171	1.29061	OK
KDR22794	gene:L798_00635	Znev_10487	scaffold107:377038-377572	267	0	0	0	0	OK
KDR22795	gene:L798_00636	Znev_10488	scaffold107:388263-388916	132	0	0	0	0	OK
KDR09420	gene:L798_00638	Znev_08101	scaffold1070:19363-30239	1575	3.09358	0.663912	0.421486	0.906339	OK
KDR09423	gene:L798_00641	Znev_08104	scaffold1070:218704-227579	1122	0	0	0	0	OK
KDR22796	gene:L798_00637	Znev_10489	scaffold107:392471-401286	2280	1.44595	0.307031	0.173032	0.44103	OK
KDR09421	gene:L798_00639	Znev_08102	scaffold1070:55417-103102	3540	0	0	0	0	OK
KDR09422	gene:L798_00640	Znev_08103	scaffold1070:55642-57119	246	0	0	0	0	OK
KDR09424	gene:L798_00642	Znev_16917	scaffold1070:276129-276309	180	0	0	0	0	OK
KDR09426	gene:L798_00646	Znev_08107	scaffold1070:377807-380682	2121	0.425849	0.0949933	0.0174316	0.172555	OK
KDR09425	gene:L798_00645	Znev_08106	scaffold1070:315848-317174	174	0	0	0	0	OK
KDR09427	gene:L798_00647	Znev_08108	scaffold1070:392990-406533	2049	1.80502	0.37834	0.219773	0.536906	OK
KDR09428	gene:L798_00648	Znev_08109	scaffold1070:414269-426431	2430	1.58337	0.3409	0.204417	0.477383	OK
KDR09429	gene:L798_00649	Znev_08110	scaffold1070:433391-435283	462	0.581842	0.117041	0	0.351122	OK
KDR09430	gene:L798_00650	Znev_08111	scaffold1070:439341-449400	3522	0.214489	0.0457512	0.00483009	0.0866724	OK
KDR09431	gene:L798_00651	Znev_08112	scaffold1070:457185-466328	669	5.58818	1.17195	0.619124	1.72478	OK
KDR09432	gene:L798_00652	Znev_08113	scaffold1070:468394-472365	876	5.13273	1.08235	0.637507	1.5272	OK
KDR09433	gene:L798_00653	Znev_08114	scaffold1070:474604-487296	2007	5.71897	1.21193	0.92143	1.50244	OK
KDR09434	gene:L798_00654	Znev_08115	scaffold1070:490094-494908	1326	0.737859	0.16221	0.0297661	0.294654	OK
KDR09435	gene:L798_00655	Znev_08116	scaffold1070:495269-496234	216	496.838	107.593	89.0021	126.185	OK
KDR09436	gene:L798_00656	Znev_08117	scaffold1070:498547-510860	1677	5.12099	1.11237	0.806106	1.41864	OK
KDR09437	gene:L798_00657	Znev_08118	scaffold1070:513979-514912	933	2.73914	0.582108	0.270958	0.893258	OK
KDR09438	gene:L798_00658	Znev_08119	scaffold1070:516852-524589	1809	2.05662	0.43486	0.252606	0.617115	OK
KDR09439	gene:L798_00660	Znev_08121	scaffold1070:579285-579606	321	0	0	0	0	OK
KDR09440	gene:L798_00661	Znev_08122	scaffold1070:616033-629557	1758	1.64189	0.351484	0.185683	0.517284	OK
KDR09441	gene:L798_00662	Znev_16920	scaffold1070:640328-660091	3813	1.79337	0.378574	0.264792	0.492356	OK
KDR09442	gene:L798_00663	Znev_08124	scaffold1070:664201-664575	195	0	0	0	0	OK
KDR09443	gene:L798_00664	Znev_16921	scaffold1070:676444-682845	867	4.972	1.09701	0.646141	1.54788	OK
KDR09444	gene:L798_00665	Znev_08126	scaffold1070:694631-694940	309	0	0	0	0	OK
KDR09446	gene:L798_00667	Znev_08128	scaffold1070:729002-730676	1674	0	0	0	0	OK
KDR09445	gene:L798_00666	Znev_08127	scaffold1070:725498-726732	429	0.666595	0.134089	0	0.402268	OK
KDR09447	gene:L798_00668	Znev_16922	scaffold1070:738323-756172	1224	12.7643	2.73558	2.16186	3.3093	OK
KDR09394	gene:L798_00669	Znev_11083	scaffold1072:229-653	165	63.8223	14.2094	3.4681	24.9507	OK
KDR09397	gene:L798_00672	Znev_11086	scaffold1072:70628-84216	1428	0	0	0	0	OK
KDR09395	gene:L798_00670	Znev_11084	scaffold1072:10463-30812	3975	0.150916	0.032206	0	0.0692804	OK
KDR09396	gene:L798_00671	Znev_11085	scaffold1072:14085-69544	3198	0.237577	0.0506998	0	0.10322	OK
KDR09398	gene:L798_00673	Znev_11087	scaffold1072:226327-230505	1269	9.85166	2.02208	1.53425	2.5099	OK
KDR09399	gene:L798_00675	Znev_11089	scaffold1072:241093-252474	2145	2.50963	0.516008	0.335431	0.696585	OK
KDR09400	gene:L798_00676	Znev_11090	scaffold1072:275553-276699	1146	0.431363	0.096578	0	0.208097	OK
KDR09402	gene:L798_00679	Znev_11093	scaffold1072:320992-325447	1524	4.75286	0.988332	0.68469	1.29197	OK
KDR09401	gene:L798_00678	Znev_11092	scaffold1072:317514-319436	456	621.953	132.87	124.858	140.881	OK
KDR09403	gene:L798_00680	Znev_11094	scaffold1072:374715-380561	1365	2.71479	0.54869	0.309222	0.788158	OK
KDR09405	gene:L798_00682	Znev_11096	scaffold1072:398094-405883	2205	0.0744062	0.0151681	0	0.0455043	OK
KDR09404	gene:L798_00681	Znev_11095	scaffold1072:388152-394890	1221	21.7953	4.65225	3.90729	5.39721	OK
KDR09406	gene:L798_00683	Znev_11097	scaffold1072:409130-411318	327	0	0	0	0	OK
KDR09407	gene:L798_00684	Znev_11098	scaffold1072:414399-431720	1764	16.7478	3.54023	3.00773	4.07274	OK
KDR09410	gene:L798_00687	Znev_11101	scaffold1072:448774-457090	879	0.665168	0.134694	0	0.290225	OK
KDR09721	gene:L798_00689	Znev_14905	scaffold1078:15775-17437	183	0	0	0	0	OK
KDR09408	gene:L798_00685	Znev_11099	scaffold1072:439459-448101	1509	10.7138	2.25509	1.7832	2.72698	OK
KDR09409	gene:L798_00686	Znev_11100	scaffold1072:443058-444129	351	3.86691	0.813927	0	1.73423	OK
KDR09720	gene:L798_00688	Znev_14904	scaffold1078:1432-2786	399	0	0	0	0	OK
KDR09723	gene:L798_00691	Znev_14907	scaffold1078:27721-30314	198	0	0	0	0	OK
KDR09722	gene:L798_00690	Znev_14906	scaffold1078:17443-27717	402	0.756569	0.152188	0	0.456564	OK
KDR09724	gene:L798_00692	Znev_14908	scaffold1078:30385-37291	243	5.11269	1.10138	0	2.66115	OK
KDR09350	gene:L798_00693	Znev_11392	scaffold1079:29814-37910	843	0.471491	0.094843	0	0.229158	OK
KDR09351	gene:L798_00694	Znev_11393	scaffold1079:38299-45156	1053	299.029	62.3902	59.4048	65.3756	OK
KDR09352	gene:L798_00695	Znev_11395	scaffold1079:49607-55956	417	40.0439	9.0611	6.74326	11.3789	OK
KDR09353	gene:L798_00696	Znev_11396	scaffold1079:61474-64302	693	2.97235	0.619229	0.2194	1.01906	OK
KDR09354	gene:L798_00698	Znev_18061	scaffold1079:96842-97007	165	0	0	0	0	OK
KDR09355	gene:L798_00699	Znev_11398	scaffold1079:119161-175437	4911	1.10544	0.232234	0.153378	0.31109	OK
KDR09356	gene:L798_00700	Znev_11399	scaffold1079:189582-193080	717	6.99875	1.59393	0.97918	2.20868	OK
KDR09358	gene:L798_00702	Znev_11401	scaffold1079:211215-211590	375	0.873831	0.175776	0	0.527327	OK
KDR09359	gene:L798_00704	Znev_11403	scaffold1079:228075-230754	552	6.81791	1.47735	0.760732	2.19397	OK
KDR09357	gene:L798_00701	Znev_11400	scaffold1079:201583-209703	1107	0	0	0	0	OK
KDR09360	gene:L798_00705	Znev_11404	scaffold1079:235077-238763	675	213.474	45.64	42.1898	49.0903	OK
KDR09361	gene:L798_00706	Znev_11406	scaffold1079:523131-531146	2577	3.99954	0.84426	0.632303	1.05622	OK
KDR09362	gene:L798_00707	Znev_11407	scaffold1079:551081-551411	330	0	0	0	0	OK
KDR09364	gene:L798_00709	Znev_11408	scaffold1079:640071-643135	822	0	0	0	0	OK
KDR09363	gene:L798_00708	Znev_18063	scaffold1079:614824-614989	165	0	0	0	0	OK
KDR22797	gene:L798_00710	Znev_09271	scaffold108:261651-332318	3957	0.59981	0.121351	0.0581102	0.184593	OK
KDR22798	gene:L798_00711	Znev_09272	scaffold108:332608-336787	1887	6.60485	1.38843	1.0703	1.70656	OK
KDR22799	gene:L798_00712	Znev_09273	scaffold108:347556-387423	1158	0	0	0	0	OK
KDR22801	gene:L798_00714	Znev_18419	scaffold108:466344-472320	2697	2.03646	0.426176	0.280389	0.571964	OK
KDR22800	gene:L798_00713	Znev_09274	scaffold108:448232-448628	396	0	0	0	0	OK
KDR22802	gene:L798_00716	Znev_09277	scaffold108:523126-525683	747	2.30478	0.502038	0.167346	0.83673	OK
KDR22803	gene:L798_00717	Znev_09278	scaffold108:539153-546721	1302	0.542054	0.110501	0	0.221055	OK
KDR22804	gene:L798_00718	Znev_09279	scaffold108:586132-589805	906	5.00341	1.0362	0.610322	1.46207	OK
KDR22805	gene:L798_00719	Znev_09280	scaffold108:612869-619888	414	6.82594	1.43583	0.508733	2.36293	OK
KDR22806	gene:L798_00720	Znev_09281	scaffold108:670162-678348	576	2.32383	0.487916	0.0895342	0.886297	OK
KDR22807	gene:L798_00721	Znev_18420	scaffold108:752898-754028	528	3.47443	0.746483	0.21864	1.27433	OK
KDR22808	gene:L798_00722	Znev_09283	scaffold108:756607-766808	2700	0	0	0	0	OK
KDR22809	gene:L798_00723	Znev_09284	scaffold108:772712-783047	2505	0	0	0	0	OK
KDR22810	gene:L798_00724	Znev_09285	scaffold108:787509-788319	810	3.93731	0.849955	0.437666	1.26224	OK
KDR22811	gene:L798_00725	Znev_09286	scaffold108:803951-807144	1125	4.30017	0.954839	0.600221	1.30946	OK
KDR22812	gene:L798_00726	Znev_09287	scaffold108:808730-810259	612	0.368724	0.0741707	0	0.222512	OK
KDR22813	gene:L798_00727	Znev_09288	scaffold108:811219-811606	387	1.62987	0.328946	0	0.794795	OK
KDR22814	gene:L798_00728	Znev_09289	scaffold108:813324-814313	141	0	0	0	0	OK
KDR22815	gene:L798_00729	Znev_09290	scaffold108:817028-835084	651	92.1228	19.5038	17.1937	21.8138	OK
KDR22816	gene:L798_00730	Znev_09291	scaffold108:840018-840543	525	27.5393	6.02741	4.48559	7.56923	OK
KDR22817	gene:L798_00731	Znev_09292	scaffold108:845846-867760	4206	0.807539	0.166913	0.0957408	0.238084	OK
KDR09128	gene:L798_00735	Znev_14823	scaffold1080:18083-22238	477	1.08553	0.221291	0	0.53468	OK
KDR09129	gene:L798_00736	Znev_14824	scaffold1080:336513-341895	1002	0.883029	0.189954	0.020054	0.359854	OK
KDR22818	gene:L798_00732	Znev_09293	scaffold108:893973-898968	1482	1.10914	0.237389	0.079923	0.394855	OK
KDR22819	gene:L798_00733	Znev_09294	scaffold108:897207-897510	303	0	0	0	0.200491	OK
KDR22820	gene:L798_00734	Znev_09295	scaffold108:898518-899148	630	4.64734	0.99467	0.444336	1.545	OK
KDR09130	gene:L798_00737	Znev_14825	scaffold1080:343900-344407	507	6.14408	1.29669	0.577414	2.01596	OK
KDR09131	gene:L798_00738	Znev_14826	scaffold1080:345303-347979	342	4.11207	0.864373	0	1.72916	OK
KDR09132	gene:L798_00739	Znev_14828	scaffold1080:379613-385623	681	0.54961	0.126951	0	0.306738	OK
KDR09054	gene:L798_00740	Znev_11786	scaffold1082:73631-81920	543	26.6797	5.5304	4.10182	6.95898	OK
KDR09056	gene:L798_00742	Znev_11788	scaffold1082:121099-121477	378	0	0	0	0	OK
KDR09055	gene:L798_00741	Znev_11787	scaffold1082:104621-109811	1113	1.45631	0.300235	0.100078	0.500391	OK
KDR09057	gene:L798_00743	Znev_11789	scaffold1082:150102-154851	1140	1.03358	0.226791	0.0553531	0.398229	OK
KDR09058	gene:L798_00744	Znev_11790	scaffold1082:170347-175348	1347	4.76357	1.00848	0.679767	1.3372	OK
KDR09059	gene:L798_00745	Znev_11791	scaffold1082:184629-189304	1347	0.131933	0.026539	0	0.079617	OK
KDR09060	gene:L798_00746	Znev_18406	scaffold1082:192523-197484	867	0	0	0	0	OK
KDR09061	gene:L798_00747	Znev_11793	scaffold1082:200615-208069	2412	14.0909	2.97624	2.5639	3.38859	OK
KDR09063	gene:L798_00750	Znev_11796	scaffold1082:270897-271242	345	0	0	0	0	OK
KDR09062	gene:L798_00749	Znev_11795	scaffold1082:261709-266965	2697	4.12464	0.864529	0.655961	1.0731	OK
KDR09064	gene:L798_00751	Znev_11797	scaffold1082:275599-279432	729	23.8642	5.01894	3.93679	6.10109	OK
KDR09066	gene:L798_00753	Znev_11799	scaffold1082:285552-286889	186	0	0	0	0	OK
KDR09065	gene:L798_00752	Znev_11798	scaffold1082:279842-285113	906	8.01682	1.727	1.17766	2.27633	OK
KDR09067	gene:L798_00754	Znev_11800	scaffold1082:290225-302902	4317	0.6025	0.125498	0.0646227	0.186374	OK
KDR09680	gene:L798_00757	Znev_14914	scaffold1083:7197-13488	777	1.29325	0.264346	0.0279077	0.500784	OK
KDR09068	gene:L798_00755	Znev_11801	scaffold1082:311472-398206	4206	0.333456	0.0758693	0.0268815	0.124857	OK
KDR09069	gene:L798_00756	Znev_11802	scaffold1082:351026-351590	564	0	0	0	0	OK
KDR09681	gene:L798_00758	Znev_14915	scaffold1083:15989-17229	279	9.05165	1.82805	0.192992	3.46311	OK
KDR09682	gene:L798_00759	Znev_14916	scaffold1083:21023-48916	1308	6.54171	1.37376	0.982636	1.76489	OK
KDR09683	gene:L798_00760	Znev_14917	scaffold1083:52361-61586	891	0.438622	0.088231	0	0.213183	OK
KDR09684	gene:L798_00761	Znev_14918	scaffold1083:66696-81869	1173	16.1182	3.38008	2.72958	4.03058	OK
KDR09657	gene:L798_00762	Znev_15049	scaffold1084:9166-41289	918	2.42201	0.50941	0.214186	0.804633	OK
KDR09658	gene:L798_00764	Znev_15051	scaffold1084:58408-68407	2991	0.322752	0.065356	0.0119931	0.118719	OK
KDR09659	gene:L798_00765	Znev_18492	scaffold1084:72632-74460	537	6.39422	1.362	0.652205	2.07179	OK
KDR09671	gene:L798_00767	Znev_18562	scaffold1086:537-2131	582	0.39787	0.0800337	0	0.240101	OK
KDR09660	gene:L798_00766	Znev_15053	scaffold1084:76039-82842	2937	2.98517	0.655359	0.482211	0.828507	OK
KDR09672	gene:L798_00768	Znev_15902	scaffold1086:3992-7753	2124	3.66376	0.774568	0.552471	0.996664	OK
KDR09604	gene:L798_00770	Znev_15428	scaffold1089:24505-26898	243	2.71952	0.550692	0	1.65208	OK
KDR09606	gene:L798_00772	Znev_15430	scaffold1089:112111-112438	327	0	0	0	0	OK
KDR09603	gene:L798_00769	Znev_15427	scaffold1089:6626-19833	2025	29.0049	6.04982	5.40908	6.69056	OK
KDR22939	gene:L798_00773	Znev_14368	scaffold109:82190-83927	1365	0.699342	0.156769	0.0287676	0.284769	OK
KDR09605	gene:L798_00771	Znev_15429	scaffold1089:94400-98191	189	6.26606	1.26045	0	3.78135	OK
KDR22941	gene:L798_00775	Znev_14371	scaffold109:246065-247586	231	0	0	0	0	OK
KDR22940	gene:L798_00774	Znev_17424	scaffold109:85190-85510	240	5.17295	1.14481	0	2.76608	OK
KDR22942	gene:L798_00776	Znev_14374	scaffold109:438852-444857	165	0	0	0	0	OK
KDR22944	gene:L798_00779	Znev_14375	scaffold109:466334-471964	1737	0	0	0	0	OK
KDR22943	gene:L798_00777	Znev_17427	scaffold109:461016-461772	756	0	0	0	0	OK
KDR09635	gene:L798_00781	Znev_14532	scaffold1091:26149-27515	522	0	0	0	0	OK
KDR09636	gene:L798_00782	Znev_14533	scaffold1091:31963-38834	1998	0.0840982	0.0169168	0	0.0507504	OK
KDR09654	gene:L798_00780	Znev_18571	scaffold1090:117-12024	2013	0.969887	0.20132	0.0846468	0.317992	OK
KDR09637	gene:L798_00783	Znev_14534	scaffold1091:42586-44128	1542	0.987667	0.20408	0.0680268	0.340134	OK
KDR09638	gene:L798_00784	Znev_14535	scaffold1091:44725-65308	4578	0.188092	0.0416514	0.00764318	0.0756597	OK
KDR09639	gene:L798_00785	Znev_14536	scaffold1091:68230-72199	744	4.13096	0.897456	0.448728	1.34618	OK
KDR09640	gene:L798_00786	Znev_14537	scaffold1091:73063-76751	591	7.15535	1.56359	0.864334	2.26286	OK
KDR09641	gene:L798_00787	Znev_14538	scaffold1091:78925-79288	363	2.1119	0.566009	0	1.21958	OK
KDR08376	gene:L798_00788	Znev_07797	scaffold1092:11839-15412	249	0	0	0	0	OK
KDR08377	gene:L798_00789	Znev_17020	scaffold1092:123087-190360	954	0.154354	0.0404173	0	0.121252	OK
KDR08379	gene:L798_00791	Znev_07801	scaffold1092:270361-270955	594	0	0	0	0	OK
KDR08380	gene:L798_00792	Znev_07802	scaffold1092:295921-296461	540	0	0	0	0	OK
KDR08381	gene:L798_00793	Znev_07803	scaffold1092:314855-322960	759	20.5671	4.31175	3.3325	5.29101	OK
KDR08382	gene:L798_00795	Znev_07805	scaffold1092:336908-342679	885	2.53765	0.578543	0.257625	0.899461	OK
KDR08383	gene:L798_00796	Znev_07806	scaffold1092:344867-345182	315	32.182	7.39537	4.60018	10.1906	OK
KDR08378	gene:L798_00790	Znev_07799	scaffold1092:258357-262820	657	665.085	137.664	131.598	143.731	OK
KDR08384	gene:L798_00797	Znev_07807	scaffold1092:348156-352874	522	0	0	0	0	OK
KDR08386	gene:L798_00799	Znev_07809	scaffold1092:422242-422551	309	0	0	0	0	OK
KDR08385	gene:L798_00798	Znev_07808	scaffold1092:373985-374330	345	0	0	0	0	OK
KDR08387	gene:L798_00800	Znev_07810	scaffold1092:427991-473180	3579	0.257069	0.0539747	0.00990454	0.0980448	OK
KDR08390	gene:L798_00803	Znev_19049	scaffold1092:493261-501314	1173	1.0345	0.219079	0.0534709	0.384688	OK
KDR08388	gene:L798_00801	Znev_07811	scaffold1092:481073-489999	1203	1.09943	0.242869	0.0502912	0.435447	OK
KDR08389	gene:L798_00802	Znev_07812	scaffold1092:488787-489952	168	0	0	0	0.3616	OK
KDR08391	gene:L798_00804	Znev_07814	scaffold1092:506297-546204	6258	2.30071	0.491567	0.391815	0.59132	OK
KDR08392	gene:L798_00805	Znev_07815	scaffold1092:552184-558827	870	27.4636	5.73342	4.70911	6.75774	OK
KDR08393	gene:L798_00806	Znev_07816	scaffold1092:566421-566856	435	0.640802	0.130631	0	0.391892	OK
KDR08394	gene:L798_00808	Znev_07818	scaffold1092:607175-607505	330	0	0	0	0	OK
KDR08395	gene:L798_00810	Znev_07820	scaffold1092:700818-704205	498	20.8107	4.52244	3.15008	5.8948	OK
KDR08396	gene:L798_00811	Znev_07821	scaffold1092:706724-726834	1641	2.26274	0.485646	0.282107	0.689186	OK
KDR08397	gene:L798_00812	Znev_07822	scaffold1092:733806-741505	885	0.659321	0.13351	0	0.287674	OK
EMZNET00000001860	gene:EMZNEG00000001860	MIR821	scaffold1092:771344-771618	274	0	0	0	0	OK
KDR08399	gene:L798_00814	Znev_07824	scaffold1092:793606-793909	303	0	0	0	0	OK
KDR08398	gene:L798_00813	Znev_07823	scaffold1092:741519-768248	3141	5.50107	1.17838	0.957647	1.39911	OK
KDR08400	gene:L798_00815	Znev_07825	scaffold1092:803206-803554	348	0	0	0	0	OK
KDR08401	gene:L798_00816	Znev_07826	scaffold1092:809772-818344	1272	1.25944	0.2556	0.0852001	0.426001	OK
KDR08402	gene:L798_00817	Znev_07827	scaffold1092:832986-866222	5355	2.10712	0.44213	0.339071	0.545188	OK
KDR09534	gene:L798_00819	Znev_16131	scaffold1093:174614-179124	1536	0.113234	0.0227776	0	0.0683329	OK
KDR09533	gene:L798_00818	Znev_18290	scaffold1093:47779-48535	756	8.1366	1.78719	1.15673	2.41766	OK
KDR09482	gene:L798_00822	Znev_04090	scaffold1095:31277-34072	1236	1.25397	0.264504	0.0881679	0.440839	OK
KDR09480	gene:L798_00820	Znev_04088	scaffold1095:5284-5599	315	0	0	0	0.192854	OK
KDR09481	gene:L798_00821	Znev_04089	scaffold1095:5296-7558	2262	7.70616	1.63706	1.31529	1.95883	OK
KDR09483	gene:L798_00823	Znev_04091	scaffold1095:42476-51871	2094	0.0798299	0.0160582	0	0.0481746	OK
KDR09484	gene:L798_00824	Znev_04092	scaffold1095:52527-54303	1671	1.47155	0.310255	0.148569	0.471942	OK
KDR09485	gene:L798_00825	Znev_04093	scaffold1095:63426-70221	1011	7.1266	1.50272	1.02472	1.98071	OK
KDR09486	gene:L798_00826	Znev_04094	scaffold1095:76384-95510	3426	0.844418	0.179032	0.0967707	0.261294	OK
KDR09487	gene:L798_00827	Znev_04095	scaffold1095:98020-100960	399	0.513736	0.154499	0	0.463498	OK
KDR09488	gene:L798_00828	Znev_04096	scaffold1095:101785-106458	855	2.27732	0.512043	0.20327	0.820817	OK
KDR09489	gene:L798_00829	Znev_18372	scaffold1095:148958-160852	2040	2.10338	0.446313	0.274178	0.618448	OK
KDR09492	gene:L798_00832	Znev_04100	scaffold1095:192996-197311	792	5.61812	1.23658	0.728344	1.74481	OK
KDR09490	gene:L798_00830	Znev_04098	scaffold1095:173300-191095	4236	0.45469	0.0978965	0.0435933	0.1522	OK
KDR09491	gene:L798_00831	Znev_04099	scaffold1095:175066-180997	717	5.18735	1.12165	0.606278	1.63703	OK
KDR09493	gene:L798_00833	Znev_04101	scaffold1095:200825-213916	2550	3.02575	0.634008	0.452215	0.815801	OK
KDR09494	gene:L798_00834	Znev_04102	scaffold1095:214848-218006	792	9.92671	2.06096	1.40539	2.71652	OK
KDR09495	gene:L798_00835	Znev_04103	scaffold1095:220160-221266	504	89.9408	19.3416	16.5073	22.1759	OK
KDR09496	gene:L798_00836	Znev_04104	scaffold1095:222718-230857	2166	4.86626	1.05192	0.793117	1.31072	OK
KDR09497	gene:L798_00838	Znev_04106	scaffold1095:242056-243304	741	5.166	1.07167	0.579258	1.56407	OK
KDR09498	gene:L798_00839	Znev_04107	scaffold1095:299610-308799	2499	2.09752	0.449694	0.294029	0.605358	OK
KDR09501	gene:L798_00842	Znev_04110	scaffold1095:323058-323823	486	0	0	0	0	OK
KDR09499	gene:L798_00840	Znev_04108	scaffold1095:312812-321169	1467	0	0	0	0	OK
KDR09500	gene:L798_00841	Znev_04109	scaffold1095:313944-316660	138	0	0	0	0	OK
KDR09502	gene:L798_00843	Znev_04111	scaffold1095:327929-328232	303	0	0	0	0	OK
KDR09503	gene:L798_00844	Znev_04112	scaffold1095:332921-333918	354	6.54431	1.39705	0.340978	2.45311	OK
KDR09504	gene:L798_00845	Znev_04113	scaffold1095:337295-338207	912	0.638459	0.128429	0	0.276727	OK
KDR09505	gene:L798_00847	Znev_04115	scaffold1095:343988-359470	447	18.6078	3.85083	2.46757	5.23409	OK
KDR09506	gene:L798_00848	Znev_04116	scaffold1095:362070-364930	861	4.20943	0.87638	0.473702	1.27906	OK
KDR09507	gene:L798_00849	Znev_04117	scaffold1095:368230-375036	1212	1.24812	0.270792	0.0902639	0.45132	OK
KDR09508	gene:L798_00850	Znev_04118	scaffold1095:376088-380051	807	12.423	2.5374	1.81911	3.25568	OK
KDR09509	gene:L798_00851	Znev_04119	scaffold1095:380513-386466	786	0.515834	0.104108	0	0.251543	OK
KDR09510	gene:L798_00852	Znev_04120	scaffold1095:392672-395434	888	12.0303	2.52559	1.85148	3.19969	OK
KDR09511	gene:L798_00853	Znev_04121	scaffold1095:397443-424090	6801	0.238993	0.0506354	0.0201011	0.0811697	OK
KDR09512	gene:L798_00854	Znev_04123	scaffold1095:431360-440223	3798	1.03796	0.219644	0.133167	0.306121	OK
KDR09513	gene:L798_00855	Znev_04124	scaffold1095:442847-450583	1308	26.355	5.68737	4.89084	6.48391	OK
KDR09514	gene:L798_00856	Znev_04125	scaffold1095:451145-464066	1221	0.740289	0.149111	0.015742	0.282479	OK
KDR09515	gene:L798_00857	Znev_04126	scaffold1095:470433-488500	2544	0.728159	0.155665	0.065451	0.245879	OK
KDR09516	gene:L798_00858	Znev_04127	scaffold1095:508303-514685	600	0.377339	0.0764097	0	0.229229	OK
KDR09517	gene:L798_00860	Znev_04129	scaffold1095:585631-586669	873	0.850086	0.181199	0	0.362486	OK
KDR09518	gene:L798_00861	Znev_04130	scaffold1095:591003-600792	525	15.0936	3.20206	2.09365	4.31048	OK
KDR09519	gene:L798_00862	Znev_04131	scaffold1095:601346-607792	2169	0.342229	0.0926747	0.0170061	0.168343	OK
KDR09520	gene:L798_00863	Znev_04133	scaffold1095:611052-621872	2091	1.30314	0.273423	0.140793	0.406053	OK
KDR09521	gene:L798_00864	Znev_04134	scaffold1095:623460-623928	468	0.564928	0.114396	0	0.343187	OK
KDR09613	gene:L798_00865	Znev_18743	scaffold1097:4093-4300	207	24.3544	5.1125	0.0192618	10.2057	OK
KDR09475	gene:L798_00867	Znev_15938	scaffold1098:70119-70519	126	0	0	0	0	OK
KDR22777	gene:L798_00868	Znev_16017	scaffold110:9897-34654	4209	0.412577	0.090975	0.0382514	0.143699	OK
KDR08941	gene:L798_00869	Znev_07951	scaffold1102:28649-34852	1869	2.83705	0.58324	0.376625	0.789855	OK
KDR08942	gene:L798_00870	Znev_07952	scaffold1102:35107-40845	1683	13.219	2.76967	2.29292	3.24642	OK
KDR08943	gene:L798_00871	Znev_07953	scaffold1102:41317-46822	1215	17.5473	3.56986	2.91536	4.22436	OK
KDR08944	gene:L798_00873	Znev_07955	scaffold1102:51733-52033	198	0	0	0	0	OK
KDR08945	gene:L798_00874	Znev_07956	scaffold1102:123330-128200	930	5.58884	1.21077	0.7611	1.66044	OK
KDR08946	gene:L798_00875	Znev_07957	scaffold1102:130205-133448	1239	9.12379	1.96338	1.47426	2.45251	OK
KDR08947	gene:L798_00876	Znev_07958	scaffold1102:134040-137034	807	7.31654	1.55761	0.9981	2.11712	OK
KDR08948	gene:L798_00877	Znev_07959	scaffold1102:137651-144218	1659	3.94845	0.855018	0.584564	1.12547	OK
KDR08949	gene:L798_00878	Znev_07960	scaffold1102:166835-168143	1308	0.135683	0.0274752	0	0.0824257	OK
KDR08950	gene:L798_00880	Znev_07963	scaffold1102:309261-315529	1143	9.95619	2.0992	1.56878	2.62962	OK
KDR08951	gene:L798_00881	Znev_07964	scaffold1102:320077-328120	1548	0.224448	0.045149	0	0.109088	OK
KDR08952	gene:L798_00882	Znev_07965	scaffold1102:335656-343623	1899	0.574706	0.125328	0.0305889	0.220067	OK
KDR08953	gene:L798_00883	Znev_07966	scaffold1102:349641-354747	1212	3.44619	0.722112	0.425324	1.0189	OK
KDR08954	gene:L798_00884	Znev_07967	scaffold1102:356171-361380	1236	1.25203	0.264504	0.0881679	0.440839	OK
KDR08955	gene:L798_00885	Znev_07968	scaffold1102:367249-370899	195	5.29268	1.13213	0	3.39638	OK
KDR08956	gene:L798_00886	Znev_07969	scaffold1102:372044-375494	852	31.6464	6.64054	5.52602	7.75507	OK
KDR08957	gene:L798_00887	Znev_07970	scaffold1102:377876-383118	963	3.38584	0.718902	0.379784	1.05802	OK
KDR08958	gene:L798_00888	Znev_07971	scaffold1102:386013-391993	1071	0.336204	0.0699452	0	0.169001	OK
KDR08960	gene:L798_00890	Znev_07973	scaffold1102:440263-440734	471	0	0	0	0	OK
KDR08959	gene:L798_00889	Znev_07972	scaffold1102:400302-404176	684	5.91875	1.2616	0.697398	1.82581	OK
KDR08961	gene:L798_00891	Znev_18296	scaffold1102:446265-452967	1308	0.7951	0.164851	0.0302508	0.299452	OK
KDR08962	gene:L798_00892	Znev_07975	scaffold1102:457661-457844	183	126.506	28.1918	15.584	40.7996	OK
KDR08965	gene:L798_00895	Znev_07978	scaffold1102:467479-469888	537	0	0	0	0	OK
KDR08963	gene:L798_00893	Znev_07976	scaffold1102:458400-463453	975	7.38165	1.53343	1.0299	2.03695	OK
KDR08964	gene:L798_00894	Znev_07977	scaffold1102:463406-466586	324	8.29387	1.72293	0.330592	3.11526	OK
KDR08966	gene:L798_00896	Znev_07979	scaffold1102:472229-480294	3108	1.59145	0.344983	0.224256	0.465711	OK
KDR08967	gene:L798_00897	Znev_07980	scaffold1102:481821-518582	7122	0.405953	0.0834038	0.0450815	0.121726	OK
KDR09524	gene:L798_00899	Znev_14420	scaffold1108:36274-37214	516	51.9711	11.1414	9.06352	13.2193	OK
KDR09527	gene:L798_00902	Znev_14423	scaffold1108:63427-71077	1290	6.35114	1.36857	0.976151	1.76099	OK
KDR09525	gene:L798_00900	Znev_14421	scaffold1108:38795-58902	3777	1.55242	0.322904	0.215419	0.43039	OK
KDR09526	gene:L798_00901	Znev_14422	scaffold1108:56654-62892	1938	5.04853	1.0501	0.76896	1.33124	OK
KDR09528	gene:L798_00903	Znev_14424	scaffold1108:73751-83513	1776	0.363516	0.077214	0	0.154465	OK
KDR09529	gene:L798_00904	Znev_14425	scaffold1108:76251-76608	357	0	0	0	0	OK
KDR09530	gene:L798_00905	Znev_14426	scaffold1108:87039-122620	6141	0.671716	0.143215	0.0890847	0.197345	OK
KDR22970	gene:L798_00906	Znev_15632	scaffold111:1585-11719	2442	18.7583	4.00106	3.50162	4.5005	OK
KDR22971	gene:L798_00907	Znev_15633	scaffold111:5620-6680	192	5.59748	1.19392	0	4.62237	OK
KDR22972	gene:L798_00908	Znev_15634	scaffold111:12543-16191	630	90.1453	18.8987	16.5556	21.2419	OK
KDR09473	gene:L798_00909	Znev_16399	scaffold1110:199487-199838	351	3.0347	0.610445	0	1.31533	OK
KDR09177	gene:L798_00911	Znev_15175	scaffold1111:183606-191518	171	0	0	0	0	OK
KDR09180	gene:L798_00914	Znev_15178	scaffold1111:372892-376686	297	7.6533	1.5395	0.16253	2.91647	OK
KDR09178	gene:L798_00912	Znev_15177	scaffold1111:212886-213240	354	5.83676	1.19747	0.135917	2.25902	OK
KDR09179	gene:L798_00913	Znev_18703	scaffold1111:212960-224091	582	5.07136	1.04044	0.441521	1.63936	OK
KDR09251	gene:L798_00916	Znev_09223	scaffold1112:51053-52227	198	0	0	0	0	OK
KDR09250	gene:L798_00915	Znev_09222	scaffold1112:21929-38242	2148	3.34152	0.718175	0.506032	0.930318	OK
KDR09252	gene:L798_00917	Znev_09224	scaffold1112:59630-98022	7794	0.606861	0.128035	0.0826783	0.173392	OK
KDR09253	gene:L798_00919	Znev_09227	scaffold1112:232114-235962	390	0	0	0	0	OK
KDR09254	gene:L798_00920	Znev_09228	scaffold1112:249559-262324	1035	0.723105	0.14594	0	0.29195	OK
KDR09255	gene:L798_00921	Znev_09229	scaffold1112:275671-276001	330	1.16208	0.235316	0	0.705949	OK
KDR09257	gene:L798_00923	Znev_09231	scaffold1112:298478-298902	153	0	0	0	0	OK
KDR09256	gene:L798_00922	Znev_09230	scaffold1112:283061-287440	456	1.17545	0.239621	0	0.578969	OK
KDR09259	gene:L798_00925	Znev_09233	scaffold1112:344312-346265	147	13.056	3.07419	0	9.22256	OK
KDR09258	gene:L798_00924	Znev_09232	scaffold1112:302877-333889	2946	28.4346	6.05602	5.532	6.58004	OK
KDR09260	gene:L798_00926	Znev_17787	scaffold1112:350977-364228	597	5.54977	1.11637	0.519998	1.71273	OK
KDR09261	gene:L798_00927	Znev_09235	scaffold1112:377490-443311	1110	2.87156	0.602455	0.318267	0.886642	OK
KDR09262	gene:L798_00928	Znev_09236	scaffold1112:398972-399335	363	0	0	0	0	OK
KDR09263	gene:L798_00929	Znev_09237	scaffold1112:447711-450510	285	67.4839	14.1246	9.65677	18.5924	OK
KDR09264	gene:L798_00930	Znev_09238	scaffold1112:460835-461321	486	0	0	0	0	OK
KDR09265	gene:L798_00931	Znev_09239	scaffold1112:487001-496699	867	34.3571	7.2677	6.11497	8.42043	OK
KDR09266	gene:L798_00932	Znev_09240	scaffold1112:498797-530060	3030	2.69353	0.580091	0.420375	0.739807	OK
KDR09270	gene:L798_00936	Znev_09244	scaffold1112:567035-589869	864	4.7028	1.01015	0.579423	1.44088	OK
KDR09267	gene:L798_00933	Znev_09242	scaffold1112:537009-566911	2865	1.21652	0.285204	0.171019	0.399388	OK
KDR09268	gene:L798_00934	Znev_09243	scaffold1112:540605-541046	441	0	0	0	0	OK
KDR09269	gene:L798_00935	Znev_17789	scaffold1112:546839-547073	234	5.89783	1.23975	0	2.99546	OK
EMZNET00000006327	gene:EMZNEG00000006327	MIR821	scaffold1112:605910-606182	272	0	0	0	0	OK
KDR09225	gene:L798_00937	Znev_16351	scaffold1113:63566-156743	1812	0.540482	0.103795	0	0.207688	OK
KDR09371	gene:L798_00938	Znev_11480	scaffold1115:20-8990	459	1.12661	0.236819	0	0.572198	OK
KDR09372	gene:L798_00939	Znev_17678	scaffold1115:8682-8844	162	2.17254	0.541786	0	4.87608	OK
KDR09373	gene:L798_00940	Znev_17679	scaffold1115:16982-23577	1587	5.03397	1.04208	0.737801	1.34637	OK
KDR09374	gene:L798_00941	Znev_11482	scaffold1115:23971-27533	1131	5.36552	1.14495	0.753279	1.53661	OK
KDR09375	gene:L798_00942	Znev_11483	scaffold1115:28450-33747	1290	27.8238	5.92116	5.09699	6.74533	OK
KDR09376	gene:L798_00943	Znev_11484	scaffold1115:34819-39336	1566	2.44221	0.534636	0.314901	0.75437	OK
KDR09377	gene:L798_00944	Znev_11485	scaffold1115:45930-55232	2130	4.0093	0.882465	0.644644	1.12029	OK
KDR09378	gene:L798_00945	Znev_11486	scaffold1115:55470-58733	1149	2.43735	0.51345	0.256725	0.770175	OK
KDR09379	gene:L798_00946	Znev_11487	scaffold1115:58840-60079	1239	8.8855	1.90477	1.42348	2.38607	OK
KDR09380	gene:L798_00947	Znev_11488	scaffold1115:61105-63568	543	11.7555	2.4976	1.5536	3.4416	OK
KDR09381	gene:L798_00948	Znev_17680	scaffold1115:66911-76692	1431	1.94706	0.39559	0.197795	0.593386	OK
KDR09382	gene:L798_00949	Znev_11490	scaffold1115:143535-143922	387	0	0	0	0	OK
KDR09383	gene:L798_00950	Znev_11491	scaffold1115:173749-188287	1143	0.917577	0.193772	0.0355578	0.351986	OK
KDR09384	gene:L798_00951	Znev_11492	scaffold1115:189184-190483	429	15.292	3.48632	2.1137	4.85893	OK
KDR09385	gene:L798_00953	Znev_11494	scaffold1115:206060-214545	2097	7.85317	1.61931	1.29559	1.94303	OK
KDR09386	gene:L798_00954	Znev_11495	scaffold1115:221386-224089	819	0	0	0	0	OK
KDR09387	gene:L798_00955	Znev_11496	scaffold1115:233895-245422	1941	0.253089	0.0524143	0	0.112937	OK
KDR08778	gene:L798_00956	Znev_10106	scaffold1118:207-2228	975	17.7989	3.65663	2.89131	4.42195	OK
KDR08779	gene:L798_00957	Znev_10107	scaffold1118:29382-40294	1899	0.245797	0.0537119	0	0.115733	OK
KDR08780	gene:L798_00958	Znev_10108	scaffold1118:66458-74655	1986	0.0841033	0.0170306	0	0.0510918	OK
KDR08781	gene:L798_00960	Znev_10110	scaffold1118:218738-219702	603	14.0442	3.0335	2.06858	3.99841	OK
KDR08782	gene:L798_00961	Znev_10111	scaffold1118:219750-220017	267	3.38613	0.82945	0	2.00411	OK
KDR08783	gene:L798_00962	Znev_10112	scaffold1118:220422-228873	1245	8.31254	1.74813	1.2899	2.20637	OK
KDR08784	gene:L798_00963	Znev_17052	scaffold1118:231795-243236	1293	0.36588	0.0835595	0	0.180046	OK
KDR08785	gene:L798_00964	Znev_10114	scaffold1118:255151-267382	2601	1.02227	0.221617	0.114161	0.329073	OK
KDR08786	gene:L798_00965	Znev_10115	scaffold1118:268234-271817	1134	10.1415	2.15209	1.61179	2.69238	OK
KDR08787	gene:L798_00966	Znev_10116	scaffold1118:276679-284139	1440	0.825037	0.171812	0.0419344	0.30169	OK
KDR08788	gene:L798_00967	Znev_10117	scaffold1118:302418-302772	354	0	0	0	0	OK
KDR08789	gene:L798_00968	Znev_10118	scaffold1118:326796-333912	3066	0.0520338	0.0106074	0	0.0318221	OK
KDR08791	gene:L798_00970	Znev_10120	scaffold1118:410234-419276	2994	0.56994	0.119691	0.0475145	0.191867	OK
KDR08793	gene:L798_00972	Znev_17054	scaffold1118:424332-501902	3876	2.33672	0.48784	0.358951	0.61673	OK
KDR08792	gene:L798_00971	Znev_17053	scaffold1118:419858-420059	201	0	0	0	0	OK
KDR08794	gene:L798_00973	Znev_10122	scaffold1118:544825-564165	3438	0.37861	0.0844903	0.0281634	0.140817	OK
KDR08795	gene:L798_00974	Znev_10123	scaffold1118:568317-571543	474	3.78608	0.783075	0.191126	1.37502	OK
KDR08797	gene:L798_00976	Znev_10125	scaffold1118:580483-581164	681	3.29557	0.698233	0.277183	1.11928	OK
KDR08796	gene:L798_00975	Znev_10124	scaffold1118:573706-580430	2181	2.83343	0.58338	0.393227	0.773532	OK
KDR08798	gene:L798_00977	Znev_10126	scaffold1118:583248-594219	4161	0.6702	0.14579	0.0788028	0.212778	OK
KDR08799	gene:L798_00978	Znev_17055	scaffold1118:596844-597081	237	152.591	31.558	22.8661	40.2499	OK
KDR09299	gene:L798_00979	Znev_10532	scaffold1119:5069-7008	678	40.2022	8.7191	7.22379	10.2144	OK
KDR08790	gene:L798_00969	Znev_10119	scaffold1118:337113-362820	2646	370.061	78.3874	76.3898	80.385	OK
KDR09301	gene:L798_00981	Znev_18748	scaffold1119:32042-32573	531	0	0	0	0	OK
KDR09300	gene:L798_00980	Znev_10533	scaffold1119:11752-19456	1338	2.93962	0.615235	0.357383	0.873087	OK
KDR09302	gene:L798_00983	Znev_10535	scaffold1119:64231-65170	585	0	0	0	0	OK
KDR09303	gene:L798_00984	Znev_10536	scaffold1119:69260-69960	150	5.87963	1.42872	0	7.14362	OK
KDR09304	gene:L798_00985	Znev_10537	scaffold1119:76622-77470	249	0	0	0	0	OK
KDR09306	gene:L798_00987	Znev_10539	scaffold1119:106754-118118	2349	5.09196	1.07544	0.827258	1.32362	OK
KDR09307	gene:L798_00988	Znev_10540	scaffold1119:119871-123432	2193	1.23184	0.259412	0.133579	0.385246	OK
KDR09305	gene:L798_00986	Znev_10538	scaffold1119:94043-104570	2535	946.719	200.211	196.934	203.488	OK
KDR09308	gene:L798_00989	Znev_10541	scaffold1119:127811-131794	639	1.0011	0.208749	0	0.449792	OK
KDR09309	gene:L798_00990	Znev_10542	scaffold1119:140381-143536	1062	0.524711	0.106016	0	0.228434	OK
KDR09310	gene:L798_00991	Znev_10543	scaffold1119:145021-151833	2589	0.817927	0.178185	0.0829411	0.273429	OK
KDR09311	gene:L798_00992	Znev_10544	scaffold1119:156474-157101	627	4.40968	1.0017	0.466269	1.53713	OK
KDR09312	gene:L798_00993	Znev_10545	scaffold1119:159133-160262	483	54.9336	11.8024	9.54146	14.0633	OK
KDR09313	gene:L798_00994	Znev_10546	scaffold1119:160828-161407	579	5.72877	1.21007	0.579453	1.84069	OK
KDR09314	gene:L798_00995	Znev_10547	scaffold1119:166076-169128	999	15.751	3.31765	2.60232	4.03298	OK
KDR09315	gene:L798_00996	Znev_10548	scaffold1119:179957-188634	648	1.54875	0.340887	0.0359884	0.645786	OK
EMZNET00000007337	gene:EMZNEG00000007337	U4	scaffold1119:214242-214383	141	0	0	0	0	OK
KDR09316	gene:L798_00997	Znev_10549	scaffold1119:225564-229463	285	0	0	0	0.213154	OK
KDR09317	gene:L798_00998	Znev_10550	scaffold1119:229220-238431	3129	1.47035	0.311371	0.195795	0.426947	OK
KDR09318	gene:L798_00999	Znev_19050	scaffold1119:240676-244209	1524	0.228525	0.0459689	0	0.111069	OK
KDR22711	gene:L798_01001	Znev_13500	scaffold112:454622-464742	1986	0.253431	0.0510918	0	0.110088	OK
KDR22712	gene:L798_01002	Znev_13501	scaffold112:682071-699128	2832	0.862824	0.179045	0.0866349	0.271456	OK
KDR22714	gene:L798_01004	Znev_13503	scaffold112:723504-723810	306	0	0	0	0	OK
KDR22713	gene:L798_01003	Znev_13502	scaffold112:702330-711388	2070	1.33385	0.276498	0.142377	0.410619	OK
KDR22715	gene:L798_01005	Znev_13504	scaffold112:728939-731837	306	178.375	36.9928	30.5038	43.4817	OK
KDR22717	gene:L798_01007	Znev_13506	scaffold112:751694-781976	1686	0.304007	0.0614237	0	0.13235	OK
EMZNET00000004306	gene:EMZNEG00000004306	U6	scaffold1121:1005-1112	107	0	0	0	0	OK
KDR22718	gene:L798_01008	Znev_13507	scaffold112:785587-801201	2505	2.22452	0.474906	0.31365	0.636161	OK
KDR22719	gene:L798_01009	Znev_13508	scaffold112:803418-808010	987	0.192474	0.0387172	0	0.116152	OK
KDR09337	gene:L798_01011	Znev_16411	scaffold1123:56166-102225	1530	0.411078	0.114403	0.0120778	0.216728	OK
KDR22716	gene:L798_01006	Znev_13505	scaffold112:733312-736293	822	638.115	135.884	130.721	141.046	OK
KDR09390	gene:L798_01010	Znev_16230	scaffold1121:5989-14324	495	0	0	0	0	OK
KDR09329	gene:L798_01013	Znev_14716	scaffold1124:154483-155385	288	3.3277	0.669384	0	1.61736	OK
KDR09328	gene:L798_01012	Znev_14715	scaffold1124:148051-153799	594	35.9087	7.75807	6.20601	9.31012	OK
KDR09330	gene:L798_01014	Znev_14717	scaffold1124:170148-204320	8733	13.7424	2.90551	2.70065	3.11038	OK
KDR09332	gene:L798_01016	Znev_14719	scaffold1124:245107-248374	1659	0.750418	0.166833	0.0488642	0.284802	OK
KDR09333	gene:L798_01017	Znev_14720	scaffold1124:249049-252389	951	0.50366	0.121738	0	0.262309	OK
EMZNET00000004670	gene:EMZNEG00000004670	5.8S_rRNA	scaffold1125:16641-16755	114	0	0	0	0	OK
KDR09331	gene:L798_01015	Znev_14718	scaffold1124:220534-231207	6114	2.32529	0.488127	0.387779	0.588475	OK
KDR09285	gene:L798_01020	Znev_12488	scaffold1125:50173-65274	1224	2.14386	0.446018	0.21358	0.678456	OK
KDR09283	gene:L798_01018	Znev_12486	scaffold1125:17259-43802	4206	3.64179	0.773867	0.615447	0.932287	OK
KDR09284	gene:L798_01019	Znev_12487	scaffold1125:20150-21477	378	0	0	0	0.160711	OK
KDR09287	gene:L798_01022	Znev_12490	scaffold1125:91738-95127	279	3.05734	0.73122	0	1.76676	OK
KDR09288	gene:L798_01023	Znev_12491	scaffold1125:97465-98089	624	8.90822	1.87354	1.1359	2.61118	OK
KDR09286	gene:L798_01021	Znev_12489	scaffold1125:77499-80211	321	8.24275	1.76316	0.430337	3.09599	OK
KDR09289	gene:L798_01024	Znev_12492	scaffold1125:101705-102314	609	21.9694	4.63252	3.43588	5.82916	OK
EMZNET00000000272	gene:EMZNEG00000000053	5.8S_rRNA	scaffold1125:108560-108675	115	81.0888	30.3661	0	60.7468	OK
KDR09291	gene:L798_01027	Znev_12495	scaffold1125:136631-136952	321	0	0	0	0	OK
KDR09290	gene:L798_01026	Znev_12494	scaffold1125:134604-134955	351	1.00487	0.203482	0	0.610445	OK
KDR09293	gene:L798_01029	Znev_12497	scaffold1125:144632-144938	306	1.41463	0.28456	0	0.853679	OK
KDR09294	gene:L798_01030	Znev_12498	scaffold1125:147123-147600	477	0	0	0	0	OK
KDR09292	gene:L798_01028	Znev_12496	scaffold1125:142230-142539	309	0	0	0	0	OK
KDR09295	gene:L798_01031	Znev_12499	scaffold1125:197176-206924	630	0	0	0	0	OK
KDR08512	gene:L798_01032	Znev_12045	scaffold1126:49136-60018	1383	0	0	0	0	OK
KDR08515	gene:L798_01035	Znev_12048	scaffold1126:146827-182842	1662	1.46555	0.312169	0.149485	0.474853	OK
KDR08513	gene:L798_01033	Znev_12046	scaffold1126:122222-139066	2262	17.2355	3.59859	3.10944	4.08773	OK
KDR08514	gene:L798_01034	Znev_12047	scaffold1126:138034-139130	258	0	0	0	0.235461	OK
KDR08516	gene:L798_01036	Znev_12050	scaffold1126:205697-206349	141	0	0	0	0	OK
KDR08519	gene:L798_01039	Znev_12053	scaffold1126:309693-310026	333	0	0	0	0	OK
KDR08517	gene:L798_01037	Znev_12051	scaffold1126:261851-288605	2040	7.78114	1.61995	1.29122	1.94868	OK
KDR08520	gene:L798_01040	Znev_12054	scaffold1126:329434-329788	354	0	0	0	0	OK
KDR08518	gene:L798_01038	Znev_12052	scaffold1126:307408-308740	306	2.82926	0.56912	0	1.3751	OK
KDR08521	gene:L798_01041	Znev_12055	scaffold1126:368292-385929	879	2.10784	0.44898	0.159079	0.738881	OK
KDR08522	gene:L798_01042	Znev_12056	scaffold1126:395092-404162	1854	0.882217	0.183918	0.0651645	0.302672	OK
KDR08523	gene:L798_01043	Znev_18394	scaffold1126:409946-418757	1725	1.55203	0.339152	0.174639	0.503664	OK
KDR09091	gene:L798_01047	Znev_08363	scaffold1127:4798-6872	267	0	0	0	0	OK
KDR08526	gene:L798_01046	Znev_12060	scaffold1126:445730-455251	1467	0.119413	0.0240205	0	0.0720616	OK
KDR08524	gene:L798_01044	Znev_12058	scaffold1126:422558-424540	1185	85.2033	18.0542	16.5385	19.57	OK
KDR08525	gene:L798_01045	Znev_12059	scaffold1126:429119-441974	1590	1.02485	0.218912	0.0775631	0.36026	OK
KDR09092	gene:L798_01048	Znev_08364	scaffold1127:12113-25966	3645	3.64907	0.820568	0.648826	0.992311	OK
KDR09093	gene:L798_01049	Znev_08365	scaffold1127:27149-35340	2049	9.23521	1.97395	1.61355	2.33434	OK
KDR09094	gene:L798_01050	Znev_08366	scaffold1127:37629-45743	2415	2.24224	0.507952	0.339213	0.676691	OK
KDR09095	gene:L798_01051	Znev_08367	scaffold1127:49246-53892	2568	0.063411	0.0128405	0	0.0385215	OK
KDR09096	gene:L798_01052	Znev_08368	scaffold1127:54208-58072	549	15.197	3.24325	2.14844	4.33807	OK
KDR09097	gene:L798_01053	Znev_08369	scaffold1127:55154-56079	267	17.4896	3.73253	1.10059	6.36446	OK
KDR09098	gene:L798_01054	Znev_08370	scaffold1127:60128-69130	894	9.39379	1.93266	1.34619	2.51914	OK
KDR09099	gene:L798_01055	Znev_08371	scaffold1127:91254-96009	1089	1.63561	0.342625	0.121396	0.563854	OK
KDR09100	gene:L798_01056	Znev_08372	scaffold1127:97548-99469	666	28.9324	6.2581	4.97296	7.54324	OK
KDR09102	gene:L798_01058	Znev_08374	scaffold1127:108975-109332	357	0	0	0	0	OK
KDR09101	gene:L798_01057	Znev_08373	scaffold1127:103270-105407	1491	2.82184	0.612901	0.371593	0.854209	OK
KDR09103	gene:L798_01059	Znev_08375	scaffold1127:122125-131463	1635	0.0984279	0.0212035	0	0.0636105	OK
KDR09104	gene:L798_01060	Znev_08376	scaffold1127:132340-137776	1530	12.1166	2.53974	2.05762	3.02187	OK
KDR09105	gene:L798_01061	Znev_08377	scaffold1127:139943-141428	1485	1.05807	0.213151	0.0710502	0.355251	OK
KDR09107	gene:L798_01063	Znev_08379	scaffold1127:172661-173045	384	0	0	0	0	OK
KDR09106	gene:L798_01062	Znev_08378	scaffold1127:157843-159328	651	1.96869	0.406328	0.0745626	0.738094	OK
KDR09108	gene:L798_01064	Znev_08380	scaffold1127:186078-201116	1572	0.219785	0.0443578	0	0.107177	OK
KDR09109	gene:L798_01065	Znev_08382	scaffold1127:227169-249989	1917	6.43678	1.36413	1.05157	1.6767	OK
KDR09110	gene:L798_01066	Znev_18327	scaffold1127:285905-291395	1665	1.41947	0.29076	0.135342	0.446177	OK
KDR09111	gene:L798_01068	Znev_08385	scaffold1127:357786-360575	1167	0.76722	0.157459	0.0166234	0.298294	OK
KDR09112	gene:L798_01069	Znev_08386	scaffold1127:361935-362969	462	2.26186	0.468162	0	0.936551	OK
KDR09113	gene:L798_01070	Znev_08387	scaffold1127:365279-374480	2604	0.965222	0.202368	0.101184	0.303552	OK
KDR09114	gene:L798_01071	Znev_08388	scaffold1127:378951-379668	717	1.66951	0.354207	0.0649981	0.643415	OK
KDR09115	gene:L798_01072	Znev_08389	scaffold1127:387324-401737	3849	1.25736	0.266551	0.172124	0.360977	OK
KDR09116	gene:L798_01073	Znev_08390	scaffold1127:389157-389571	414	0	0	0	0	OK
KDR22365	gene:L798_01075	Znev_10793	scaffold113:7792-8920	378	0	0	0	0	OK
KDR09117	gene:L798_01074	Znev_08391	scaffold1127:408023-417500	1881	6.64692	1.42958	1.10491	1.75426	OK
KDR22366	gene:L798_01077	Znev_10795	scaffold113:34082-36522	141	0	0	0	0	OK
KDR22367	gene:L798_01078	Znev_10796	scaffold113:40167-41884	408	0	0	0	0	OK
KDR22369	gene:L798_01080	Znev_10798	scaffold113:42835-43141	306	0	0	0	0	OK
KDR22368	gene:L798_01079	Znev_10797	scaffold113:41896-42529	633	0.290346	0.0705528	0	0.211658	OK
KDR22370	gene:L798_01081	Znev_10800	scaffold113:68260-68641	381	3.77099	0.849716	0.0897069	1.60973	OK
KDR22371	gene:L798_01082	Znev_10801	scaffold113:70466-70868	402	0.756569	0.152188	0	0.456564	OK
KDR22372	gene:L798_01084	Znev_10803	scaffold113:175895-176276	381	0.48676	0.169943	0	0.50983	OK
KDR22373	gene:L798_01087	Znev_10806	scaffold113:237802-244708	165	0	0	0	0	OK
KDR22374	gene:L798_01088	Znev_10807	scaffold113:253377-285185	1452	16.7808	3.50048	2.91706	4.08389	OK
KDR22375	gene:L798_01089	Znev_10808	scaffold113:315106-323966	1482	0.118013	0.0237389	0	0.0712168	OK
KDR22376	gene:L798_01090	Znev_10809	scaffold113:361554-361974	420	0	0	0	0	OK
KDR22377	gene:L798_01091	Znev_10810	scaffold113:374344-382016	780	53.3505	11.3078	9.74435	12.8713	OK
EMZNET00000000758	gene:EMZNEG00000000758	MIR821	scaffold113:459803-460050	247	0	0	0	0	OK
KDR09191	gene:L798_01092	Znev_15656	scaffold1130:9970-25383	1065	9.78875	2.07774	1.52879	2.62668	OK
KDR09192	gene:L798_01093	Znev_15657	scaffold1130:29018-34503	810	4.5019	0.94995	0.513468	1.38643	OK
KDR09193	gene:L798_01094	Znev_15658	scaffold1130:44072-51960	1185	1.92261	0.401893	0.178963	0.624822	OK
KDR09212	gene:L798_01096	Znev_18312	scaffold1133:21112-21277	165	0	0	0	0	OK
KDR09211	gene:L798_01095	Znev_15951	scaffold1133:6833-19461	1533	1.13114	0.22829	0.080886	0.375694	OK
KDR09213	gene:L798_01097	Znev_15952	scaffold1133:30556-48891	1698	4.55358	0.985048	0.699556	1.27054	OK
KDR09229	gene:L798_01098	Znev_12634	scaffold1134:3072-4531	168	48.142	11.4241	2.09636	20.7519	OK
KDR09231	gene:L798_01100	Znev_12637	scaffold1134:24245-29567	195	0	0	0	0	OK
KDR09230	gene:L798_01099	Znev_12635	scaffold1134:9893-15443	507	9.17507	1.9949	1.10275	2.88705	OK
KDR09234	gene:L798_01103	Znev_12640	scaffold1134:56197-56506	309	0	0	0	0	OK
KDR09235	gene:L798_01104	Znev_12641	scaffold1134:76411-83083	1506	1.1001	0.233018	0.0825614	0.383476	OK
KDR09232	gene:L798_01101	Znev_12638	scaffold1134:29587-53507	1449	1.84032	0.389878	0.194939	0.584817	OK
KDR09233	gene:L798_01102	Znev_12639	scaffold1134:40300-43510	1575	0.0823303	0.0221304	0	0.0663912	OK
KDR09238	gene:L798_01107	Znev_12644	scaffold1134:107496-108640	600	10.3693	2.29229	1.45526	3.12932	OK
KDR09236	gene:L798_01105	Znev_12642	scaffold1134:85120-92123	1095	162.886	34.3725	31.7673	36.9777	OK
KDR09237	gene:L798_01106	Znev_12643	scaffold1134:88552-89503	219	3.63651	0.767384	0	2.95284	OK
KDR09239	gene:L798_01108	Znev_12645	scaffold1134:112129-118365	1494	8.31578	1.76388	1.35272	2.17503	OK
KDR09184	gene:L798_01110	Znev_14518	scaffold1135:20537-27305	1371	0.514326	0.103976	0	0.208002	OK
KDR09240	gene:L798_01109	Znev_12646	scaffold1134:143515-191234	1212	0.843965	0.180528	0.0331275	0.327928	OK
KDR09185	gene:L798_01111	Znev_14519	scaffold1135:29272-29593	321	3.63212	0.755641	0	1.62818	OK
KDR09186	gene:L798_01112	Znev_14520	scaffold1135:31229-34679	1368	2.25307	0.495156	0.267642	0.72267	OK
KDR09188	gene:L798_01114	Znev_18269	scaffold1135:76370-76613	243	0	0	0	0	OK
KDR09187	gene:L798_01113	Znev_14521	scaffold1135:35116-41043	1248	8.45416	1.83027	1.35868	2.30187	OK
KDR09189	gene:L798_01116	Znev_14524	scaffold1135:322960-324827	447	2.98952	0.621102	0.0655714	1.17663	OK
KDR09218	gene:L798_01117	Znev_15779	scaffold1136:4945-14025	339	27.9498	5.73621	3.47778	7.99463	OK
KDR09219	gene:L798_01118	Znev_15780	scaffold1136:9301-9622	321	1.25217	0.25188	0	0.755641	OK
KDR21113	gene:L798_01119	Znev_09796	scaffold114:11788-62303	4614	0.96656	0.199672	0.125516	0.273829	OK
KDR21115	gene:L798_01121	Znev_09798	scaffold114:695324-725305	459	8.29277	3.25456	2.00144	4.50769	OK
KDR21114	gene:L798_01120	Znev_09797	scaffold114:65482-65797	315	0	0	0	0	OK
EMZNET00000010477	gene:EMZNEG00000010477	MIR821	scaffold114:1191052-1191330	278	0	0	0	0	OK
KDR21116	gene:L798_01122	Znev_09799	scaffold114:966365-968091	261	0	0	0	0	OK
KDR21117	gene:L798_01124	Znev_17416	scaffold114:1625589-1714302	1197	1.30314	0.274876	0.0916254	0.458127	OK
KDR21118	gene:L798_01125	Znev_09807	scaffold114:1728752-1742363	732	0	0	0	0	OK
KDR21119	gene:L798_01126	Znev_17417	scaffold114:1739079-1739211	132	0	0	0	0	OK
KDR21120	gene:L798_01128	Znev_09808	scaffold114:1745185-1746450	564	15.2163	3.02467	1.99763	4.0517	OK
KDR21122	gene:L798_01130	Znev_09810	scaffold114:1755357-1768873	897	0.63929	0.131203	0	0.282704	OK
KDR21121	gene:L798_01129	Znev_09809	scaffold114:1746933-1750442	1287	0.536643	0.112029	0	0.224112	OK
KDR21123	gene:L798_01131	Znev_09811	scaffold114:1777652-1779579	486	13.1384	2.67833	1.60603	3.75062	OK
KDR21124	gene:L798_01132	Znev_09812	scaffold114:1779795-1794612	3597	1.68949	0.357923	0.244072	0.471774	OK
KDR21125	gene:L798_01133	Znev_09813	scaffold114:1798592-1799912	711	5.63596	1.19462	0.660369	1.72887	OK
KDR21126	gene:L798_01134	Znev_09814	scaffold114:1800639-1818841	2655	6.19607	1.31281	1.05759	1.56803	OK
KDR21127	gene:L798_01135	Znev_09818	scaffold114:2061996-2116567	1230	0.290992	0.0591218	0	0.142849	OK
KDR08735	gene:L798_01139	Znev_15296	scaffold1143:78463-78913	450	7.74885	1.59529	0.710383	2.4802	OK
KDR09201	gene:L798_01136	Znev_15605	scaffold1141:3686-32518	1251	23.5856	4.86677	4.11279	5.62075	OK
KDR09202	gene:L798_01137	Znev_15606	scaffold1141:30312-32013	264	0	0	0	0	OK
EMZNET00000006013	gene:EMZNEG00000006013	MIR821	scaffold1143:86351-86638	287	0	0	0	0	OK
EMZNET00000001282	gene:EMZNEG00000001282	MIR821	scaffold1143:86359-86630	271	0	0	0	0	OK
KDR08736	gene:L798_01140	Znev_15297	scaffold1143:85172-85628	456	0	0	0	0	OK
KDR08737	gene:L798_01141	Znev_18071	scaffold1143:125618-125822	204	0.318197	0.0971364	0	2.03986	OK
KDR08738	gene:L798_01142	Znev_18072	scaffold1143:151879-152086	207	0.281655	0.0924878	0	1.94224	OK
KDR09017	gene:L798_01143	Znev_13023	scaffold1146:3776-4860	246	0	0	0	0	OK
KDR09018	gene:L798_01144	Znev_13024	scaffold1146:15312-21448	630	35.9468	7.81527	6.32495	9.30558	OK
KDR09019	gene:L798_01145	Znev_13025	scaffold1146:26932-29353	2421	0.611669	0.123222	0.0410739	0.20537	OK
KDR09020	gene:L798_01146	Znev_13026	scaffold1146:47522-70115	1656	0.690049	0.14628	0.0357027	0.256857	OK
KDR09021	gene:L798_01147	Znev_13027	scaffold1146:71483-76180	600	0.757193	0.152819	0	0.36924	OK
KDR09022	gene:L798_01148	Znev_13028	scaffold1146:77396-78967	441	0.633069	0.127345	0	0.382035	OK
KDR09023	gene:L798_01149	Znev_13029	scaffold1146:79963-86447	891	39.3365	8.42606	7.18829	9.66383	OK
KDR09024	gene:L798_01150	Znev_13030	scaffold1146:94632-100825	1077	0.170379	0.0347327	0	0.104198	OK
KDR09025	gene:L798_01151	Znev_18179	scaffold1146:188364-188607	243	10.7149	2.20277	0	4.4066	OK
KDR09026	gene:L798_01152	Znev_18180	scaffold1146:196863-203027	1047	1.39724	0.287732	0.0842747	0.491189	OK
KDR09027	gene:L798_01153	Znev_13032	scaffold1146:213723-214188	465	3.2607	0.694218	0.127391	1.26104	OK
KDR09028	gene:L798_01154	Znev_13033	scaffold1146:217293-240475	1569	46.1194	9.80236	8.77603	10.8287	OK
KDR09029	gene:L798_01155	Znev_13034	scaffold1146:226908-228355	342	1.0167	0.216093	0	0.835614	OK
KDR09207	gene:L798_01156	Znev_16102	scaffold1148:8766-12379	186	155.765	25.9774	14.0621	37.8928	OK
KDR09196	gene:L798_01157	Znev_15395	scaffold1149:20676-24666	771	0.525926	0.106854	0	0.25818	OK
KDR09197	gene:L798_01158	Znev_15396	scaffold1149:28979-50190	3885	1.6228	0.338179	0.231208	0.44515	OK
KDR09198	gene:L798_01159	Znev_15397	scaffold1149:56603-60531	381	0	0	0	0	OK
KDR22291	gene:L798_01161	Znev_06725	scaffold115:2273-3337	816	0	0	0	0	OK
KDR22292	gene:L798_01162	Znev_06726	scaffold115:4750-33950	5691	1.55488	0.326516	0.24025	0.412783	OK
KDR22293	gene:L798_01163	Znev_06727	scaffold115:58197-60164	1047	0.152749	0.0359665	0	0.107899	OK
KDR22294	gene:L798_01164	Znev_06728	scaffold115:70479-75819	219	0	0	0	0	OK
KDR22295	gene:L798_01165	Znev_06729	scaffold115:82446-89048	1011	0.148419	0.0375679	0	0.112704	OK
KDR22296	gene:L798_01166	Znev_06730	scaffold115:91446-92438	324	4.78903	0.984529	0	1.96953	OK
KDR22297	gene:L798_01167	Znev_06731	scaffold115:107893-108022	129	0	0	0	0	OK
KDR22298	gene:L798_01168	Znev_06732	scaffold115:108112-108301	189	0	0	0	0	OK
KDR22301	gene:L798_01171	Znev_06735	scaffold115:260836-286098	1221	1.69854	0.357865	0.150468	0.565263	OK
KDR22299	gene:L798_01169	Znev_06733	scaffold115:115524-196991	1287	0	0	0	0	OK
KDR22300	gene:L798_01170	Znev_06734	scaffold115:183516-188876	678	1.77069	0.383257	0.070329	0.696185	OK
KDR22304	gene:L798_01174	Znev_06738	scaffold115:337334-339102	912	2.1437	0.470908	0.18694	0.754876	OK
KDR22302	gene:L798_01172	Znev_06736	scaffold115:301519-326356	5823	0.0784625	0.0162126	0	0.0384381	OK
KDR22303	gene:L798_01173	Znev_06737	scaffold115:311352-316487	192	0	0	0	0.3164	OK
KDR22305	gene:L798_01175	Znev_06739	scaffold115:342040-345083	1332	9.26145	1.98997	1.52442	2.45551	OK
KDR22306	gene:L798_01176	Znev_06740	scaffold115:345834-348596	1140	6.08627	1.32835	0.908171	1.74852	OK
KDR22307	gene:L798_01177	Znev_18251	scaffold115:351471-352530	1059	5.72666	1.20573	0.788357	1.6231	OK
KDR22308	gene:L798_01178	Znev_06742	scaffold115:379721-379949	228	0	0	0	0	OK
KDR22309	gene:L798_01179	Znev_06743	scaffold115:469985-473104	972	9.86718	2.01307	1.44545	2.58069	OK
KDR22310	gene:L798_01180	Znev_06744	scaffold115:478095-488259	990	2.52057	0.539976	0.251347	0.828605	OK
KDR22311	gene:L798_01181	Znev_06745	scaffold115:484495-486913	351	0	0	0	0	OK
KDR22312	gene:L798_01184	Znev_06749	scaffold115:564699-572592	831	9.70215	2.07806	1.43962	2.71649	OK
KDR22313	gene:L798_01185	Znev_06750	scaffold115:610070-612449	2379	0	0	0	0	OK
KDR22314	gene:L798_01186	Znev_18833	scaffold115:748498-750508	2010	0	0	0	0	OK
KDR22315	gene:L798_01187	Znev_06751	scaffold115:757963-758314	351	8.04978	2.10264	0.745003	3.46029	OK
KDR22316	gene:L798_01188	Znev_06752	scaffold115:760667-764378	3711	0.253478	0.0346293	0	0.0692587	OK
KDR22317	gene:L798_01189	Znev_06753	scaffold115:773279-781272	1971	0.482889	0.10305	0.0189101	0.187191	OK
KDR22318	gene:L798_01190	Znev_06754	scaffold115:790682-882670	2370	2.95453	0.630605	0.441075	0.820136	OK
KDR22319	gene:L798_01192	Znev_06756	scaffold115:889208-894248	2337	1.52681	0.313062	0.179572	0.446552	OK
KDR22320	gene:L798_01193	Znev_06757	scaffold115:906777-909107	513	0.48628	0.0978178	0	0.293453	OK
KDR08868	gene:L798_01195	Znev_14320	scaffold1151:29450-29852	402	0	0	0	0	OK
KDR22321	gene:L798_01194	Znev_06758	scaffold115:911099-912872	465	61.8123	12.7273	10.3003	15.1543	OK
KDR08869	gene:L798_01196	Znev_14321	scaffold1151:31164-42358	900	0	0	0	0	OK
KDR08870	gene:L798_01197	Znev_14322	scaffold1151:99598-102869	1053	0.851243	0.178564	0.0188515	0.338276	OK
KDR08871	gene:L798_01199	Znev_14324	scaffold1151:164152-164635	483	0	0	0	0	OK
KDR08872	gene:L798_01201	Znev_14327	scaffold1151:303727-304045	318	0	0	0	0	OK
KDR08451	gene:L798_01204	Znev_14117	scaffold1152:158093-159724	306	0	0	0	0	OK
KDR09172	gene:L798_01207	Znev_15572	scaffold1153:14120-15422	1302	0	0	0	0	OK
KDR09173	gene:L798_01208	Znev_15573	scaffold1153:24187-25027	840	0	0	0	0	OK
KDR08455	gene:L798_01210	Znev_07673	scaffold1154:43171-45268	2097	0	0	0	0	OK
KDR09174	gene:L798_01209	Znev_15574	scaffold1153:45510-46362	852	0	0	0	0	OK
KDR08456	gene:L798_01211	Znev_07674	scaffold1154:50434-62277	1620	15.9539	3.18204	2.65892	3.70516	OK
KDR08457	gene:L798_01213	Znev_07676	scaffold1154:248984-251100	540	8.63058	1.79986	0.994936	2.60478	OK
KDR08458	gene:L798_01214	Znev_07677	scaffold1154:253253-266497	2631	3.13236	0.662891	0.480314	0.845468	OK
KDR08459	gene:L798_01215	Znev_07678	scaffold1154:271595-279200	3198	0.401933	0.0811196	0.0237594	0.13848	OK
KDR08462	gene:L798_01218	Znev_07681	scaffold1154:309594-321689	4995	0.154407	0.0316894	0.00334554	0.0600333	OK
KDR08460	gene:L798_01216	Znev_07679	scaffold1154:285947-299270	1950	0.517304	0.104289	0.0191373	0.18944	OK
KDR08461	gene:L798_01217	Znev_07680	scaffold1154:290489-306620	1224	0.738042	0.157593	0	0.317224	OK
KDR08463	gene:L798_01219	Znev_07682	scaffold1154:326667-342852	5868	0.21269	0.0428902	0.0125623	0.0732182	OK
KDR08464	gene:L798_01221	Znev_07684	scaffold1154:440387-446408	1626	4.36945	0.917515	0.635629	1.1994	OK
KDR08465	gene:L798_01222	Znev_07685	scaffold1154:449896-451235	294	1.34382	0.316417	0	0.949251	OK
KDR08466	gene:L798_01223	Znev_07686	scaffold1154:452778-453234	456	4.03123	0.838673	0.204696	1.47265	OK
KDR08467	gene:L798_01224	Znev_07687	scaffold1154:461760-477683	3666	1.54121	0.324483	0.216692	0.432275	OK
KDR08468	gene:L798_01225	Znev_07688	scaffold1154:480333-483485	123	0	0	0	0	OK
KDR08469	gene:L798_01226	Znev_07689	scaffold1154:494827-501342	315	1.31302	0.26412	0	0.792361	OK
KDR08470	gene:L798_01227	Znev_07690	scaffold1154:508851-533821	1419	1.20754	0.249683	0.0884658	0.4109	OK
KDR08471	gene:L798_01228	Znev_07691	scaffold1154:549869-559425	6432	0.151215	0.0341312	0.00833044	0.059932	OK
KDR08472	gene:L798_01229	Znev_07692	scaffold1154:560142-567185	1998	0.393758	0.0845839	0.00892976	0.160238	OK
KDR08473	gene:L798_01230	Znev_07693	scaffold1154:584099-589069	2844	0.224492	0.0459954	0	0.092013	OK
KDR08474	gene:L798_01231	Znev_07694	scaffold1154:604826-609323	1119	1.11072	0.231987	0.0566214	0.407353	OK
KDR08476	gene:L798_01233	Znev_07696	scaffold1154:615282-616100	174	0	0	0	0	OK
KDR08475	gene:L798_01232	Znev_07695	scaffold1154:612623-614252	492	34.1703	7.02916	5.27804	8.78028	OK
KDR08477	gene:L798_01234	Znev_07697	scaffold1154:616704-622790	2220	1.62774	0.346273	0.201146	0.491399	OK
KDR08478	gene:L798_01235	Znev_07698	scaffold1154:629520-631736	588	0.391678	0.0787881	0	0.236364	OK
KDR08479	gene:L798_01236	Znev_07699	scaffold1154:634256-638958	2253	0.280417	0.0592522	0	0.128261	OK
KDR08480	gene:L798_01237	Znev_07700	scaffold1154:636187-640052	315	0	0	0	0.192854	OK
KDR08483	gene:L798_01240	Znev_07703	scaffold1154:662348-675552	3747	1.01283	0.214235	0.128464	0.300007	OK
KDR08481	gene:L798_01238	Znev_07701	scaffold1154:651460-659660	1839	3.2545	0.686734	0.454915	0.918553	OK
KDR08482	gene:L798_01239	Znev_07702	scaffold1154:657293-661887	225	3.3306	0.702791	0	2.70165	OK
KDR09038	gene:L798_01242	Znev_12856	scaffold1157:120160-121563	603	2.82632	0.606699	0.177698	1.0357	OK
KDR09037	gene:L798_01241	Znev_12855	scaffold1157:48269-116298	2916	0.695038	0.145519	0.0647994	0.226238	OK
KDR09039	gene:L798_01243	Znev_12857	scaffold1157:134876-174278	6393	0.612549	0.127572	0.0773449	0.177799	OK
KDR09040	gene:L798_01244	Znev_12858	scaffold1157:177289-183270	1347	1.87589	0.398085	0.190627	0.605544	OK
KDR09041	gene:L798_01245	Znev_12859	scaffold1157:186324-188466	225	9.34759	2.10837	0	4.54292	OK
KDR09042	gene:L798_01246	Znev_18579	scaffold1157:189264-189672	408	6.28519	1.32986	0.443288	2.21644	OK
KDR09043	gene:L798_01247	Znev_12860	scaffold1157:190742-192649	555	15.9962	3.36038	2.28301	4.43775	OK
KDR09044	gene:L798_01248	Znev_12861	scaffold1157:196774-204414	1623	2.07952	0.449035	0.25306	0.64501	OK
KDR09045	gene:L798_01249	Znev_12862	scaffold1157:209882-210383	501	1.50743	0.30525	0	0.657721	OK
KDR09046	gene:L798_01250	Znev_12863	scaffold1157:215276-227848	2136	3.13676	0.675504	0.467971	0.883037	OK
KDR09047	gene:L798_01251	Znev_12864	scaffold1157:230881-237414	1440	1.27675	0.269991	0.10718	0.432801	OK
KDR09049	gene:L798_01253	Znev_12866	scaffold1157:318562-321050	135	0	0	0	0	OK
KDR09048	gene:L798_01252	Znev_12865	scaffold1157:275620-275947	327	4.43062	1.46879	0.149849	2.78773	OK
KDR09140	gene:L798_01255	Znev_06760	scaffold1158:18167-19917	336	27.0847	5.63327	3.37793	7.88862	OK
KDR09141	gene:L798_01256	Znev_06761	scaffold1158:20940-23474	981	0	0	0	0	OK
KDR09139	gene:L798_01254	Znev_06759	scaffold1158:3272-16876	3972	13.6102	2.87667	2.57037	3.18298	OK
KDR09144	gene:L798_01259	Znev_06764	scaffold1158:37163-37526	363	0	0	0	0	OK
KDR09146	gene:L798_01261	Znev_06766	scaffold1158:45838-46147	309	0	0	0	0	OK
KDR09142	gene:L798_01257	Znev_06762	scaffold1158:35476-35842	366	0	0	0	0	OK
KDR09143	gene:L798_01258	Znev_06763	scaffold1158:35794-36193	399	0	0	0	0	OK
KDR09145	gene:L798_01260	Znev_06765	scaffold1158:37899-40594	1005	0.750136	0.151395	0	0.302864	OK
KDR09147	gene:L798_01262	Znev_06767	scaffold1158:47144-47651	507	0	0	0	0	OK
KDR09148	gene:L798_01263	Znev_06768	scaffold1158:61814-63280	480	131.161	28.1285	24.5777	31.6792	OK
KDR09149	gene:L798_01265	Znev_06770	scaffold1158:72950-73235	189	183.21	37.8135	24.006	51.6211	OK
KDR09150	gene:L798_01266	Znev_06771	scaffold1158:78393-90681	4314	2.6523	0.561461	0.431891	0.691031	OK
KDR09152	gene:L798_01268	Znev_06773	scaffold1158:94312-94646	168	0	0	0	0	OK
KDR09151	gene:L798_01267	Znev_06772	scaffold1158:91366-93555	909	27.4514	5.88985	4.88344	6.89625	OK
KDR09153	gene:L798_01269	Znev_18377	scaffold1158:98636-112953	4089	1.2726	0.265721	0.17374	0.357702	OK
KDR09154	gene:L798_01270	Znev_06775	scaffold1158:117266-127406	2529	0.727266	0.156669	0.065873	0.247465	OK
KDR09155	gene:L798_01271	Znev_06776	scaffold1158:136313-137675	1362	20.591	3.91189	3.27023	4.55355	OK
KDR09157	gene:L798_01273	Znev_06778	scaffold1158:149691-150105	414	0	0	0	0	OK
KDR09158	gene:L798_01274	Znev_18378	scaffold1158:150754-159075	2538	4.74883	1.00142	0.771963	1.23087	OK
KDR09160	gene:L798_01276	Znev_06781	scaffold1158:170293-171341	402	0.756569	0.152188	0	0.456564	OK
KDR09159	gene:L798_01275	Znev_06780	scaffold1158:162429-165837	348	0	0	0	0	OK
KDR09161	gene:L798_01277	Znev_06782	scaffold1158:183326-185704	1179	25.1792	5.2567	4.44231	6.0711	OK
KDR09156	gene:L798_01272	Znev_06777	scaffold1158:141984-147356	3603	299.855	56.8195	55.3775	58.2615	OK
KDR09163	gene:L798_01279	Znev_06784	scaffold1158:203253-203850	597	2.05819	0.461944	0.0847684	0.83912	OK
KDR09162	gene:L798_01278	Znev_06783	scaffold1158:189612-197834	1494	61.5824	13.0056	11.8817	14.1296	OK
KDR09164	gene:L798_01280	Znev_06785	scaffold1158:207445-208736	984	5.65436	1.20484	0.772049	1.63763	OK
KDR09165	gene:L798_01281	Znev_06786	scaffold1158:211166-215416	285	19.4059	4.13402	1.73819	6.52986	OK
KDR09167	gene:L798_01284	Znev_06789	scaffold1158:236858-237377	519	1.42171	0.287891	0	0.620318	OK
KDR09166	gene:L798_01283	Znev_19051	scaffold1158:229834-235320	2517	44.2709	9.33076	8.62747	10.034	OK
KDR09168	gene:L798_01285	Znev_06790	scaffold1158:240484-240963	399	2.98577	0.617997	0	1.23629	OK
KDR09169	gene:L798_01286	Znev_19052	scaffold1158:249608-259650	2697	34.4471	7.20847	6.60807	7.80886	OK
KDR09170	gene:L798_01287	Znev_06792	scaffold1158:261250-264642	972	0.740721	0.157888	0	0.315851	OK
KDR08332	gene:L798_01288	Znev_10553	scaffold1159:6759-17841	2727	0.896408	0.192508	0.0962541	0.288762	OK
KDR08334	gene:L798_01290	Znev_10555	scaffold1159:64541-69290	342	2.14852	0.432186	0	1.04424	OK
KDR08333	gene:L798_01289	Znev_10554	scaffold1159:32614-35440	393	4.4221	0.956006	0.17543	1.73658	OK
KDR08335	gene:L798_01291	Znev_10556	scaffold1159:78352-81828	1344	6.24343	1.33044	0.951646	1.70923	OK
KDR08336	gene:L798_01292	Znev_10557	scaffold1159:88857-105803	2157	1.67304	0.341893	0.19611	0.487677	OK
KDR08337	gene:L798_01294	Znev_10561	scaffold1159:186430-202343	1941	1.96892	0.419314	0.246977	0.591652	OK
KDR08338	gene:L798_01295	Znev_10562	scaffold1159:230191-251373	2058	2.84933	0.589312	0.389209	0.789414	OK
KDR08339	gene:L798_01296	Znev_10563	scaffold1159:260863-261244	381	0.643418	0.169943	0	0.50983	OK
KDR08340	gene:L798_01297	Znev_10564	scaffold1159:272195-283873	1740	2.82598	0.572909	0.360136	0.785681	OK
KDR08343	gene:L798_01300	Znev_10566	scaffold1159:445639-446482	789	0	0	0	0	OK
KDR08341	gene:L798_01298	Znev_17560	scaffold1159:291941-311078	1293	0.138466	0.0278532	0	0.0835595	OK
KDR08342	gene:L798_01299	Znev_17561	scaffold1159:309159-309339	180	0.228601	0.0746627	0	3.07099	OK
KDR08344	gene:L798_01301	Znev_10567	scaffold1159:447820-455125	1740	4.22889	0.888996	0.621805	1.15619	OK
KDR08345	gene:L798_01302	Znev_10568	scaffold1159:458662-462450	1203	10.8653	2.21618	1.69212	2.74024	OK
KDR08346	gene:L798_01304	Znev_10570	scaffold1159:469235-476469	2325	1.79032	0.386385	0.237363	0.535407	OK
KDR08347	gene:L798_01305	Znev_10571	scaffold1159:480310-485450	1041	3.21042	0.652029	0.344457	0.959602	OK
KDR08348	gene:L798_01306	Znev_10572	scaffold1159:497325-529531	714	1.4017	0.296903	0.0313449	0.562462	OK
KDR22760	gene:L798_01308	Znev_15252	scaffold116:48053-49069	144	0	0	0	0	OK
EMZNET00000001390	gene:EMZNEG00000001390	mir-210	scaffold116:134141-134238	97	0	0	0	0	OK
KDR22759	gene:L798_01307	Znev_15251	scaffold116:926-29659	564	257.894	53.3518	49.0856	57.618	OK
KDR22762	gene:L798_01310	Znev_15254	scaffold116:158519-168517	1428	3.46057	0.743548	0.472043	1.01505	OK
KDR22761	gene:L798_01309	Znev_15253	scaffold116:140310-154869	1152	2.48231	0.511828	0.255914	0.767742	OK
KDR09134	gene:L798_01312	Znev_15525	scaffold1160:67022-73334	1146	0.587163	0.128771	0	0.257604	OK
KDR09135	gene:L798_01313	Znev_15526	scaffold1160:84322-95246	1287	1.8635	0.392101	0.182514	0.601689	OK
KDR09121	gene:L798_01314	Znev_14504	scaffold1161:12849-21203	1155	0.472431	0.0956655	0	0.20613	OK
KDR09122	gene:L798_01315	Znev_14505	scaffold1161:32336-36748	801	4.36576	0.913485	0.48258	1.34439	OK
EMZNET00000000148	gene:EMZNEG00000000177	mir-252	scaffold1161:37991-38101	110	0	0	0	0	OK
EMZNET00000010436	gene:EMZNEG00000010436	mir-252	scaffold1161:37994-38103	109	0	0	0	0	OK
KDR09123	gene:L798_01316	Znev_14506	scaffold1161:61889-67382	168	0	0	0	0	OK
KDR09124	gene:L798_01317	Znev_14507	scaffold1161:68542-86344	2226	4.29005	0.915652	0.677035	1.15427	OK
KDR09125	gene:L798_01318	Znev_14508	scaffold1161:90188-104289	4554	3.99166	0.841113	0.687549	0.994677	OK
KDR09126	gene:L798_01319	Znev_14509	scaffold1161:105310-107167	288	40.4723	8.3673	5.01736	11.7172	OK
KDR09127	gene:L798_01320	Znev_14510	scaffold1161:114264-116529	288	0	0	0	0	OK
KDR08835	gene:L798_01321	Znev_09494	scaffold1163:231299-291147	7203	0.142418	0.0303722	0.00741297	0.0533314	OK
KDR08836	gene:L798_01322	Znev_09495	scaffold1163:301256-304580	189	5.89259	1.26045	0	3.78135	OK
KDR08837	gene:L798_01323	Znev_09496	scaffold1163:307355-315493	2322	5.25826	1.1178	0.861426	1.37418	OK
KDR08838	gene:L798_01324	Znev_09497	scaffold1163:330738-337512	732	1.66188	0.344173	0.0631569	0.625189	OK
KDR08839	gene:L798_01325	Znev_09498	scaffold1163:337577-353161	3504	1.77252	0.377206	0.25789	0.496521	OK
KDR08840	gene:L798_01326	Znev_09499	scaffold1163:354367-356215	315	455.521	93.7627	83.746	103.779	OK
KDR08841	gene:L798_01327	Znev_09500	scaffold1163:358357-372728	3456	1.31703	0.280076	0.177807	0.382345	OK
KDR08842	gene:L798_01328	Znev_09501	scaffold1163:385775-414061	2118	0.825885	0.174427	0.0692436	0.279611	OK
KDR08843	gene:L798_01329	Znev_09503	scaffold1163:418266-420075	525	1.75493	0.376713	0	0.753608	OK
KDR08844	gene:L798_01330	Znev_09504	scaffold1163:421856-433103	2919	4.94935	1.06223	0.84386	1.2806	OK
KDR08845	gene:L798_01331	Znev_09505	scaffold1163:437174-443075	1419	0.494854	0.0998732	0	0.199795	OK
KDR08846	gene:L798_01332	Znev_09506	scaffold1163:444474-447275	744	39.149	8.41365	7.03971	9.78759	OK
KDR08848	gene:L798_01334	Znev_09508	scaffold1163:607315-613287	2898	0.160266	0.0338055	0	0.0728406	OK
KDR08847	gene:L798_01333	Znev_09507	scaffold1163:468285-496241	3765	0.525751	0.110839	0.0493568	0.172322	OK
KDR08849	gene:L798_01335	Znev_09509	scaffold1163:632252-646264	2556	2.16357	0.451709	0.297187	0.60623	OK
KDR08850	gene:L798_01336	Znev_09510	scaffold1163:648926-659675	2175	2.94547	0.631351	0.431645	0.831056	OK
KDR08851	gene:L798_01337	Znev_09511	scaffold1163:664011-689219	3552	0.171965	0.0362732	0	0.0725639	OK
KDR08852	gene:L798_01338	Znev_09512	scaffold1163:673288-673597	309	2.27443	0.554897	0	1.34073	OK
KDR08853	gene:L798_01339	Znev_09513	scaffold1163:721794-736797	2082	2.29473	0.484822	0.30779	0.661854	OK
KDR08854	gene:L798_01340	Znev_09514	scaffold1163:756994-759399	627	3.14943	0.64395	0.21465	1.07325	OK
KDR08855	gene:L798_01341	Znev_09515	scaffold1163:760672-763780	474	34.5867	7.38328	5.52965	9.2369	OK
KDR08856	gene:L798_01342	Znev_09516	scaffold1163:764093-765927	1128	5.81835	1.24711	0.840616	1.65361	OK
EMZNET00000004171	gene:EMZNEG00000004171	5.8S_rRNA	scaffold1164:8498-8613	115	0	0	0	0	OK
KDR09072	gene:L798_01344	Znev_15159	scaffold1164:21958-23324	207	0	0	0	0	OK
KDR09073	gene:L798_01345	Znev_15160	scaffold1164:57620-57947	327	0	0	0	0	OK
KDR09074	gene:L798_01347	Znev_15162	scaffold1164:60804-61791	987	0	0	0	0	OK
KDR09075	gene:L798_01348	Znev_15163	scaffold1164:67760-80482	432	0.76681	0.17645	0	0.599259	OK
KDR09085	gene:L798_01349	Znev_19053	scaffold1165:9627-11745	2118	0	0	0	0	OK
KDR09086	gene:L798_01350	Znev_15352	scaffold1165:24443-29416	750	21.0348	4.43811	3.43337	5.44284	OK
KDR09087	gene:L798_01351	Znev_15353	scaffold1165:30548-38684	1170	0	0	0	0	OK
KDR09088	gene:L798_01352	Znev_15354	scaffold1165:39932-40542	192	9.98389	2.38784	0	5.76946	OK
KDR08559	gene:L798_01354	Znev_17962	scaffold1168:12779-35045	1758	1.0726	0.224559	0.0892729	0.359845	OK
KDR08560	gene:L798_01355	Znev_12357	scaffold1168:366877-445795	1626	0.155951	0.0426751	0	0.103111	OK
KDR08561	gene:L798_01356	Znev_12358	scaffold1168:619220-622928	960	18.8602	4.00972	3.20755	4.81189	OK
KDR08562	gene:L798_01357	Znev_12359	scaffold1168:659440-662504	1527	2.72174	0.57331	0.343779	0.802841	OK
KDR08563	gene:L798_01358	Znev_12360	scaffold1168:703281-709174	1710	5.26626	1.10817	0.806191	1.41016	OK
KDR08564	gene:L798_01359	Znev_12361	scaffold1168:709584-712448	834	18.204	3.75159	2.89113	4.61205	OK
KDR08565	gene:L798_01360	Znev_12362	scaffold1168:721211-736177	2688	0.410377	0.0855439	0.0208788	0.150209	OK
KDR08566	gene:L798_01361	Znev_12363	scaffold1168:745852-759027	1692	0	0	0	0	OK
KDR08568	gene:L798_01363	Znev_12365	scaffold1168:769796-773714	939	1.47178	0.329924	0.0966324	0.563215	OK
KDR08567	gene:L798_01362	Znev_12364	scaffold1168:762469-765365	1677	0.0888424	0.0205995	0	0.0617986	OK
KDR08569	gene:L798_01364	Znev_12366	scaffold1168:775150-787249	2193	7.87834	1.67855	1.35846	1.99864	OK
KDR08570	gene:L798_01365	Znev_12368	scaffold1168:934929-945978	1479	1.84956	0.380715	0.190358	0.571073	OK
KDR08975	gene:L798_01367	Znev_07059	scaffold1169:17635-19972	261	0	0	0	0	OK
KDR08974	gene:L798_01366	Znev_07058	scaffold1169:7453-14611	1122	11.1612	2.37837	1.80827	2.94847	OK
KDR08976	gene:L798_01368	Znev_07060	scaffold1169:22084-26279	807	7.99311	1.70835	1.11699	2.2997	OK
KDR08978	gene:L798_01370	Znev_07062	scaffold1169:35887-64393	2451	0.643979	0.135086	0.0478628	0.22231	OK
KDR08977	gene:L798_01369	Znev_07061	scaffold1169:28615-29602	498	905.622	193.951	185.021	202.881	OK
KDR08979	gene:L798_01371	Znev_07063	scaffold1169:67272-74291	879	3.48105	0.718368	0.359184	1.07755	OK
KDR08980	gene:L798_01372	Znev_07064	scaffold1169:83699-89789	870	0.223214	0.0455034	0	0.13651	OK
KDR08981	gene:L798_01373	Znev_07065	scaffold1169:90829-95104	759	42.9292	9.11472	7.70092	10.5285	OK
KDR08982	gene:L798_01374	Znev_07066	scaffold1169:96695-100554	1158	1.90995	0.413249	0.18402	0.642478	OK
KDR08984	gene:L798_01376	Znev_07068	scaffold1169:123581-124907	327	9.16532	2.16554	0.721845	3.60923	OK
KDR08983	gene:L798_01375	Znev_07067	scaffold1169:105490-120702	2412	25.6884	5.47133	4.92283	6.01984	OK
KDR08985	gene:L798_01377	Znev_07069	scaffold1169:187767-221025	5121	0.481649	0.104984	0.0540592	0.155909	OK
KDR08986	gene:L798_01378	Znev_17344	scaffold1169:223601-223805	204	23.8375	5.07232	0	10.2007	OK
KDR08987	gene:L798_01379	Znev_07070	scaffold1169:227804-230582	495	22.3711	4.7765	3.36556	6.18743	OK
KDR08988	gene:L798_01380	Znev_07071	scaffold1169:231059-247557	2049	16.0232	3.40506	2.92817	3.88195	OK
KDR08991	gene:L798_01383	Znev_17346	scaffold1169:256506-256659	153	57.0185	15.9623	2.92913	28.9954	OK
KDR08989	gene:L798_01381	Znev_17345	scaffold1169:250754-256308	1587	18.875	4.0367	3.41155	4.66186	OK
KDR08990	gene:L798_01382	Znev_07073	scaffold1169:251873-252347	207	25.9476	5.54927	0.655274	10.4433	OK
KDR08992	gene:L798_01384	Znev_07074	scaffold1169:259681-266885	1374	9.75911	2.15197	1.67635	2.62759	OK
KDR08993	gene:L798_01385	Znev_07075	scaffold1169:267667-268390	210	60.0427	13.2221	6.3315	20.1126	OK
KDR08994	gene:L798_01386	Znev_07076	scaffold1169:272435-275068	468	0.836093	0.171594	0	0.545818	OK
KDR08995	gene:L798_01387	Znev_07077	scaffold1169:281634-284267	468	0.836093	0.171594	0	0.545818	OK
KDR08996	gene:L798_01389	Znev_07079	scaffold1169:299246-318895	5847	0.381963	0.0807184	0.0386527	0.122784	OK
KDR08997	gene:L798_01390	Znev_07080	scaffold1169:328883-331250	2367	1.13651	0.238559	0.122841	0.354277	OK
KDR08998	gene:L798_01391	Znev_07081	scaffold1169:331754-338185	1791	6.82837	1.45321	1.11785	1.78857	OK
KDR09000	gene:L798_01393	Znev_07082	scaffold1169:355226-355616	390	0.804672	0.161864	0	0.485592	OK
KDR09001	gene:L798_01394	Znev_07083	scaffold1169:355911-357057	219	0	0	0	0	OK
KDR08999	gene:L798_01392	Znev_17347	scaffold1169:343273-347364	879	57.7203	12.1225	10.6314	13.6135	OK
KDR09002	gene:L798_01395	Znev_07084	scaffold1169:360622-362531	1650	1.67459	0.356724	0.183687	0.529761	OK
KDR09003	gene:L798_01396	Znev_07085	scaffold1169:364188-372020	888	1.4675	0.31016	0.0757011	0.544619	OK
KDR09004	gene:L798_01397	Znev_07086	scaffold1169:372097-380881	2946	1.96354	0.420711	0.28358	0.557842	OK
KDR09005	gene:L798_01398	Znev_07087	scaffold1169:382763-396960	2877	2.75152	0.567848	0.406175	0.729521	OK
KDR09006	gene:L798_01399	Znev_07088	scaffold1169:398886-399613	312	14.7998	3.24769	1.36552	5.12985	OK
KDR09007	gene:L798_01400	Znev_07089	scaffold1169:400359-404936	165	0	0	0	0	OK
KDR22754	gene:L798_01402	Znev_15079	scaffold117:178400-180997	1539	0.0987639	0.0227265	0	0.0681795	OK
KDR22755	gene:L798_01403	Znev_15080	scaffold117:203042-239360	2847	0.113442	0.0229716	0	0.0555037	OK
KDR22756	gene:L798_01404	Znev_18834	scaffold117:251210-260976	1863	0.723869	0.146337	0.0428611	0.249813	OK
KDR09008	gene:L798_01401	Znev_17348	scaffold1169:406453-406597	144	0	0	0	0	OK
KDR22757	gene:L798_01405	Znev_15082	scaffold117:276907-299800	1080	6.46367	1.38456	0.944146	1.82497	OK
KDR22758	gene:L798_01406	Znev_15083	scaffold117:306532-327894	2499	4.53686	0.965519	0.737204	1.19383	OK
KDR09011	gene:L798_01407	Znev_16275	scaffold1173:3815-16145	957	0.735566	0.161026	0	0.322131	OK
KDR09012	gene:L798_01409	Znev_16186	scaffold1178:406-1177	144	0	0	0	0	OK
KDR08818	gene:L798_01410	Znev_15593	scaffold1179:5096-5507	411	2.47898	0.728217	0.0768799	1.37955	OK
KDR08819	gene:L798_01411	Znev_15595	scaffold1179:48264-58257	516	171.903	35.7494	32.0032	39.4955	OK
KDR22418	gene:L798_01412	Znev_03897	scaffold118:7967-11368	549	23.5426	4.90871	3.58583	6.23158	OK
KDR22419	gene:L798_01413	Znev_03898	scaffold118:18058-22278	1014	0.556979	0.112287	0	0.241945	OK
KDR22420	gene:L798_01414	Znev_03899	scaffold118:131187-150288	2043	1.90794	0.379573	0.22049	0.538656	OK
KDR22422	gene:L798_01416	Znev_03901	scaffold118:237675-237981	306	0	0	0	0	OK
KDR22421	gene:L798_01415	Znev_17908	scaffold118:175066-212153	2535	0.566769	0.117199	0.0390665	0.195332	OK
KDR22423	gene:L798_01417	Znev_03902	scaffold118:298745-307703	1146	0	0	0	0	OK
KDR22424	gene:L798_01418	Znev_03903	scaffold118:308870-309943	741	18.2778	3.94824	2.99023	4.90626	OK
KDR22425	gene:L798_01419	Znev_03904	scaffold118:312941-315607	279	34.5576	7.3122	4.04209	10.5823	OK
KDR22426	gene:L798_01420	Znev_03905	scaffold118:323505-339640	3498	1.09725	0.230422	0.13817	0.322674	OK
KDR22427	gene:L798_01421	Znev_03906	scaffold118:341836-343224	561	13.9211	2.96526	1.95089	3.97962	OK
KDR22428	gene:L798_01422	Znev_03907	scaffold118:344297-352971	2013	4.8533	1.05693	0.784596	1.32926	OK
KDR22429	gene:L798_01423	Znev_03908	scaffold118:354929-356886	1278	6.6154	1.44032	1.0342	1.84645	OK
KDR22430	gene:L798_01424	Znev_03909	scaffold118:360525-374629	2925	0.69274	0.145038	0.0645852	0.22549	OK
KDR22431	gene:L798_01425	Znev_03910	scaffold118:380436-385472	891	15.4113	3.26455	2.48531	4.04378	OK
KDR22432	gene:L798_01426	Znev_03911	scaffold118:383580-384711	159	0	0	0	0.382068	OK
KDR22433	gene:L798_01427	Znev_03912	scaffold118:386812-396884	2601	10.4585	2.2415	1.89941	2.58358	OK
KDR22434	gene:L798_01429	Znev_03914	scaffold118:403891-405687	690	18.9161	3.98745	2.96746	5.00744	OK
KDR22435	gene:L798_01430	Znev_03915	scaffold118:409110-444009	5034	3.7067	0.785841	0.644906	0.926775	OK
KDR22437	gene:L798_01432	Znev_03917	scaffold118:448364-450358	453	25.1835	5.21355	3.6118	6.81529	OK
KDR22436	gene:L798_01431	Znev_03916	scaffold118:445439-447254	354	1943.62	398.158	380.33	415.987	OK
KDR22438	gene:L798_01433	Znev_03918	scaffold118:451548-465833	5271	1.22028	0.263682	0.183666	0.343697	OK
KDR22439	gene:L798_01434	Znev_03919	scaffold118:466645-467260	264	412.165	90.4493	77.8361	103.062	OK
KDR22440	gene:L798_01435	Znev_03920	scaffold118:472532-518152	3432	0.657683	0.141079	0.0675568	0.214601	OK
KDR22441	gene:L798_01436	Znev_17910	scaffold118:473565-474321	756	8.12966	1.79268	1.16221	2.42315	OK
KDR22445	gene:L798_01440	Znev_03924	scaffold118:689611-689917	306	0	0	0	0	OK
KDR22446	gene:L798_01441	Znev_03925	scaffold118:780218-786659	1686	0.382873	0.0818983	0	0.163836	OK
KDR22447	gene:L798_01442	Znev_03926	scaffold118:787214-791638	1077	1.20638	0.243129	0.0593407	0.426917	OK
KDR22442	gene:L798_01437	Znev_03921	scaffold118:523479-581466	6339	0.622014	0.133644	0.0812605	0.186028	OK
KDR22443	gene:L798_01438	Znev_03922	scaffold118:524850-525305	144	0	0	0	0.421867	OK
KDR22444	gene:L798_01439	Znev_03923	scaffold118:564885-566664	1542	0	0	0	0	OK
KDR22448	gene:L798_01443	Znev_03927	scaffold118:796176-797308	474	1.6647	0.335604	0	0.723125	OK
KDR22449	gene:L798_01444	Znev_03928	scaffold118:806551-835802	5055	0.969187	0.206564	0.134277	0.278851	OK
KDR22450	gene:L798_01445	Znev_03929	scaffold118:836007-849587	2841	1.22796	0.264774	0.153804	0.375744	OK
KDR22451	gene:L798_01446	Znev_03930	scaffold118:851562-853665	1020	0.554114	0.111463	0	0.240169	OK
KDR22452	gene:L798_01447	Znev_03931	scaffold118:863980-877437	2850	0.041926	0.0114728	0	0.0344184	OK
KDR22453	gene:L798_01448	Znev_03932	scaffold118:887014-904905	3087	0.628181	0.136892	0.060958	0.212826	OK
KDR22454	gene:L798_01449	Znev_03933	scaffold118:924430-925678	714	1.37824	0.296903	0.0313449	0.562462	OK
KDR22455	gene:L798_01450	Znev_03934	scaffold118:925941-928959	999	10.9087	2.32617	1.71997	2.93236	OK
KDR22456	gene:L798_01452	Znev_03936	scaffold118:959053-972970	13917	0.128623	0.0265772	0.0111746	0.0419797	OK
KDR22458	gene:L798_01454	Znev_03938	scaffold118:986511-990459	1443	0	0	0	0	OK
KDR22459	gene:L798_01455	Znev_03939	scaffold118:993965-1005314	2301	0.215866	0.0434226	0	0.10295	OK
KDR22460	gene:L798_01456	Znev_03940	scaffold118:998651-1000003	576	0	0	0	0.105467	OK
KDR22457	gene:L798_01453	Znev_03937	scaffold118:978718-984688	1344	2.09895	0.452349	0.232927	0.67177	OK
KDR22461	gene:L798_01457	Znev_03941	scaffold118:1009744-1018503	1929	11.7635	2.463	2.04668	2.87932	OK
KDR22462	gene:L798_01458	Znev_03942	scaffold118:1022815-1028983	1383	4.81228	1.00346	0.681739	1.32518	OK
KDR22463	gene:L798_01459	Znev_03943	scaffold118:1034586-1037393	774	5.47837	1.22237	0.710064	1.73468	OK
KDR22464	gene:L798_01460	Znev_03944	scaffold118:1044193-1044556	363	5.13299	1.03768	0	2.07636	OK
KDR08860	gene:L798_01461	Znev_13219	scaffold1180:2171-6626	1041	2.23608	0.47091	0.209696	0.732124	OK
KDR08861	gene:L798_01462	Znev_13220	scaffold1180:13813-24302	2538	7.70321	1.63868	1.34592	1.93144	OK
KDR08862	gene:L798_01463	Znev_13221	scaffold1180:50976-64003	1578	1.928	0.419561	0.226781	0.61234	OK
KDR08863	gene:L798_01465	Znev_13223	scaffold1180:137967-160885	2265	0.213331	0.0441806	0	0.0951959	OK
KDR08864	gene:L798_01466	Znev_13225	scaffold1180:221116-224638	561	11.051	2.3722	1.4756	3.26881	OK
KDR08865	gene:L798_01467	Znev_13226	scaffold1180:236650-249238	1779	7.93456	1.67621	1.31479	2.03762	OK
KDR08866	gene:L798_01469	Znev_13228	scaffold1180:275530-276751	1221	7.84177	1.69986	1.24615	2.15357	OK
KDR08934	gene:L798_01471	Znev_15267	scaffold1181:2289-3180	891	1.37478	0.286751	0.0258375	0.547664	OK
KDR08935	gene:L798_01472	Znev_15268	scaffold1181:3883-14891	1914	7.87195	1.66822	1.32362	2.01283	OK
KDR08936	gene:L798_01473	Znev_18253	scaffold1181:20128-36823	1884	0.17841	0.0361273	0	0.0872904	OK
KDR08937	gene:L798_01474	Znev_18254	scaffold1181:25561-25741	180	0	0	0	0	OK
KDR08668	gene:L798_01476	Znev_14787	scaffold1184:58186-103394	567	13.8648	2.91645	1.91878	3.91411	OK
KDR08670	gene:L798_01478	Znev_14789	scaffold1184:126567-126909	342	0	0	0	0	OK
KDR08669	gene:L798_01477	Znev_14788	scaffold1184:111906-124056	1857	2.37531	0.495678	0.304504	0.686852	OK
KDR08671	gene:L798_01479	Znev_14790	scaffold1184:128558-141377	2103	9.09751	1.93384	1.58174	2.28594	OK
KDR08672	gene:L798_01480	Znev_14792	scaffold1184:320828-323345	1866	0.394344	0.0912956	0.00963834	0.172953	OK
KDR08746	gene:L798_01482	Znev_13897	scaffold1186:476-779	303	0	0	0	0	OK
KDR08747	gene:L798_01483	Znev_13898	scaffold1186:14232-17173	231	0	0	0	0	OK
KDR08748	gene:L798_01484	Znev_13899	scaffold1186:20843-25712	279	0	0	0	0	OK
KDR08749	gene:L798_01485	Znev_13902	scaffold1186:36660-37328	483	12.5458	2.59869	1.51356	3.68382	OK
KDR08750	gene:L798_01486	Znev_13903	scaffold1186:36874-37212	192	2.88197	0.596959	0	2.9848	OK
KDR08751	gene:L798_01487	Znev_13904	scaffold1186:47235-52789	1506	6.41417	1.37481	1.01158	1.73804	OK
KDR08601	gene:L798_01489	Znev_15859	scaffold1188:245581-245896	315	0	0	0	0	OK
KDR08602	gene:L798_01490	Znev_18475	scaffold1188:364476-364596	120	0	0	0	0	OK
KDR08603	gene:L798_01491	Znev_15860	scaffold1188:515315-577998	1338	0	0	0	0	OK
KDR22536	gene:L798_01492	Znev_17014	scaffold119:6866-7058	192	1.2303	0.358175	0	2.74601	OK
KDR22537	gene:L798_01493	Znev_17015	scaffold119:13974-14160	186	6.51669	1.46539	0	5.23844	OK
KDR22538	gene:L798_01494	Znev_17016	scaffold119:24459-24666	207	4.82113	1.1561	0	3.97578	OK
KDR22539	gene:L798_01496	Znev_17017	scaffold119:129576-129777	201	13.2462	2.87779	0	6.76604	OK
KDR22540	gene:L798_01497	Znev_15217	scaffold119:188782-196937	225	0	0	0	0	OK
KDR08743	gene:L798_01499	Znev_15760	scaffold1191:43729-44092	363	0	0	0	0	OK
KDR08742	gene:L798_01498	Znev_18202	scaffold1191:40425-40632	207	10.7512	2.34431	0	6.05156	OK
KDR08709	gene:L798_01500	Znev_12157	scaffold1192:1050-1353	303	0	0	0	0	OK
EMZNET00000008787	gene:EMZNEG00000008787	MIR821	scaffold1191:52380-52655	275	0	0	0	0	OK
KDR08710	gene:L798_01501	Znev_12158	scaffold1192:4788-9311	429	11.4425	2.41361	1.27507	3.55214	OK
KDR08711	gene:L798_01502	Znev_12160	scaffold1192:11569-16291	975	15.0145	3.26344	2.54218	3.98471	OK
KDR08712	gene:L798_01503	Znev_12161	scaffold1192:19509-21888	381	5.47745	1.1896	0.290348	2.08886	OK
KDR08713	gene:L798_01505	Znev_12163	scaffold1192:106121-114859	330	0.584913	0.117658	0	0.588291	OK
KDR08714	gene:L798_01506	Znev_12164	scaffold1192:118959-123069	759	0.25336	0.0545792	0	0.163738	OK
KDR08715	gene:L798_01507	Znev_12165	scaffold1192:124977-125993	159	0	0	0	0	OK
KDR08716	gene:L798_01508	Znev_12166	scaffold1192:127927-135567	432	0	0	0	0	OK
KDR08717	gene:L798_01509	Znev_12167	scaffold1192:140416-149440	1410	14.5306	3.06883	2.51183	3.62584	OK
KDR08718	gene:L798_01510	Znev_12168	scaffold1192:152646-158125	1515	1.58626	0.323989	0.15081	0.497168	OK
KDR08719	gene:L798_01511	Znev_12169	scaffold1192:171817-178387	1194	7.72551	1.65425	1.19878	2.10971	OK
KDR08720	gene:L798_01512	Znev_12170	scaffold1192:191194-196583	1197	30.663	6.35269	5.46503	7.24036	OK
KDR08721	gene:L798_01513	Znev_12171	scaffold1192:199025-214374	2559	6.11113	1.27606	1.01886	1.53327	OK
KDR08722	gene:L798_01514	Znev_12172	scaffold1192:215092-223912	1116	24.9244	5.25348	4.41759	6.08937	OK
KDR08815	gene:L798_01515	Znev_15909	scaffold1196:2846-3167	321	4.63551	1.00752	0	2.01553	OK
KDR08816	gene:L798_01516	Znev_15910	scaffold1196:16890-20446	573	15.5187	3.27911	2.23606	4.32215	OK
KDR08616	gene:L798_01517	Znev_05185	scaffold1199:3341-5852	486	1.06165	0.214266	0	0.517707	OK
KDR08617	gene:L798_01519	Znev_05187	scaffold1199:25359-32720	126	0	0	0	0	OK
KDR08618	gene:L798_01520	Znev_05188	scaffold1199:25876-29521	603	8.54637	1.8201	1.07204	2.56816	OK
KDR08621	gene:L798_01523	Znev_05191	scaffold1199:48538-52571	2055	1.73223	0.360718	0.206907	0.514529	OK
KDR08619	gene:L798_01521	Znev_05189	scaffold1199:34465-45110	2382	5.98159	1.28214	1.00621	1.55806	OK
KDR08620	gene:L798_01522	Znev_05190	scaffold1199:35922-36482	147	0	0	0	0.413258	OK
KDR08622	gene:L798_01524	Znev_05192	scaffold1199:65464-76009	2703	0.822229	0.170061	0.0791598	0.260963	OK
KDR08624	gene:L798_01526	Znev_05194	scaffold1199:182222-184122	597	0.377673	0.0769907	0	0.230972	OK
KDR08623	gene:L798_01525	Znev_05193	scaffold1199:158640-165276	1293	33.1713	7.0747	6.17167	7.97773	OK
KDR08627	gene:L798_01529	Znev_05196	scaffold1199:280200-283075	1386	0.197715	0.051329	0	0.12402	OK
KDR08625	gene:L798_01527	Znev_05195	scaffold1199:200136-266821	2346	0.549563	0.113363	0.0332032	0.193522	OK
KDR08626	gene:L798_01528	Znev_17984	scaffold1199:202402-202600	198	160.087	34.3192	22.1607	46.4778	OK
KDR08628	gene:L798_01530	Znev_05197	scaffold1199:287726-305526	3036	2.57101	0.535984	0.383383	0.688585	OK
KDR08629	gene:L798_01531	Znev_05198	scaffold1199:305940-309056	729	3.49464	0.749957	0.333956	1.16596	OK
KDR08630	gene:L798_01532	Znev_05199	scaffold1199:312869-325678	1260	5.27082	1.12017	0.761032	1.47931	OK
KDR08631	gene:L798_01533	Znev_05200	scaffold1199:332002-335837	972	14.691	3.11828	2.41008	3.82648	OK
KDR08632	gene:L798_01534	Znev_05201	scaffold1199:337627-339199	360	13.4322	2.88267	1.38039	4.38495	OK
KDR08633	gene:L798_01535	Znev_05202	scaffold1199:341602-346588	1014	9.26532	1.98374	1.43737	2.53011	OK
KDR08634	gene:L798_01536	Znev_19054	scaffold1199:350095-361142	2808	0.275569	0.0582886	0.00615369	0.110424	OK
KDR08635	gene:L798_01537	Znev_05204	scaffold1199:366254-370488	1602	1.45478	0.303848	0.141435	0.466262	OK
KDR08636	gene:L798_01538	Znev_05205	scaffold1199:415223-415940	717	1.89497	0.295172	0.0311622	0.559182	OK
KDR08638	gene:L798_01540	Znev_05207	scaffold1199:433019-433923	129	0	0	0	0	OK
KDR08639	gene:L798_01541	Znev_05208	scaffold1199:435485-443362	1071	2.4985	0.524589	0.251204	0.797974	OK
KDR08637	gene:L798_01539	Znev_05206	scaffold1199:421747-426607	1308	1.75664	0.384653	0.179047	0.590259	OK
KDR08640	gene:L798_01542	Znev_05209	scaffold1199:444599-446229	1461	1.07984	0.24135	0.0855135	0.397187	OK
KDR08641	gene:L798_01543	Znev_05210	scaffold1199:448583-458101	2076	19.9128	4.29631	3.76382	4.8288	OK
KDR08645	gene:L798_01547	Znev_05214	scaffold1199:504618-510192	501	2.38509	0.508749	0.0537101	0.963789	OK
KDR08646	gene:L798_01548	Znev_05215	scaffold1199:513761-516607	597	4.70191	1.00088	0.445691	1.55607	OK
KDR08642	gene:L798_01544	Znev_05211	scaffold1199:459712-477993	3825	3.22372	0.679176	0.52366	0.834693	OK
KDR08644	gene:L798_01546	Znev_05213	scaffold1199:469533-470532	294	0	0	0	0.206629	OK
KDR08643	gene:L798_01545	Znev_05212	scaffold1199:463974-464289	315	2.61734	0.528241	0	1.27633	OK
KDR08647	gene:L798_01549	Znev_05216	scaffold1199:518092-519776	342	4.95156	1.08047	0.114068	2.04686	OK
KDR08648	gene:L798_01550	Znev_17985	scaffold1199:531069-547069	1509	0.114809	0.0232483	0	0.069745	OK
KDR08649	gene:L798_01551	Znev_05218	scaffold1199:551061-558549	981	16.2642	3.47239	2.73234	4.21244	OK
KDR08650	gene:L798_01552	Znev_05219	scaffold1199:566585-579727	1101	2.5798	0.540879	0.27044	0.811319	OK
KDR08652	gene:L798_01554	Znev_05221	scaffold1199:599773-602939	687	0	0	0	0	OK
KDR08651	gene:L798_01553	Znev_05220	scaffold1199:592895-596953	975	0.935897	0.196593	0.0207549	0.372431	OK
KDR08653	gene:L798_01555	Znev_05222	scaffold1199:609034-622022	1635	8.72727	1.88711	1.48492	2.2893	OK
KDR08654	gene:L798_01556	Znev_05223	scaffold1199:622353-626655	714	25.8132	5.58178	4.42874	6.73482	OK
KDR08655	gene:L798_01557	Znev_05224	scaffold1199:628063-628432	369	0.898807	0.182005	0	0.546015	OK
KDR22528	gene:L798_01558	Znev_14588	scaffold120:1747-21405	3558	1.45432	0.307771	0.201234	0.414308	OK
KDR22529	gene:L798_01559	Znev_14589	scaffold120:36688-86867	2877	2.82606	0.607598	0.439693	0.775502	OK
KDR22530	gene:L798_01560	Znev_14590	scaffold120:92923-104513	1512	1.59982	0.347926	0.162206	0.533646	OK
KDR22531	gene:L798_01561	Znev_14591	scaffold120:92976-95970	291	0	0	0	0.208759	OK
KDR22532	gene:L798_01562	Znev_14592	scaffold120:118405-128021	2688	1.59524	0.329955	0.202697	0.457213	OK
KDR22533	gene:L798_01563	Znev_14594	scaffold120:189478-192401	381	70.7312	14.7851	11.5972	17.9729	OK
KDR08803	gene:L798_01564	Znev_15620	scaffold1201:167-6012	1125	0.161514	0.0329255	0	0.0987765	OK
KDR08804	gene:L798_01565	Znev_15621	scaffold1201:17514-18081	567	0.825742	0.166654	0	0.402667	OK
KDR08805	gene:L798_01566	Znev_15622	scaffold1201:21645-23522	147	0	0	0	0	OK
KDR08756	gene:L798_01567	Znev_13924	scaffold1203:1292-5889	669	9.76377	2.08347	1.34539	2.82155	OK
KDR08757	gene:L798_01568	Znev_13925	scaffold1203:17420-69261	1521	0.570336	0.115184	0.0121603	0.218207	OK
KDR08758	gene:L798_01569	Znev_13926	scaffold1203:232833-243738	3336	0.47678	0.0969339	0.0343449	0.159523	OK
KDR08759	gene:L798_01570	Znev_13927	scaffold1203:247244-264717	9528	0.22669	0.048857	0.0233956	0.0743183	OK
KDR08760	gene:L798_01571	Znev_13928	scaffold1203:275952-286638	849	15.7195	3.2887	2.49072	4.08667	OK
KDR08761	gene:L798_01572	Znev_13929	scaffold1203:305900-306461	207	79.4116	18.4976	10.2252	26.7699	OK
KDR08762	gene:L798_01573	Znev_13930	scaffold1203:306492-307194	471	68.9258	14.5922	12.0168	17.1676	OK
KDR08763	gene:L798_01574	Znev_13931	scaffold1203:309263-314729	873	7.5941	1.63079	1.07705	2.18453	OK
KDR08764	gene:L798_01575	Znev_18742	scaffold1203:321761-330274	1101	0.497484	0.101415	0	0.218519	OK
KDR08772	gene:L798_01576	Znev_15763	scaffold1204:11032-11467	435	0	0	0	0	OK
KDR08773	gene:L798_01577	Znev_15764	scaffold1204:12622-15199	333	0	0	0	0	OK
EMZNET00000004095	gene:EMZNEG00000004095	MIR821	scaffold1206:23384-23671	287	0	0	0	0	OK
KDR08681	gene:L798_01579	Znev_13880	scaffold1206:40890-53416	1434	0.706444	0.147985	0.0271558	0.268814	OK
KDR08680	gene:L798_01578	Znev_13879	scaffold1206:17093-18827	1563	0.385147	0.0893024	0	0.178648	OK
KDR08682	gene:L798_01580	Znev_13881	scaffold1206:70978-78364	2010	0.16708	0.033609	0	0.0812055	OK
KDR08683	gene:L798_01581	Znev_13882	scaffold1206:82267-83412	591	264.156	55.5076	51.3114	59.7038	OK
KDR08684	gene:L798_01582	Znev_13883	scaffold1206:86682-97198	1785	7.05267	1.49711	1.15374	1.84048	OK
KDR08685	gene:L798_01583	Znev_13884	scaffold1206:106588-122070	2394	2.34084	0.485099	0.319155	0.651044	OK
KDR08686	gene:L798_01584	Znev_13885	scaffold1206:128456-129075	165	1.16952	1.01496	0	5.07479	OK
KDR08687	gene:L798_01585	Znev_13886	scaffold1206:131155-141319	1788	1.41972	0.306518	0.153259	0.459777	OK
KDR08688	gene:L798_01586	Znev_13887	scaffold1206:156411-164762	1314	0.215021	0.0546538	0	0.132054	OK
KDR08770	gene:L798_01588	Znev_15886	scaffold1207:9036-14826	435	9.22066	1.95946	0.938305	2.98062	OK
KDR07936	gene:L798_01589	Znev_07981	scaffold1209:82254-91350	1236	1.31009	0.264504	0.0881679	0.440839	OK
KDR07937	gene:L798_01590	Znev_07982	scaffold1209:200859-206280	1941	1.14695	0.2446	0.113856	0.375344	OK
KDR07938	gene:L798_01591	Znev_07983	scaffold1209:207420-213888	2100	1.33648	0.288134	0.152216	0.424051	OK
KDR07939	gene:L798_01592	Znev_07984	scaffold1209:217756-219021	555	0.38012	0.0861636	0	0.258491	OK
KDR07940	gene:L798_01594	Znev_07986	scaffold1209:248844-250421	822	1.63514	0.343203	0.0837658	0.602639	OK
KDR07941	gene:L798_01595	Znev_07987	scaffold1209:252371-254812	456	14.3775	3.11507	1.88862	4.34152	OK
KDR07942	gene:L798_01596	Znev_07988	scaffold1209:258153-265337	972	6.41178	1.38152	0.908924	1.85411	OK
KDR07943	gene:L798_01597	Znev_07989	scaffold1209:284965-285418	192	5.85669	1.19392	0	3.58175	OK
KDR07944	gene:L798_01598	Znev_07990	scaffold1209:286706-294196	1740	11.5231	2.46943	2.02656	2.91231	OK
KDR07945	gene:L798_01599	Znev_07991	scaffold1209:296087-298499	579	5.50036	1.21007	0.579453	1.84069	OK
KDR07946	gene:L798_01600	Znev_07992	scaffold1209:299221-301569	1233	2.78209	0.589497	0.325866	0.853128	OK
KDR07947	gene:L798_01601	Znev_07993	scaffold1209:302315-306516	1047	2.47122	0.539497	0.258343	0.820652	OK
KDR07948	gene:L798_01602	Znev_07994	scaffold1209:310073-312730	879	8.41807	1.79592	1.22466	2.36718	OK
KDR07949	gene:L798_01603	Znev_07995	scaffold1209:322107-322803	696	46.8491	10.0321	8.46052	11.6036	OK
KDR07950	gene:L798_01604	Znev_07996	scaffold1209:325579-330133	1266	5.70558	1.22809	0.850789	1.60539	OK
KDR07951	gene:L798_01605	Znev_07997	scaffold1209:352319-356289	714	34.1101	7.18506	5.87686	8.49326	OK
KDR07952	gene:L798_01606	Znev_07998	scaffold1209:359870-362561	1134	2.15991	0.456503	0.212492	0.700514	OK
KDR07953	gene:L798_01607	Znev_07999	scaffold1209:363908-367284	1524	2.84445	0.597596	0.362314	0.832878	OK
KDR07954	gene:L798_01608	Znev_08000	scaffold1209:372189-374993	519	13.6926	2.97487	1.90626	4.04347	OK
KDR07955	gene:L798_01609	Znev_08001	scaffold1209:375309-378397	903	30.1726	5.81021	4.76597	6.85446	OK
KDR07956	gene:L798_01610	Znev_08002	scaffold1209:377216-377867	447	32.899	6.33524	4.50958	8.1609	OK
KDR07957	gene:L798_01611	Znev_08003	scaffold1209:378835-388133	2514	10.1807	2.14189	1.80636	2.47743	OK
KDR07958	gene:L798_01612	Znev_08004	scaffold1209:389737-390923	294	61.3157	12.9731	8.86952	17.0767	OK
KDR07959	gene:L798_01614	Znev_08006	scaffold1209:410798-412360	645	0.338967	0.0686396	0	0.205919	OK
KDR07961	gene:L798_01616	Znev_08008	scaffold1209:446726-447287	561	0	0	0	0	OK
KDR07960	gene:L798_01615	Znev_08007	scaffold1209:429404-435662	1965	37.4118	7.91019	7.16615	8.65422	OK
KDR07962	gene:L798_01617	Znev_08009	scaffold1209:466852-488735	3105	0.589435	0.120346	0.0478432	0.192848	OK
KDR07963	gene:L798_01618	Znev_08010	scaffold1209:493670-497431	2427	0.0674303	0.0136544	0	0.0409631	OK
KDR22763	gene:L798_01619	Znev_14613	scaffold121:13964-78925	2700	0.850043	0.182428	0.087357	0.277498	OK
KDR22766	gene:L798_01622	Znev_14616	scaffold121:115763-139185	3255	0.736441	0.15921	0.0796049	0.238815	OK
KDR22764	gene:L798_01620	Znev_14614	scaffold121:85889-93022	1668	0.397128	0.0829042	0	0.17834	OK
KDR22765	gene:L798_01621	Znev_14615	scaffold121:88797-90721	390	1.55073	0.323728	0	0.890687	OK
KDR22767	gene:L798_01624	Znev_14618	scaffold121:200263-208846	1884	0.154027	0.0361273	0	0.0872904	OK
KDR08094	gene:L798_01625	Znev_07641	scaffold1210:6089-24780	1452	0.7827	0.170162	0.0415316	0.298793	OK
KDR08095	gene:L798_01626	Znev_07642	scaffold1210:25303-27420	1083	0.340707	0.068992	0	0.166698	OK
KDR08096	gene:L798_01627	Znev_07643	scaffold1210:33265-58659	2979	1.89518	0.404771	0.270308	0.539233	OK
KDR08097	gene:L798_01628	Znev_07644	scaffold1210:95045-96476	1431	9.01735	1.95323	1.50963	2.39683	OK
KDR08098	gene:L798_01629	Znev_07645	scaffold1210:101498-130925	2241	0.295803	0.0596009	0	0.119231	OK
KDR08099	gene:L798_01630	Znev_07646	scaffold1210:132548-136396	1266	4.72957	0.99961	0.65766	1.34156	OK
KDR08100	gene:L798_01632	Znev_07648	scaffold1210:181110-197773	1935	1.73216	0.368171	0.207488	0.528853	OK
KDR08101	gene:L798_01633	Znev_07649	scaffold1210:216220-230981	1770	4.35082	0.930114	0.660242	1.19999	OK
KDR08102	gene:L798_01635	Znev_07650	scaffold1210:239605-240436	267	0	0	0	0	OK
KDR08103	gene:L798_01636	Znev_07651	scaffold1210:248962-266127	2220	0.433701	0.090332	0.0165762	0.164088	OK
KDR08104	gene:L798_01637	Znev_17520	scaffold1210:340436-341222	786	0	0	0	0	OK
KDR08105	gene:L798_01638	Znev_07653	scaffold1210:366203-381879	2580	3.06538	0.638784	0.456915	0.820653	OK
KDR08106	gene:L798_01639	Znev_07654	scaffold1210:384712-389103	759	47.5634	10.0426	8.53935	11.5458	OK
KDR08107	gene:L798_01640	Znev_07655	scaffold1210:390909-392546	402	147.436	31.6551	27.2319	36.0782	OK
KDR08108	gene:L798_01641	Znev_07656	scaffold1210:392991-393880	414	24.1366	5.169	3.41385	6.92414	OK
KDR08109	gene:L798_01642	Znev_07657	scaffold1210:395189-395762	573	0.742199	0.163955	0	0.396147	OK
KDR08110	gene:L798_01643	Znev_07658	scaffold1210:397490-399836	1752	2.91768	0.607677	0.389393	0.825961	OK
KDR08111	gene:L798_01644	Znev_07659	scaffold1210:409286-419575	1116	4.96212	1.064	0.687071	1.44092	OK
KDR08112	gene:L798_01645	Znev_07660	scaffold1210:425452-429351	675	2.09091	0.449972	0.109825	0.790119	OK
KDR08113	gene:L798_01646	Znev_17521	scaffold1210:594279-649235	2037	0.730981	0.149014	0.0496715	0.248357	OK
KDR08114	gene:L798_01647	Znev_07662	scaffold1210:655998-659041	564	15.5123	3.36074	2.29173	4.42975	OK
KDR08115	gene:L798_01648	Znev_07663	scaffold1210:747361-755380	909	0.213723	0.0429916	0	0.128975	OK
KDR08116	gene:L798_01649	Znev_07664	scaffold1210:932716-943511	894	0.426596	0.0878482	0	0.212258	OK
KDR08117	gene:L798_01650	Znev_07665	scaffold1210:945223-953616	894	30.19	6.41292	5.35145	7.4744	OK
KDR08118	gene:L798_01651	Znev_07666	scaffold1210:1121128-1221418	1533	0.211196	0.045658	0	0.110318	OK
KDR08119	gene:L798_01652	Znev_07667	scaffold1210:1241829-1244272	288	0	0	0	0	OK
KDR08120	gene:L798_01653	Znev_07668	scaffold1210:1252403-1267485	4278	1.74456	0.380098	0.272922	0.487273	OK
KDR08121	gene:L798_01654	Znev_17522	scaffold1210:1389350-1415909	3438	0.0398699	0.00938781	0	0.0281634	OK
EMZNET00000009944	gene:EMZNEG00000009944	U6	scaffold1210:1444066-1444167	101	0	0	0	0	OK
KDR08122	gene:L798_01655	Znev_07670	scaffold1210:1437080-1443448	1131	0	0	0	0	OK
KDR08123	gene:L798_01656	Znev_07671	scaffold1210:1552082-1552388	306	0	0	0	0	OK
EMZNET00000003007	gene:EMZNEG00000003007	MIR821	scaffold1212:171900-172173	273	0	0	0	0	OK
KDR08134	gene:L798_01658	Znev_15056	scaffold1212:199799-212301	2331	0.354237	0.0713511	0.00753273	0.135169	OK
KDR08135	gene:L798_01659	Znev_15057	scaffold1212:217446-220797	330	11.6595	2.35316	0.833756	3.87257	OK
KDR08136	gene:L798_01660	Znev_15058	scaffold1212:225415-237194	1464	0.192625	0.0481553	0	0.116352	OK
KDR08664	gene:L798_01661	Znev_15907	scaffold1214:88879-173062	2229	0.148037	0.0299769	0	0.0724299	OK
KDR08665	gene:L798_01662	Znev_15908	scaffold1214:181911-185280	831	16.5102	3.47953	2.64548	4.31359	OK
KDR08728	gene:L798_01663	Znev_16198	scaffold1218:1519-5475	714	7.92734	1.66266	1.03423	2.29108	OK
KDR08724	gene:L798_01664	Znev_15861	scaffold1220:6855-9806	246	0	0	0	0	OK
KDR08725	gene:L798_01665	Znev_15862	scaffold1220:16460-25484	900	25.7111	5.39974	4.42878	6.3707	OK
KDR08702	gene:L798_01666	Znev_14769	scaffold1221:2895-10787	981	1.95114	0.429171	0.170371	0.687972	OK
KDR08703	gene:L798_01667	Znev_14770	scaffold1221:12017-15861	381	19.1123	3.90869	2.27052	5.54687	OK
KDR08704	gene:L798_01668	Znev_14772	scaffold1221:22226-30938	1968	6.92374	1.47956	1.15844	1.80069	OK
KDR08705	gene:L798_01669	Znev_14773	scaffold1221:33950-40884	1116	92.7532	20.0829	18.4282	21.7376	OK
KDR08706	gene:L798_01670	Znev_14774	scaffold1221:48664-59395	963	4.07221	0.838719	0.472672	1.20477	OK
KDR21521	gene:L798_01673	Znev_01433	scaffold123:46904-48044	1140	0	0	0	0	OK
KDR08696	gene:L798_01671	Znev_16216	scaffold1223:852-2768	792	0.474962	0.103048	0	0.248983	OK
KDR21522	gene:L798_01674	Znev_01434	scaffold123:54153-82565	4407	4.33319	0.910253	0.747631	1.07288	OK
KDR21523	gene:L798_01675	Znev_01435	scaffold123:84560-91001	972	4.48201	0.947325	0.557976	1.33668	OK
KDR21524	gene:L798_01676	Znev_01436	scaffold123:96715-100216	768	20.2787	4.35056	3.37225	5.32887	OK
KDR21525	gene:L798_01677	Znev_01437	scaffold123:110412-126432	4908	0.268833	0.0580956	0.0193652	0.096826	OK
KDR21526	gene:L798_01678	Znev_01438	scaffold123:295724-322548	831	0	0	0	0	OK
KDR21527	gene:L798_01679	Znev_01439	scaffold123:369855-370791	936	1.24605	0.289864	0.0707474	0.50898	OK
KDR21528	gene:L798_01680	Znev_01440	scaffold123:376963-378644	549	1.6507	0.350622	0	0.701413	OK
KDR21532	gene:L798_01684	Znev_01444	scaffold123:414837-422363	1611	0.533893	0.107824	0.0113833	0.204265	OK
KDR21533	gene:L798_01685	Znev_01445	scaffold123:425084-425696	612	0.647098	0.148341	0	0.358421	OK
KDR21534	gene:L798_01686	Znev_01446	scaffold123:429263-436733	1473	11.2851	2.46243	1.97678	2.94808	OK
KDR21529	gene:L798_01681	Znev_01441	scaffold123:389349-396672	948	5.20316	1.10005	0.667378	1.53272	OK
KDR21531	gene:L798_01683	Znev_01443	scaffold123:404218-405380	225	13.2966	2.81117	0	5.95414	OK
KDR21530	gene:L798_01682	Znev_01442	scaffold123:393447-409754	1527	165.089	34.9031	32.5925	37.2137	OK
KDR21535	gene:L798_01687	Znev_01447	scaffold123:437969-448593	876	2.85069	0.586274	0.261068	0.91148	OK
KDR21536	gene:L798_01688	Znev_01448	scaffold123:451260-452817	1557	0.829076	0.179396	0.0525439	0.306248	OK
KDR21537	gene:L798_01689	Znev_18835	scaffold123:457352-462688	2085	0.911544	0.19362	0.0772688	0.309971	OK
KDR21538	gene:L798_01690	Znev_01450	scaffold123:459864-460969	159	0	0	0	0.382068	OK
KDR21542	gene:L798_01695	Znev_17166	scaffold123:528383-530649	822	0	0	0	0	OK
KDR21539	gene:L798_01691	Znev_01451	scaffold123:463569-467542	822	14.4773	3.13785	2.33519	3.94052	OK
KDR21540	gene:L798_01692	Znev_17165	scaffold123:465886-466105	219	0	0	0	0	OK
KDR21541	gene:L798_01693	Znev_01452	scaffold123:479391-483079	675	0.584101	0.128563	0	0.310633	OK
KDR21543	gene:L798_01696	Znev_01455	scaffold123:532746-541107	1191	21.777	4.60908	3.85642	5.36173	OK
KDR21544	gene:L798_01697	Znev_01456	scaffold123:548784-552525	990	5.21383	1.07995	0.671768	1.48814	OK
KDR21545	gene:L798_01698	Znev_01457	scaffold123:665516-685116	1164	0.274565	0.06318	0	0.152655	OK
KDR21546	gene:L798_01699	Znev_01458	scaffold123:722818-724860	126	0	0	0	0	OK
KDR21547	gene:L798_01700	Znev_01459	scaffold123:747928-766334	1953	1.15223	0.242923	0.113075	0.372771	OK
KDR21548	gene:L798_01701	Znev_01460	scaffold123:768693-772802	882	25.5754	5.54278	4.5461	6.53946	OK
KDR21549	gene:L798_01702	Znev_01461	scaffold123:776789-781971	540	46.2046	10.0792	8.17441	11.984	OK
KDR21550	gene:L798_01703	Znev_01462	scaffold123:833899-844359	2103	0.317281	0.0639287	0	0.127888	OK
KDR21551	gene:L798_01705	Znev_01464	scaffold123:873231-883707	1809	1.74476	0.359232	0.194173	0.524292	OK
KDR21552	gene:L798_01706	Znev_01465	scaffold123:890205-913945	1401	5.64279	1.19113	0.842565	1.5397	OK
KDR21553	gene:L798_01707	Znev_01466	scaffold123:918116-930983	1707	19.7904	4.21946	3.63159	4.80732	OK
KDR21554	gene:L798_01708	Znev_01467	scaffold123:936806-945723	2235	0.074292	0.0149442	0	0.0448327	OK
KDR21555	gene:L798_01709	Znev_01468	scaffold123:952541-965679	3645	5.31469	1.12056	0.914012	1.32711	OK
KDR21556	gene:L798_01710	Znev_01469	scaffold123:954318-954791	186	6.31836	1.33218	0	5.13706	OK
KDR21557	gene:L798_01711	Znev_01470	scaffold123:966418-974513	1461	0.805708	0.168945	0.0412346	0.296656	OK
KDR21558	gene:L798_01712	Znev_01471	scaffold123:978962-980935	510	215.241	46.1265	41.8367	50.4164	OK
KDR21559	gene:L798_01713	Znev_01472	scaffold123:981764-990258	1260	20.3107	4.33707	3.63118	5.04296	OK
KDR21560	gene:L798_01714	Znev_01473	scaffold123:1027203-1033587	1479	12.9947	2.6888	2.18292	3.19468	OK
KDR21561	gene:L798_01715	Znev_01474	scaffold123:1037929-1052660	2349	0.312133	0.0707527	0.00746956	0.134036	OK
KDR21562	gene:L798_01716	Znev_01475	scaffold123:1058092-1058524	432	0	0	0	0	OK
KDR21563	gene:L798_01717	Znev_01476	scaffold123:1060219-1061475	504	0	0	0	0	OK
EMZNET00000000412	gene:EMZNEG00000000412	U6	scaffold123:1062931-1063038	107	0	0	0	0	OK
KDR21564	gene:L798_01718	Znev_01477	scaffold123:1065593-1068110	684	0.238827	0.0630802	0	0.189241	OK
KDR21565	gene:L798_01719	Znev_01478	scaffold123:1074987-1076203	489	2.42216	0.530057	0.0559596	1.00415	OK
KDR21566	gene:L798_01720	Znev_01479	scaffold123:1085819-1090924	2307	10.0184	2.15051	1.79816	2.50286	OK
KDR21567	gene:L798_01721	Znev_01480	scaffold123:1112749-1114801	2052	0.71478	0.147806	0.0492686	0.246343	OK
KDR21568	gene:L798_01722	Znev_01481	scaffold123:1393994-1404064	1893	102.421	21.7586	20.5026	23.0147	OK
KDR21569	gene:L798_01723	Znev_01483	scaffold123:1471230-1472419	747	17.3951	3.73739	2.80632	4.66846	OK
KDR21570	gene:L798_01724	Znev_01484	scaffold123:1479745-1486790	3375	0.278643	0.0574454	0.0105414	0.104349	OK
KDR21571	gene:L798_01725	Znev_17167	scaffold123:1492020-1495543	960	7.89549	1.68408	1.16029	2.20788	OK
KDR21572	gene:L798_01726	Znev_01486	scaffold123:1496805-1506510	2376	8.51982	1.81672	1.49805	2.13539	OK
KDR21573	gene:L798_01727	Znev_01487	scaffold123:1607836-1618473	3501	0.091253	0.018417	0	0.0444989	OK
KDR21574	gene:L798_01728	Znev_01488	scaffold123:1628348-1643866	2682	0.669081	0.147002	0.0618082	0.232195	OK
KDR21575	gene:L798_01729	Znev_01489	scaffold123:1645376-1649144	555	2.37717	0.516981	0.0948679	0.939095	OK
KDR21577	gene:L798_01731	Znev_01491	scaffold123:1670108-1671415	216	0	0	0	0	OK
KDR21576	gene:L798_01730	Znev_01490	scaffold123:1666147-1667678	429	0.657766	0.134089	0	0.402268	OK
KDR21579	gene:L798_01733	Znev_01493	scaffold123:1695194-1716526	597	0.382743	0.0769907	0	0.230972	OK
KDR21578	gene:L798_01732	Znev_01492	scaffold123:1694559-1695099	540	0.432566	0.0899928	0	0.269978	OK
KDR21580	gene:L798_01734	Znev_01494	scaffold123:1757586-1757907	321	0	0	0	0	OK
KDR21581	gene:L798_01735	Znev_01495	scaffold123:1831639-1848389	1374	0.711895	0.155564	0.0285466	0.282582	OK
KDR21582	gene:L798_01736	Znev_01496	scaffold123:1863086-1863419	333	0	0	0	0	OK
KDR21583	gene:L798_01737	Znev_17168	scaffold123:1881313-1889150	1737	1.20494	0.257323	0.114586	0.40006	OK
KDR21584	gene:L798_01738	Znev_17169	scaffold123:1893885-1894119	234	0	0	0	0	OK
KDR08408	gene:L798_01739	Znev_14086	scaffold1231:796-1936	285	0.844967	0.172251	0	0.861255	OK
KDR08409	gene:L798_01740	Znev_14087	scaffold1231:11339-17344	327	0	0	0	0	OK
KDR08410	gene:L798_01741	Znev_14088	scaffold1231:19715-20093	378	21.6481	4.66593	2.86636	6.46549	OK
KDR08411	gene:L798_01742	Znev_14089	scaffold1231:33322-47353	2493	2.08671	0.444241	0.289191	0.599291	OK
KDR08413	gene:L798_01744	Znev_17820	scaffold1231:71874-71979	105	0	0	0	0	OK
KDR08412	gene:L798_01743	Znev_17819	scaffold1231:69101-69341	240	2.86632	0.629647	0	2.25084	OK
KDR08414	gene:L798_01745	Znev_14091	scaffold1231:81327-81636	309	0	0	0	0	OK
KDR08416	gene:L798_01748	Znev_14094	scaffold1231:102830-103315	333	0	0	0	0	OK
KDR08415	gene:L798_01746	Znev_14092	scaffold1231:84897-97876	390	12.9653	2.91355	1.53918	4.28792	OK
KDR08606	gene:L798_01749	Znev_14631	scaffold1232:307-5475	363	1.87172	0.377339	0	0.911722	OK
KDR08607	gene:L798_01750	Znev_14632	scaffold1232:12166-16471	591	5.43154	1.09452	0.509473	1.67956	OK
KDR08608	gene:L798_01751	Znev_14633	scaffold1232:24963-27268	771	3.44227	0.694553	0.309284	1.07982	OK
KDR08609	gene:L798_01752	Znev_14634	scaffold1232:37086-43011	1401	7.87804	1.67266	1.25272	2.09259	OK
KDR08610	gene:L798_01753	Znev_14635	scaffold1232:43768-45211	402	48.3302	10.3488	7.8027	12.8949	OK
KDR08611	gene:L798_01754	Znev_14636	scaffold1232:47951-48515	564	16.8455	3.6128	2.50285	4.72275	OK
KDR08660	gene:L798_01755	Znev_15627	scaffold1233:30491-30833	342	0	0	0	0	OK
KDR08661	gene:L798_01756	Znev_15628	scaffold1233:36583-45576	168	0	0	0	0	OK
KDR08547	gene:L798_01759	Znev_14170	scaffold1234:60576-79902	4821	0.0976503	0.01973	0	0.0425122	OK
KDR08546	gene:L798_01758	Znev_14169	scaffold1234:35285-40606	555	604.464	129.504	122.8	136.208	OK
KDR08548	gene:L798_01760	Znev_14171	scaffold1234:93399-115077	4281	0.786315	0.163843	0.0939802	0.233706	OK
KDR08550	gene:L798_01762	Znev_14173	scaffold1234:147203-153581	291	0	0	0	0	OK
KDR08549	gene:L798_01761	Znev_14172	scaffold1234:117185-120663	825	38.9995	8.34354	7.06073	9.62636	OK
KDR08657	gene:L798_01765	Znev_16103	scaffold1235:416-1682	273	1.38285	0.388919	0	1.16676	OK
KDR08551	gene:L798_01763	Znev_14174	scaffold1234:165294-172779	1317	4.18783	0.872108	0.554282	1.18993	OK
KDR08552	gene:L798_01764	Znev_14175	scaffold1234:171071-171708	246	7.63802	1.5906	0	3.71432	OK
KDR08420	gene:L798_01766	Znev_09704	scaffold1237:135835-144604	2556	5.28655	1.10991	0.869017	1.35081	OK
KDR08421	gene:L798_01767	Znev_09705	scaffold1237:151668-156563	702	31.2259	6.62798	5.35829	7.89767	OK
KDR08422	gene:L798_01768	Znev_09706	scaffold1237:216177-240133	5220	2.44882	0.520616	0.407622	0.63361	OK
KDR08423	gene:L798_01769	Znev_09707	scaffold1237:252076-262589	4080	1.72327	0.368173	0.260432	0.475914	OK
KDR08424	gene:L798_01770	Znev_09708	scaffold1237:266113-267313	318	4.94104	1.03149	0	2.06347	OK
KDR08425	gene:L798_01771	Znev_09709	scaffold1237:267890-272368	1521	0.571095	0.115184	0.0121603	0.218207	OK
KDR08426	gene:L798_01772	Znev_09710	scaffold1237:281220-282192	276	0	0	0	0	OK
KDR08427	gene:L798_01773	Znev_09711	scaffold1237:284044-286902	792	1.91342	0.412192	0.120728	0.703655	OK
KDR08428	gene:L798_01775	Znev_09713	scaffold1237:324204-338871	510	0.982048	0.197544	0	0.477303	OK
KDR08429	gene:L798_01776	Znev_09714	scaffold1237:474748-482680	1605	0.531186	0.108285	0.011432	0.205138	OK
KDR08430	gene:L798_01777	Znev_09715	scaffold1237:487983-492709	1980	1.2163	0.256321	0.122742	0.389901	OK
KDR08431	gene:L798_01778	Znev_17855	scaffold1237:495566-502986	2202	3.17976	0.668398	0.462339	0.874457	OK
KDR08432	gene:L798_01779	Znev_09716	scaffold1237:495708-496459	141	0	0	0	0.430843	OK
KDR08433	gene:L798_01780	Znev_09718	scaffold1237:518147-522736	1026	22.7523	4.75799	3.91824	5.59774	OK
KDR08434	gene:L798_01781	Znev_09719	scaffold1237:524768-527905	675	13.1677	2.89268	2.02327	3.76208	OK
KDR08436	gene:L798_01783	Znev_09721	scaffold1237:556157-575395	1722	0	0	0	0	OK
KDR08435	gene:L798_01782	Znev_09720	scaffold1237:537427-548048	3540	0.11955	0.0273027	0	0.0588291	OK
KDR08437	gene:L798_01784	Znev_09722	scaffold1237:576592-581114	330	0	0	0	0	OK
KDR08438	gene:L798_01785	Znev_17856	scaffold1237:593269-593527	258	0	0	0	0	OK
KDR08439	gene:L798_01786	Znev_09723	scaffold1237:605306-643597	1536	0.412442	0.0911105	0	0.182265	OK
KDR08440	gene:L798_01787	Znev_09724	scaffold1237:724864-729559	2493	0	0	0	0	OK
KDR08441	gene:L798_01788	Znev_09725	scaffold1237:748053-748425	372	13.3139	2.772	1.34129	4.2027	OK
KDR08535	gene:L798_01789	Znev_14406	scaffold1238:116-4518	1275	0	0	0	0	OK
KDR08537	gene:L798_01791	Znev_18181	scaffold1238:34359-34611	252	0	0	0	0	OK
KDR08536	gene:L798_01790	Znev_14407	scaffold1238:27131-27491	360	1.89809	0.384357	0	0.928677	OK
KDR08538	gene:L798_01792	Znev_14409	scaffold1238:49697-62604	3447	0.891349	0.187235	0.103501	0.270969	OK
KDR08539	gene:L798_01793	Znev_14410	scaffold1238:65143-91843	1845	4.91014	1.03558	0.756499	1.31467	OK
KDR22190	gene:L798_01796	Znev_03493	scaffold124:18965-24299	867	9.09829	1.96548	1.36163	2.56933	OK
KDR22191	gene:L798_01797	Znev_03494	scaffold124:28559-40058	2343	14.5784	3.08637	2.66153	3.51121	OK
KDR22192	gene:L798_01798	Znev_03495	scaffold124:40823-41915	624	6.7897	1.44118	0.796667	2.0857	OK
KDR22193	gene:L798_01799	Znev_03496	scaffold124:43646-52896	1416	17.31	3.72947	3.11841	4.34053	OK
KDR22194	gene:L798_01800	Znev_03497	scaffold124:56141-184823	9585	0.164774	0.0356108	0.0141367	0.0570849	OK
KDR22195	gene:L798_01801	Znev_03498	scaffold124:199890-209617	123	0	0	0	0	OK
KDR22196	gene:L798_01802	Znev_16930	scaffold124:230236-284403	621	0.7192	0.145151	0	0.350713	OK
KDR22197	gene:L798_01803	Znev_03501	scaffold124:425728-429277	921	0.208762	0.0422736	0	0.126821	OK
KDR22198	gene:L798_01804	Znev_03502	scaffold124:435527-444000	1380	0.721856	0.180567	0.0440711	0.317062	OK
KDR22199	gene:L798_01805	Znev_03503	scaffold124:459744-460047	303	0.961311	0.291993	0	0.875978	OK
KDR22200	gene:L798_01806	Znev_03504	scaffold124:477233-484196	594	1.15703	0.232742	0	0.501489	OK
KDR22201	gene:L798_01807	Znev_03505	scaffold124:488206-494319	1767	6.4058	1.3396	1.01229	1.66691	OK
KDR22202	gene:L798_01808	Znev_16931	scaffold124:505673-506369	696	1.37178	0.307732	0.0324882	0.582976	OK
KDR22203	gene:L798_01809	Znev_03507	scaffold124:554537-557533	1248	4.78326	1.01682	0.668983	1.36466	OK
KDR22204	gene:L798_01810	Znev_03508	scaffold124:557630-566096	1110	4.43516	0.937151	0.582941	1.29136	OK
EMZNET00000000651	gene:EMZNEG00000000651	U4	scaffold124:596700-596841	141	0	0	0	0	OK
KDR22205	gene:L798_01811	Znev_03509	scaffold124:567318-572478	2076	2.25778	0.486375	0.308776	0.663974	OK
KDR22207	gene:L798_01813	Znev_03511	scaffold124:603565-611577	696	4.42535	0.984743	0.492371	1.47711	OK
KDR22206	gene:L798_01812	Znev_03510	scaffold124:582930-583641	711	0	0	0	0	OK
KDR22208	gene:L798_01814	Znev_03512	scaffold124:724071-725076	1005	11.7604	2.49802	1.87087	3.12517	OK
KDR22209	gene:L798_01815	Znev_03513	scaffold124:728769-735704	1200	3.05157	0.639449	0.36037	0.918527	OK
KDR22211	gene:L798_01817	Znev_03515	scaffold124:751405-755375	318	5.28063	1.28936	0.136121	2.4426	OK
KDR22212	gene:L798_01818	Znev_03516	scaffold124:756771-762490	678	2.08403	0.447133	0.109132	0.785134	OK
KDR22214	gene:L798_01820	Znev_03518	scaffold124:777560-794483	6618	0.179253	0.0378762	0.0110937	0.0646587	OK
KDR22215	gene:L798_01821	Znev_03519	scaffold124:795324-800467	1077	1.28185	0.277861	0.0813837	0.474339	OK
KDR22213	gene:L798_01819	Znev_03517	scaffold124:767730-771743	1035	7.50492	1.60534	1.11819	2.09248	OK
KDR22216	gene:L798_01822	Znev_03520	scaffold124:808553-809674	435	49.2428	10.7117	8.31928	13.1042	OK
KDR22210	gene:L798_01816	Znev_03514	scaffold124:739376-746479	519	3062.95	631.248	615.517	646.979	OK
KDR22218	gene:L798_01824	Znev_03522	scaffold124:823196-823529	333	0	0	0	0	OK
KDR22217	gene:L798_01823	Znev_03521	scaffold124:813626-816181	555	2.13321	0.430818	0.0454826	0.816153	OK
KDR22219	gene:L798_01825	Znev_03523	scaffold124:826302-836010	1785	0	0	0	0	OK
KDR22220	gene:L798_01826	Znev_03524	scaffold124:841516-843627	876	0.883418	0.180392	0	0.360871	OK
KDR22221	gene:L798_01827	Znev_03525	scaffold124:848908-854782	624	52.0046	10.953	9.17619	12.7298	OK
KDR22224	gene:L798_01830	Znev_03528	scaffold124:897194-898212	390	0	0	0	0	OK
KDR22223	gene:L798_01829	Znev_03527	scaffold124:892736-896348	741	0.672212	0.16921	0	0.364598	OK
KDR22222	gene:L798_01828	Znev_16932	scaffold124:864599-881813	1368	0.12784	0.0260608	0	0.0781825	OK
KDR22225	gene:L798_01831	Znev_03529	scaffold124:934206-934548	342	1.67898	0.432186	0	1.04424	OK
KDR22226	gene:L798_01832	Znev_03530	scaffold124:939812-946157	2022	10.7611	2.30372	1.91151	2.69594	OK
KDR22227	gene:L798_01833	Znev_03531	scaffold124:999316-1021168	306	0	0	0	0	OK
KDR22228	gene:L798_01834	Znev_16933	scaffold124:1122482-1143975	1944	23.5909	4.9359	4.34474	5.52706	OK
KDR22229	gene:L798_01835	Znev_16934	scaffold124:1151411-1161154	1560	6.66804	1.38725	1.0289	1.74559	OK
KDR22230	gene:L798_01836	Znev_16935	scaffold124:1168182-1186567	2106	1.95217	0.398924	0.239211	0.558638	OK
KDR22231	gene:L798_01837	Znev_03535	scaffold124:1191729-1192071	342	1.06715	0.216093	0	0.64828	OK
KDR22232	gene:L798_01838	Znev_03536	scaffold124:1192500-1231009	6939	3.38795	0.721427	0.60736	0.835495	OK
KDR22234	gene:L798_01840	Znev_03538	scaffold124:1243525-1248468	204	0	0	0	0	OK
KDR22235	gene:L798_01841	Znev_16936	scaffold124:1267770-1275466	1845	1.44534	0.295881	0.147941	0.443822	OK
KDR22233	gene:L798_01839	Znev_03537	scaffold124:1233315-1237368	1326	0.588329	0.135175	0.0142708	0.25608	OK
KDR22236	gene:L798_01842	Znev_03541	scaffold124:1312122-1326269	330	2.30091	0.470633	0	1.13714	OK
KDR22237	gene:L798_01843	Znev_03542	scaffold124:1471735-1472458	723	0.793436	0.175062	0	0.377206	OK
KDR22238	gene:L798_01844	Znev_03543	scaffold124:1669917-1673722	663	16.3923	3.49571	2.5329	4.45851	OK
KDR08589	gene:L798_01847	Znev_15563	scaffold1244:274-3745	642	0	0	0	0	OK
KDR08273	gene:L798_01846	Znev_18517	scaffold1240:89242-89449	207	23.4863	4.95078	0	9.96337	OK
KDR22239	gene:L798_01845	Znev_03544	scaffold124:1674849-1682584	1143	2.36784	0.48443	0.231974	0.736887	OK
KDR08590	gene:L798_01848	Znev_15564	scaffold1244:9280-9838	558	0.939467	0.256309	0	0.55227	OK
KDR08591	gene:L798_01849	Znev_15565	scaffold1244:18335-25950	894	3.89865	0.834558	0.451096	1.21802	OK
KDR21616	gene:L798_01851	Znev_04899	scaffold125:10195-23645	4491	0.34161	0.0708273	0.025095	0.11656	OK
KDR08584	gene:L798_01850	Znev_16226	scaffold1245:15417-17427	690	0	0	0	0	OK
KDR21617	gene:L798_01852	Znev_04900	scaffold125:26057-26723	666	6.94052	1.44166	0.807942	2.07537	OK
KDR21618	gene:L798_01853	Znev_04901	scaffold125:26459-26897	438	2.48353	0.515869	0	1.09871	OK
KDR21619	gene:L798_01854	Znev_04902	scaffold125:167508-191579	6174	2.42031	0.513742	0.411039	0.616445	OK
KDR21620	gene:L798_01855	Znev_04903	scaffold125:196109-200711	2010	0.358502	0.0840224	0.00887048	0.159174	OK
KDR21622	gene:L798_01857	Znev_04905	scaffold125:209608-213701	1335	0.917423	0.187741	0.0458223	0.329661	OK
KDR21623	gene:L798_01858	Znev_04906	scaffold125:216011-220103	1545	1.40408	0.294124	0.130973	0.457275	OK
KDR21621	gene:L798_01856	Znev_04904	scaffold125:200713-205701	1335	0.334652	0.0804606	0	0.173369	OK
KDR21624	gene:L798_01859	Znev_04907	scaffold125:288117-305846	1908	0.946339	0.195904	0.0777696	0.314039	OK
KDR21625	gene:L798_01860	Znev_04909	scaffold125:425936-430540	834	2.1472	0.432876	0.144292	0.72146	OK
EMZNET00000009051	gene:EMZNEG00000009051	U5	scaffold125:427924-428043	119	18.2578	6.68156	0	20.0447	OK
KDR21626	gene:L798_01861	Znev_04910	scaffold125:436176-456935	3828	2.75245	0.565512	0.425665	0.705358	OK
KDR21627	gene:L798_01862	Znev_04911	scaffold125:457624-458117	333	59.5093	12.7775	9.29913	16.2559	OK
KDR21628	gene:L798_01863	Znev_04912	scaffold125:461186-462939	1074	1.83817	0.383375	0.152191	0.614558	OK
KDR21629	gene:L798_01864	Znev_04913	scaffold125:463459-465125	165	0	0	0	0.368175	OK
KDR21630	gene:L798_01865	Znev_04914	scaffold125:464956-471908	1653	6.29015	1.31924	0.975221	1.66327	OK
KDR21632	gene:L798_01867	Znev_04916	scaffold125:503097-517591	1902	0.594874	0.125106	0.0305349	0.219678	OK
KDR21631	gene:L798_01866	Znev_04915	scaffold125:477827-485788	1632	81.9974	17.0834	15.87	18.2968	OK
KDR21633	gene:L798_01868	Znev_17100	scaffold125:564374-573633	3420	0.407457	0.0849629	0.028321	0.141605	OK
KDR21634	gene:L798_01869	Znev_04918	scaffold125:1060065-1067751	714	8.91069	1.8408	1.17957	2.50204	OK
KDR21635	gene:L798_01870	Znev_04919	scaffold125:1069990-1088866	2715	15.2281	3.23991	2.83997	3.63986	OK
KDR21636	gene:L798_01871	Znev_04920	scaffold125:1104373-1108118	1410	3.3134	0.704323	0.438114	0.970532	OK
KDR21637	gene:L798_01872	Znev_04921	scaffold125:1112316-1114414	918	1.89512	0.382057	0.127352	0.636762	OK
KDR21638	gene:L798_01873	Znev_04922	scaffold125:1123057-1138263	729	0.573577	0.115378	0	0.278775	OK
KDR21639	gene:L798_01874	Znev_04923	scaffold125:1144156-1162500	5706	0.915051	0.193168	0.127089	0.259248	OK
EMZNET00000002591	gene:EMZNEG00000002591	U6atac	scaffold125:1150002-1150107	105	0	0	0	0	OK
KDR21640	gene:L798_01875	Znev_04924	scaffold125:1173073-1176168	453	2099.17	439.271	424.663	453.88	OK
KDR21641	gene:L798_01876	Znev_04925	scaffold125:1211082-1219082	2058	99.8965	20.7732	19.6051	21.9414	OK
KDR21642	gene:L798_01877	Znev_18795	scaffold125:1223178-1231064	2052	19.5899	4.15499	3.62411	4.68586	OK
KDR21643	gene:L798_01879	Znev_04927	scaffold125:1241219-1242006	273	7.0807	1.9446	0.205296	3.6839	OK
KDR21644	gene:L798_01880	Znev_18797	scaffold125:1250827-1260216	2349	910.836	190.41	187.076	193.743	OK
KDR21645	gene:L798_01881	Znev_04928	scaffold125:1262097-1263562	615	5.35488	1.10447	0.528885	1.68005	OK
KDR21648	gene:L798_01884	Znev_04931	scaffold125:1304404-1313323	1215	0.149133	0.0299988	0	0.0899965	OK
KDR21647	gene:L798_01883	Znev_04930	scaffold125:1290980-1292189	441	7.37881	1.52814	0.642522	2.41376	OK
KDR21646	gene:L798_01882	Znev_04929	scaffold125:1282270-1287999	1578	3.78184	0.817039	0.545624	1.08845	OK
KDR21649	gene:L798_01885	Znev_04932	scaffold125:1318256-1319456	624	9.81684	2.08972	1.31362	2.86582	OK
KDR21650	gene:L798_01886	Znev_04933	scaffold125:1324078-1333688	1548	10.2533	2.18973	1.74322	2.63623	OK
KDR21651	gene:L798_01887	Znev_04934	scaffold125:1354378-1370831	1572	0.31909	0.0665367	0	0.143367	OK
KDR21652	gene:L798_01888	Znev_04935	scaffold125:1376197-1383797	2622	0.238064	0.0502156	0	0.100456	OK
KDR21653	gene:L798_01889	Znev_04936	scaffold125:1384154-1384859	705	0.248746	0.0604442	0	0.181332	OK
KDR21655	gene:L798_01891	Znev_04938	scaffold125:1394966-1401803	2022	6.5138	1.38557	1.07934	1.6918	OK
KDR21654	gene:L798_01890	Znev_04937	scaffold125:1391244-1392743	873	0.900792	0.181199	0	0.362486	OK
KDR21656	gene:L798_01892	Znev_04939	scaffold125:1403423-1407486	1923	5.20366	1.09456	0.811821	1.3773	OK
KDR21657	gene:L798_01893	Znev_04940	scaffold125:1410669-1413956	840	4.99278	1.04818	0.601236	1.49513	OK
KDR21658	gene:L798_01894	Znev_17103	scaffold125:1424224-1487859	1023	0	0	0	0	OK
KDR08156	gene:L798_01895	Znev_14490	scaffold1253:5538-5883	345	0	0	0	0	OK
KDR08157	gene:L798_01896	Znev_14491	scaffold1253:34526-62181	1131	0.10339	0.0327127	0	0.0981382	OK
KDR08158	gene:L798_01897	Znev_14492	scaffold1253:65640-67502	1038	3.38591	0.690724	0.373351	1.0081	OK
KDR08159	gene:L798_01898	Znev_14493	scaffold1253:69047-72995	1266	3.70844	0.799688	0.497434	1.10194	OK
KDR08160	gene:L798_01899	Znev_14494	scaffold1253:74814-76683	1869	3.33869	0.72905	0.497148	0.960953	OK
KDR08162	gene:L798_01901	Znev_17885	scaffold1253:99596-99800	204	4.82893	0.971364	0	2.91409	OK
KDR08163	gene:L798_01902	Znev_17886	scaffold1253:133759-133963	204	0.802689	0.242841	0	2.18557	OK
KDR08161	gene:L798_01900	Znev_14495	scaffold1253:82880-94722	4044	0.267602	0.0553482	0.0135089	0.0971874	OK
KDR08556	gene:L798_01903	Znev_16417	scaffold1255:3553-6374	1422	2.5264	0.547951	0.314304	0.781598	OK
KDR08187	gene:L798_01904	Znev_13519	scaffold1259:59402-60869	1467	2.51716	0.528451	0.303119	0.753784	OK
KDR08188	gene:L798_01905	Znev_13520	scaffold1259:72503-73940	1437	7.58108	1.57467	1.17187	1.97747	OK
KDR08189	gene:L798_01906	Znev_13521	scaffold1259:80915-82454	1539	3.10807	0.636342	0.395827	0.876857	OK
KDR08190	gene:L798_01907	Znev_13522	scaffold1259:86454-87873	1419	1.4821	0.299619	0.125978	0.473261	OK
KDR08192	gene:L798_01909	Znev_19055	scaffold1259:103733-104627	894	0.871991	0.175696	0	0.351478	OK
KDR08193	gene:L798_01910	Znev_13525	scaffold1259:156739-167795	1668	1.48889	0.310891	0.148873	0.472909	OK
KDR08194	gene:L798_01911	Znev_13526	scaffold1259:167887-169372	1485	5.39796	1.1368	0.806961	1.46665	OK
KDR08191	gene:L798_01908	Znev_13523	scaffold1259:92935-100685	1905	1.88779	0.41034	0.238362	0.582318	OK
KDR08196	gene:L798_01913	Znev_13527	scaffold1259:188451-189764	279	0	0	0	0	OK
KDR08195	gene:L798_01912	Znev_19056	scaffold1259:175514-182588	1152	0.0937315	0.0319892	0	0.0959677	OK
KDR22748	gene:L798_01916	Znev_18837	scaffold126:14914-20774	1116	0	0	0	0	OK
KDR22747	gene:L798_01915	Znev_18836	scaffold126:6023-11655	930	0	0	0	0	OK
KDR08541	gene:L798_01917	Znev_15947	scaffold1260:1583-5985	867	2.01649	0.411379	0.137126	0.685632	OK
KDR08542	gene:L798_01918	Znev_15948	scaffold1260:10344-14446	363	1.87586	0.377339	0	0.911722	OK
KDR08203	gene:L798_01919	Znev_17334	scaffold1261:3148-3571	423	0.684714	0.137734	0	0.413201	OK
KDR08197	gene:L798_01914	Znev_13528	scaffold1259:191649-201394	1761	1.95313	0.409275	0.230653	0.587897	OK
EMZNET00000005549	gene:EMZNEG00000005549	U1	scaffold1261:14691-14854	163	6.73548	2.12007	0	6.3602	OK
KDR08204	gene:L798_01920	Znev_05265	scaffold1261:4829-14077	1338	11.4599	2.43419	1.91791	2.95048	OK
KDR08205	gene:L798_01921	Znev_05266	scaffold1261:18202-25079	903	4.41814	0.953916	0.547165	1.36067	OK
KDR08206	gene:L798_01922	Znev_05267	scaffold1261:19168-19588	420	0.689546	0.139631	0	0.418892	OK
KDR08208	gene:L798_01924	Znev_05269	scaffold1261:36039-40420	909	4.67361	0.988806	0.574387	1.40323	OK
KDR08209	gene:L798_01925	Znev_05270	scaffold1261:43039-51040	2061	1.40219	0.29418	0.155411	0.43295	OK
KDR08207	gene:L798_01923	Znev_05268	scaffold1261:26349-35071	834	320.938	69.0196	65.3662	72.6731	OK
KDR08210	gene:L798_01926	Znev_05272	scaffold1261:55564-55933	369	0	0	0	0.164631	OK
KDR08211	gene:L798_01927	Znev_17335	scaffold1261:55584-56961	1377	0.215407	0.0517223	0	0.141593	OK
KDR08213	gene:L798_01929	Znev_17336	scaffold1261:101241-101466	225	0	0	0	0	OK
KDR08212	gene:L798_01928	Znev_05273	scaffold1261:85530-99986	1893	8.76002	1.85065	1.48566	2.21565	OK
KDR08214	gene:L798_01932	Znev_05276	scaffold1261:117408-154506	3510	0.505515	0.110201	0.0463353	0.174067	OK
KDR08215	gene:L798_01933	Znev_05277	scaffold1261:157582-162833	612	13.0567	2.74432	1.83267	3.65596	OK
KDR08217	gene:L798_01935	Znev_05279	scaffold1261:181547-187181	348	0	0	0	0	OK
KDR08216	gene:L798_01934	Znev_05278	scaffold1261:163406-169494	1305	8.18125	1.7632	1.31217	2.21423	OK
KDR08218	gene:L798_01936	Znev_05280	scaffold1261:198690-234744	1614	4.21673	0.882277	0.6032	1.16135	OK
KDR08219	gene:L798_01937	Znev_05281	scaffold1261:245353-254485	2103	2.25833	0.495447	0.317477	0.673417	OK
KDR08221	gene:L798_01939	Znev_05283	scaffold1261:276947-277310	363	0	0	0	0	OK
KDR08220	gene:L798_01938	Znev_05282	scaffold1261:259636-274167	4413	0.822464	0.173135	0.101976	0.244293	OK
KDR08222	gene:L798_01940	Znev_05284	scaffold1261:280561-282530	351	936.857	202.464	189.516	215.413	OK
KDR08223	gene:L798_01941	Znev_05285	scaffold1261:288490-298489	1110	0.220381	0.0669394	0	0.161738	OK
KDR08224	gene:L798_01942	Znev_05286	scaffold1261:300677-324677	2013	0.30378	0.0671065	0	0.134246	OK
KDR08225	gene:L798_01943	Znev_05287	scaffold1261:331902-341308	1329	2.95068	0.62015	0.360239	0.880062	OK
KDR08226	gene:L798_01944	Znev_05288	scaffold1261:345360-355871	1284	3.13263	0.674038	0.397009	0.951068	OK
KDR08227	gene:L798_01945	Znev_05289	scaffold1261:357059-372707	2145	0.155468	0.0312732	0	0.0755619	OK
KDR08228	gene:L798_01946	Znev_05290	scaffold1261:381282-382340	363	27.0074	6.2261	4.04727	8.40492	OK
KDR08229	gene:L798_01947	Znev_05291	scaffold1261:382351-384329	159	18.3073	4.63395	0	11.1965	OK
KDR08230	gene:L798_01948	Znev_05292	scaffold1261:388597-389647	1050	0.495563	0.107518	0	0.231668	OK
KDR08231	gene:L798_01949	Znev_05293	scaffold1261:396010-408596	936	4.25346	0.911	0.522549	1.29945	OK
KDR08232	gene:L798_01950	Znev_05294	scaffold1261:425463-426118	123	0	0	0	0	OK
KDR08235	gene:L798_01953	Znev_05297	scaffold1261:469658-469982	324	6.57985	1.47679	0.270997	2.68259	OK
KDR08233	gene:L798_01951	Znev_05295	scaffold1261:443649-468276	1938	0.344565	0.0700065	0	0.140047	OK
KDR08234	gene:L798_01952	Znev_05296	scaffold1261:457086-463822	1308	1.30165	0.274752	0.0973482	0.452156	OK
KDR08236	gene:L798_01954	Znev_05298	scaffold1261:473490-482003	1428	3.06727	0.644408	0.390695	0.898121	OK
KDR08237	gene:L798_01955	Znev_05299	scaffold1261:495937-523746	786	0.258774	0.0520538	0	0.156161	OK
KDR08238	gene:L798_01956	Znev_05300	scaffold1261:528794-530077	162	0	0	0	0	OK
KDR08239	gene:L798_01957	Znev_05301	scaffold1261:542643-545316	303	0	0	0	0	OK
KDR08240	gene:L798_01958	Znev_05302	scaffold1261:558946-574198	2088	88.1322	18.7996	17.6963	19.9028	OK
KDR08241	gene:L798_01959	Znev_05303	scaffold1261:582093-584737	375	40.1789	8.61301	6.14335	11.0827	OK
KDR08242	gene:L798_01960	Znev_17338	scaffold1261:593077-593227	150	11.1007	2.85745	0	8.57235	OK
KDR08504	gene:L798_01961	Znev_15059	scaffold1264:1011-5652	318	3.83737	0.773615	0	1.66691	OK
KDR08505	gene:L798_01963	Znev_15061	scaffold1264:18019-25835	1809	2.57202	0.548302	0.344668	0.751936	OK
KDR08507	gene:L798_01965	Znev_15063	scaffold1264:39364-45351	129	0	0	0	0	OK
KDR08506	gene:L798_01964	Znev_15062	scaffold1264:32698-34306	369	229.627	47.3213	41.3933	53.2493	OK
KDR08495	gene:L798_01966	Znev_15897	scaffold1266:4990-7485	132	0	0	0	0	OK
KDR08496	gene:L798_01967	Znev_15898	scaffold1266:10901-16302	390	6.39475	1.29491	0.379271	2.21055	OK
KDR08444	gene:L798_01968	Znev_15335	scaffold1268:1207-1777	402	3.75278	0.760939	0.0803345	1.44154	OK
KDR08445	gene:L798_01969	Znev_15336	scaffold1268:12925-20632	1350	1.11632	0.238227	0.0794089	0.397044	OK
KDR08446	gene:L798_01970	Znev_15337	scaffold1268:27730-28983	573	3.54636	0.737799	0.245933	1.22967	OK
KDR08447	gene:L798_01971	Znev_15338	scaffold1268:29591-32875	288	0	0	0	0	OK
KDR08284	gene:L798_01972	Znev_18411	scaffold1269:19369-19549	180	0	0	0	0	OK
KDR08286	gene:L798_01974	Znev_18412	scaffold1269:79561-79828	267	0	0	0	0	OK
KDR08285	gene:L798_01973	Znev_15722	scaffold1269:42379-74605	1629	7.11732	1.49049	1.12883	1.85214	OK
KDR08287	gene:L798_01975	Znev_15723	scaffold1269:81440-97031	1086	42.1707	8.94688	7.82402	10.0697	OK
KDR08288	gene:L798_01976	Znev_15724	scaffold1269:108633-109065	432	1.22864	0.264675	0	0.639505	OK
KDR22322	gene:L798_01977	Znev_04415	scaffold127:17005-25285	2319	1.11457	0.229618	0.114809	0.344427	OK
KDR22323	gene:L798_01978	Znev_04416	scaffold127:31746-43282	1359	1.01857	0.210109	0.0615395	0.358679	OK
KDR22324	gene:L798_01979	Znev_04417	scaffold127:89073-99540	1506	0.11584	0.0233018	0	0.0699055	OK
KDR22325	gene:L798_01980	Znev_04418	scaffold127:135785-155030	2730	0.214044	0.0480699	0	0.0961631	OK
KDR22326	gene:L798_01981	Znev_04419	scaffold127:158878-162641	462	2.32351	0.468162	0	0.936551	OK
KDR22327	gene:L798_01982	Znev_04420	scaffold127:180843-196908	2472	0.55254	0.120453	0.0401509	0.200755	OK
KDR22328	gene:L798_01983	Znev_04421	scaffold127:207420-218205	1515	2.98052	0.624836	0.383848	0.865824	OK
KDR22329	gene:L798_01984	Znev_04422	scaffold127:234917-255071	2301	0.12342	0.0289484	0	0.0699448	OK
KDR22331	gene:L798_01986	Znev_04424	scaffold127:293522-296461	939	0.53359	0.123721	0	0.266582	OK
KDR22330	gene:L798_01985	Znev_04423	scaffold127:291321-292750	861	0.419121	0.0922505	0	0.222894	OK
KDR22332	gene:L798_01987	Znev_04425	scaffold127:298336-300576	2112	2.55509	0.540833	0.35362	0.728045	OK
KDR22333	gene:L798_01988	Znev_04426	scaffold127:305572-322206	2985	1.61868	0.338401	0.216844	0.459958	OK
KDR22334	gene:L798_01989	Znev_17299	scaffold127:330151-333822	753	2.3396	0.496566	0.165522	0.82761	OK
KDR22335	gene:L798_01990	Znev_04428	scaffold127:370597-370900	303	0	0	0	0	OK
KDR22336	gene:L798_01992	Znev_04430	scaffold127:444199-447686	543	0.801713	0.1784	0	0.431048	OK
KDR22337	gene:L798_01993	Znev_04431	scaffold127:454075-454426	351	0	0	0	0	OK
KDR22338	gene:L798_01994	Znev_04432	scaffold127:454543-460050	1854	0.158036	0.0367836	0	0.088876	OK
KDR22339	gene:L798_01996	Znev_04434	scaffold127:473217-488487	3873	1.5115	0.322734	0.219262	0.426206	OK
KDR22340	gene:L798_01998	Znev_04436	scaffold127:512003-555997	4773	0.454872	0.0930402	0.0433081	0.142772	OK
KDR22341	gene:L798_01999	Znev_04438	scaffold127:669600-674529	1311	20.4687	4.35674	3.66572	5.04776	OK
KDR22342	gene:L798_02000	Znev_04439	scaffold127:675347-677825	810	10.1791	2.14989	1.48938	2.81039	OK
KDR22343	gene:L798_02001	Znev_04440	scaffold127:681010-686842	732	2.72133	0.573621	0.203241	0.944002	OK
KDR22344	gene:L798_02002	Znev_04441	scaffold127:689750-696451	1215	6.73783	1.42494	1.00887	1.84102	OK
KDR22345	gene:L798_02003	Znev_04442	scaffold127:698760-702769	1380	5.14307	1.12209	0.77219	1.472	OK
KDR22346	gene:L798_02004	Znev_04443	scaffold127:702477-703900	327	6.61709	1.44369	0.167278	2.7201	OK
KDR22347	gene:L798_02005	Znev_04444	scaffold127:704617-708067	2676	3.7198	0.78591	0.584873	0.986946	OK
KDR22348	gene:L798_02006	Znev_17300	scaffold127:711278-713063	1785	0.949751	0.191937	0.0680057	0.315868	OK
KDR22349	gene:L798_02007	Znev_04446	scaffold127:715100-717164	1188	4.72644	1.0479	0.685165	1.41064	OK
KDR22350	gene:L798_02008	Znev_04447	scaffold127:718690-721747	855	124.64	26.8357	24.5696	29.1019	OK
KDR22351	gene:L798_02009	Znev_04448	scaffold127:725367-739127	3735	8.33626	1.78849	1.53859	2.0384	OK
KDR22354	gene:L798_02012	Znev_17301	scaffold127:747589-750548	885	1.45637	0.311523	0.0760338	0.547013	OK
KDR22355	gene:L798_02013	Znev_17302	scaffold127:751666-752284	618	7.83114	1.68129	0.976645	2.38594	OK
KDR22352	gene:L798_02010	Znev_04449	scaffold127:741524-745395	615	27.4193	5.81687	4.46719	7.16656	OK
KDR22353	gene:L798_02011	Znev_04450	scaffold127:743323-743707	384	22.0633	4.68062	2.87817	6.48306	OK
KDR22356	gene:L798_02014	Znev_04452	scaffold127:759393-770114	2988	0.364025	0.0763308	0.0186301	0.134031	OK
KDR22357	gene:L798_02015	Znev_04453	scaffold127:780873-789758	1680	1.52553	0.308366	0.147664	0.469068	OK
KDR22358	gene:L798_02016	Znev_04454	scaffold127:792587-796040	372	75.794	16.4531	13.0025	19.9038	OK
KDR22359	gene:L798_02017	Znev_04455	scaffold127:798094-807853	2232	5.11204	1.09254	0.834189	1.35089	OK
KDR22360	gene:L798_02018	Znev_04456	scaffold127:808704-816506	2397	12.4392	2.65748	2.26806	3.0469	OK
KDR22361	gene:L798_02019	Znev_04457	scaffold127:819025-824508	1434	11.6336	2.51575	2.01601	3.01548	OK
KDR22362	gene:L798_02020	Znev_04458	scaffold127:840996-870816	1839	0.708821	0.148483	0.0434897	0.253476	OK
KDR22363	gene:L798_02021	Znev_04459	scaffold127:870819-871328	192	4.36304	1.19392	0	3.58175	OK
KDR22364	gene:L798_02022	Znev_04460	scaffold127:873859-876563	600	6.80719	1.37537	0.726588	2.02416	OK
KDR07744	gene:L798_02023	Znev_14721	scaffold1270:4756-22005	1248	5.18689	1.07492	0.71784	1.43201	OK
KDR07745	gene:L798_02024	Znev_14722	scaffold1270:26166-35540	1341	0.793134	0.160073	0.029374	0.290772	OK
KDR07746	gene:L798_02025	Znev_14723	scaffold1270:38223-48741	924	36.8361	7.7039	6.54795	8.85985	OK
KDR07747	gene:L798_02026	Znev_14724	scaffold1270:44107-50340	1173	4.82421	1.0328	0.671373	1.39423	OK
KDR07748	gene:L798_02027	Znev_14725	scaffold1270:53201-54561	693	0.583054	0.123846	0	0.299234	OK
KDR07749	gene:L798_02028	Znev_14726	scaffold1270:139542-212541	921	0	0	0	0	OK
KDR07187	gene:L798_02030	Znev_14018	scaffold1272:138228-139381	1011	4.32147	0.939198	0.563179	1.31522	OK
KDR07186	gene:L798_02029	Znev_14017	scaffold1272:134913-137877	705	149.256	31.3705	28.6024	34.1386	OK
KDR07188	gene:L798_02032	Znev_14020	scaffold1272:154442-177404	8574	0.36003	0.0761944	0.0429405	0.109448	OK
KDR08317	gene:L798_02033	Znev_15983	scaffold1274:9-1664	327	22.7272	4.8123	2.66017	6.96443	OK
KDR08318	gene:L798_02034	Znev_15984	scaffold1274:3398-4775	243	0	0	0	0	OK
KDR08256	gene:L798_02035	Znev_14884	scaffold1278:506-4136	654	0	0	0	0	OK
KDR08257	gene:L798_02036	Znev_14885	scaffold1278:16672-19725	747	0	0	0	0	OK
KDR08258	gene:L798_02037	Znev_14886	scaffold1278:33185-35418	495	8.12934	1.66139	0.830695	2.49209	OK
KDR08259	gene:L798_02038	Znev_14887	scaffold1278:40133-40571	438	1.27802	0.257934	0	0.623217	OK
KDR08260	gene:L798_02039	Znev_14888	scaffold1278:44732-45182	450	5.89648	1.2885	0.474507	2.1025	OK
KDR22742	gene:L798_02040	Znev_15739	scaffold128:318-832	138	0	0	0	0	OK
KDR22743	gene:L798_02041	Znev_15740	scaffold128:16532-17420	888	1.31871	0.265851	0.0487846	0.482918	OK
KDR08356	gene:L798_02043	Znev_18654	scaffold1281:531-825	294	0	0	0	0	OK
KDR08366	gene:L798_02042	Znev_16291	scaffold1280:17959-20044	1767	5.92568	1.22312	0.907963	1.53827	OK
KDR08131	gene:L798_02045	Znev_16136	scaffold1284:65033-69644	324	0	0	0	0	OK
KDR08357	gene:L798_02044	Znev_16152	scaffold1281:22533-24759	717	0.293477	0.0590344	0	0.177103	OK
KDR08279	gene:L798_02046	Znev_16199	scaffold1288:27681-77424	1539	0	0	0	0	OK
KDR22085	gene:L798_02047	Znev_02006	scaffold129:6559-7129	570	6.6935	1.405	0.723473	2.08652	OK
KDR22086	gene:L798_02049	Znev_02008	scaffold129:46975-58265	3753	0.127305	0.0256648	0	0.0552999	OK
KDR22087	gene:L798_02050	Znev_02009	scaffold129:76097-79922	1101	2.48186	0.507074	0.242817	0.771331	OK
KDR22088	gene:L798_02051	Znev_02010	scaffold129:97843-100978	969	48.0613	9.98585	8.7104	11.2613	OK
KDR22089	gene:L798_02052	Znev_02011	scaffold129:104575-105546	267	0	0	0	0	OK
KDR22090	gene:L798_02053	Znev_02012	scaffold129:109434-114219	1557	2.42004	0.515763	0.299601	0.731925	OK
KDR22093	gene:L798_02056	Znev_02015	scaffold129:134525-136163	1452	2.22805	0.486177	0.268752	0.703603	OK
KDR22091	gene:L798_02054	Znev_02013	scaffold129:116371-118830	306	1.3518	0.28456	0	1.10424	OK
KDR22092	gene:L798_02055	Znev_02014	scaffold129:117408-124006	2604	7.9311	1.66954	1.36704	1.97203	OK
KDR22094	gene:L798_02057	Znev_02016	scaffold129:138088-143826	765	105.518	22.6787	20.4655	24.892	OK
KDR22095	gene:L798_02058	Znev_02017	scaffold129:163026-166896	750	47.8265	10.0412	8.52572	11.5567	OK
KDR22096	gene:L798_02059	Znev_02018	scaffold129:170458-172249	390	266.469	52.2821	46.4177	58.1465	OK
KDR22097	gene:L798_02060	Znev_02019	scaffold129:174543-177669	306	78.9849	16.2199	11.8907	20.5492	OK
KDR22098	gene:L798_02061	Znev_02020	scaffold129:184215-189096	750	46.9269	9.958	8.44467	11.4713	OK
KDR22099	gene:L798_02062	Znev_02021	scaffold129:191182-196761	759	33.3141	7.09529	5.8507	8.33989	OK
KDR22100	gene:L798_02063	Znev_02022	scaffold129:200025-205258	315	1.31302	0.26412	0	0.792361	OK
KDR22101	gene:L798_02064	Znev_02023	scaffold129:210635-213105	909	0.922832	0.214958	0	0.434928	OK
KDR22102	gene:L798_02065	Znev_02024	scaffold129:211284-211991	240	0	0	0	0.25312	OK
KDR22103	gene:L798_02066	Znev_02025	scaffold129:213416-226000	4068	1.80804	0.385032	0.274629	0.495434	OK
KDR22104	gene:L798_02067	Znev_02026	scaffold129:232736-243341	4176	2.3941	0.504518	0.377855	0.631181	OK
KDR22106	gene:L798_02069	Znev_02028	scaffold129:285040-287004	960	0.331344	0.0801944	0	0.193765	OK
KDR22105	gene:L798_02068	Znev_02027	scaffold129:247932-255453	1731	21.4927	4.55064	3.94145	5.15983	OK
KDR22108	gene:L798_02071	Znev_02030	scaffold129:302396-310091	162	0	0	0	0	OK
KDR22107	gene:L798_02070	Znev_02029	scaffold129:289932-296549	1464	27.5517	5.82679	5.06245	6.59113	OK
KDR22109	gene:L798_02072	Znev_17206	scaffold129:330363-334212	879	95.1057	16.4776	14.7417	18.2135	OK
KDR22110	gene:L798_02073	Znev_02032	scaffold129:350189-359501	1407	2.12948	0.453907	0.239792	0.668022	OK
KDR22111	gene:L798_02074	Znev_02033	scaffold129:362855-364765	573	20.1986	4.26284	3.07974	5.44594	OK
KDR22112	gene:L798_02075	Znev_02034	scaffold129:369553-370631	231	6.16609	1.29167	0	3.12091	OK
KDR22113	gene:L798_02076	Znev_02035	scaffold129:370639-371515	198	4.38723	1.07468	0	3.22403	OK
KDR22114	gene:L798_02077	Znev_18838	scaffold129:372235-376529	1221	0	0	0	0	OK
KDR22115	gene:L798_02078	Znev_02037	scaffold129:384560-388664	1035	2.82515	0.583759	0.291879	0.875638	OK
KDR22116	gene:L798_02079	Znev_02038	scaffold129:402019-417192	1791	1.01037	0.210333	0.0834976	0.337169	OK
KDR22117	gene:L798_02080	Znev_02039	scaffold129:436025-443428	2472	11.5844	2.44921	2.08171	2.8167	OK
KDR22118	gene:L798_02081	Znev_02040	scaffold129:446283-453663	3024	0.36009	0.0753569	0.0183924	0.132321	OK
KDR22119	gene:L798_02082	Znev_02041	scaffold129:460861-471838	3018	1.225	0.258917	0.152502	0.365332	OK
KDR22120	gene:L798_02083	Znev_02042	scaffold129:482814-519637	1602	7.3575	1.56265	1.18808	1.93722	OK
KDR22121	gene:L798_02085	Znev_02044	scaffold129:553493-557414	1044	0	0	0	0	OK
KDR22122	gene:L798_02086	Znev_17207	scaffold129:563847-588415	2253	5.54249	1.17023	0.904456	1.436	OK
KDR22123	gene:L798_02087	Znev_02046	scaffold129:572372-574407	483	8.47017	1.67832	0.812091	2.54455	OK
KDR22124	gene:L798_02088	Znev_02047	scaffold129:578594-579259	318	3.78113	0.902551	0	2.08244	OK
KDR22125	gene:L798_02089	Znev_02048	scaffold129:598047-606187	2298	0.34693	0.0724747	0.00765136	0.137298	OK
KDR22127	gene:L798_02091	Znev_02050	scaffold129:617170-620122	603	1.31778	0.265431	0	0.612424	OK
KDR22126	gene:L798_02090	Znev_02049	scaffold129:611612-614207	510	0.736536	0.148158	0	0.471273	OK
KDR22128	gene:L798_02092	Znev_02051	scaffold129:627196-632437	1086	4.3553	0.928229	0.570228	1.28623	OK
KDR22129	gene:L798_02093	Znev_02052	scaffold129:645662-663507	4008	3.21659	0.658488	0.512524	0.804453	OK
KDR22131	gene:L798_02095	Znev_17208	scaffold129:676978-677389	411	28.923	6.26267	4.33861	8.18672	OK
KDR22130	gene:L798_02094	Znev_02053	scaffold129:666002-675372	2133	0	0	0	0	OK
KDR22132	gene:L798_02096	Znev_02054	scaffold129:677418-679079	444	10.6947	2.26374	1.1959	3.33158	OK
KDR22133	gene:L798_02097	Znev_02055	scaffold129:679241-683990	1323	7.4394	1.54512	1.13272	1.95753	OK
KDR22134	gene:L798_02098	Znev_02056	scaffold129:685504-689068	960	8.53442	1.80437	1.26206	2.34668	OK
KDR22135	gene:L798_02099	Znev_02057	scaffold129:699072-700038	492	2.08621	0.419651	0	0.839506	OK
KDR22137	gene:L798_02101	Znev_17209	scaffold129:736864-737026	162	0	0	0	0	OK
KDR22138	gene:L798_02102	Znev_02059	scaffold129:748602-749958	1356	3.16076	0.684631	0.415082	0.954179	OK
KDR22136	gene:L798_02100	Znev_02058	scaffold129:708751-709255	504	0	0	0	0	OK
KDR22139	gene:L798_02103	Znev_02060	scaffold129:750367-754886	1536	3.8852	0.86555	0.583424	1.14768	OK
KDR22140	gene:L798_02104	Znev_17210	scaffold129:756873-760274	756	7.48528	1.59137	1.00035	2.1824	OK
KDR22141	gene:L798_02105	Znev_02062	scaffold129:768052-778830	1275	0.120277	0.0283206	0	0.0849618	OK
KDR22142	gene:L798_02106	Znev_02063	scaffold129:782130-789612	2145	1.97424	0.422188	0.259358	0.585019	OK
KDR22143	gene:L798_02107	Znev_02064	scaffold129:789781-792485	558	4.0729	0.854365	0.302712	1.40602	OK
KDR22144	gene:L798_02109	Znev_02066	scaffold129:810971-824460	942	0	0	0	0	OK
KDR22145	gene:L798_02110	Znev_02067	scaffold129:841194-843762	291	36.6422	7.80814	4.599	11.0173	OK
KDR08321	gene:L798_02111	Znev_14793	scaffold1291:8626-8965	339	0	0	0	0	OK
KDR08323	gene:L798_02117	Znev_18635	scaffold1291:55806-56277	471	0	0	0	0	OK
KDR08322	gene:L798_02116	Znev_14798	scaffold1291:36388-40419	129	0	0	0	0	OK
KDR08311	gene:L798_02118	Znev_18665	scaffold1292:7651-8407	756	9.10624	1.96328	1.301	2.62557	OK
KDR08307	gene:L798_02119	Znev_16161	scaffold1294:373-3400	654	0	0	0	0	OK
KDR07822	gene:L798_02120	Znev_16315	scaffold1295:41694-105583	612	0	0	0	0	OK
KDR08283	gene:L798_02122	Znev_15882	scaffold1297:9333-19306	1317	33.7921	7.19489	6.299	8.09078	OK
KDR08297	gene:L798_02123	Znev_14999	scaffold1299:9090-10144	309	0	0	0	0	OK
KDR08298	gene:L798_02124	Znev_15000	scaffold1299:17889-19380	471	0.558616	0.113118	0	0.339353	OK
KDR08300	gene:L798_02126	Znev_15003	scaffold1299:31827-34830	765	0	0	0	0	OK
KDR08299	gene:L798_02125	Znev_15001	scaffold1299:28490-29380	333	4.37341	0.920901	0	1.84225	OK
KDR22973	gene:L798_02127	Znev_02251	scaffold13:25157-25481	324	0	0	0	0	OK
KDR22974	gene:L798_02128	Znev_02252	scaffold13:40564-43983	1128	6.00095	1.24711	0.840616	1.65361	OK
KDR22975	gene:L798_02129	Znev_02253	scaffold13:44049-47179	456	376.671	79.7938	73.5591	86.0284	OK
[truncated: 12,777 more rows]
