# Supplementary material for: Dnmt1 is essential for egg production and embryo viability in the large milkweed bug, Oncopeltus fasciatus
Source: Epigenetics Chromatin. 2019 Jan 7;12:6. doi: 10.1186/s13072-018-0246-5 (PMC6322253; doi:10.1186/s13072-018-0246-5)
Supplement: Supplementary file 1 — Additional file 1: Fig. S1. Identification of O. fasciatus DNA methyltransferases. a Phylogenetic relationship of DNA methyltransferases identified the de novo (Dnmt3) and maintenance (Dnmt1) DNA methyltransferase in O. fasciatus. Node support with ≤ 0.5 posterior probability is indicated—other nodes are ≥ 0.95. Branch lengths are in amino acid substitutions per site. Species names are represented as abbreviations: Acy. pis.: Acyrthosiphon pisum, Aed. aeg.: Aedes aegypti, Aed. alb.: Aedes albopictus, Ano. gam.: Anopheles gambiae, Api. mel.: A. mellifera, Bom. mor.: Bo. mori, Cam. flo.: Camponotus floridanus, Cop. flo.: Copidosoma floridanum, Cul. qui.: Culex pipiens quinquefasciatus, Dro. mel.: Drosophila melanogaster, Har. sal.: Harpegnathos saltator, Mic. dem.: Microplitis demolitor, Nas. vit.: Nasonia vitripennis, Nic. ves.: Nicrophorus vespilloides, Onc. fas.: O. fasciatus, Cer. bir.: Ooceraea (Cerapachys) biroi, Pol. can.: Polistes canadensis, Pol. dom.: Polistes dominula, Sol. inv.: Solenopsis invicta, Tri. cas.: Tribolium castaneum, and Zoo. nev.: Z. nevadensis. b A to scale representation of Dnmt1 and protein domains identified in O. fasciatus and M. musculus. Fig. S2. Assessment of RNAi treatment targeting S-adenosyl-L-methionine (AdoMet) region (ds-dnmt1-2) of Dnmt1 produces similar results as ds-dnmt1-1. a Assessment of RNAi treatment targeting Dnmt1 using qRT-PCR demonstrates successful reduction in transcription in ovaries compared to control. b Whole ovaries from ds-dnmt1-2 females removed 12–14 days post-injection. c Control follicular epithelium nuclei. d ds-dnmt1-1 follicular epithelium nuclei. e ds-dnmt1-2 follicular epithelium nuclei. For c–e scale bar corresponds to 100 µm. Fig. S3. DNA methylation consequences following posttranscriptional knockdown of Dnmt1 are restricted to ovaries. a Assessment of RNAi treatment targeting Dnmt1 using qRT-PCR demonstrates successful reduction in transcription compared to control across all tissues sampled. Col [file 13072_2018_246_MOESM1_ESM.zip › ESM/table_s8.bewick_et_al.dnmt1.12052018.xlsx]

## Sheet: Sheet1
Gene model	Chromosome	Start	End	Strand	Length (bp)	Gene expression (FPKM)						logFC	logCPM	F	P value	FDR	Tissue
						O. fasciatus ds-dnmt1-1 indv. 16	O. fasciatus ds-dnmt1-1 indv. 24	O. fasciatus ds-dnmt1-1 indv. 26	O. fasciatus control indv. 1	O. fasciatus control indv. 2	O. fasciatus control indv. 34
OFAS000002	Scaffold1;Scaffold1	401906;402939	401926;407738	+;+	4821	769.34	510.032	1975.91	1675.9	912.172	1685.75	-0.392748	12.5627	0.536766	0.489389	0.99995	Gut
OFAS000003	Scaffold1	674114	674596	+	483	4.59274	4.22586	4.0569	2.98715	4.26461	2.0151	0.468375	0.994987	1.83827	0.21886	0.99995	Gut
OFAS000004	Scaffold1;Scaffold1	707416;709746	707522;709854	+;+	216	4.01865	5.15427	4.29711	8.22104	6.19849	6.50865	-0.625913	0.522711	3.65531	0.0991351	0.99995	Gut
OFAS000005	Scaffold1	710078	712192	+	2115	10.306	15.09	12.0441	10.1801	11.5894	11.6069	0.165783	4.65373	0.95726	0.361709	0.99995	Gut
OFAS000007	Scaffold1;Scaffold1;Scaffold1;Scaffold1;Scaffold1;Scaffold1;Scaffold1;Scaffold1;Scaffold1;Scaffold1;Scaffold1;Scaffold1;Scaffold1;Scaffold1;Scaffold1	1025858;1027314;1029237;1032388;1032524;1035300;1035460;1036833;1041125;1042768;1045110;1047719;1051023;1052141;1054203	1025937;1027429;1029342;1032434;1032619;1035380;1035501;1036994;1041298;1042775;1045285;1047964;1051192;1052238;1054501	-;-;-;-;-;-;-;-;-;-;-;-;-;-;-	1901	22.8816	14.4461	17.1432	14.1868	21.3999	17.4077	0.0392414	5.09825	0.0308122	0.865821	0.99995	Gut
OFAS000008	Scaffold1;Scaffold1;Scaffold1;Scaffold1;Scaffold1	1076490;1078408;1080125;1082416;1083824	1076570;1078630;1080300;1082611;1083981	+;+;+;+;+	834	26.7139	23.3611	22.3821	22.7557	18.5234	22.5624	0.1829	4.2594	1.57011	0.251946	0.99995	Gut
OFAS000009	Scaffold1;Scaffold1;Scaffold1;Scaffold1;Scaffold1;Scaffold1;Scaffold1	1176461;1177253;1177543;1178935;1182179;1183361;1183996	1176463;1177459;1177716;1179223;1182500;1183513;1184002	+;+;+;+;+;+;+	1155	113.148	146.033	95.3623	121.554	95.6784	120.129	0.0717641	7.0596	0.132012	0.727492	0.99995	Gut
OFAS000010	Scaffold1;Scaffold1;Scaffold1;Scaffold1;Scaffold1;Scaffold1;Scaffold1;Scaffold1;Scaffold1	1187180;1187866;1188397;1189584;1190237;1190549;1192019;1193380;1193579	1187185;1188029;1188560;1189771;1190428;1190749;1192263;1193494;1193776	+;+;+;+;+;+;+;+;+	1473	131.674	174.531	122.454	143.985	109.772	141.842	0.115836	7.66223	0.352698	0.57199	0.99995	Gut
OFAS000011	Scaffold1;Scaffold1;Scaffold1	1210234;1221344;1222068	1210286;1221502;1222331	+;+;+	476	78.2117	96.4802	69.5481	88.8339	57.1207	85.4245	0.0786067	5.24556	0.13856	0.721153	0.99995	Gut
OFAS000013	Scaffold1;Scaffold1	1226384;1226642	1226451;1226876	+;+	303	88.4898	105.025	100.748	82.4139	75.7981	87.7999	0.258373	4.78091	4.11224	0.0837714	0.99995	Gut
OFAS000014	Scaffold1;Scaffold1;Scaffold1;Scaffold1;Scaffold1;Scaffold1;Scaffold1;Scaffold1	1230967;1232111;1232464;1242059;1244244;1247878;1250986;1251226	1231157;1232147;1232664;1242253;1244423;1248122;1251124;1251399	+;+;+;+;+;+;+;+	1362	120.595	151.631	124.181	136.163	105.486	133.949	0.0778299	7.45492	0.214181	0.658092	0.99995	Gut
OFAS000015	Scaffold1;Scaffold1;Scaffold1;Scaffold1;Scaffold1	1254745;1256286;1257900;1266960;1270962	1254849;1256392;1257970;1267088;1270978	+;+;+;+;+	429	166.366	213.668	189.674	183.68	152.205	197.381	0.0954397	6.30502	0.371283	0.56229	0.99995	Gut
OFAS000016	Scaffold1;Scaffold1;Scaffold1	1277916;1282265;1284968	1278592;1282425;1285342	+;+;+	1213	111.078	143.104	128.297	119.493	106.386	126.153	0.119687	7.21626	0.631989	0.453729	0.99995	Gut
OFAS000018	Scaffold1	1412542	1414350	+	1809	0.159946	0.666722	0.0570097	0.306755	24.4808	0.478248	-4.77788	3.01507	5.7035	0.0560167	0.99995	Gut
OFAS000019	Scaffold1	1427321	1428514	+	1194	1.0501	1.63175	0.259122	1.11542	299.396	2.53604	-6.65437	5.93287	7.25327	0.0374909	0.99995	Gut
OFAS000025	Scaffold1;Scaffold1;Scaffold1;Scaffold1;Scaffold1;Scaffold1;Scaffold1	2214345;2218079;2219924;2220127;2220318;2220557;2220981	2215357;2218149;2220038;2220240;2220477;2220808;2221159	-;-;-;-;-;-;-	1904	8.05418	7.6502	6.60816	8.74349	7.19417	8.63333	-0.13837	3.91453	0.838475	0.391444	0.99995	Gut
OFAS000026	Scaffold1;Scaffold1;Scaffold1;Scaffold1;Scaffold1;Scaffold1;Scaffold1;Scaffold1;Scaffold1;Scaffold1	2230877;2234414;2236541;2236862;2237767;2238873;2240681;2243980;2244272;2244685	2231238;2234507;2236720;2236983;2237869;2239037;2240790;2244076;2244453;2244987	-;-;-;-;-;-;-;-;-;-	1718	13.9787	18.307	12.186	15.2458	22.4205	13.2819	-0.195965	4.78287	0.638614	0.451566	0.99995	Gut
OFAS000028	Scaffold2;Scaffold2;Scaffold2	21131;26812;27109	21239;26930;27114	+;+;+	234	25.1423	23.3925	16.7477	21.3431	16.2848	18.024	0.231748	2.30006	0.950316	0.363347	0.99995	Gut
OFAS000029	Scaffold2;Scaffold2;Scaffold2;Scaffold2	33147;34195;35802;37048	33271;34438;35828;37191	+;+;+;+	540	17.3248	14.0883	10.504	11.5095	9.72686	14.0186	0.250688	2.83885	1.01319	0.34893	0.99995	Gut
OFAS000030	Scaffold2;Scaffold2;Scaffold2	58271;64954;65314	61110;65233;65601	-;-;-	3408	13.9238	14.2105	15.3727	11.8214	11.9672	11.5188	0.301118	5.49104	8.33693	0.0244212	0.99995	Gut
OFAS000031	Scaffold2;Scaffold2;Scaffold2;Scaffold2;Scaffold2;Scaffold2;Scaffold2;Scaffold2;Scaffold2;Scaffold2;Scaffold2;Scaffold2;Scaffold2;Scaffold2;Scaffold2;Scaffold2;Scaffold2	71835;73562;77033;79554;83133;86996;87363;87992;91297;94054;95883;99620;99798;101526;102006;102223;103467	71968;73708;77187;79647;83336;87282;87510;88099;91419;94195;95999;99669;99999;101671;102127;102402;103539	-;-;-;-;-;-;-;-;-;-;-;-;-;-;-;-;-	2432	4.32269	6.29449	6.65769	4.38095	6.69098	5.42498	0.0654884	3.79652	0.0789378	0.787178	0.99995	Gut
OFAS000032	Scaffold2;Scaffold2;Scaffold2	106842;108884;112671	106990;109105;112850	-;-;-	551	5.95139	2.86245	2.99472	2.21565	4.85979	4.3179	0.0488709	1.22554	0.0124001	0.91458	0.99995	Gut
OFAS000033	Scaffold2;Scaffold2;Scaffold2;Scaffold2;Scaffold2;Scaffold2;Scaffold2;Scaffold2;Scaffold2	114695;114879;116498;123153;123367;126042;127094;129128;132229	114807;114984;116585;123282;123502;126170;127140;129222;132631	+;+;+;+;+;+;+;+;+	1247	65.7421	92.7025	79.4775	64.3476	75.7354	64.522	0.217605	6.5264	1.74634	0.229463	0.99995	Gut
OFAS000034	Scaffold2;Scaffold2;Scaffold2;Scaffold2;Scaffold2;Scaffold2;Scaffold2;Scaffold2;Scaffold2;Scaffold2	139328;140187;140728;141314;142201;143068;143279;143876;144091;146289	139398;140310;140914;141733;142433;143181;143443;144004;144282;147287	+;+;+;+;+;+;+;+;+;+	2634	3.69825	1.90203	3.60213	3.58149	4.69204	1.64227	-0.109891	3.10345	0.0654355	0.805939	0.99995	Gut
OFAS000036	Scaffold2;Scaffold2;Scaffold2;Scaffold2	429951;431781;432876;436207	430475;431876;433109;439186	+;+;+;+	3835	3.64665	3.89494	3.0119	4.05157	4.86082	3.63769	-0.249533	3.90406	2.07823	0.194254	0.99995	Gut
OFAS000037	Scaffold2;Scaffold2	447118;450518	447504;450672	-;-	542	3.02511	1.71175	3.04444	2.45721	3.23032	2.99291	-0.161558	0.755732	0.210101	0.661112	0.99995	Gut
OFAS000039	Scaffold2;Scaffold2;Scaffold2	482047;496695;503095	483302;497057;503335	-;-;-	1860	4.09643	2.54388	2.3842	3.52046	3.21152	3.13966	-0.128417	2.59948	0.253834	0.630448	0.99995	Gut
OFAS000042	Scaffold2;Scaffold2;Scaffold2	682663;686963;689128	682988;687042;689583	+;+;+	862	116.364	165.104	142.253	156.691	118.642	120.313	0.0989554	6.88167	0.278843	0.614407	0.99995	Gut
OFAS000043	Scaffold2;Scaffold2;Scaffold2	702152;706863;708958	702330;706945;710640	+;+;+	1945	30.05	41.4515	36.7983	41.3123	22.0807	38.4202	0.0893258	6.09411	0.120635	0.739006	0.99995	Gut
OFAS000044	Scaffold2;Scaffold2;Scaffold2;Scaffold2;Scaffold2	711594;713751;721148;722553;724150	712695;713929;721301;722821;724159	-;-;-;-;-	1714	2.81352	8.76888	9.92797	12.1733	12.6785	9.27488	-0.666202	4.00778	2.27339	0.17917	0.99995	Gut
OFAS000045	Scaffold2;Scaffold2;Scaffold2	760301;761712;762366	760910;761812;762491	+;+;+	837	4.14828	6.31814	4.68215	3.58013	4.79883	4.00533	0.289707	2.01853	1.30905	0.291601	0.99995	Gut
OFAS000046	Scaffold2;Scaffold2;Scaffold2;Scaffold2;Scaffold2;Scaffold2;Scaffold2;Scaffold2;Scaffold2	764008;765469;770720;772159;773706;779732;783984;785773;786743	764043;765704;770802;772321;773836;779919;784199;785815;787176	+;+;+;+;+;+;+;+;+	1530	5.98857	5.09363	4.92061	4.93263	6.7987	4.73571	-0.041784	3.08506	0.0423955	0.842953	0.99995	Gut
OFAS000048	Scaffold2;Scaffold2	795776;798144	796465;798184	-;-	731	9.23574	9.13808	10.2989	9.56498	15.2161	7.54492	-0.174399	2.9328	0.394346	0.550716	0.99995	Gut
OFAS000049	Scaffold2;Scaffold2;Scaffold2	809628;812684;819105	809777;812866;819135	-;-;-	364	11.3935	7.90133	6.23317	7.62253	16.6935	5.94197	-0.246294	1.84485	0.301018	0.600958	0.99995	Gut
OFAS000050	Scaffold2;Scaffold2;Scaffold2;Scaffold2;Scaffold2	818110;819972;821639;822767;827693	818505;820116;821756;822896;827767	+;+;+;+;+	864	36.9492	27.1673	37.9578	33.5264	27.4164	33.2943	0.11507	4.83142	0.447847	0.525629	0.99995	Gut
OFAS000051	Scaffold2;Scaffold2;Scaffold2;Scaffold2;Scaffold2;Scaffold2;Scaffold2;Scaffold2;Scaffold2;Scaffold2;Scaffold2;Scaffold2;Scaffold2;Scaffold2;Scaffold2;Scaffold2	834768;835230;835406;841934;847834;848097;855588;859446;860145;865266;867364;875086;875360;882989;885805;888543	834770;835326;835555;842065;848018;848121;855746;859648;860291;865428;867464;875232;875465;883160;885931;892496	+;+;+;+;+;+;+;+;+;+;+;+;+;+;+;+	5871	11.8116	10.003	10.1181	10.1702	9.34999	11.8625	0.0251138	5.95787	0.0320175	0.863253	0.99995	Gut
OFAS000054	Scaffold2;Scaffold2;Scaffold2;Scaffold2;Scaffold2;Scaffold2;Scaffold2	893829;897369;897986;898861;913821;914156;924895	896155;897646;898187;898989;914075;914362;925131	-;-;-;-;-;-;-	3635	567.939	234.303	356.914	326.327	617.46	293.044	-0.0935803	10.5036	0.0504054	0.82918	0.99995	Gut
OFAS000055	Scaffold2;Scaffold2;Scaffold2;Scaffold2;Scaffold2;Scaffold2;Scaffold2;Scaffold2;Scaffold2;Scaffold2;Scaffold2;Scaffold2;Scaffold2;Scaffold2;Scaffold2	982374;984744;986673;988701;991724;992604;993512;995442;995725;996937;997113;998646;1007194;1009088;1014833	984601;984866;986798;988935;991835;992751;993698;995641;995875;996953;997222;998863;1007389;1009204;1014849	-;-;-;-;-;-;-;-;-;-;-;-;-;-;-	4185	3.34167	4.07908	4.06608	5.54257	4.725	2.58408	-0.161817	4.1024	0.329376	0.584741	0.99995	Gut
OFAS000056	Scaffold2;Scaffold2;Scaffold2;Scaffold2;Scaffold2	1015056;1015159;1015323;1016551;1016757	1015060;1015234;1015408;1016712;1016763	+;+;+;+;+	336	889.556	855.701	880.293	1056.33	1051.36	765.053	-0.129807	8.26728	0.584624	0.470445	0.99995	Gut
OFAS000058	Scaffold2;Scaffold2;Scaffold2;Scaffold2;Scaffold2;Scaffold2;Scaffold2	1042426;1044491;1048129;1050511;1052908;1057816;1062033	1042610;1044641;1048324;1050686;1053087;1057950;1062184	+;+;+;+;+;+;+	1175	20.8491	21.4769	21.3283	20.8745	17.1797	21.3526	0.0998019	4.60311	0.585612	0.470085	0.99995	Gut
OFAS000059	Scaffold2;Scaffold2;Scaffold2;Scaffold2;Scaffold2;Scaffold2;Scaffold2;Scaffold2;Scaffold2;Scaffold2;Scaffold2;Scaffold2;Scaffold2;Scaffold2;Scaffold2;Scaffold2;Scaffold2;Scaffold2	1068079;1071315;1075624;1077199;1080123;1081341;1081587;1082704;1084859;1097920;1098359;1100999;1101345;1102175;1102471;1106917;1109174;1112446	1068376;1071467;1075822;1077389;1080392;1081510;1081743;1082818;1085252;1098069;1098503;1101184;1101535;1102340;1102652;1107061;1109300;1112715	+;+;+;+;+;+;+;+;+;+;+;+;+;+;+;+;+;+	3509	45.3515	85.1094	89.4347	98.9969	44.6125	64.6582	0.0784086	7.96926	0.0449731	0.838495	0.99995	Gut
OFAS000060	Scaffold2;Scaffold2;Scaffold2;Scaffold2;Scaffold2;Scaffold2;Scaffold2;Scaffold2;Scaffold2	1123243;1125464;1127072;1128028;1129476;1129795;1131680;1133929;1136223	1123401;1125473;1127257;1128218;1129641;1129976;1131824;1133953;1136884	+;+;+;+;+;+;+;+;+	1726	0.167638	0.43002	0.717014	0.514411	101.857	0.563902	-6.28162	4.91589	6.66425	0.0433744	0.99995	Gut
OFAS000061	Scaffold2;Scaffold2;Scaffold2;Scaffold2;Scaffold2;Scaffold2;Scaffold2;Scaffold2;Scaffold2;Scaffold2	1156521;1162258;1165043;1167413;1167683;1169785;1170791;1171278;1175304;1176147	1157101;1162418;1165187;1167598;1167873;1169950;1170972;1171326;1175433;1176473	+;+;+;+;+;+;+;+;+;+	2118	209.744	338.955	234.746	136.66	118.648	154.097	0.93629	8.7187	17.2776	0.00463673	0.99995	Gut
OFAS000062	Scaffold2;Scaffold2;Scaffold2;Scaffold2;Scaffold2;Scaffold2;Scaffold2;Scaffold2;Scaffold2	1178478;1181258;1183864;1184516;1184969;1185845;1191743;1195482;1198357	1180390;1181409;1184167;1184770;1185324;1186146;1191906;1195669;1198634	-;-;-;-;-;-;-;-;-	3912	0.714974	0.403172	0.395439	0.312072	0.184287	0.304085	0.915445	0.782826	5.18255	0.0583831	0.99995	Gut
OFAS000063	Scaffold2;Scaffold2;Scaffold2;Scaffold2;Scaffold2;Scaffold2	1216375;1216801;1225836;1227886;1230824;1239408	1216644;1216875;1225970;1228033;1230984;1240001	+;+;+;+;+;+	1383	150.425	109.481	104.771	119.33	106.267	111.819	0.112106	7.34019	0.40213	0.546919	0.99995	Gut
OFAS000064	Scaffold2;Scaffold2;Scaffold2	1241967;1244561;1248855	1242291;1244707;1248869	+;+;+	487	33.2714	21.7178	30.0709	27.3472	43.5647	26.2032	-0.192313	3.90587	0.54518	0.485224	0.99995	Gut
OFAS000065	Scaffold2;Scaffold2;Scaffold2	1293933;1294262;1296043	1294034;1294399;1296264	+;+;+	462	0	2.40979	1.33936	0.720676	2.67507	1.87262	-0.482958	-0.152235	0.249775	0.633216	0.99995	Gut
OFAS000066	Scaffold2;Scaffold2;Scaffold2;Scaffold2;Scaffold2;Scaffold2;Scaffold2;Scaffold2;Scaffold2;Scaffold2	1310882;1311697;1313799;1315508;1315998;1316473;1318143;1318341;1318465;1318553	1310960;1311841;1313834;1315637;1316168;1316563;1318256;1318407;1318492;1318576	-;-;-;-;-;-;-;-;-;-	885	49.913	40.0461	40.7861	47.905	42.709	39.3472	0.00875894	5.27269	0.00381514	0.952542	0.99995	Gut
OFAS000067	Scaffold2;Scaffold2;Scaffold2;Scaffold2;Scaffold2;Scaffold2;Scaffold2;Scaffold2;Scaffold2	1319212;1322259;1322827;1340062;1341018;1341078;1346175;1347279;1348920	1319286;1322658;1322967;1340216;1341038;1341123;1346228;1347301;1348976	-;-;-;-;-;-;-;-;-	972	15.6777	14.5083	13.0505	12.3316	12.397	13.0173	0.195993	3.73629	2.05701	0.196268	0.99995	Gut
OFAS000068	Scaffold2;Scaffold2;Scaffold2	1341320;1345141;1346977	1341824;1345350;1347312	+;+;+	1051	21.4736	20.4798	22.1765	17.7406	19.8925	24.798	0.0385467	4.48372	0.061399	0.811683	0.99995	Gut
OFAS000069	Scaffold2;Scaffold2	1354215;1355397	1354396;1355508	+;+	294	5.5769	7.25806	3.15706	3.39747	5.95522	2.57485	0.419807	0.661684	0.788802	0.405067	0.99995	Gut
OFAS000070	Scaffold2;Scaffold2;Scaffold2;Scaffold2;Scaffold2;Scaffold2;Scaffold2	1356151;1361056;1363633;1364418;1365361;1370620;1371702	1356308;1361188;1363826;1364563;1365579;1370718;1372049	+;+;+;+;+;+;+	1297	19.929	34.9076	19.163	29.6927	32.8743	13.8411	-0.0457811	5.03221	0.0142675	0.908574	0.99995	Gut
OFAS000071	Scaffold2;Scaffold2;Scaffold2;Scaffold2;Scaffold2	1372266;1373999;1384378;1387538;1387854	1372664;1374097;1384521;1387756;1388051	-;-;-;-;-	1059	10.5646	5.25648	18.7953	16.0345	1.16703	3.06356	0.774042	3.30481	0.67461	0.442059	0.99995	Gut
OFAS000072	Scaffold2;Scaffold2	1391524;1394290	1391679;1394556	-;-	423	4.78818	1.53532	8.28945	5.50985	0.486952	1.2783	1.00293	0.801387	1.21027	0.31025	0.99995	Gut
OFAS000073	Scaffold2;Scaffold2;Scaffold2;Scaffold2	1403565;1405692;1406572;1407809	1403889;1405790;1406715;1408033	-;-;-;-	793	5.35144	1.87192	3.51138	2.09932	2.46761	2.72746	0.552151	1.37359	1.78965	0.224378	0.99995	Gut
OFAS000075	Scaffold2;Scaffold2;Scaffold2;Scaffold2;Scaffold2;Scaffold2;Scaffold2;Scaffold2;Scaffold2;Scaffold2;Scaffold2;Scaffold2;Scaffold2	1431365;1431784;1446685;1449362;1457949;1462819;1463234;1465473;1466293;1468527;1470011;1471126;1471797	1431587;1431904;1446961;1449547;1458044;1462974;1463428;1465589;1466350;1468549;1470169;1471251;1472018	+;+;+;+;+;+;+;+;+;+;+;+;+	1959	429.558	588.818	494.121	499.003	417.061	369.257	0.234806	9.83557	1.43307	0.2717	0.99995	Gut
OFAS000076	Scaffold2;Scaffold2	1477756;1483127	1479319;1483213	+;+	1651	30.1435	32.9299	35.293	27.5612	27.5098	25.4148	0.289292	5.62708	6.34921	0.0411087	0.99995	Gut
OFAS000080	Scaffold2;Scaffold2;Scaffold2;Scaffold2;Scaffold2;Scaffold2;Scaffold2;Scaffold2	1695480;1701476;1704146;1708053;1709783;1712467;1713836;1715430	1696260;1701591;1704384;1708174;1710040;1712672;1713966;1716103	-;-;-;-;-;-;-;-	2527	36.8691	34.9152	41.5869	38.9564	34.5203	37.7883	0.0270294	6.56699	0.0446543	0.838893	0.99995	Gut
OFAS000081	Scaffold2;Scaffold2;Scaffold2;Scaffold2;Scaffold2;Scaffold2;Scaffold2;Scaffold2;Scaffold2;Scaffold2;Scaffold2;Scaffold2;Scaffold2;Scaffold2;Scaffold2;Scaffold2;Scaffold2;Scaffold2;Scaffold2	1730851;1733707;1739654;1741649;1745583;1745812;1747466;1756176;1758642;1761462;1762264;1763189;1772013;1775485;1776955;1780682;1781918;1783480;1788652	1730981;1733881;1739739;1741797;1745736;1745931;1747626;1756383;1758830;1761583;1762471;1763323;1772219;1775628;1777161;1780817;1782048;1783562;1789178	-;-;-;-;-;-;-;-;-;-;-;-;-;-;-;-;-;-;-	3273	17.9163	18.6801	19.4414	18.5482	24.7328	17.7762	-0.123879	6.00178	0.62594	0.455805	0.99995	Gut
OFAS000082	Scaffold2;Scaffold2;Scaffold2;Scaffold2;Scaffold2;Scaffold2;Scaffold2;Scaffold2;Scaffold2;Scaffold2;Scaffold2;Scaffold2;Scaffold2;Scaffold2	1792301;1792423;1792636;1792827;1793066;1794999;1797049;1797400;1798080;1800246;1802209;1811299;1813080;1813672	1792319;1792521;1792755;1792923;1793160;1795350;1797262;1797547;1798247;1800475;1802448;1811417;1813577;1813911	+;+;+;+;+;+;+;+;+;+;+;+;+;+	2639	6.54191	9.07027	8.91011	8.83162	12.2152	7.00742	-0.194511	4.54402	0.662664	0.443449	0.99995	Gut
OFAS000083	Scaffold2;Scaffold2;Scaffold2;Scaffold2;Scaffold2;Scaffold2;Scaffold2;Scaffold2;Scaffold2;Scaffold2;Scaffold2;Scaffold2;Scaffold2;Scaffold2;Scaffold2;Scaffold2;Scaffold2;Scaffold2;Scaffold2;Scaffold2;Scaffold2;Scaffold2;Scaffold2;Scaffold2;Scaffold2;Scaffold2;Scaffold2;Scaffold2;Scaffold2;Scaffold2;Scaffold2;Scaffold2	1827317;1831782;1835201;1836807;1837826;1844153;1845873;1848074;1850952;1853880;1855978;1856348;1858101;1858217;1863245;1866067;1869960;1870224;1870938;1873446;1875498;1878104;1885365;1892971;1901515;1901968;1905274;1905708;1905941;1906516;1909766;1909981	1827545;1831963;1835331;1836986;1838014;1844401;1846057;1848257;1851109;1854021;1856075;1856513;1858136;1858314;1863417;1866186;1870152;1870403;1871057;1873565;1875641;1878333;1885561;1893241;1901631;1902122;1905520;1905833;1906062;1906624;1909906;1909992	-;-;-;-;-;-;-;-;-;-;-;-;-;-;-;-;-;-;-;-;-;-;-;-;-;-;-;-;-;-;-;-	5004	14.1279	14.2391	10.8407	12.9304	13.0899	13.0317	0.00586389	6.03287	0.00173494	0.967984	0.99995	Gut
OFAS000084	Scaffold2;Scaffold2;Scaffold2;Scaffold2;Scaffold2;Scaffold2;Scaffold2	2004181;2015693;2020094;2020429;2021425;2023295;2030265	2004797;2015912;2020237;2020638;2021505;2023402;2030336	+;+;+;+;+;+;+	1452	102.891	35.59	88.144	113.048	82.6334	115.666	-0.458257	7.02657	1.39458	0.279163	0.99995	Gut
OFAS000085	Scaffold2;Scaffold2;Scaffold2;Scaffold2;Scaffold2;Scaffold2;Scaffold2	2036788;2047808;2049091;2052090;2054606;2056060;2057109	2037255;2047914;2049164;2052215;2054756;2056152;2057401	+;+;+;+;+;+;+	1312	28.5226	21.3557	22.6384	26.4771	21.4301	22.6673	0.0393159	4.97695	0.0614403	0.811621	0.99995	Gut
OFAS000086	Scaffold2;Scaffold2	2063426;2067526	2063603;2067701	+;+	354	32.9665	30.1394	27.385	27.2757	26.4749	18.9404	0.315773	3.29829	2.66792	0.148097	0.99995	Gut
OFAS000087	Scaffold2;Scaffold2;Scaffold2;Scaffold2;Scaffold2;Scaffold2	2078373;2079958;2080939;2081136;2083142;2084197	2078500;2080096;2081052;2081252;2083271;2092353	+;+;+;+;+;+	8785	18.9492	14.8168	20.3796	18.9374	15.5101	19.1914	0.0135476	7.30392	0.00609967	0.940018	0.99995	Gut
OFAS000088	Scaffold2;Scaffold2;Scaffold2;Scaffold2	2095669;2096558;2105306;2105525	2095919;2096601;2105448;2106453	-;-;-;-	1367	3.66882	4.68296	4.45114	6.49505	5.49985	3.16441	-0.242995	2.71612	0.697382	0.43229	0.99995	Gut
OFAS000089	Scaffold2;Scaffold2;Scaffold2	2117318;2118294;2120807	2117339;2118552;2120968	+;+;+	443	11.9743	14.0317	10.2432	15.7833	19.2961	18.0647	-0.550103	2.76547	7.95121	0.0268463	0.99995	Gut
OFAS000090	Scaffold2;Scaffold2;Scaffold2;Scaffold2;Scaffold2;Scaffold2	2123634;2126497;2128838;2130998;2132887;2133755	2123696;2126625;2128928;2131129;2132994;2143065	+;+;+;+;+;+	9834	16.0157	17.9063	21.6979	19.4115	22.6319	23.8193	-0.243879	7.63886	2.09917	0.192293	0.99995	Gut
OFAS000091	Scaffold2;Scaffold2;Scaffold2;Scaffold2;Scaffold2;Scaffold2;Scaffold2;Scaffold2	2174960;2176335;2183045;2185596;2187428;2191660;2192604;2194473	2175099;2176434;2183170;2185731;2187548;2191835;2192759;2194640	+;+;+;+;+;+;+;+	1123	1.11649	1.90015	2.75505	2.66836	2.01762	2.11858	-0.238643	1.3512	0.411057	0.542628	0.99995	Gut
OFAS000092	Scaffold3;Scaffold3;Scaffold3;Scaffold3;Scaffold3;Scaffold3;Scaffold3;Scaffold3;Scaffold3;Scaffold3;Scaffold3;Scaffold3;Scaffold3;Scaffold3;Scaffold3;Scaffold3	52037;53492;54585;55595;59050;59290;60755;63891;65707;67172;69926;73331;74310;77982;80770;88626	52474;53537;54783;55762;59206;59437;60952;64081;65854;67338;70075;73502;74497;78261;80898;88715	-;-;-;-;-;-;-;-;-;-;-;-;-;-;-;-	2869	0.638725	0.388053	0.82677	0.734994	2.58463	0.603102	-1.08642	1.56602	2.95364	0.132173	0.99995	Gut
OFAS000098	Scaffold3;Scaffold3;Scaffold3;Scaffold3;Scaffold3;Scaffold3;Scaffold3;Scaffold3	260259;260770;262886;263115;264568;264838;265167;265976	260458;260973;263011;263274;264659;265054;265328;265981	-;-;-;-;-;-;-;-	1167	28.3475	40.0682	30.0466	36.7094	29.9175	26.9664	0.0735022	5.23117	0.155727	0.70532	0.99995	Gut
OFAS000099	Scaffold3;Scaffold3;Scaffold3	289531;291076;293646	290345;291171;293829	-;-;-	1095	14.0928	15.7594	13.8449	21.69	14.0142	14.3204	-0.194207	4.11299	0.919802	0.370685	0.99995	Gut
OFAS000100	Scaffold3;Scaffold3;Scaffold3;Scaffold3;Scaffold3;Scaffold3;Scaffold3	308216;309155;311680;313190;313817;315618;315829	308334;309370;311700;313294;313977;315640;315831	-;-;-;-;-;-;-	648	13.5443	12.8857	8.75337	13.0167	9.85401	11.0146	0.0558759	2.93841	0.0602227	0.813454	0.99995	Gut
OFAS000101	Scaffold3;Scaffold3;Scaffold3;Scaffold3	335269;335594;335764;336069	335504;335688;335992;336230	+;+;+;+	722	6.81278	6.55349	9.28461	8.30075	8.55875	6.59048	-0.0514873	2.52322	0.0524493	0.825654	0.99995	Gut
OFAS000102	Scaffold3;Scaffold3;Scaffold3;Scaffold3	337314;338467;343798;345060	337639;338601;343989;346967	+;+;+;+	2561	7.98394	9.60011	9.18148	7.10714	8.48534	10.0923	0.0593308	4.49782	0.126802	0.732665	0.99995	Gut
OFAS000103	Scaffold3;Scaffold3;Scaffold3;Scaffold3;Scaffold3;Scaffold3	345499;347966;349354;350361;351899;352556	345660;347985;349533;350516;352167;352563	-;-;-;-;-;-	795	179.429	280.315	227.276	267.618	189.269	268.659	-0.0786641	7.54972	0.123623	0.735881	0.99995	Gut
OFAS000104	Scaffold3;Scaffold3;Scaffold3;Scaffold3	355952;356487;358202;360700	356406;356725;358351;362147	+;+;+;+	2292	5.09169	6.19322	6.97436	5.32646	8.17811	4.81268	-0.00571692	3.82558	0.000560489	0.981798	0.99995	Gut
OFAS000105	Scaffold3;Scaffold3;Scaffold3;Scaffold3;Scaffold3;Scaffold3;Scaffold3;Scaffold3;Scaffold3;Scaffold3;Scaffold3;Scaffold3;Scaffold3	364728;371149;371430;374170;374488;379038;381780;383110;383428;386620;387520;392131;394589	365243;371252;371586;374297;374580;379254;381962;383237;383540;386775;387602;392267;394675	+;+;+;+;+;+;+;+;+;+;+;+;+	2102	21.8406	28.8659	27.1809	26.2412	21.1174	30.7659	-0.00426252	5.77765	0.000550205	0.981966	0.99995	Gut
OFAS000107	Scaffold3;Scaffold3;Scaffold3;Scaffold3;Scaffold3;Scaffold3;Scaffold3;Scaffold3;Scaffold3;Scaffold3	472835;475139;477173;477359;477979;479295;482310;484275;488851;491345	473050;475215;477281;477507;478153;479430;482466;484381;489002;491488	+;+;+;+;+;+;+;+;+;+	1422	30.7249	33.2744	35.1021	38.7898	37.5893	37.645	-0.202349	5.66422	3.49014	0.105616	0.99995	Gut
OFAS000108	Scaffold3;Scaffold3;Scaffold3;Scaffold3;Scaffold3;Scaffold3;Scaffold3;Scaffold3;Scaffold3;Scaffold3;Scaffold3;Scaffold3;Scaffold3;Scaffold3;Scaffold3;Scaffold3;Scaffold3;Scaffold3;Scaffold3;Scaffold3;Scaffold3;Scaffold3;Scaffold3;Scaffold3;Scaffold3;Scaffold3	493542;496096;498374;498631;499561;501667;504090;506251;506978;507186;508211;510135;512428;512993;514399;516656;520728;521772;522821;524218;528050;529296;529574;532074;532657;535174	495171;496322;498547;498721;499793;501782;504270;506381;507109;507324;508471;510263;512610;513209;514668;516763;520758;521841;522952;524483;528240;529465;529723;532307;532883;535726	-;-;-;-;-;-;-;-;-;-;-;-;-;-;-;-;-;-;-;-;-;-;-;-;-;-	6246	0.10809	0.178246	0.0660458	0.0710753	0.148401	0.173141	-0.146954	-0.0250109	0.0718177	0.796731	0.99995	Gut
OFAS000109	Scaffold3;Scaffold3;Scaffold3;Scaffold3	539990;542643;543410;544996	540500;542739;543480;545314	-;-;-;-	998	175.596	237.985	261.237	254.774	201.233	298.642	-0.161298	7.89461	0.547358	0.484386	0.99995	Gut
OFAS000113	Scaffold3;Scaffold3;Scaffold3;Scaffold3	954581;959670;962631;965408	954675;959870;962795;967732	+;+;+;+	2786	2.45792	1.96477	1.81385	0.8764	3.91851	1.55267	-0.0288374	2.59829	0.00305465	0.957578	0.99995	Gut
OFAS000115	Scaffold3;Scaffold3;Scaffold3;Scaffold3;Scaffold3	993016;1002039;1005740;1011276;1011659	993546;1002153;1005849;1011473;1011768	-;-;-;-;-	1064	34.7175	39.9359	29.6597	31.814	32.1361	32.5245	0.112924	5.16248	0.66786	0.441748	0.99995	Gut
OFAS000116	Scaffold3;Scaffold3;Scaffold3;Scaffold3	1011932;1016095;1016344;1019068	1012372;1016262;1016549;1020479	+;+;+;+	2227	1.90556	1.29146	1.62082	2.19277	2.77477	1.84529	-0.499952	2.17491	3.8268	0.0929588	0.99995	Gut
OFAS000117	Scaffold3;Scaffold3;Scaffold3;Scaffold3;Scaffold3	1038048;1039991;1041172;1041647;1043048	1038179;1040217;1041361;1041795;1043060	-;-;-;-;-	711	25.231	18.0073	25.0937	21.3851	22.0176	19.4689	0.119478	3.97742	0.476204	0.513218	0.99995	Gut
OFAS000118	Scaffold3;Scaffold3;Scaffold3;Scaffold3	1061657;1067221;1071112;1071419	1061747;1067390;1071298;1072294	-;-;-;-	1324	7.72163	6.58688	8.87982	7.37659	8.16766	7.02445	0.0380898	3.36459	0.0499927	0.829707	0.99995	Gut
OFAS000119	Scaffold3	1136268	1137851	-	1584	128.414	176.241	189.008	128.08	115.669	114.766	0.461461	7.81496	6.50805	0.0393046	0.99995	Gut
OFAS000120	Scaffold3;Scaffold3;Scaffold3;Scaffold3	1144031;1147759;1151375;1153469	1145375;1147852;1151497;1153924	-;-;-;-	2018	3.44114	3.90785	5.05943	3.95979	4.08286	4.50153	-0.0165706	3.10331	0.0072718	0.934523	0.99995	Gut
OFAS000121	Scaffold3;Scaffold3;Scaffold3;Scaffold3;Scaffold3;Scaffold3;Scaffold3;Scaffold3	1155599;1156305;1159101;1160524;1163409;1164911;1165206;1166604	1155601;1156497;1159269;1160659;1163595;1165113;1165361;1166786	+;+;+;+;+;+;+;+	1230	1005.41	770.048	788.907	905.377	896.434	659.062	0.0594288	10.009	0.0860134	0.778139	0.99995	Gut
OFAS000122	Scaffold3	1174369	1176192	+	1824	7.61428	7.47709	8.42459	9.00529	10.107	7.70762	-0.189986	3.95451	1.57892	0.250748	0.99995	Gut
OFAS000123	Scaffold3;Scaffold3;Scaffold3;Scaffold3	1201001;1202053;1203788;1204868	1201113;1202199;1203923;1205143	+;+;+;+	672	25.1165	17.9479	28.2381	21.6353	25.2878	23.9783	0.00716747	4.01156	0.00135743	0.971678	0.99995	Gut
OFAS000124	Scaffold3;Scaffold3;Scaffold3;Scaffold3;Scaffold3;Scaffold3;Scaffold3	1207235;1209537;1212253;1212637;1214726;1221350;1221575	1207373;1209613;1212417;1212746;1214932;1221446;1221727	-;-;-;-;-;-;-	948	3.86604	2.05518	2.50211	2.45851	4.34558	1.36891	0.0394483	1.50078	0.00711144	0.935247	0.99995	Gut
OFAS000125	Scaffold3;Scaffold3;Scaffold3;Scaffold3;Scaffold3;Scaffold3;Scaffold3;Scaffold3;Scaffold3	1229051;1232264;1232481;1234338;1237580;1237882;1239303;1241599;1245721	1229206;1232394;1232578;1234533;1237727;1238031;1239431;1241762;1245805	-;-;-;-;-;-;-;-;-	1257	2.45531	1.32855	2.05113	1.14781	2.7038	1.5486	0.105229	1.35664	0.0662525	0.804561	0.99995	Gut
OFAS000126	Scaffold3;Scaffold3;Scaffold3;Scaffold3;Scaffold3;Scaffold3	1255756;1257161;1258383;1260588;1262638;1263127	1255974;1257342;1258547;1260745;1262793;1263293	+;+;+;+;+;+	1047	4.88225	5.75979	5.61456	6.89013	5.80365	3.8217	-0.0224699	2.56606	0.00777546	0.932299	0.99995	Gut
OFAS000127	Scaffold3;Scaffold3;Scaffold3;Scaffold3;Scaffold3;Scaffold3;Scaffold3;Scaffold3	1267873;1270247;1273170;1279541;1282198;1284997;1286683;1300439	1267974;1270327;1273287;1279759;1282282;1285160;1286801;1300501	+;+;+;+;+;+;+;+	951	6.89635	5.36565	4.44622	6.53534	5.08995	6.70924	-0.13218	2.52522	0.311333	0.594917	0.99995	Gut
OFAS000128	Scaffold3;Scaffold3;Scaffold3;Scaffold3;Scaffold3	1303443;1307290;1309154;1310186;1313709	1303628;1307494;1309260;1310342;1313953	+;+;+;+;+	900	6.75133	4.74193	3.43769	7.52225	5.60725	4.44591	-0.23247	2.34419	0.519188	0.495432	0.99995	Gut
OFAS000129	Scaffold3;Scaffold3;Scaffold3;Scaffold3;Scaffold3	1323214;1324958;1331769;1337818;1338246	1323426;1325133;1331927;1338003;1338320	+;+;+;+;+	809	8.22606	6.6515	4.46177	6.44778	5.98337	6.41644	0.0387978	2.42112	0.0224511	0.885282	0.99995	Gut
OFAS000130	Scaffold3;Scaffold3;Scaffold3	1341471;1345332;1347735	1343875;1345772;1348067	+;+;+	3179	9.67813	9.19306	7.46148	8.13441	8.68241	9.25295	0.0146958	4.80585	0.0108058	0.920236	0.99995	Gut
OFAS000131	Scaffold3;Scaffold3;Scaffold3;Scaffold3;Scaffold3;Scaffold3;Scaffold3;Scaffold3;Scaffold3;Scaffold3;Scaffold3;Scaffold3;Scaffold3;Scaffold3;Scaffold3;Scaffold3	1349865;1351659;1353770;1357725;1358429;1359790;1363993;1368957;1369880;1372140;1375913;1380301;1383127;1389720;1390256;1392425	1350022;1351840;1353850;1357849;1358657;1359995;1364088;1369187;1369989;1372383;1376161;1380592;1383412;1389909;1390438;1392448	+;+;+;+;+;+;+;+;+;+;+;+;+;+;+;+	2886	14.036	13.984	12.5786	11.806	12.2404	13.1901	0.124763	5.23442	1.22254	0.306793	0.99995	Gut
OFAS000132	Scaffold3;Scaffold3;Scaffold3;Scaffold3;Scaffold3	1400623;1401002;1405592;1408919;1412196	1400923;1401160;1405891;1409123;1412576	+;+;+;+;+	1346	24.6493	26.1237	32.5635	22.4277	25.7858	26.9958	0.14766	5.16075	0.955357	0.362157	0.99995	Gut
OFAS000133	Scaffold3;Scaffold3;Scaffold3;Scaffold3;Scaffold3;Scaffold3;Scaffold3;Scaffold3;Scaffold3	1420826;1421269;1422068;1422290;1427765;1430122;1430336;1431257;1432161	1421184;1421391;1422210;1422419;1427939;1430268;1430504;1431486;1432169	+;+;+;+;+;+;+;+;+	1485	128.727	104.71	103.408	100.82	102.921	121.106	0.0523264	7.35732	0.114464	0.745421	0.99995	Gut
OFAS000134	Scaffold3;Scaffold3;Scaffold3;Scaffold3;Scaffold3;Scaffold3	1434731;1439858;1441679;1443216;1447167;1447674	1437371;1439956;1441817;1443340;1447321;1448105	-;-;-;-;-;-	3591	12.5427	11.9362	13.5555	10.9717	12.5045	14.5758	-0.000807275	5.51542	3.32296e-05	0.995568	0.99995	Gut
OFAS000135	Scaffold3;Scaffold3	1450186;1452728	1450562;1453558	+;+	1208	10.6188	14.8228	15.794	11.4843	11.0834	12.9808	0.213783	3.96948	1.32708	0.288577	0.99995	Gut
OFAS000136	Scaffold3;Scaffold3;Scaffold3;Scaffold3	1457607;1470852;1479164;1482167	1459154;1470926;1479220;1482308	-;-;-;-	1822	8.31079	6.72149	15.962	11.9999	13.114	8.7251	-0.12835	4.31352	0.137077	0.722879	0.99995	Gut
OFAS000138	Scaffold3;Scaffold3;Scaffold3;Scaffold3;Scaffold3;Scaffold3;Scaffold3;Scaffold3;Scaffold3;Scaffold3;Scaffold3	1696431;1700003;1703662;1708748;1714019;1714787;1714995;1715580;1715832;1725393;1725705	1698838;1700522;1703862;1708935;1714106;1714791;1715138;1715729;1715956;1725580;1725858	-;-;-;-;-;-;-;-;-;-;-	4171	1.71113	2.31331	0.989025	1.8626	1.70375	1.34823	0.0311869	2.83016	0.00923832	0.926226	0.99995	Gut
OFAS000139	Scaffold3;Scaffold3;Scaffold3;Scaffold3;Scaffold3;Scaffold3;Scaffold3	1837493;1840579;1841133;1845646;1846161;1851558;1852780	1837575;1840820;1841243;1845719;1846329;1851894;1853893	+;+;+;+;+;+;+	2130	11.8182	18.6425	22.4176	13.1305	15.4244	16.5008	0.230503	5.12814	0.911194	0.372909	0.99995	Gut
OFAS000140	Scaffold3;Scaffold3;Scaffold3;Scaffold3	1940277;1949729;1960797;1962350	1941362;1949919;1960982;1962437	-;-;-;-	1551	51.1153	33.7969	33.313	49.7317	39.3767	32.8406	-0.0446087	5.96088	0.037302	0.852554	0.99995	Gut
OFAS000146	Scaffold4;Scaffold4;Scaffold4;Scaffold4;Scaffold4;Scaffold4;Scaffold4;Scaffold4;Scaffold4;Scaffold4	129975;130565;134462;134761;138983;140426;148647;152927;154878;157759	130488;130658;134657;134917;139114;140551;148771;153036;155039;157955	+;+;+;+;+;+;+;+;+;+	1813	8.40525	8.64826	6.65542	7.03981	7.8393	7.63508	0.0748919	3.82527	0.235522	0.642848	0.99995	Gut
OFAS000148	Scaffold4	171992	172498	-	507	474.438	582.829	506.499	550.542	552.735	443.88	0.0154106	8.03935	0.00929656	0.925994	0.99995	Gut
OFAS000149	Scaffold4;Scaffold4;Scaffold4;Scaffold4;Scaffold4;Scaffold4;Scaffold4;Scaffold4;Scaffold4;Scaffold4;Scaffold4;Scaffold4;Scaffold4;Scaffold4	177958;182403;184761;192796;195703;196209;197452;200653;203085;203418;204380;206818;207482;209809	178168;182493;184945;192991;195798;196298;197528;200762;203340;203440;204560;206971;207707;210251	+;+;+;+;+;+;+;+;+;+;+;+;+;+	2339	126.631	106.818	117.549	102.491	113.602	120.165	0.0618854	8.06674	0.188462	0.677768	0.99995	Gut
OFAS000150	Scaffold4;Scaffold4;Scaffold4;Scaffold4	215747;218969;221785;222050	216270;219139;221973;222347	-;-;-;-	1182	210.52	211.377	216.469	242.531	209.901	227.541	-0.091083	8.02189	0.492891	0.506173	0.99995	Gut
OFAS000151	Scaffold4;Scaffold4;Scaffold4	223041;223991;227757	223193;224074;227864	+;+;+	345	1.39779	3.22702	1.79358	3.21693	2.08966	1.88076	-0.151045	-0.0201406	0.0939497	0.768474	0.99995	Gut
OFAS000152	Scaffold4;Scaffold4;Scaffold4;Scaffold4	290505;294120;295939;297101	290579;294302;296012;297235	+;+;+;+	467	3.71746	7.35063	4.8584	5.94133	7.71876	3.93671	-0.142583	1.49342	0.144583	0.715474	0.99995	Gut
OFAS000154	Scaffold4;Scaffold4;Scaffold4;Scaffold4;Scaffold4	306340;313543;316485;319274;330953	306450;313586;316518;319327;331043	+;+;+;+;+	334	2.59889	3.61108	3.70529	2.99059	5.24202	6.15189	-0.534537	0.635291	1.87943	0.214338	0.99995	Gut
OFAS000156	Scaffold4;Scaffold4;Scaffold4;Scaffold4;Scaffold4;Scaffold4	401542;403713;406645;411021;414493;415485	403616;403860;406790;411112;414664;415532	-;-;-;-;-;-	2681	2.26639	4.08343	1.92336	2.69077	14.0214	2.05719	-1.18049	3.61944	2.27491	0.180072	0.99995	Gut
OFAS000159	Scaffold4;Scaffold4;Scaffold4;Scaffold4;Scaffold4;Scaffold4;Scaffold4;Scaffold4;Scaffold4	420691;420793;426212;428673;429546;434548;437349;437604;438094	420705;420923;426366;428974;429654;434633;437519;437789;438108	-;-;-;-;-;-;-;-;-	1170	3.46222	7.37457	3.79027	3.41489	30.1929	2.4032	-1.29865	3.33387	1.68218	0.241491	0.99995	Gut
OFAS000160	Scaffold4;Scaffold4;Scaffold4;Scaffold4;Scaffold4	442866;446023;448587;453766;453998	442960;446173;448874;453830;454031	-;-;-;-;-	633	1.82839	2.93134	1.79216	1.7533	19.6869	2.22096	-1.84515	1.76167	3.51817	0.107285	0.99995	Gut
OFAS000161	Scaffold4;Scaffold4;Scaffold4	460318;460886;461736	460669;461110;461889	-;-;-	731	24.5407	20.053	22.7141	22.6219	26.0646	24.2621	-0.116366	4.1119	0.704976	0.429913	0.99995	Gut
OFAS000162	Scaffold4;Scaffold4;Scaffold4;Scaffold4;Scaffold4;Scaffold4	467669;468561;469372;471045;474488;475310	467722;468718;469541;471249;474688;475660	-;-;-;-;-;-	1139	19.6452	15.1506	17.7468	17.6366	23.0575	18.0398	-0.161116	4.41458	0.924904	0.369442	0.99995	Gut
OFAS000163	Scaffold4;Scaffold4;Scaffold4;Scaffold4;Scaffold4;Scaffold4;Scaffold4;Scaffold4;Scaffold4;Scaffold4;Scaffold4;Scaffold4	483670;484970;488214;489383;490540;493546;496850;497698;500032;501821;502637;516150	484249;485097;488370;489497;490672;493691;497017;497770;500194;501982;502690;516376	-;-;-;-;-;-;-;-;-;-;-;-	2106	26.0124	15.0223	36.7274	58.2851	23.3758	35.0723	-0.586167	6.09699	1.84455	0.220632	0.99995	Gut
OFAS000165	Scaffold4;Scaffold4;Scaffold4;Scaffold4;Scaffold4	526809;527077;527473;529422;530769	527006;527140;527668;529523;531032	+;+;+;+;+	824	52.3205	46.7262	53.693	54.2798	53.4949	55.5156	-0.0964291	5.44635	0.781332	0.407183	0.99995	Gut
OFAS000167	Scaffold4	541138	543570	-	2433	6.50119	11.1348	11.5296	11.9058	6.47658	7.51184	0.17204	4.49371	0.31012	0.596014	0.99995	Gut
OFAS000168	Scaffold4;Scaffold4;Scaffold4;Scaffold4;Scaffold4	585527;588955;590697;590788;592589	585533;589051;590702;590967;592613	+;+;+;+;+	315	3.36801	3.23983	1.96439	2.81864	3.26953	1.02994	0.266012	0.0458606	0.256645	0.628595	0.99995	Gut
OFAS000169	Scaffold4;Scaffold4;Scaffold4;Scaffold4;Scaffold4;Scaffold4;Scaffold4	592793;593176;593309;593726;594609;595703;599438	592811;593257;593464;594081;594970;595831;599602	+;+;+;+;+;+;+	1269	318.3	203.466	256.079	250.742	224.647	171.036	0.266984	8.23573	1.39372	0.277792	0.99995	Gut
OFAS000173	Scaffold4;Scaffold4;Scaffold4;Scaffold4;Scaffold4	660015;661402;662220;663670;664003	660351;661618;662354;663857;664022	-;-;-;-;-	897	59.8899	55.4386	58.1762	54.0692	52.4711	62.9332	0.0339148	5.68592	0.0800327	0.785751	0.99995	Gut
OFAS000174	Scaffold4;Scaffold4;Scaffold4;Scaffold4;Scaffold4;Scaffold4;Scaffold4;Scaffold4	743238;747115;749539;751788;753340;755982;757919;760616	743783;747333;749747;751900;753759;756224;758230;760635	-;-;-;-;-;-;-;-	2082	9.31122	8.15474	5.39925	9.80839	16.3736	7.63551	-0.564116	4.31265	2.88432	0.136094	0.99995	Gut
OFAS000176	Scaffold4;Scaffold4;Scaffold4;Scaffold4;Scaffold4;Scaffold4	983364;987908;994833;997831;999426;1001939	984809;988032;994897;997957;999575;1002707	-;-;-;-;-;-	2682	5.57396	4.91212	3.96064	5.33816	6.52809	5.40316	-0.257037	3.84603	2.09481	0.192699	0.99995	Gut
OFAS000178	Scaffold4;Scaffold4	1085856;1104560	1085895;1105074	-;-	555	6.42984	3.51048	3.15895	5.19925	5.75261	5.0662	-0.288034	1.53395	0.751846	0.415717	0.99995	Gut
OFAS000179	Scaffold4;Scaffold4;Scaffold4;Scaffold4;Scaffold4;Scaffold4;Scaffold4;Scaffold4;Scaffold4;Scaffold4;Scaffold4;Scaffold4;Scaffold4	1123070;1123923;1127097;1127809;1129524;1132961;1134805;1137276;1137527;1137730;1139106;1139294;1140805	1123714;1124026;1127250;1127866;1129601;1133090;1134999;1137443;1137633;1137883;1139215;1139444;1140948	-;-;-;-;-;-;-;-;-;-;-;-;-	2198	0.833714	0.717565	0.563042	1.06036	2.10854	1.47603	-1.12921	1.41854	10.8724	0.0139224	0.99995	Gut
OFAS000180	Scaffold4;Scaffold4;Scaffold4;Scaffold4;Scaffold4;Scaffold4;Scaffold4;Scaffold4;Scaffold4;Scaffold4;Scaffold4;Scaffold4	1147535;1158931;1161208;1161529;1163197;1165922;1167154;1168116;1168382;1168909;1185987;1199688	1152287;1159067;1161389;1161743;1163306;1166054;1167322;1168270;1168485;1169143;1186142;1199905	-;-;-;-;-;-;-;-;-;-;-;-	6567	110.091	70.9495	84.7565	115.496	66.4802	105.13	-0.11125	9.24163	0.17293	0.690452	0.99995	Gut
OFAS000181	Scaffold4;Scaffold4	1217635;1220830	1217794;1220971	+;+	302	6.38725	7.373	4.78089	6.98244	9.20774	8.23612	-0.393541	1.24232	1.90451	0.211648	0.99995	Gut
OFAS000182	Scaffold4;Scaffold4;Scaffold4	1227855;1230381;1232434	1228027;1230593;1232605	+;+;+	558	7.08665	5.65307	3.32679	7.16026	5.72168	6.58941	-0.272679	1.81045	0.742085	0.418608	0.99995	Gut
OFAS000183	Scaffold4;Scaffold4;Scaffold4;Scaffold4;Scaffold4;Scaffold4;Scaffold4;Scaffold4;Scaffold4;Scaffold4;Scaffold4;Scaffold4;Scaffold4;Scaffold4;Scaffold4;Scaffold4;Scaffold4;Scaffold4	1240590;1240816;1242015;1242963;1245049;1245253;1252857;1253162;1254347;1255693;1256622;1257782;1258045;1258483;1262946;1263511;1264477;1266102	1240598;1241154;1242088;1242984;1245174;1245376;1252954;1253319;1254439;1255891;1256733;1257799;1258241;1258590;1262996;1263564;1264532;1266111	+;+;+;+;+;+;+;+;+;+;+;+;+;+;+;+;+;+	1848	5.58435	6.42611	4.96679	5.04473	5.51734	5.50082	0.0802129	3.37628	0.254973	0.629695	0.99995	Gut
OFAS000184	Scaffold4;Scaffold4;Scaffold4;Scaffold4	1266196;1266976;1269507;1270976	1266207;1267116;1269636;1271172	+;+;+;+	480	8.0373	9.85755	5.80109	7.86137	6.43689	8.78668	0.0406641	1.98158	0.0223655	0.885499	0.99995	Gut
OFAS000185	Scaffold4;Scaffold4;Scaffold4;Scaffold4;Scaffold4;Scaffold4;Scaffold4;Scaffold4;Scaffold4;Scaffold4;Scaffold4;Scaffold4	1290102;1291283;1294765;1296738;1297756;1301101;1302675;1309643;1313378;1314187;1318191;1324524	1290113;1291389;1294837;1296794;1297962;1301256;1302806;1309844;1313452;1314267;1318370;1325043	+;+;+;+;+;+;+;+;+;+;+;+	1802	2.83669	3.34656	2.17478	3.88013	2.74336	3.06067	-0.20951	2.49075	0.738435	0.419698	0.99995	Gut
OFAS000189	Scaffold4;Scaffold4;Scaffold4;Scaffold4;Scaffold4	1521197;1522610;1524632;1525980;1527701	1521250;1522639;1524848;1526113;1527865	+;+;+;+;+	600	2.89343	4.9481	4.81276	5.36423	4.29126	5.04671	-0.214832	1.55379	0.544997	0.485295	0.99995	Gut
OFAS000190	Scaffold4;Scaffold4;Scaffold4;Scaffold4	1546745;1551803;1556107;1556343	1546856;1551921;1556208;1556453	+;+;+;+	444	5.86505	6.68662	7.89739	5.49921	6.9588	7.30701	0.0470122	1.66901	0.0365787	0.853964	0.99995	Gut
OFAS000191	Scaffold4;Scaffold4;Scaffold4;Scaffold4;Scaffold4;Scaffold4;Scaffold4;Scaffold4	1573229;1575262;1577432;1578562;1581001;1582695;1583624;1589860	1573341;1575427;1577656;1578834;1581163;1582974;1583831;1589975	-;-;-;-;-;-;-;-	1544	21.4258	24.1556	31.3266	55.5639	41.2895	24.6545	-0.659843	5.67945	4.60154	0.071764	0.99995	Gut
OFAS000197	Scaffold6;Scaffold6;Scaffold6	159514;160613;162634	160134;161178;162804	+;+;+	1358	40.1273	37.6436	34.4781	37.3488	38.7541	38.145	-0.0254084	5.68562	0.0525108	0.825554	0.99995	Gut
OFAS000200	Scaffold6;Scaffold6	200464;201351	200485;201649	+;+	321	6.30965	8.38171	7.7107	9.68085	14.117	8.08552	-0.508332	1.63469	2.98322	0.12946	0.99995	Gut
OFAS000201	Scaffold6;Scaffold6	214241;214446	214250;214717	+;+	282	63.9564	55.9293	63.9995	66.1182	70.4862	61.3582	-0.106661	4.18181	0.66777	0.441777	0.99995	Gut
OFAS000202	Scaffold6;Scaffold6;Scaffold6;Scaffold6;Scaffold6;Scaffold6;Scaffold6;Scaffold6;Scaffold6;Scaffold6	225021;229664;232376;235795;237538;242245;242878;243238;247379;249070	226254;229817;232580;236023;237770;242380;242988;243448;247599;249238	+;+;+;+;+;+;+;+;+;+	2903	2.25919	2.87631	3.1973	3.13493	3.2639	3.09195	-0.188012	3.14145	1.09316	0.331844	0.99995	Gut
OFAS000203	Scaffold6;Scaffold6;Scaffold6;Scaffold6;Scaffold6;Scaffold6;Scaffold6	251618;258543;259980;262751;269397;271685;274412	251728;258677;260112;262892;269521;271890;282560	+;+;+;+;+;+;+	9001	0.921508	1.10289	0.93953	0.801463	0.926809	1.22549	0.00521625	3.18317	0.000641795	0.980523	0.99995	Gut
OFAS000204	Scaffold6;Scaffold6;Scaffold6;Scaffold6;Scaffold6;Scaffold6;Scaffold6;Scaffold6;Scaffold6	274767;286190;288158;293413;295270;299135;299299;299485;299735	282371;286332;288323;293563;295394;299227;299407;299666;300451	-;-;-;-;-;-;-;-;-	9291	17.2528	16.3166	21.1678	14.8242	15.5633	17.6806	0.187393	7.31649	1.4287	0.272367	0.99995	Gut
OFAS000205	Scaffold6;Scaffold6;Scaffold6;Scaffold6;Scaffold6;Scaffold6;Scaffold6	315072;317443;319017;322812;324184;333999;339271	315572;317677;319254;322983;324374;334105;339491	-;-;-;-;-;-;-	1665	432.131	390.499	338.628	589.715	346.95	377.497	-0.178439	9.42443	0.541427	0.486674	0.99995	Gut
OFAS000206	Scaffold6;Scaffold6;Scaffold6;Scaffold6;Scaffold6;Scaffold6;Scaffold6;Scaffold6;Scaffold6	343723;347181;349299;350613;352000;354366;355514;359294;366292	345619;347383;349350;350806;352162;354499;355709;359550;366391	-;-;-;-;-;-;-;-;-	3196	2.77634	1.19019	1.96839	3.22951	2.25573	1.28581	-0.190025	2.80031	0.200775	0.668436	0.99995	Gut
OFAS000209	Scaffold6;Scaffold6;Scaffold6;Scaffold6;Scaffold6;Scaffold6;Scaffold6;Scaffold6	528299;531052;531751;532661;534972;542092;542788;543203	528672;531193;531878;532866;535093;542215;542914;543496	-;-;-;-;-;-;-;-	1517	10.1089	9.84646	10.2655	9.58399	10.9304	12.6893	-0.135874	4.0213	0.85568	0.386899	0.99995	Gut
OFAS000211	Scaffold6;Scaffold6;Scaffold6;Scaffold6	592827;594911;596882;600616	593030;595084;597097;601126	+;+;+;+	1105	221.087	212.841	223.247	281.126	203.464	274.715	-0.208376	8.02827	1.56207	0.253046	0.99995	Gut
OFAS000212	Scaffold6	658561	660798	-	2238	1.72382	1.65821	1.33637	1.33895	3.72753	1.06308	-0.379037	2.08882	0.599729	0.465381	0.99995	Gut
OFAS000213	Scaffold6;Scaffold6	719891;731245	720393;731473	+;+	732	1.97638	2.91512	5.63555	5.155	1.54767	2.3638	0.214669	1.37132	0.144032	0.716041	0.99995	Gut
OFAS000214	Scaffold6;Scaffold6;Scaffold6;Scaffold6;Scaffold6;Scaffold6;Scaffold6;Scaffold6;Scaffold6;Scaffold6;Scaffold6;Scaffold6;Scaffold6;Scaffold6	745014;746691;750813;751285;752612;753000;754352;756344;758626;759745;759938;760635;763205;765974	745172;746845;750920;751378;752794;753107;754476;756548;758803;759860;759997;760790;763214;768901	+;+;+;+;+;+;+;+;+;+;+;+;+;+	4585	6.39478	10.5626	13.2934	15.7338	7.9517	10.8498	-0.191002	5.63521	0.314883	0.593564	0.99995	Gut
OFAS000215	Scaffold6;Scaffold6;Scaffold6	777478;778139;781660	777495;778197;781884	-;-;-	302	118.164	49.4605	121.913	108.044	213.483	106.711	-0.56574	5.18288	1.7441	0.232163	0.99995	Gut
OFAS000216	Scaffold6;Scaffold6;Scaffold6;Scaffold6;Scaffold6;Scaffold6;Scaffold6;Scaffold6;Scaffold6;Scaffold6;Scaffold6;Scaffold6	789245;789555;789844;792933;794256;800858;802296;803470;804949;807072;808482;813711	789348;789706;789938;793057;794425;800926;802378;803604;805045;807230;808560;813824	-;-;-;-;-;-;-;-;-;-;-;-	1382	69.9977	34.3718	88.952	85.9283	164.844	86.7811	-0.804321	6.93629	3.72679	0.0985841	0.99995	Gut
OFAS000217	Scaffold6;Scaffold6;Scaffold6;Scaffold6	858869;870387;875236;877080	860212;870548;875336;877083	-;-;-;-	1611	0.778286	1.43974	1.34435	0.413349	1.15073	1.27544	0.320792	0.947252	0.447295	0.525876	0.99995	Gut
OFAS000218	Scaffold6;Scaffold6;Scaffold6;Scaffold6;Scaffold6;Scaffold6;Scaffold6;Scaffold6;Scaffold6;Scaffold6;Scaffold6;Scaffold6;Scaffold6;Scaffold6	896368;900147;900434;902233;902384;909846;917270;918377;920485;922269;926160;928019;930873;940929	896543;900291;900557;902304;902683;909916;917431;918542;920677;922392;926270;928255;931252;941359	-;-;-;-;-;-;-;-;-;-;-;-;-;-	2692	1.4331	1.41302	1.1493	0.618411	0.841674	1.20517	0.581832	1.67865	3.69521	0.09765	0.99995	Gut
OFAS000219	Scaffold6;Scaffold6;Scaffold6;Scaffold6;Scaffold6;Scaffold6;Scaffold6;Scaffold6	941415;945589;951821;953781;958287;960598;963455;972481	942196;945651;951998;953899;958370;960810;963655;975068	+;+;+;+;+;+;+;+	4228	1.68806	2.0188	1.04887	1.75874	1.87565	1.30448	-0.0527641	2.81554	0.0340737	0.858986	0.99995	Gut
OFAS000220	Scaffold6;Scaffold6;Scaffold6;Scaffold6	983104;986592;986861;988117	985083;986771;986909;988225	-;-;-;-	2318	0.998594	1.28079	0.889824	1.05334	1.51064	1.30631	-0.286224	1.54789	1.12294	0.325809	0.99995	Gut
OFAS000223	Scaffold6;Scaffold6;Scaffold6;Scaffold6;Scaffold6;Scaffold6;Scaffold6;Scaffold6;Scaffold6	1170278;1173112;1185634;1190459;1195502;1196703;1197226;1198100;1202960	1170572;1173169;1185827;1190668;1195642;1196853;1197230;1198199;1203236	-;-;-;-;-;-;-;-;-	1431	43.3374	39.9375	36.4669	43.4319	41.959	36.3502	-0.0238223	5.85295	0.034186	0.858756	0.99995	Gut
OFAS000224	Scaffold6;Scaffold6;Scaffold6;Scaffold6;Scaffold6;Scaffold6;Scaffold6;Scaffold6	1245655;1245969;1253854;1255859;1258677;1260979;1263543;1265768	1245820;1246172;1254058;1256042;1258768;1261139;1263731;1266388	+;+;+;+;+;+;+;+	1822	45.1535	35.4915	40.8107	54.7002	53.304	47.6616	-0.358	6.39832	6.66467	0.0376262	0.99995	Gut
OFAS000225	Scaffold6;Scaffold6;Scaffold6;Scaffold6;Scaffold6;Scaffold6;Scaffold6;Scaffold6;Scaffold6;Scaffold6;Scaffold6;Scaffold6	1277381;1288793;1290277;1292222;1292561;1295650;1299110;1307098;1309583;1311996;1319602;1324401	1287748;1288998;1290398;1292402;1292707;1295735;1299255;1307237;1309664;1312140;1319705;1324513	-;-;-;-;-;-;-;-;-;-;-;-	11840	21.6437	13.5718	18.5269	22.3093	15.6747	19.0713	-0.0862932	7.77373	0.150467	0.710058	0.99995	Gut
OFAS000227	Scaffold6;Scaffold6;Scaffold6;Scaffold6;Scaffold6;Scaffold6;Scaffold6;Scaffold6;Scaffold6	1430626;1433690;1434948;1435684;1436048;1437112;1438610;1439483;1440606	1430718;1433920;1435121;1435821;1436409;1437330;1438846;1439566;1440946	+;+;+;+;+;+;+;+;+	1879	138.897	189.998	300.83	140.34	111.924	228.374	0.38974	8.44266	1.10434	0.330422	0.99995	Gut
OFAS000228	Scaffold6;Scaffold6;Scaffold6;Scaffold6;Scaffold6;Scaffold6;Scaffold6;Scaffold6	1454251;1454701;1455502;1464942;1466281;1467874;1469212;1470829	1454428;1454874;1455660;1465303;1466499;1468092;1469288;1470840	+;+;+;+;+;+;+;+	1400	192.344	296.157	351.675	216.815	208.702	397.506	0.0297504	8.60096	0.00792426	0.931695	0.99995	Gut
OFAS000229	Scaffold6;Scaffold6;Scaffold6;Scaffold6;Scaffold6;Scaffold6;Scaffold6;Scaffold6	1474636;1482765;1484392;1485239;1487370;1488452;1489743;1490872	1474704;1482995;1484565;1485397;1487731;1488670;1489819;1491063	+;+;+;+;+;+;+;+	1483	155.89	200.818	236.303	195.625	156.742	251.728	-0.0267178	8.20987	0.0127685	0.913327	0.99995	Gut
OFAS000230	Scaffold6;Scaffold6;Scaffold6;Scaffold6;Scaffold6;Scaffold6;Scaffold6;Scaffold6	1494901;1502331;1505779;1508085;1509226;1511328;1514957;1515875	1494952;1502549;1505952;1508243;1509587;1511546;1515193;1516035	+;+;+;+;+;+;+;+	1583	18.7046	16.2931	16.6129	18.4389	16.265	16.9423	-0.00087405	4.77852	5.17429e-05	0.994469	0.99995	Gut
OFAS000234	Scaffold6	1598108	1604446	-	6339	5.53824	5.21038	5.61288	5.88273	5.10158	4.64034	0.0664801	5.08734	0.26625	0.622362	0.99995	Gut
OFAS000235	Scaffold6;Scaffold6;Scaffold6;Scaffold6	1611781;1612162;1613779;1615909	1611787;1612326;1614151;1616140	+;+;+;+	777	760.161	670.692	687.272	680.617	726.764	560.9	0.105846	9.0482	0.431445	0.533076	0.99995	Gut
OFAS000237	Scaffold6;Scaffold6;Scaffold6	1709197;1711222;1711563	1711103;1711408;1711565	-;-;-	2097	0.137979	0.0884854	0.590161	0.370476	4790.94	0.464136	-12.5116	10.7101	7.77254	0.0331711	0.99995	Gut
OFAS000241	Scaffold5;Scaffold5;Scaffold5;Scaffold5;Scaffold5	268857;274102;274211;278398;281055	269078;274126;274561;278548;281262	+;+;+;+;+	957	40.0101	24.6242	23.8159	45.4606	30.4558	31.7538	-0.283122	4.97633	1.18313	0.314401	0.99995	Gut
OFAS000242	Scaffold5;Scaffold5;Scaffold5;Scaffold5;Scaffold5;Scaffold5;Scaffold5	354864;354977;356251;358735;366773;370580;372653	354955;355153;356256;358890;366935;370847;373799	+;+;+;+;+;+;+	2009	36.918	23.6445	26.1805	38.7809	26.76	34.128	-0.200231	5.96844	0.843052	0.390226	0.99995	Gut
OFAS000243	Scaffold5;Scaffold5;Scaffold5;Scaffold5;Scaffold5;Scaffold5;Scaffold5;Scaffold5	372690;375561;376864;380827;387966;391565;392646;393520	372973;375990;377062;380974;388092;391703;392715;393560	-;-;-;-;-;-;-;-	1438	22.4687	21.8071	16.8537	21.6874	22.0591	17.5226	-0.00303406	4.88466	0.000340862	0.985805	0.99995	Gut
OFAS000247	Scaffold5;Scaffold5;Scaffold5;Scaffold5;Scaffold5;Scaffold5;Scaffold5;Scaffold5;Scaffold5	451583;458725;464736;471642;474160;475593;475821;477624;480194	451704;458789;464931;471756;474397;475739;475905;477745;480473	+;+;+;+;+;+;+;+;+	1370	149.388	228.556	108.626	71.208	180.271	169.636	0.20843	7.69678	0.246724	0.63585	0.99995	Gut
OFAS000248	Scaffold5;Scaffold5;Scaffold5;Scaffold5;Scaffold5;Scaffold5;Scaffold5	605409;610655;614926;616470;618749;619383;619997	605967;610919;615018;616642;618886;619396;624185	+;+;+;+;+;+;+	5431	3.33864	3.72406	3.47503	3.65792	3.01518	4.24132	-0.0502787	4.29426	0.0997222	0.761724	0.99995	Gut
OFAS000249	Scaffold5	631532	632959	-	1428	5.2006	5.45746	4.261	3.26424	5.91401	3.86228	0.192911	2.77951	0.534693	0.489296	0.99995	Gut
OFAS000250	Scaffold5;Scaffold5;Scaffold5;Scaffold5;Scaffold5;Scaffold5	633802;640589;641335;641527;641771;643261	634776;640778;641443;641684;641911;643713	+;+;+;+;+;+	2026	55.7453	44.7857	43.4207	61.5178	48.5467	38.2186	-0.0427078	6.62762	0.0428328	0.842159	0.99995	Gut
OFAS000251	Scaffold5;Scaffold5;Scaffold5;Scaffold5;Scaffold5;Scaffold5	646710;649433;651075;654957;658164;661155	647140;649535;651172;655052;658292;661169	+;+;+;+;+;+	872	2.3227	2.55349	1.41923	2.41823	4.48811	2.48036	-0.571877	1.31214	2.28458	0.176086	0.99995	Gut
OFAS000252	Scaffold5;Scaffold5;Scaffold5;Scaffold5;Scaffold5;Scaffold5;Scaffold5;Scaffold5	671952;676074;679111;679705;680566;682632;684466;700633	674055;676220;679250;679865;680730;682806;684601;700685	-;-;-;-;-;-;-;-	3081	102.145	89.5548	80.6032	85.9847	77.4851	71.6747	0.211668	8.0267	1.87594	0.214717	0.99995	Gut
OFAS000253	Scaffold5;Scaffold5;Scaffold5;Scaffold5	783869;784320;788616;791129	784245;784407;788712;791262	+;+;+;+	696	7.483	6.93161	8.59421	6.85678	9.47037	9.01198	-0.140402	2.5387	0.452571	0.523521	0.99995	Gut
OFAS000254	Scaffold5;Scaffold5;Scaffold5;Scaffold5;Scaffold5;Scaffold5;Scaffold5	796281;799854;802082;802602;804166;816951;817649	798111;800072;802259;802672;804404;817018;817707	-;-;-;-;-;-;-	2665	16.8647	18.3813	17.6851	16.9495	15.4582	17.7737	0.0770211	5.52369	0.477596	0.512623	0.99995	Gut
OFAS000256	Scaffold5;Scaffold5;Scaffold5;Scaffold5;Scaffold5;Scaffold5;Scaffold5;Scaffold5;Scaffold5;Scaffold5;Scaffold5;Scaffold5;Scaffold5	833290;837045;837319;839554;841783;843172;844596;848400;855711;861492;862812;865061;865276	835303;837233;837421;839678;841995;843294;844776;848611;855973;861670;862948;865200;866131	-;-;-;-;-;-;-;-;-;-;-;-;-	4735	5.76445	7.15176	5.11841	5.97697	6.78626	4.63637	0.0518866	4.8162	0.0713438	0.797384	0.99995	Gut
OFAS000257	Scaffold5;Scaffold5;Scaffold5;Scaffold5;Scaffold5;Scaffold5;Scaffold5;Scaffold5;Scaffold5	866885;867292;875994;877810;880788;880966;882429;883496;890278	867147;867402;876276;878028;880886;881147;882629;883602;890789	+;+;+;+;+;+;+;+;+	1977	22.1971	20.0383	18.1013	35.086	23.2861	26.1471	-0.485823	5.58269	7.15921	0.0329076	0.99995	Gut
OFAS000258	Scaffold5;Scaffold5;Scaffold5	925700;925951;926211	925864;926118;926270	-;-;-	393	36.5666	47.6869	45.3984	49.9852	47.1711	42.1018	-0.102986	4.1551	0.445154	0.526838	0.99995	Gut
OFAS000259	Scaffold5;Scaffold5;Scaffold5;Scaffold5;Scaffold5;Scaffold5;Scaffold5;Scaffold5;Scaffold5;Scaffold5	926747;927504;932582;935277;939952;940934;941965;942978;943190;944233	926911;927640;932826;935498;940036;941057;942076;943111;943412;947234	+;+;+;+;+;+;+;+;+;+	4449	22.6757	48.1923	17.8259	28.0391	25.4408	17.8417	0.314634	6.89323	0.632381	0.454715	0.99995	Gut
OFAS000260	Scaffold5	955814	956857	+	1044	903.595	782.294	826.131	827.916	737.9	779.796	0.0988842	9.72355	0.446134	0.526397	0.99995	Gut
OFAS000261	Scaffold5;Scaffold5;Scaffold5;Scaffold5;Scaffold5;Scaffold5;Scaffold5;Scaffold5;Scaffold5;Scaffold5;Scaffold5;Scaffold5	963619;965334;968306;969681;970651;971521;971774;973215;976353;978357;983113;984490	964504;965525;968382;969797;970657;971610;971916;973341;976477;978430;983119;985179	+;+;+;+;+;+;+;+;+;+;+;+	2535	9.39745	7.97845	6.14308	8.05565	8.69425	6.8683	-0.00575699	4.33073	0.000910309	0.976805	0.99995	Gut
OFAS000263	Scaffold5;Scaffold5;Scaffold5;Scaffold5;Scaffold5;Scaffold5;Scaffold5;Scaffold5;Scaffold5	1036801;1040300;1042103;1042373;1043933;1044112;1045532;1046887;1050584	1039047;1040399;1042180;1042567;1044001;1044215;1045738;1046972;1050855	-;-;-;-;-;-;-;-;-	3358	0.17233	0.331543	0.184271	0.165253	0.306701	0.161024	0.118483	-0.0773112	0.0560435	0.819902	0.99995	Gut
OFAS000266	Scaffold5;Scaffold5;Scaffold5;Scaffold5;Scaffold5;Scaffold5;Scaffold5;Scaffold5;Scaffold5;Scaffold5;Scaffold5;Scaffold5;Scaffold5;Scaffold5;Scaffold5;Scaffold5;Scaffold5;Scaffold5;Scaffold5;Scaffold5;Scaffold5;Scaffold5;Scaffold5;Scaffold5;Scaffold5;Scaffold5;Scaffold5;Scaffold5;Scaffold5;Scaffold5;Scaffold5	1253938;1254275;1255381;1259278;1260299;1261766;1266568;1267232;1270302;1271259;1273068;1273754;1274442;1277973;1280339;1281481;1282483;1283786;1284887;1286465;1286696;1287600;1288380;1288828;1289401;1291500;1293960;1294160;1297950;1307539;1311922	1254018;1254365;1255493;1259357;1260440;1261928;1266643;1267377;1270469;1271430;1273124;1273882;1274635;1278109;1280500;1281644;1282632;1283894;1285017;1286611;1286833;1287722;1288532;1288961;1289512;1291691;1294080;1294257;1298162;1307754;1312063	-;-;-;-;-;-;-;-;-;-;-;-;-;-;-;-;-;-;-;-;-;-;-;-;-;-;-;-;-;-;-	4254	0.634822	0.632471	1.38186	0.887038	0.774727	0.406747	0.351633	1.82643	0.644683	0.449425	0.99995	Gut
OFAS000268	Scaffold8;Scaffold8;Scaffold8;Scaffold8;Scaffold8;Scaffold8	152296;152687;155500;157449;157845;158565	152611;152866;155643;157605;157989;163526	+;+;+;+;+;+	5904	6.28935	5.38999	4.2447	4.47395	4.83203	5.9164	0.0652522	4.94745	0.121963	0.73758	0.99995	Gut
OFAS000270	Scaffold8;Scaffold8;Scaffold8;Scaffold8;Scaffold8;Scaffold8;Scaffold8	181629;182651;184280;185454;193576;195890;196967	181685;182727;185124;185504;193694;195991;196990	+;+;+;+;+;+;+	1275	2.95016	2.47405	2.99281	2.08911	3.23107	2.03565	0.190901	1.83155	0.509134	0.499488	0.99995	Gut
OFAS000271	Scaffold8;Scaffold8;Scaffold8;Scaffold8;Scaffold8	215000;215776;218642;219124;219988	215092;215796;218805;219255;220012	-;-;-;-;-	435	11.3076	16.6359	14.462	13.5222	25.3332	20.1371	-0.476267	2.91706	2.93005	0.13237	0.99995	Gut
OFAS000272	Scaffold8;Scaffold8	229752;233353	229971;233918	-;-	786	5.76722	4.24932	6.56047	4.80084	8.38598	6.05385	-0.217681	2.291	0.573917	0.474375	0.99995	Gut
OFAS000279	Scaffold8;Scaffold8;Scaffold8;Scaffold8	334103;334156;334376;334595	334108;334296;334493;334785	-;-;-;-	456	133.25	236.825	157.41	172.317	173.231	149.409	0.0919296	6.28382	0.166322	0.696055	0.99995	Gut
OFAS000280	Scaffold8;Scaffold8;Scaffold8;Scaffold8;Scaffold8;Scaffold8;Scaffold8	341771;342322;342553;343906;345235;346217;350451	342244;342479;342723;344049;345500;346418;350669	+;+;+;+;+;+;+	1634	64.4558	37.8716	53.8374	46.4585	57.1678	46.4608	0.0571282	6.38555	0.0706357	0.798366	0.99995	Gut
OFAS000281	Scaffold8;Scaffold8;Scaffold8;Scaffold8;Scaffold8;Scaffold8;Scaffold8;Scaffold8;Scaffold8;Scaffold8;Scaffold8;Scaffold8;Scaffold8;Scaffold8;Scaffold8;Scaffold8;Scaffold8;Scaffold8;Scaffold8;Scaffold8;Scaffold8;Scaffold8;Scaffold8;Scaffold8;Scaffold8;Scaffold8	356715;359434;362728;363119;366210;372010;375523;377263;379141;384759;396646;397997;400805;404550;408245;420097;422345;426714;428034;437481;437771;442405;447249;450196;452995;453207	356799;359586;362821;363356;366334;372130;375691;377471;379252;384845;396785;398118;400998;404770;408338;420331;422448;426814;428198;437687;437918;442511;447439;450332;453123;453723	-;-;-;-;-;-;-;-;-;-;-;-;-;-;-;-;-;-;-;-;-;-;-;-;-;-	4205	5.55061	7.47952	6.67099	4.85638	7.49465	4.52635	0.222614	4.6919	0.951152	0.363149	0.99995	Gut
OFAS000284	Scaffold8;Scaffold8;Scaffold8;Scaffold8;Scaffold8;Scaffold8;Scaffold8;Scaffold8;Scaffold8;Scaffold8;Scaffold8;Scaffold8;Scaffold8;Scaffold8;Scaffold8;Scaffold8;Scaffold8;Scaffold8;Scaffold8;Scaffold8;Scaffold8;Scaffold8;Scaffold8;Scaffold8;Scaffold8;Scaffold8;Scaffold8;Scaffold8;Scaffold8;Scaffold8;Scaffold8;Scaffold8	464337;464621;465055;471428;471618;471806;473594;477926;484149;487336;488045;495908;498901;499142;499604;502136;502320;504579;504704;505329;505522;507530;508305;509780;510494;512445;513992;522181;523611;523847;527835;528995	464431;464743;465127;471501;471728;471898;473671;478000;484211;487486;488115;496026;498990;499214;499676;502226;502406;504616;504825;505437;505658;507687;508406;509844;510569;512571;514102;522368;523707;523942;527894;529000	+;+;+;+;+;+;+;+;+;+;+;+;+;+;+;+;+;+;+;+;+;+;+;+;+;+;+;+;+;+;+;+	3032	7.0936	7.9558	7.04091	7.57708	6.58975	6.81249	0.074718	4.45745	0.354888	0.570829	0.99995	Gut
OFAS000285	Scaffold8;Scaffold8	557062;557312	557157;558156	+;+	941	10.6595	11.2397	16.3299	13.2096	15.8699	13.1014	-0.143081	3.67931	0.474243	0.514058	0.99995	Gut
OFAS000286	Scaffold8;Scaffold8;Scaffold8;Scaffold8;Scaffold8;Scaffold8;Scaffold8;Scaffold8	569665;572035;573794;576782;576995;577282;578792;583227	569798;572137;573880;576913;577150;577393;578932;583341	-;-;-;-;-;-;-;-	980	73.3198	79.8071	83.3463	69.7614	75.9816	75.9214	0.0932379	6.22948	0.650259	0.447557	0.99995	Gut
OFAS000287	Scaffold8;Scaffold8	591474;593625	591968;593786	-;-	657	0.4404	1.69456	0.470916	0.675702	1.41083	1.97523	-0.61606	-0.0975745	0.796469	0.402914	0.99995	Gut
OFAS000289	Scaffold8;Scaffold8;Scaffold8;Scaffold8;Scaffold8	604015;609433;610015;611627;614408	605271;609507;610110;611683;614601	-;-;-;-;-	1679	2.18285	1.27092	2.08841	1.65253	1.16546	1.22378	0.452932	1.52969	2.12316	0.190083	0.99995	Gut
OFAS000290	Scaffold8;Scaffold8;Scaffold8	622891;627612;629885	623016;627746;630013	-;-;-	390	3.21492	2.14101	2.1155	3.98404	2.90485	1.94104	-0.235541	0.334885	0.314543	0.593067	0.99995	Gut
OFAS000291	Scaffold8;Scaffold8	635639;640635	635902;640700	-;-	330	2.63039	3.65485	1.8751	3.36315	3.7451	1.63854	-0.0942005	0.184327	0.0392941	0.848718	0.99995	Gut
OFAS000292	Scaffold8;Scaffold8;Scaffold8;Scaffold8;Scaffold8	676250;678728;691217;692545;697537	676354;679168;691325;692883;697778	-;-;-;-;-	1236	2.65309	2.40199	2.83693	1.88565	3.33302	2.62485	0.00598245	1.78541	0.000478987	0.983173	0.99995	Gut
OFAS000293	Scaffold8;Scaffold8	711212;714026	711480;714749	-;-	993	34.8688	37.4658	39.4659	39.6771	34.6412	43.1268	-0.0709977	5.25329	0.307779	0.596981	0.99995	Gut
OFAS000294	Scaffold8;Scaffold8;Scaffold8;Scaffold8;Scaffold8;Scaffold8;Scaffold8;Scaffold8;Scaffold8;Scaffold8;Scaffold8	711818;716161;719704;721257;722741;726343;733783;734593;736910;738423;740940	714758;716370;719796;721361;722815;726482;733787;734754;736986;738590;743555	+;+;+;+;+;+;+;+;+;+;+	6592	3.74554	3.61706	3.39492	3.63661	2.79661	3.92087	0.0555217	4.54834	0.123993	0.735505	0.99995	Gut
OFAS000295	Scaffold8;Scaffold8;Scaffold8;Scaffold8;Scaffold8	748382;749524;758095;759536;762431	748768;749666;758365;759748;762658	-;-;-;-;-	1242	0.15531	2.31569	1.49465	0.0893592	4.14615	2.5251	-0.768953	1.27907	0.462874	0.520409	0.99995	Gut
OFAS000296	Scaffold8;Scaffold8;Scaffold8;Scaffold8;Scaffold8	782861;784270;784554;786882;789324	782888;784390;784773;787007;789524	+;+;+;+;+	696	36.7221	37.9905	39.1185	33.965	37.5855	39.6217	0.03396	4.71727	0.0835998	0.781175	0.99995	Gut
OFAS000298	Scaffold8;Scaffold8;Scaffold8;Scaffold8;Scaffold8;Scaffold8;Scaffold8	926904;934771;936587;937801;938342;939531;939877	930395;934883;936682;938016;938543;939703;939935	-;-;-;-;-;-;-	4351	402.859	332.065	421.529	337.697	269.039	336.585	0.293884	10.5726	2.57786	0.15409	0.99995	Gut
OFAS000299	Scaffold8;Scaffold8;Scaffold8	945743;951043;952646	945787;951212;952687	-;-;-	257	1332.63	1071.81	1288.53	1210.89	837.147	1091.96	0.234017	8.19418	1.56284	0.25294	0.99995	Gut
OFAS000300	Scaffold8;Scaffold8;Scaffold8;Scaffold8;Scaffold8	959947;968064;968994;970807;983974	959949;968145;969161;970919;987130	+;+;+;+;+	3523	8.92475	9.71748	12.2363	11.656	10.5826	11.6033	-0.132356	5.25553	0.788697	0.405097	0.99995	Gut
OFAS000301	Scaffold8;Scaffold8;Scaffold8	993678;995794;999009	993860;995835;999221	-;-;-	438	0.8808	2.33001	2.59004	2.02711	3.52706	0.740711	-0.125903	0.121266	0.0366282	0.853866	0.99995	Gut
OFAS000303	Scaffold8	1440639	1441079	+	441	2.62442	2.10378	1.16928	2.51665	1.40123	1.22612	0.204563	0.0253347	0.166777	0.695665	0.99995	Gut
OFAS000307	Scaffold10;Scaffold10;Scaffold10;Scaffold10;Scaffold10;Scaffold10;Scaffold10;Scaffold10;Scaffold10;Scaffold10;Scaffold10	48582;48696;49810;50318;51548;54077;54656;54843;63686;65456;76190	48632;48857;49950;50407;51790;54248;54743;54891;63876;65525;76223	-;-;-;-;-;-;-;-;-;-;-	1291	1.49415	2.2278	2.31664	0.601773	3.43035	0.921442	0.27473	1.36647	0.18583	0.68015	0.99995	Gut
OFAS000308	Scaffold10;Scaffold10;Scaffold10;Scaffold10;Scaffold10;Scaffold10;Scaffold10;Scaffold10	74315;74476;88822;92205;99306;106014;107775;108081	74322;74595;89074;92356;99505;106169;107900;108208	+;+;+;+;+;+;+;+	1143	15.8636	46.0232	29.5948	7.86501	14.5069	13.0567	1.36717	4.60919	10.4795	0.0162122	0.99995	Gut
OFAS000309	Scaffold10;Scaffold10;Scaffold10;Scaffold10	128623;134399;135594;137712	129146;134621;135793;138045	+;+;+;+	1281	1.43053	1.44851	1.93219	2.16597	13.0245	2.11053	-1.84653	2.29834	5.54149	0.0543805	0.99995	Gut
OFAS000310	Scaffold10;Scaffold10;Scaffold10;Scaffold10;Scaffold10;Scaffold10	141598;151054;160818;161188;162607;164474	141711;151284;161083;161362;162806;164644	+;+;+;+;+;+	1157	132.126	185.233	210.005	231.561	112.248	183.573	-1.95041e-05	7.66951	4.20233e-09	0.99995	0.99995	Gut
OFAS000312	Scaffold10;Scaffold10	226805;229752	226814;229945	+;+	204	3.30947	5.45746	8.08867	5.4404	7.06796	5.30117	-0.0856577	0.465271	0.0406768	0.84612	0.99995	Gut
OFAS000313	Scaffold10;Scaffold10;Scaffold10;Scaffold10;Scaffold10;Scaffold10;Scaffold10;Scaffold10;Scaffold10;Scaffold10;Scaffold10;Scaffold10;Scaffold10;Scaffold10;Scaffold10;Scaffold10;Scaffold10;Scaffold10;Scaffold10;Scaffold10;Scaffold10;Scaffold10;Scaffold10;Scaffold10;Scaffold10;Scaffold10;Scaffold10;Scaffold10;Scaffold10;Scaffold10	231286;236414;241156;243036;244400;244661;245785;251851;253864;254265;258549;259642;262195;262780;263384;265086;268694;269718;271971;272656;279099;285588;290283;290507;291930;292465;293597;301657;301832;302080	231367;236554;241338;243071;244582;244842;245875;251982;254046;254396;258731;259773;262377;262911;263572;265226;268876;269855;272153;272706;279239;285887;290414;290689;292070;292653;293734;301757;301916;302087	+;+;+;+;+;+;+;+;+;+;+;+;+;+;+;+;+;+;+;+;+;+;+;+;+;+;+;+;+;+	4278	8.07111	9.52058	13.5482	10.481	9.65383	9.85883	0.0537951	5.4525	0.0726412	0.7956	0.99995	Gut
OFAS000314	Scaffold10;Scaffold10	312614;319013	312884;320218	+;+	1477	2.93848	3.01509	5.65577	4.80906	3.34701	4.75921	-0.155174	2.63973	0.236612	0.642093	0.99995	Gut
OFAS000315	Scaffold10;Scaffold10;Scaffold10;Scaffold10;Scaffold10	325562;325730;334789;341907;343447	325577;326026;334825;341926;343475	-;-;-;-;-	399	32.3909	30.4606	33.8599	44.5049	42.8481	42.2818	-0.422518	3.93063	11.7469	0.0117056	0.99995	Gut
OFAS000316	Scaffold10;Scaffold10;Scaffold10;Scaffold10;Scaffold10;Scaffold10;Scaffold10;Scaffold10;Scaffold10;Scaffold10;Scaffold10;Scaffold10;Scaffold10	358987;359039;360027;360967;363956;366789;368193;370486;380980;384935;385201;385748;386570	358995;359166;360128;361101;363991;366915;368297;370568;381166;385101;385241;385879;386974	-;-;-;-;-;-;-;-;-;-;-;-;-	1657	55.8197	74.0759	67.9653	77.7625	80.6767	61.0879	-0.149899	6.85139	0.755889	0.41453	0.99995	Gut
OFAS000318	Scaffold10;Scaffold10;Scaffold10;Scaffold10;Scaffold10;Scaffold10;Scaffold10	495947;496214;497245;499824;502578;504910;507016	495970;496354;497365;499981;502779;505631;507459	+;+;+;+;+;+;+	1812	0.638725	0.153604	0.739899	0.244998	0.909406	0.238728	0.112384	0.12199	0.0216854	0.887239	0.99995	Gut
OFAS000319	Scaffold10;Scaffold10	636916;639888	637083;640772	+;+	1053	85.7312	0.528643	0	2.74035	0	28.0373	1.48796	4.37639	0.421293	0.541362	0.99995	Gut
OFAS000320	Scaffold10;Scaffold10;Scaffold10	648622;654785;661491	649682;654886;661658	-;-;-	1331	101.447	153.002	93.6001	124.742	86.2766	156.65	-0.0790081	7.31265	0.0786879	0.787534	0.99995	Gut
OFAS000321	Scaffold10;Scaffold10;Scaffold10;Scaffold10	662134;668575;669312;670335	662334;668658;669337;670353	+;+;+;+	330	22.2122	5.06056	11.8756	21.8605	22.4706	16.3854	-0.633208	2.50768	1.64824	0.242613	0.99995	Gut
OFAS000322	Scaffold10;Scaffold10;Scaffold10;Scaffold10;Scaffold10;Scaffold10;Scaffold10;Scaffold10;Scaffold10;Scaffold10;Scaffold10;Scaffold10;Scaffold10;Scaffold10;Scaffold10;Scaffold10	720289;722093;724292;729456;732391;734754;735394;737658;739746;742943;744701;746048;746266;747075;748768;751179	720523;722188;724557;729665;732622;734875;735529;737869;739987;743121;744854;746157;746380;747226;748876;751296	+;+;+;+;+;+;+;+;+;+;+;+;+;+;+;+	2688	37.2801	11.39	18.4929	33.898	28.5829	27.7601	-0.426054	6.14389	1.06716	0.339136	0.99995	Gut
OFAS000323	Scaffold10;Scaffold10;Scaffold10;Scaffold10;Scaffold10;Scaffold10;Scaffold10;Scaffold10;Scaffold10;Scaffold10;Scaffold10	754628;759795;760934;764264;764615;775410;777438;778253;780521;783565;783796	754759;759983;761116;764472;764731;775697;777626;778435;780729;783720;784006	-;-;-;-;-;-;-;-;-;-;-	2066	6.6757	8.98131	5.99016	6.07028	6.28111	7.69465	0.11152	3.86444	0.314021	0.593366	0.99995	Gut
OFAS000324	Scaffold10;Scaffold10;Scaffold10;Scaffold10;Scaffold10;Scaffold10;Scaffold10;Scaffold10;Scaffold10	786841;787397;792906;793938;794114;797401;802139;805694;805904	786986;787496;793043;794033;794302;797583;802332;805822;806340	-;-;-;-;-;-;-;-;-	1612	1.37611	1.72662	1.21556	0.963882	1.59724	1.40882	0.120488	1.28442	0.157048	0.704145	0.99995	Gut
OFAS000329	Scaffold10;Scaffold10	833990;837144	834133;837319	+;+	320	14.1657	11.887	12.2468	7.97698	12.8738	13.18	0.168577	2.02344	0.416313	0.540134	0.99995	Gut
OFAS000330	Scaffold10;Scaffold10;Scaffold10;Scaffold10;Scaffold10;Scaffold10;Scaffold10;Scaffold10;Scaffold10;Scaffold10;Scaffold10;Scaffold10;Scaffold10;Scaffold10	845776;847917;849177;850774;852707;857101;860807;861572;862565;864675;865041;865866;866687;869862	847437;847942;849399;851133;852912;857287;861013;861701;862685;864768;865223;866162;868500;869970	-;-;-;-;-;-;-;-;-;-;-;-;-;-	5619	36.3202	24.3376	23.5848	29.3311	26.0088	30.1586	-0.0213197	7.31439	0.0112046	0.918784	0.99995	Gut
OFAS000331	Scaffold10;Scaffold10;Scaffold10	1103667;1106026;1107756	1103865;1106217;1107903	-;-;-	539	5.36814	7.4015	9.94952	7.41267	11.4646	6.82169	-0.18067	2.18635	0.314945	0.592836	0.99995	Gut
OFAS000332	Scaffold10;Scaffold10	1112939;1116438	1114515;1116936	-;-	2076	11.7075	12.0664	11.9723	14.0067	9.9716	12.971	-0.0473947	4.66413	0.0944517	0.767878	0.99995	Gut
OFAS000333	Scaffold10;Scaffold10;Scaffold10;Scaffold10;Scaffold10;Scaffold10;Scaffold10;Scaffold10;Scaffold10;Scaffold10;Scaffold10;Scaffold10	1118958;1121191;1126505;1128622;1129131;1135738;1136069;1136941;1140452;1140730;1141401;1141671	1119074;1121334;1126642;1128766;1129196;1135989;1136232;1136946;1140605;1140782;1141574;1142183	-;-;-;-;-;-;-;-;-;-;-;-	1926	12.8196	14.8366	12.5299	17.9211	13.7962	12.1283	-0.125265	4.76426	0.508354	0.499805	0.99995	Gut
OFAS000334	Scaffold10;Scaffold10;Scaffold10;Scaffold10;Scaffold10	1174401;1174490;1176122;1176968;1178485	1174442;1174621;1176352;1177186;1179099	+;+;+;+;+	1239	12.2214	10.7079	7.90751	10.3012	9.30985	9.16473	0.100522	3.64588	0.273783	0.617574	0.99995	Gut
OFAS000335	Scaffold10;Scaffold10;Scaffold10	1189734;1198553;1199438	1191991;1198681;1199536	-;-;-	2486	14.1218	12.0916	13.1921	15.4021	12.8013	15.1819	-0.138678	5.10865	1.14545	0.321357	0.99995	Gut
OFAS000336	Scaffold10;Scaffold10;Scaffold10;Scaffold10;Scaffold10;Scaffold10;Scaffold10;Scaffold10;Scaffold10;Scaffold10;Scaffold10;Scaffold10;Scaffold10;Scaffold10;Scaffold10;Scaffold10;Scaffold10;Scaffold10;Scaffold10	1211247;1211866;1220898;1221740;1231490;1233752;1234061;1236158;1237006;1238574;1240522;1242512;1244315;1247979;1248275;1250663;1250838;1252105;1255281	1211588;1212137;1221027;1221935;1231647;1233934;1234148;1236161;1237247;1238650;1240611;1242571;1244374;1248201;1248445;1250760;1251021;1252235;1255383	-;-;-;-;-;-;-;-;-;-;-;-;-;-;-;-;-;-;-	2812	14.1996	11.5476	10.5258	13.1823	12.5625	12.9988	-0.0948578	5.14409	0.448713	0.525241	0.99995	Gut
OFAS000337	Scaffold10;Scaffold10;Scaffold10;Scaffold10;Scaffold10;Scaffold10;Scaffold10;Scaffold10;Scaffold10	1304015;1307432;1309337;1309783;1313023;1313631;1315145;1319380;1321480	1304224;1307629;1309702;1309886;1313026;1313851;1315161;1319491;1321896	-;-;-;-;-;-;-;-;-	1649	0.818839	0.956463	0.687954	1.27877	2.06105	1.18047	-0.86938	1.08326	6.61858	0.0381102	0.99995	Gut
OFAS000339	Scaffold10;Scaffold10;Scaffold10;Scaffold10	1357815;1360007;1362056;1362333	1358025;1360116;1362297;1362516	-;-;-;-	747	4.00251	2.85658	3.03731	2.52574	3.03318	2.89542	0.225144	1.3172	0.72596	0.423458	0.99995	Gut
OFAS000340	Scaffold10;Scaffold10;Scaffold10;Scaffold10;Scaffold10	1386984;1393646;1397897;1398958;1400820	1387057;1393728;1398053;1399005;1401380	+;+;+;+;+	923	1.04494	0.90465	1.45254	0.961942	1.11582	1.87465	-0.218515	0.413274	0.275632	0.616413	0.99995	Gut
OFAS000343	Scaffold12;Scaffold12	142002;150798	144140;151294	-;-	2636	0.51224	0.492745	0.743354	0.252619	0.742343	0.492309	0.221654	0.703421	0.240212	0.639615	0.99995	Gut
OFAS000344	Scaffold12;Scaffold12;Scaffold12;Scaffold12;Scaffold12;Scaffold12;Scaffold12;Scaffold12;Scaffold12;Scaffold12	160511;161207;165463;168269;169418;170806;171080;175670;177283;178676	160777;161404;165576;168336;169484;171000;171243;175904;177531;178845	-;-;-;-;-;-;-;-;-;-	1727	1.00524	0.590936	1.01518	0.642641	0.77526	0.563575	0.389401	0.611507	1.14217	0.322	0.99995	Gut
OFAS000348	Scaffold12;Scaffold12;Scaffold12;Scaffold12;Scaffold12	624134;624772;625633;626751;629740	624554;625560;626013;626934;629933	+;+;+;+;+	1969	4.75135	6.73799	5.39484	4.73472	6.95668	4.5037	0.059656	3.46786	0.0661253	0.804744	0.99995	Gut
OFAS000349	Scaffold12;Scaffold12;Scaffold12;Scaffold12;Scaffold12;Scaffold12;Scaffold12;Scaffold12;Scaffold12;Scaffold12	632199;636574;638679;644567;645175;646042;647250;652358;656275;676148	634596;636584;638877;644664;645263;646194;647337;652479;656394;676346	-;-;-;-;-;-;-;-;-;-	3477	5.18714	5.20319	3.08472	2.64932	4.3542	5.13193	0.151344	3.91204	0.242351	0.638358	0.99995	Gut
OFAS000352	Scaffold12;Scaffold12;Scaffold12;Scaffold12;Scaffold12;Scaffold12;Scaffold12;Scaffold12;Scaffold12;Scaffold12	911592;911855;913933;914210;915247;918580;920123;924591;925174;926060	911779;911944;913936;914362;915414;918703;920343;924745;925270;926245	+;+;+;+;+;+;+;+;+;+	1386	214.885	170.158	200.383	217.884	200.407	219.019	-0.122509	8.14288	0.692627	0.43379	0.99995	Gut
OFAS000354	Scaffold12;Scaffold12;Scaffold12	1019492;1020156;1020356	1019551;1020258;1020832	-;-;-	640	5.27448	4.05899	5.31767	4.50873	2.25291	5.57616	0.248476	1.62368	0.465451	0.517858	0.99995	Gut
OFAS000357	Scaffold12;Scaffold12;Scaffold12;Scaffold12;Scaffold12;Scaffold12;Scaffold12;Scaffold12;Scaffold12;Scaffold12;Scaffold12;Scaffold12;Scaffold12;Scaffold12;Scaffold12;Scaffold12;Scaffold12;Scaffold12	1077206;1078839;1083227;1084203;1085051;1087484;1088975;1091555;1092284;1092949;1093998;1094165;1096521;1098268;1101332;1101579;1103638;1104123	1077225;1079459;1083385;1084347;1085199;1087667;1089131;1091636;1092467;1093144;1094081;1094361;1096720;1098435;1101475;1101660;1103904;1106550	+;+;+;+;+;+;+;+;+;+;+;+;+;+;+;+;+;+	5467	3.12259	8.2985	2.35802	1.80676	5.25595	3.95624	0.322736	4.51219	0.313095	0.595044	0.99995	Gut
OFAS000358	Scaffold12;Scaffold12;Scaffold12;Scaffold12;Scaffold12;Scaffold12;Scaffold12;Scaffold12;Scaffold12;Scaffold12;Scaffold12;Scaffold12;Scaffold12;Scaffold12;Scaffold12;Scaffold12	1108629;1111832;1112865;1114673;1117131;1120050;1123646;1126022;1128184;1129307;1129640;1129892;1131068;1133849;1139856;1144568	1108824;1112001;1113019;1114877;1117218;1120245;1123805;1126128;1128287;1129365;1129732;1130019;1131201;1134009;1139932;1144714	-;-;-;-;-;-;-;-;-;-;-;-;-;-;-;-	2180	13.3611	11.9589	25.3096	30.4443	12.3305	24.1091	-0.401889	5.42232	0.935127	0.368863	0.99995	Gut
OFAS000359	Scaffold12;Scaffold12;Scaffold12;Scaffold12;Scaffold12;Scaffold12;Scaffold12	1170745;1171517;1172235;1173841;1178078;1178594;1181773	1171201;1171521;1172387;1174057;1178227;1178772;1182101	-;-;-;-;-;-;-	1490	43.5632	169.24	133.931	202.08	56.8866	91.6682	-0.0160189	7.43777	0.000657166	0.980338	0.99995	Gut
OFAS000360	Scaffold12;Scaffold12;Scaffold12;Scaffold12;Scaffold12;Scaffold12;Scaffold12	1184671;1188244;1188929;1190602;1193199;1194739;1198442	1184918;1188396;1189196;1190751;1193383;1194790;1198444	-;-;-;-;-;-;-	1059	81.4203	142.538	72.2596	162.441	86.2629	71.381	-0.111533	6.76793	0.0808391	0.785063	0.99995	Gut
OFAS000361	Scaffold12;Scaffold12;Scaffold12;Scaffold12;Scaffold12;Scaffold12;Scaffold12;Scaffold12;Scaffold12	1217719;1219141;1219372;1222821;1223290;1232429;1235035;1235826;1236555	1217781;1219290;1219583;1223010;1223399;1232581;1235251;1235839;1236738	-;-;-;-;-;-;-;-;-	1293	16.7086	8.25162	20.339	9.95681	9.71757	10.3711	0.590754	4.03935	3.45859	0.107721	0.99995	Gut
OFAS000362	Scaffold12;Scaffold12;Scaffold12;Scaffold12	1239489;1241432;1241912;1242028	1240909;1241529;1241953;1244841	-;-;-;-	4375	3.28473	1.42081	3.22946	2.23237	2.82488	2.3977	0.0881392	3.51398	0.0727299	0.795536	0.99995	Gut
OFAS000365	Scaffold12;Scaffold12;Scaffold12;Scaffold12;Scaffold12;Scaffold12;Scaffold12	1267041;1267148;1268932;1278404;1286983;1287231;1309040	1267099;1267359;1269136;1278460;1287051;1287514;1310912	-;-;-;-;-;-;-	2759	0.943851	1.51322	1.38305	0.884976	1.9411	1.05831	-0.0194156	1.91076	0.00282706	0.959139	0.99995	Gut
OFAS000367	Scaffold12	1324827	1326431	+	1605	120.304	125.61	136.479	115.41	128.722	118.655	0.0759142	7.64054	0.340527	0.578536	0.99995	Gut
OFAS000368	Scaffold12;Scaffold12;Scaffold12;Scaffold12;Scaffold12;Scaffold12;Scaffold12;Scaffold12;Scaffold12;Scaffold12	1347958;1351647;1354610;1357369;1366434;1367765;1369801;1370768;1370888;1376585	1349295;1351703;1354798;1357570;1366525;1367938;1369929;1370809;1370924;1376595	-;-;-;-;-;-;-;-;-;-	2271	0.424692	0.408529	0.317884	0.537572	0.589552	0.809531	-0.739364	0.451667	4.36758	0.0765524	0.99995	Gut
OFAS000369	Scaffold12;Scaffold12;Scaffold12;Scaffold12;Scaffold12	1385161;1386773;1388188;1394189;1403383	1385226;1387004;1388341;1394317;1403386	-;-;-;-;-	585	11.3759	10.6257	14.9848	11.9521	10.211	9.9825	0.201254	2.7957	0.978127	0.356857	0.99995	Gut
OFAS000372	Scaffold9;Scaffold9;Scaffold9;Scaffold9;Scaffold9;Scaffold9;Scaffold9;Scaffold9;Scaffold9;Scaffold9;Scaffold9;Scaffold9	536;3411;4559;5441;14400;18006;19063;21446;21741;23348;29718;30927	721;3653;4726;5532;14561;18278;19172;21658;21896;23555;29888;31108	-;-;-;-;-;-;-;-;-;-;-;-	2164	4.76889	4.63027	2.00161	3.89778	4.18814	2.79855	0.0684981	3.04421	0.0372371	0.852693	0.99995	Gut
OFAS000373	Scaffold9;Scaffold9;Scaffold9;Scaffold9;Scaffold9;Scaffold9	210493;217535;220766;221237;223149;226943	210540;217673;220947;221367;223245;227125	+;+;+;+;+;+	780	3.33857	5.70935	3.70212	3.69947	5.67767	5.54584	-0.225398	1.92712	0.543813	0.485751	0.99995	Gut
OFAS000374	Scaffold9;Scaffold9;Scaffold9	235225;239248;242506	235313;239392;242775	+;+;+	504	2.48773	4.23387	2.45549	1.76165	2.04346	3.21857	0.38603	0.651683	0.900435	0.375466	0.99995	Gut
OFAS000375	Scaffold9;Scaffold9;Scaffold9;Scaffold9	259266;261267;264828;271162	259368;261382;264972;271172	+;+;+;+	375	4.88668	9.6488	5.77531	5.32724	6.59138	6.9212	0.109901	1.40911	0.108348	0.752032	0.99995	Gut
OFAS000376	Scaffold9	295197	296147	+	951	13.0828	17.1701	15.7244	11.787	11.5878	11.3716	0.403773	3.70101	7.04333	0.0339403	0.99995	Gut
OFAS000377	Scaffold9;Scaffold9;Scaffold9	296263;296394;296622	296320;296528;296698	+;+;+	270	7.50148	4.12342	7.25734	5.34368	6.86602	6.40852	0.0157434	0.918676	0.00210604	0.964728	0.99995	Gut
OFAS000378	Scaffold9;Scaffold9;Scaffold9	301033;301441;308653	301348;301653;310942	+;+;+	2819	4.17403	3.52151	4.134	4.01574	4.63986	3.64443	-0.0568329	3.52859	0.124457	0.735033	0.99995	Gut
OFAS000379	Scaffold9;Scaffold9	312985;321019	314386;321186	-;-	1570	236.143	236.729	218.151	196.378	195.026	255.137	0.095995	8.45204	0.349997	0.573429	0.99995	Gut
OFAS000383	Scaffold9;Scaffold9;Scaffold9	507716;507998;510808	507916;508163;511043	+;+;+	603	11.1962	12.1549	8.89352	10.307	12.9805	10.2225	-0.0550503	2.76876	0.0726019	0.795654	0.99995	Gut
OFAS000385	Scaffold9;Scaffold9	551364;552291	551571;552298	+;+	216	46.4377	37.798	29.6023	25.1769	37.6677	40.0533	0.145574	3.00222	0.321779	0.588941	0.99995	Gut
OFAS000386	Scaffold9;Scaffold9;Scaffold9;Scaffold9;Scaffold9;Scaffold9;Scaffold9	680545;680592;680688;682179;682953;685559;685861	680555;680640;680839;682382;683081;685820;686022	+;+;+;+;+;+;+	969	44.8894	41.7448	41.1884	29.8935	41.6638	46.0923	0.119461	5.31656	0.463024	0.518916	0.99995	Gut
OFAS000387	Scaffold9;Scaffold9;Scaffold9;Scaffold9;Scaffold9;Scaffold9	706389;715973;718109;718384;719734;721378	706452;717907;718267;718511;719988;721532	+;+;+;+;+;+	2696	5.79544	6.12548	5.73798	6.91592	6.41779	6.37792	-0.158332	4.08691	1.74544	0.229569	0.99995	Gut
OFAS000389	Scaffold9;Scaffold9;Scaffold9;Scaffold9;Scaffold9;Scaffold9;Scaffold9;Scaffold9	722109;728626;737170;739034;743552;746343;747424;753473	722187;728882;737301;739144;743590;746520;747572;753502	+;+;+;+;+;+;+;+	975	9.00177	9.0398	7.29847	9.33405	9.61242	7.87509	-0.0813671	3.11788	0.219267	0.654376	0.99995	Gut
OFAS000392	Scaffold9;Scaffold9;Scaffold9;Scaffold9;Scaffold9;Scaffold9	1041898;1042961;1049222;1050286;1050979;1067133	1042066;1042998;1049229;1050294;1051141;1067150	+;+;+;+;+;+	405	1.19071	0.916315	0.509287	2.74035	2.03438	2.67022	-1.4651	-0.193041	9.46787	0.0187799	0.99995	Gut
OFAS000393	Scaffold9;Scaffold9;Scaffold9;Scaffold9;Scaffold9;Scaffold9;Scaffold9;Scaffold9;Scaffold9;Scaffold9;Scaffold9;Scaffold9;Scaffold9;Scaffold9;Scaffold9;Scaffold9	1073273;1076919;1078274;1079590;1079781;1084192;1085383;1085617;1086359;1086572;1087365;1088952;1089753;1090012;1090256;1091070	1073386;1077010;1078418;1079694;1079851;1084386;1085508;1085791;1086488;1086838;1087534;1089166;1089874;1090160;1090447;1091627	+;+;+;+;+;+;+;+;+;+;+;+;+;+;+;+	2826	8.60042	5.64672	7.95558	7.4225	16.5091	12.016	-0.695802	4.78588	4.97508	0.063415	0.99995	Gut
OFAS000394	Scaffold9;Scaffold9;Scaffold9;Scaffold9;Scaffold9	1106084;1107828;1107877;1108532;1110012	1106216;1107841;1108085;1108687;1110138	-;-;-;-;-	639	2.41496	1.88748	2.25951	2.25789	1.93409	1.69239	0.155409	0.61343	0.243789	0.637177	0.99995	Gut
OFAS000395	Scaffold9;Scaffold9;Scaffold9;Scaffold9;Scaffold9;Scaffold9;Scaffold9	1114221;1119862;1123235;1123905;1125231;1126516;1131597	1114398;1122136;1123380;1124081;1125523;1126694;1131879	-;-;-;-;-;-;-	3531	1.47498	2.91652	1.57719	2.35735	1.80838	1.43947	0.0928025	2.81141	0.0784558	0.787809	0.99995	Gut
OFAS000396	Scaffold9;Scaffold9;Scaffold9;Scaffold9	1133604;1133972;1137694;1139145	1133643;1134053;1137763;1140307	+;+;+;+	1355	77.8698	66.3475	73.9039	70.8496	69.1669	73.6655	0.0296463	6.61057	0.059962	0.81385	0.99995	Gut
OFAS000397	Scaffold9;Scaffold9;Scaffold9;Scaffold9;Scaffold9;Scaffold9	1157678;1157914;1158237;1159526;1160750;1162622	1157681;1158150;1158347;1159670;1160776;1162745	+;+;+;+;+;+	648	24.4096	21.4761	20.2123	16.6134	19.3901	21.3617	0.204218	3.75942	1.66634	0.239295	0.99995	Gut
OFAS000398	Scaffold9;Scaffold9;Scaffold9;Scaffold9	1169435;1175032;1175863;1176226	1169485;1175070;1176147;1177319	-;-;-;-	1469	16.8734	16.7996	17.832	16.3945	12.9001	16.2694	0.176916	4.58319	1.63931	0.242755	0.99995	Gut
OFAS000399	Scaffold9;Scaffold9;Scaffold9;Scaffold9;Scaffold9	1191436;1192331;1198174;1203313;1205064	1191567;1192470;1198338;1203482;1205232	-;-;-;-;-	776	1.86432	0.717347	1.4619	0.572083	5.57422	0.836163	-0.796655	0.706287	0.789529	0.405694	0.99995	Gut
OFAS000403	Scaffold22;Scaffold22;Scaffold22;Scaffold22;Scaffold22;Scaffold22	24262;26277;31869;34692;36364;37653	24758;26536;31921;34890;36569;38109	+;+;+;+;+;+	1672	1.03831	2.10857	1.11026	1.26118	0.985553	1.29359	0.269393	1.25249	0.549903	0.48341	0.99995	Gut
OFAS000404	Scaffold22;Scaffold22;Scaffold22;Scaffold22;Scaffold22	44941;46767;49388;49524;49986	45370;47026;49440;49722;53686	+;+;+;+;+	4643	17.2206	18.2237	13.1495	15.4417	12.1113	16.7934	0.132142	6.17248	0.510591	0.498897	0.99995	Gut
OFAS000406	Scaffold22;Scaffold22	68150;77027	69034;77294	+;+	1153	35.6346	32.83	27.5492	26.6631	29.4768	33.9532	0.0919294	5.16876	0.36706	0.564464	0.99995	Gut
OFAS000407	Scaffold22;Scaffold22;Scaffold22;Scaffold22;Scaffold22	79584;95056;102619;103741;118124	80417;95177;102675;103806;120117	-;-;-;-;-	3073	7.3442	7.63832	8.15513	5.30903	7.70835	7.91811	0.143753	4.5097	0.645968	0.448994	0.99995	Gut
OFAS000408	Scaffold22;Scaffold22;Scaffold22;Scaffold22;Scaffold22;Scaffold22;Scaffold22;Scaffold22;Scaffold22	122230;123241;125980;135039;137309;142261;145905;148389;153866	122373;123319;126056;135278;137466;142448;146137;148405;154058	-;-;-;-;-;-;-;-;-	1329	20.2475	23.107	22.504	22.297	25.0307	25.6323	-0.147748	4.9519	1.49979	0.261812	0.99995	Gut
OFAS000409	Scaffold22;Scaffold22;Scaffold22	154114;154499;157965	154407;154604;158600	+;+;+	1036	30.8148	23.2838	30.76	26.032	28.034	27.7667	0.0520295	4.85725	0.125426	0.734052	0.99995	Gut
OFAS000410	Scaffold22;Scaffold22;Scaffold22;Scaffold22;Scaffold22;Scaffold22;Scaffold22;Scaffold22;Scaffold22;Scaffold22;Scaffold22;Scaffold22;Scaffold22;Scaffold22;Scaffold22	169127;173777;176465;183354;184654;198176;200399;202387;202485;206012;208558;211170;212211;212712;213151	172111;174005;176625;183489;184836;198375;200674;202405;202544;206175;208736;211350;212322;212939;213990	-;-;-;-;-;-;-;-;-;-;-;-;-;-;-	5953	13.269	18.8577	13.4955	12.8267	19.5323	13.77	-0.015946	6.51162	0.00512365	0.945016	0.99995	Gut
OFAS000411	Scaffold22;Scaffold22;Scaffold22;Scaffold22	213326;214069;216190;217826	213986;214177;216348;218228	+;+;+;+	1332	12.599	12.9553	13.7817	8.08217	11.6753	10.9605	0.35582	3.97842	4.29608	0.0784876	0.99995	Gut
OFAS000412	Scaffold22;Scaffold22;Scaffold22;Scaffold22;Scaffold22;Scaffold22;Scaffold22	222111;223684;224963;226708;227065;228429;245532	222979;223949;225107;226900;227351;228524;245632	-;-;-;-;-;-;-	1957	1.97133	1.94372	1.79174	2.89228	3.89437	2.87352	-0.757721	2.38102	13.1043	0.00909492	0.99995	Gut
OFAS000414	Scaffold22	334985	335806	+	822	8.68263	8.80365	6.14769	11.3414	9.52221	8.28839	-0.300718	2.89394	1.87158	0.215191	0.99995	Gut
OFAS000417	Scaffold22;Scaffold22;Scaffold22;Scaffold22;Scaffold22;Scaffold22	393881;393965;394274;395723;397415;397956	393883;394150;394489;395898;397550;398063	+;+;+;+;+;+	825	16.133	19.0052	17.3759	19.1027	15.9791	15.8611	0.0441734	3.85096	0.0905314	0.772579	0.99995	Gut
OFAS000421	Scaffold22	467071	468909	-	1839	10.6989	10.1404	9.70179	13.2771	10.4726	10.4674	-0.163514	4.32545	1.27404	0.29761	0.99995	Gut
OFAS000422	Scaffold22;Scaffold22;Scaffold22;Scaffold22	501043;501752;506479;508777	501085;501790;506563;509044	-;-;-;-	435	15.742	5.54529	9.24619	10.2054	9.70713	7.45819	0.156442	2.13838	0.158436	0.702916	0.99995	Gut
OFAS000423	Scaffold22	508718	509137	+	420	38.3494	23.1942	29.2203	24.3108	32.6136	15.7066	0.320079	3.54197	1.07267	0.336216	0.99995	Gut
OFAS000424	Scaffold22;Scaffold22;Scaffold22	509663;510439;512389	509839;510603;512409	+;+;+	363	228.498	108.368	160.804	114.959	163.99	104.271	0.376586	5.74158	1.53385	0.258026	0.99995	Gut
OFAS000425	Scaffold22;Scaffold22	538325;540034	538521;540133	+;+	297	649.154	450.14	377.798	289.231	426.872	282.922	0.564063	6.93999	4.6841	0.0688325	0.99995	Gut
OFAS000428	Scaffold22;Scaffold22;Scaffold22;Scaffold22;Scaffold22;Scaffold22;Scaffold22;Scaffold22;Scaffold22	575723;583778;585667;585984;589288;591087;594314;612260;612896	576098;583909;585765;586082;589485;591185;594505;612364;612907	+;+;+;+;+;+;+;+;+	1312	45.4303	34.2256	38.5954	43.5646	46.5497	42.8619	-0.169346	5.78493	1.5061	0.260904	0.99995	Gut
OFAS000429	Scaffold22;Scaffold22;Scaffold22;Scaffold22	624422;638344;640526;641605	624803;638402;640681;641814	+;+;+;+	807	28.0857	21.0386	26.5814	32.7314	26.29	28.1415	-0.203261	4.46624	1.57586	0.251163	0.99995	Gut
OFAS000430	Scaffold22;Scaffold22;Scaffold22	647761;652089;656703	647914;652224;656931	+;+;+	519	42.37	33.0708	38.5498	45.1207	46.038	45.8413	-0.265303	4.45352	3.90976	0.0901551	0.99995	Gut
OFAS000431	Scaffold22;Scaffold22;Scaffold22	662407;664060;668274	662755;664303;668437	+;+;+	757	51.0904	41.6699	49.5899	49.4077	43.4001	56.8576	-0.0722964	5.21115	0.234641	0.64346	0.99995	Gut
OFAS000432	Scaffold22;Scaffold22;Scaffold22;Scaffold22;Scaffold22;Scaffold22	676038;681153;683048;689546;691245;693177	676216;681286;683242;689719;691383;693286	+;+;+;+;+;+	931	68.3731	59.7918	76.9879	69.38	66.0421	74.1093	-0.0305558	6.01226	0.0515902	0.82706	0.99995	Gut
OFAS000433	Scaffold22;Scaffold22;Scaffold22;Scaffold22	704682;717526;720383;723886	704817;717620;720412;724014	+;+;+;+	390	50.9441	39.9654	53.6808	48.9468	41.1961	52.4082	0.0202872	4.23767	0.0144236	0.90791	0.99995	Gut
OFAS000434	Scaffold22;Scaffold22	729600;736599	729719;741125	+;+	4647	21.1076	20.2644	19.5742	23.668	18.3951	21.8289	-0.0680288	6.59826	0.246277	0.635494	0.99995	Gut
OFAS000436	Scaffold22;Scaffold22;Scaffold22	1121307;1122772;1132027	1121501;1122908;1132179	-;-;-	485	14.7157	19.8944	14.4595	13.9588	14.4399	17.3922	0.10046	2.97738	0.247668	0.634557	0.99995	Gut
OFAS000438	Scaffold22;Scaffold22;Scaffold22;Scaffold22	1132568;1133484;1138527;1139076	1132750;1133676;1138636;1139151	-;-;-;-	562	10.6401	13.7019	9.90934	13.4287	11.1787	8.46677	0.0516839	2.70319	0.045977	0.836565	0.99995	Gut
OFAS000439	Scaffold22;Scaffold22;Scaffold22	1171479;1176086;1181514	1171705;1176251;1181612	-;-;-	492	30.3849	40.9199	42.9711	62.2594	36.2141	37.147	-0.246516	4.37069	0.91391	0.372241	0.99995	Gut
OFAS000440	Scaffold22;Scaffold22;Scaffold22;Scaffold22	1181515;1182609;1182886;1184308	1182537;1182785;1183018;1186406	+;+;+;+	3432	16.4118	17.3011	16.6175	15.781	17.6152	19.6625	-0.0761519	5.89098	0.380222	0.557745	0.99995	Gut
OFAS000444	Scaffold22;Scaffold22;Scaffold22;Scaffold22	1222579;1225115;1225432;1227913	1222968;1225300;1225533;1228008	+;+;+;+	774	562.985	440.75	534.04	554.49	530.653	444.312	0.00782071	8.6289	0.00217618	0.964146	0.99995	Gut
OFAS000446	Scaffold22;Scaffold22;Scaffold22;Scaffold22;Scaffold22;Scaffold22;Scaffold22;Scaffold22;Scaffold22	1238631;1240725;1241778;1242860;1245438;1246879;1249495;1249765;1249966	1240603;1240731;1242004;1243147;1245633;1247035;1249696;1249884;1250153	-;-;-;-;-;-;-;-;-	3358	3.56149	2.98389	3.40902	2.51185	3.18969	2.44757	0.28753	3.37026	2.77576	0.141334	0.99995	Gut
OFAS000447	Scaffold22;Scaffold22;Scaffold22;Scaffold22;Scaffold22;Scaffold22;Scaffold22;Scaffold22;Scaffold22	1255093;1257001;1259332;1260496;1263897;1264309;1269005;1274328;1274550	1255147;1257213;1259514;1260577;1263962;1264384;1269272;1274384;1274569	-;-;-;-;-;-;-;-;-	1020	9.83387	14.4623	10.8186	11.8601	11.8136	11.1325	0.0132857	3.59608	0.00529312	0.944116	0.99995	Gut
OFAS000449	Scaffold7;Scaffold7;Scaffold7	55565;57626;59245	55712;57739;59270	+;+;+	288	601.123	1091.42	675.362	598.852	727.011	792.679	0.160556	7.75195	0.394251	0.550763	0.99995	Gut
OFAS000450	Scaffold7;Scaffold7;Scaffold7;Scaffold7;Scaffold7;Scaffold7;Scaffold7;Scaffold7;Scaffold7;Scaffold7;Scaffold7;Scaffold7;Scaffold7;Scaffold7;Scaffold7;Scaffold7	66467;68768;68928;71375;73419;75517;76145;77514;81139;85100;85247;86810;87039;87365;87789;91109	66835;68851;69025;71529;73545;75671;76301;77632;81289;85169;85323;86958;87079;87500;88134;91855	+;+;+;+;+;+;+;+;+;+;+;+;+;+;+;+	2981	0.517665	0.373473	0.311364	0.372305	6.77158	0.108833	-2.58318	2.13862	3.39246	0.114073	0.99995	Gut
OFAS000451	Scaffold7;Scaffold7;Scaffold7;Scaffold7;Scaffold7	109929;121689;125073;127491;127734	117669;121863;125250;127648;128056	-;-;-;-;-	8575	6.74852	12.4748	8.04599	8.34807	7.42251	8.66412	0.158511	6.21146	0.449412	0.524937	0.99995	Gut
OFAS000452	Scaffold7;Scaffold7;Scaffold7;Scaffold7;Scaffold7;Scaffold7;Scaffold7;Scaffold7;Scaffold7;Scaffold7	231465;248842;249188;249520;250227;250539;251072;253549;254192;255324	231765;249011;249302;249766;250421;250665;251311;253675;254370;259857	+;+;+;+;+;+;+;+;+;+	6235	7.91999	9.10657	8.08835	9.43409	9.96041	7.9265	-0.121414	5.77329	0.820014	0.396418	0.99995	Gut
OFAS000453	Scaffold7;Scaffold7;Scaffold7;Scaffold7;Scaffold7	262191;269541;270881;271270;271929	266070;269659;271117;271479;271973	-;-;-;-;-	4491	16.3216	18.5926	16.1206	18.831	15.8694	18.5899	-0.0622844	6.29076	0.227295	0.648618	0.99995	Gut
OFAS000454	Scaffold7;Scaffold7;Scaffold7	275456;276184;278531	275464;276410;278744	+;+;+	450	6.21551	4.53576	5.27112	5.91915	3.20414	3.36447	0.359992	1.22863	1.13397	0.323617	0.99995	Gut
OFAS000455	Scaffold7;Scaffold7;Scaffold7;Scaffold7;Scaffold7;Scaffold7;Scaffold7	316880;317535;318363;320317;329532;330635;340523	317236;317571;318621;320490;329706;330775;340674	-;-;-;-;-;-;-	1295	32.4719	32.7406	31.7754	37.4518	33.1637	32.4849	-0.0880574	5.43922	0.640535	0.450824	0.99995	Gut
OFAS000456	Scaffold7;Scaffold7;Scaffold7;Scaffold7;Scaffold7;Scaffold7	378887;385464;389606;390390;393549;394948	379186;385661;389788;390773;393806;395109	+;+;+;+;+;+	1485	75.6642	84.9049	93.1995	90.3567	116.792	85.4955	-0.205671	7.0815	1.46733	0.266556	0.99995	Gut
OFAS000458	Scaffold7;Scaffold7;Scaffold7;Scaffold7;Scaffold7	398978;402143;403819;405877;406060	399068;402241;403965;405975;406312	-;-;-;-;-	689	17.4977	14.6773	10.4777	13.0475	19.7311	12.0857	-0.0728524	3.35873	0.0716852	0.796913	0.99995	Gut
OFAS000464	Scaffold7;Scaffold7;Scaffold7;Scaffold7;Scaffold7;Scaffold7;Scaffold7;Scaffold7;Scaffold7;Scaffold7;Scaffold7;Scaffold7	592398;598089;600276;602773;606767;609283;610544;611487;611828;613516;614425;619431	595582;598206;600397;602962;606919;609407;611241;611736;612076;613632;614526;619589	-;-;-;-;-;-;-;-;-;-;-;-	5468	15.5572	10.7063	13.3911	14.5733	18.6467	18.0569	-0.370866	6.37621	4.21699	0.0807046	0.99995	Gut
OFAS000466	Scaffold7;Scaffold7	858846;859127	859088;859129	-;-	246	7.84126	10.9371	7.12691	4.9627	8.79185	8.79218	0.199246	1.13528	0.332865	0.58274	0.99995	Gut
OFAS000467	Scaffold7;Scaffold7;Scaffold7;Scaffold7	1118977;1120811;1122382;1129564	1119214;1120933;1122434;1129617	-;-;-;-	468	16.4868	29.3397	18.9513	16.6002	24.6472	22.6455	0.0201407	3.35695	0.00554045	0.942828	0.99995	Gut
OFAS000468	Scaffold7;Scaffold7;Scaffold7;Scaffold7;Scaffold7;Scaffold7	1149930;1153068;1154791;1161534;1166333;1167217	1150062;1153160;1154926;1161667;1166482;1168279	+;+;+;+;+;+	1709	25.17	41.6926	34.1556	49.0304	32.0602	53.6606	-0.415398	6.07361	2.60372	0.152581	0.99995	Gut
OFAS000469	Scaffold7;Scaffold7	1214250;1218946	1214864;1221547	+;+	3217	0.359767	1.49966	0.416754	0.93148	0.416187	0.974874	-0.0183343	1.4187	0.000826347	0.977918	0.99995	Gut
OFAS000470	Scaffold7;Scaffold7;Scaffold7;Scaffold7;Scaffold7	1278018;1281158;1281385;1284381;1285407	1278379;1281238;1281493;1284487;1285562	+;+;+;+;+	815	25.9166	35.517	26.3204	26.6907	25.6528	25.2114	0.178563	4.50229	1.25934	0.30019	0.99995	Gut
OFAS000472	Scaffold17;Scaffold17;Scaffold17;Scaffold17;Scaffold17	23995;42467;51381;52382;53375	24033;42546;51548;52452;53550	+;+;+;+;+	534	1.98675	3.82227	3.09005	4.15671	1.92866	2.22768	0.102933	0.795031	0.0565326	0.819134	0.99995	Gut
OFAS000473	Scaffold17;Scaffold17;Scaffold17;Scaffold17;Scaffold17;Scaffold17;Scaffold17;Scaffold17;Scaffold17;Scaffold17;Scaffold17	58715;63961;68601;69183;69661;70630;72213;72616;73835;76726;79321	59028;64159;68902;69383;69846;70707;72366;72858;73980;76936;81974	+;+;+;+;+;+;+;+;+;+;+	4688	4.17638	4.05701	3.62981	4.87686	3.05368	3.57557	0.0448504	4.20651	0.0523114	0.825879	0.99995	Gut
OFAS000474	Scaffold17;Scaffold17;Scaffold17	240919;241071;241238	241045;241214;241457	+;+;+	491	15.7145	17.0059	14.7029	17.6309	11.9561	17.1797	0.0213452	2.98388	0.0109662	0.919649	0.99995	Gut
OFAS000475	Scaffold17;Scaffold17	241762;245190	241797;245507	+;+	354	3.81431	3.14498	4.66127	9.40543	2.90933	1.52745	-0.246905	0.763679	0.143251	0.716758	0.99995	Gut
OFAS000476	Scaffold17;Scaffold17;Scaffold17	241986;242827;243846	242494;242865;245723	-;-;-	2426	15.7035	13.5379	12.7957	13.0381	14.8584	16.8055	-0.0886196	5.14059	0.369544	0.563183	0.99995	Gut
OFAS000477	Scaffold17;Scaffold17	246033;250814	246373;251206	-;-	734	8.541	3.91837	8.14928	4.68734	6.03349	10.0188	-0.0113189	2.39475	0.000792586	0.978359	0.99995	Gut
OFAS000478	Scaffold17;Scaffold17;Scaffold17	261524;263284;263527	262659;263296;263625	-;-;-	1248	5.56428	3.1223	6.11511	3.82397	6.76699	7.36556	-0.281039	2.80998	0.654655	0.446102	0.99995	Gut
OFAS000480	Scaffold17;Scaffold17;Scaffold17;Scaffold17;Scaffold17	297071;301644;306700;309146;311683	299001;301857;306842;309351;312166	+;+;+;+;+	2978	0.19432	0.15577	0.623355	0.55902	0.345837	0.653656	-0.684666	0.534003	1.31419	0.290734	0.99995	Gut
OFAS000481	Scaffold17;Scaffold17;Scaffold17;Scaffold17;Scaffold17;Scaffold17	314128;326932;329462;330824;338828;342000	324240;327058;329624;330931;339041;342131	-;-;-;-;-;-	10857	0.453056	0.170907	0.246974	0.429339	0.360471	0.408391	-0.458636	1.97854	1.52422	0.258321	0.99995	Gut
OFAS000484	Scaffold17;Scaffold17;Scaffold17;Scaffold17	359720;360544;368091;370152	359725;360714;368160;370249	+;+;+;+	345	11.7414	11.0257	10.7615	10.2942	6.5675	9.71727	0.335817	1.87291	1.84503	0.218109	0.99995	Gut
OFAS000494	Scaffold17;Scaffold17;Scaffold17;Scaffold17;Scaffold17;Scaffold17;Scaffold17;Scaffold17	1179052;1181318;1183571;1183827;1185733;1204450;1207661;1210719	1179060;1181511;1183694;1183982;1185949;1204565;1207884;1210791	-;-;-;-;-;-;-;-	1113	0.519933	1.00029	0.74128	0.698013	0.832805	1.06881	-0.19611	0.144688	0.21725	0.655843	0.99995	Gut
OFAS000497	Scaffold18;Scaffold18;Scaffold18	503259;504846;513640	503565;505112;514001	+;+;+	936	5.87341	2.8745	9.9164	5.45435	4.73139	5.31476	0.263961	2.46679	0.385339	0.555305	0.99995	Gut
OFAS000498	Scaffold18;Scaffold18;Scaffold18;Scaffold18;Scaffold18;Scaffold18	520894;525882;529836;534363;534777;536209	521152;526139;529871;534576;534892;536402	+;+;+;+;+;+	1077	1.79104	3.18732	5.84119	4.22502	2.77318	5.62308	-0.224147	2.13791	0.227241	0.648804	0.99995	Gut
OFAS000501	Scaffold18;Scaffold18;Scaffold18;Scaffold18;Scaffold18;Scaffold18;Scaffold18;Scaffold18;Scaffold18;Scaffold18;Scaffold18;Scaffold18;Scaffold18;Scaffold18;Scaffold18;Scaffold18;Scaffold18	576499;577322;578273;590604;593976;604646;606962;607894;609877;612055;629527;633458;638293;643456;643847;644024;657156	576505;577359;578279;590626;594103;604659;607036;608014;609987;612215;629636;633486;638354;643475;643906;644142;657327	+;+;+;+;+;+;+;+;+;+;+;+;+;+;+;+;+	1257	3.60623	4.57611	3.85612	2.82537	4.01474	3.6134	0.202627	2.29906	0.831395	0.39334	0.99995	Gut
OFAS000502	Scaffold18;Scaffold18;Scaffold18;Scaffold18;Scaffold18;Scaffold18	605294;609663;609866;612832;616031;625447	607974;609781;610011;612962;616184;625589	-;-;-;-;-;-	3374	5.68852	6.57193	2.56757	3.94727	4.18188	4.23088	0.263817	3.95458	0.634115	0.453559	0.99995	Gut
OFAS000503	Scaffold18;Scaffold18;Scaffold18;Scaffold18;Scaffold18	628851;630255;634294;637578;637871	628967;630443;634475;637793;638793	-;-;-;-;-	1627	4.50523	4.33377	1.33113	2.59213	2.78523	2.39286	0.390297	2.34532	0.778901	0.408103	0.99995	Gut
OFAS000504	Scaffold18;Scaffold18;Scaffold18;Scaffold18	652984;661515;662963;665039	653046;661677;663104;665472	-;-;-;-	802	10.5828	16.4268	8.74424	10.2404	12.8417	13.2146	-0.0205416	3.29866	0.00602514	0.940385	0.99995	Gut
OFAS000505	Scaffold18;Scaffold18	681152;685384	681313;686431	-;-	1210	1.59417	0.536726	0.681855	0.550334	1.27674	1.43	-0.212559	0.514418	0.141184	0.718663	0.99995	Gut
OFAS000506	Scaffold18;Scaffold18;Scaffold18;Scaffold18	685384;686477;686661;686819	686097;686586;686733;686916	+;+;+;+	995	1.26012	1.49189	0.621893	1.00388	0.93157	1.41293	0.0189567	0.402524	0.0018717	0.966747	0.99995	Gut
OFAS000507	Scaffold18;Scaffold18;Scaffold18;Scaffold18;Scaffold18	742545;754424;757237;758879;764808	742663;754539;757344;759021;764921	+;+;+;+;+	600	4.34014	4.17496	6.70349	4.80931	3.60466	3.96527	0.295076	1.56689	1.03302	0.344567	0.99995	Gut
OFAS000508	Scaffold18;Scaffold18;Scaffold18;Scaffold18;Scaffold18;Scaffold18;Scaffold18	774384;774659;775727;780072;794639;798744;799778	774410;774832;775921;780248;794756;798877;801399	+;+;+;+;+;+;+	2447	4.25678	3.45022	6.70117	4.17267	3.57751	3.80072	0.317285	3.4315	1.46213	0.267328	0.99995	Gut
OFAS000510	Scaffold18;Scaffold18;Scaffold18;Scaffold18;Scaffold18;Scaffold18;Scaffold18;Scaffold18;Scaffold18	819582;822251;823961;825743;828776;833184;834679;839958;840854	820052;822380;824203;825924;829184;833442;834910;839999;841094	+;+;+;+;+;+;+;+;+	2209	0.829562	0.881989	0.700298	0.904352	0.792591	0.538516	0.110732	0.938904	0.122647	0.736878	0.99995	Gut
OFAS000511	Scaffold18;Scaffold18;Scaffold18;Scaffold18;Scaffold18	838520;854597;858057;860950;875368	843412;855130;858119;861087;875467	-;-;-;-;-	5728	5.53967	5.63659	5.52742	6.49086	6.22113	4.66332	-0.0568398	5.03287	0.140344	0.719457	0.99995	Gut
OFAS000512	Scaffold18;Scaffold18;Scaffold18;Scaffold18;Scaffold18;Scaffold18;Scaffold18;Scaffold18;Scaffold18	891668;894170;895200;897448;899602;902676;904775;910508;912709	891740;894438;895443;897603;899755;902853;904957;910742;913351	-;-;-;-;-;-;-;-;-	2135	9.71252	9.73397	10.8203	10.1367	8.39359	10.1306	0.0786664	4.40406	0.342005	0.577733	0.99995	Gut
OFAS000513	Scaffold18;Scaffold18;Scaffold18;Scaffold18;Scaffold18;Scaffold18;Scaffold18;Scaffold18;Scaffold18	935258;936556;947129;948728;955109;958038;964150;968132;969723	935421;936586;947251;948775;955121;958081;964186;968144;969840	+;+;+;+;+;+;+;+;+	591	48.1422	51.9613	54.7936	39.6238	57.6815	49.7718	0.0743043	4.90454	0.20764	0.662952	0.99995	Gut
OFAS000514	Scaffold18;Scaffold18;Scaffold18;Scaffold18	985731;985925;990652;994354	985869;986059;990713;994389	+;+;+;+	372	40.1865	34.4172	36.872	41.4699	52.3257	45.0599	-0.316994	3.97463	4.60952	0.070457	0.99995	Gut
OFAS000515	Scaffold18;Scaffold18;Scaffold18;Scaffold18;Scaffold18;Scaffold18	1010247;1012589;1013586;1014479;1015967;1016286	1010493;1012630;1013785;1014658;1016147;1016431	-;-;-;-;-;-	996	92.5742	82.903	70.514	93.601	104.335	80.2392	-0.177333	6.44651	1.21418	0.308324	0.99995	Gut
OFAS000523	Scaffold11;Scaffold11;Scaffold11;Scaffold11;Scaffold11;Scaffold11	284756;294460;303475;307362;310178;310767	284779;294552;303532;307443;310247;311143	+;+;+;+;+;+	704	29.1809	25.6981	20.6554	28.3766	23.1143	25.4998	-0.0268556	4.17796	0.0246264	0.879902	0.99995	Gut
OFAS000524	Scaffold11	306406	307704	-	1299	13.8843	12.6417	11.4325	13.072	15.8569	14.3193	-0.188098	4.15255	1.72985	0.231442	0.99995	Gut
OFAS000525	Scaffold11;Scaffold11;Scaffold11;Scaffold11;Scaffold11;Scaffold11;Scaffold11;Scaffold11	347572;348146;349349;349571;349894;351581;353279;354258	347643;348301;349492;349690;350007;351796;353414;354454	+;+;+;+;+;+;+;+	1155	87.5961	81.5312	73.4861	85.1358	69.1952	82.208	0.0366556	6.53046	0.0689224	0.800762	0.99995	Gut
OFAS000532	Scaffold11;Scaffold11;Scaffold11;Scaffold11;Scaffold11;Scaffold11;Scaffold11;Scaffold11	1099603;1102865;1106185;1106451;1107571;1112024;1113547;1128908	1099870;1102934;1106262;1106537;1109084;1112147;1113589;1129113	+;+;+;+;+;+;+;+	2390	0.564965	0.621101	0.733565	0.278621	0.948028	0.497733	0.144606	0.731002	0.093297	0.769251	0.99995	Gut
OFAS000533	Scaffold30;Scaffold30;Scaffold30;Scaffold30	142673;144500;147455;148321	142817;144698;147709;148339	-;-;-;-	618	10.6124	7.3561	7.50951	10.7752	23.6644	11.5493	-0.851891	2.9184	5.74201	0.0492296	0.99995	Gut
OFAS000534	Scaffold30;Scaffold30;Scaffold30	176874;179278;180801	177051;179450;180974	-;-;-	525	47.3971	39.9382	43.0202	38.8973	36.488	42.2276	0.148355	4.45304	1.30575	0.292159	0.99995	Gut
OFAS000535	Scaffold30;Scaffold30;Scaffold30;Scaffold30;Scaffold30;Scaffold30	191273;193648;194710;194961;198072;201024	191451;193729;194866;195112;198261;201559	-;-;-;-;-;-	1296	52.3168	44.2408	64.2975	52.4948	47.7601	47.9805	0.117719	6.06535	0.533478	0.489772	0.99995	Gut
OFAS000536	Scaffold30;Scaffold30;Scaffold30;Scaffold30;Scaffold30;Scaffold30	222892;224699;224815;227415;229127;230468	223015;224777;225012;227573;229301;230782	+;+;+;+;+;+	1050	20.6673	23.8569	21.4119	20.0828	26.3851	19.1569	0.00660577	4.53792	0.00165817	0.9687	0.99995	Gut
OFAS000537	Scaffold30;Scaffold30;Scaffold30;Scaffold30;Scaffold30;Scaffold30	243980;244583;252433;254117;259568;263557	244426;244711;252564;254355;259770;265131	+;+;+;+;+;+	2725	9.91021	11.6439	14.0409	13.033	9.59983	8.49276	0.193487	4.93101	0.862935	0.385008	0.99995	Gut
OFAS000538	Scaffold30;Scaffold30;Scaffold30;Scaffold30;Scaffold30;Scaffold30;Scaffold30;Scaffold30	265659;270259;273619;273852;274027;277263;280171;283412	265894;270360;273737;273954;274091;277437;280247;283697	-;-;-;-;-;-;-;-	1163	2.32204	2.71231	4.16779	3.14916	3.01089	5.48623	-0.340869	2.08303	0.958166	0.361496	0.99995	Gut
OFAS000539	Scaffold30;Scaffold30;Scaffold30;Scaffold30;Scaffold30;Scaffold30;Scaffold30	289882;290539;290833;293770;297808;299511;302855	290220;290743;290950;293906;297916;299719;303394	+;+;+;+;+;+;+	1657	211.696	230.011	234.082	234.493	227.237	217.397	-0.00711221	8.54838	0.00289528	0.95865	0.99995	Gut
OFAS000540	Scaffold30;Scaffold30;Scaffold30;Scaffold30;Scaffold30	302421;302602;302996;306087;306669	302543;302674;303126;306193;306801	-;-;-;-;-	567	11.0566	7.19962	9.09441	8.22104	8.71875	8.01065	0.131423	2.36388	0.351616	0.572566	0.99995	Gut
OFAS000541	Scaffold30;Scaffold30;Scaffold30;Scaffold30;Scaffold30;Scaffold30;Scaffold30;Scaffold30	307290;308551;319007;319781;324389;324856;327998;328161	307384;308721;319196;319895;324525;324974;328077;329904	-;-;-;-;-;-;-;-	2651	18.3727	16.5886	14.7441	17.7508	18.4536	16.0727	-0.0726815	5.50028	0.317994	0.591091	0.99995	Gut
OFAS000544	Scaffold30;Scaffold30	345999;348753	346416;348857	+;+	523	2.76618	1.41915	2.36628	2.54648	2.55999	1.24066	0.0411671	0.408837	0.00835448	0.929832	0.99995	Gut
OFAS000545	Scaffold30;Scaffold30;Scaffold30;Scaffold30;Scaffold30;Scaffold30;Scaffold30	354869;358122;364260;368065;368405;369778;377086	355024;358283;364384;368071;368586;369895;378292	+;+;+;+;+;+;+	1957	3.74554	3.46076	3.68888	3.17583	3.1576	3.09456	0.208111	2.77299	1.779	0.225613	0.99995	Gut
OFAS000546	Scaffold30;Scaffold30;Scaffold30	380363;384855;388533	383417;386117;388652	-;-;-	4438	7.36722	6.33425	6.99466	6.87711	9.16655	6.09192	-0.0973347	4.99482	0.3039	0.599252	0.99995	Gut
OFAS000547	Scaffold30;Scaffold30;Scaffold30;Scaffold30	393383;395500;395725;395941	393529;395636;395857;396021	+;+;+;+	498	1.54936	1.86299	3.10634	1.1143	2.89531	1.30294	0.277219	0.248713	0.282059	0.612413	0.99995	Gut
OFAS000548	Scaffold30;Scaffold30;Scaffold30	397916;398369;398971	398234;398571;399118	+;+;+	670	1.15161	1.66168	0.923557	0.993887	2.7669	1.9369	-0.600728	0.331096	1.50901	0.260486	0.99995	Gut
OFAS000549	Scaffold30;Scaffold30;Scaffold30	404698;409065;412934	404862;409234;412975	+;+;+	377	2.55829	2.70702	3.00911	2.64949	3.00502	2.29483	0.0546639	0.291416	0.0259028	0.890438	0.99995	Gut
OFAS000550	Scaffold30;Scaffold30;Scaffold30;Scaffold30;Scaffold30	413182;419339;420642;421928;423900	413255;419458;420885;422070;424128	+;+;+;+;+	810	1.90514	2.86348	2.29179	0.822104	1.52578	1.46862	0.876945	0.750659	5.64665	0.0505387	0.99995	Gut
OFAS000551	Scaffold30;Scaffold30;Scaffold30;Scaffold30;Scaffold30;Scaffold30	432981;435994;437581;441641;443381;444100	433368;436207;437767;441790;443548;444495	+;+;+;+;+;+	1503	3.01599	3.7654	3.84252	2.43678	3.8373	2.37441	0.294075	2.33273	1.27372	0.297667	0.99995	Gut
OFAS000552	Scaffold30;Scaffold30;Scaffold30;Scaffold30;Scaffold30;Scaffold30;Scaffold30;Scaffold30	447904;449754;451249;453276;455018;455943;458231;464111	448015;449847;451468;453466;455188;456168;458392;464332	-;-;-;-;-;-;-;-	1398	13.7289	16.591	15.8606	18.021	15.618	16.8636	-0.128827	4.50643	0.947728	0.36396	0.99995	Gut
OFAS000553	Scaffold30;Scaffold30;Scaffold30;Scaffold30;Scaffold30;Scaffold30;Scaffold30;Scaffold30;Scaffold30;Scaffold30;Scaffold30;Scaffold30;Scaffold30;Scaffold30;Scaffold30;Scaffold30	464535;464973;465455;465650;471426;474717;476521;477784;482770;489252;490287;490518;497312;499186;503839;509054	464744;465112;465560;465744;471532;474898;476687;478015;482940;489467;490433;490595;497378;499385;504054;509182	+;+;+;+;+;+;+;+;+;+;+;+;+;+;+;+	2463	21.6155	20.9059	22.4434	19.4211	20.1966	20.856	0.103266	5.69203	0.985054	0.355269	0.99995	Gut
OFAS000554	Scaffold30;Scaffold30	526942;527365	527248;527505	+;+	448	5.38212	8.49074	6.90606	8.67063	6.89667	7.24177	-0.132322	1.78949	0.262784	0.624594	0.99995	Gut
OFAS000555	Scaffold30;Scaffold30;Scaffold30;Scaffold30;Scaffold30;Scaffold30	530543;539651;541067;547665;550598;555326	530595;539788;541087;547715;550714;555401	-;-;-;-;-;-	456	17.1321	15.8697	16.2838	16.3069	12.8738	13.0437	0.223196	2.8401	1.62385	0.244765	0.99995	Gut
OFAS000556	Scaffold30;Scaffold30;Scaffold30;Scaffold30	531408;537275;539571;541243	532473;537422;539760;541570	+;+;+;+	1732	9.63362	9.64194	10.3607	8.0739	9.39519	9.86531	0.116247	4.05757	0.741055	0.418915	0.99995	Gut
OFAS000557	Scaffold30;Scaffold30;Scaffold30;Scaffold30;Scaffold30;Scaffold30;Scaffold30;Scaffold30;Scaffold30;Scaffold30;Scaffold30;Scaffold30;Scaffold30;Scaffold30;Scaffold30;Scaffold30	558252;560826;562079;565932;570172;571205;572525;573435;574069;574412;574876;576348;579767;586452;592405;595471	558461;560928;562355;566100;570321;571411;572709;573532;574206;574665;575000;576491;579868;586539;592584;595509	-;-;-;-;-;-;-;-;-;-;-;-;-;-;-;-	2469	45.0792	47.5721	38.2197	43.6474	39.5025	41.3916	0.0715769	6.71848	0.283606	0.611459	0.99995	Gut
OFAS000559	Scaffold30;Scaffold30;Scaffold30;Scaffold30	659658;660835;662307;665293	659738;660997;662500;665433	+;+;+;+	579	35.4807	42.7831	43.2828	35.2696	43.9354	38.476	0.0462915	4.54171	0.100034	0.761366	0.99995	Gut
OFAS000560	Scaffold30;Scaffold30	677432;677619	677437;678782	-;-	1170	30.2532	27.5952	28.8237	28.078	26.1437	26.5276	0.102104	5.03792	0.897829	0.376116	0.99995	Gut
OFAS000562	Scaffold30;Scaffold30;Scaffold30;Scaffold30;Scaffold30;Scaffold30	695138;701723;704957;710471;716562;723363	695604;701971;705070;710780;722707;723693	+;+;+;+;+;+	7617	24.4379	21.2545	23.1932	21.0108	17.9831	25.9676	0.0846254	7.41043	0.24197	0.638414	0.99995	Gut
OFAS000563	Scaffold30;Scaffold30;Scaffold30	731977;735538;746034	732089;735667;746270	-;-;-	480	6.42984	5.99184	5.15653	5.78042	8.79709	7.88549	-0.352744	1.76808	1.94889	0.207001	0.99995	Gut
OFAS000564	Scaffold30;Scaffold30;Scaffold30;Scaffold30;Scaffold30	756892;758513;764288;769093;769255	756988;758639;764737;769176;769720	-;-;-;-;-	1224	4.17624	6.51864	4.54988	5.0777	7.06796	4.77105	-0.149652	2.75859	0.336878	0.58053	0.99995	Gut
OFAS000565	Scaffold30;Scaffold30;Scaffold30;Scaffold30;Scaffold30;Scaffold30	771644;774822;777328;780027;785503;787808	771996;774957;777427;780080;785666;789193	+;+;+;+;+;+	2193	108.938	87.0233	104.824	97.3198	89.277	94.6813	0.0967206	7.73436	0.452767	0.523435	0.99995	Gut
OFAS000566	Scaffold30;Scaffold30;Scaffold30;Scaffold30;Scaffold30;Scaffold30;Scaffold30;Scaffold30;Scaffold30;Scaffold30;Scaffold30	805226;808745;816284;821616;824763;825598;827347;828943;832363;835100;836209	805405;808913;816430;821815;824933;825634;827371;829121;832568;836135;836932	-;-;-;-;-;-;-;-;-;-;-	3074	9.16158	11.9819	9.528	11.7338	8.67745	9.81526	0.0215425	4.97289	0.01618	0.902496	0.99995	Gut
OFAS000567	Scaffold30	842830	844272	-	1443	3.80978	3.34331	3.35907	2.92266	7.56547	2.92281	-0.353164	2.5752	0.763862	0.412308	0.99995	Gut
OFAS000568	Scaffold30;Scaffold30	842833;852554	842857;855018	+;+	2490	36.7198	33.5338	42.1634	40.917	37.5563	44.8645	-0.133779	6.61526	0.881226	0.380305	0.99995	Gut
OFAS000569	Scaffold30;Scaffold30;Scaffold30;Scaffold30;Scaffold30	861080;864735;868852;872230;875833	861365;864964;868998;872361;876027	+;+;+;+;+	990	21.0431	19.8674	25.5222	21.0758	27.36	24.4689	-0.1347	4.53557	0.709293	0.428571	0.99995	Gut
OFAS000570	Scaffold30;Scaffold30;Scaffold30;Scaffold30;Scaffold30;Scaffold30;Scaffold30;Scaffold30;Scaffold30;Scaffold30;Scaffold30;Scaffold30;Scaffold30;Scaffold30;Scaffold30;Scaffold30	889785;890126;896144;898594;899684;900920;902496;904767;908697;911418;913315;914495;919106;934494;934628;934853	889821;890280;896275;898659;899860;901078;902501;904879;908812;911545;913444;914634;919205;934549;934718;934986	-;-;-;-;-;-;-;-;-;-;-;-;-;-;-;-	1740	2.10633	1.97284	2.31155	3.12541	2.13083	3.91555	-0.519406	2.23488	3.73051	0.0963612	0.99995	Gut
OFAS000571	Scaffold30;Scaffold30;Scaffold30;Scaffold30;Scaffold30;Scaffold30;Scaffold30;Scaffold30;Scaffold30;Scaffold30	938113;941215;945354;947130;948027;950457;952040;954977;956226;960181	938237;941417;946173;947272;948175;950632;952252;955114;956359;960396	+;+;+;+;+;+;+;+;+;+	2317	10.6979	12.413	10.1484	11.5439	17.0687	10.2216	-0.223637	4.80968	1.09064	0.332362	0.99995	Gut
OFAS000572	Scaffold30;Scaffold30;Scaffold30;Scaffold30;Scaffold30;Scaffold30;Scaffold30;Scaffold30	971604;971696;976668;976842;984782;988637;989384;989595	971629;971857;976772;976902;984985;988717;989521;989817	-;-;-;-;-;-;-;-	1000	4.62948	6.40161	4.74401	6.32609	6.79736	5.62348	-0.247674	2.57452	1.40134	0.276596	0.99995	Gut
OFAS000573	Scaffold30;Scaffold30;Scaffold30;Scaffold30;Scaffold30;Scaffold30;Scaffold30;Scaffold30;Scaffold30;Scaffold30;Scaffold30;Scaffold30;Scaffold30;Scaffold30;Scaffold30;Scaffold30;Scaffold30;Scaffold30;Scaffold30;Scaffold30;Scaffold30;Scaffold30;Scaffold30;Scaffold30	991825;992235;992879;997257;999299;1001979;1005347;1013519;1015711;1025287;1034146;1034663;1035294;1039736;1040002;1040384;1040682;1044345;1045050;1046242;1046464;1051912;1052800;1055344	991827;992304;993025;997439;999379;1002800;1005492;1013630;1015788;1025460;1034149;1034768;1035519;1039914;1040110;1040430;1040796;1044450;1045147;1046345;1046591;1052045;1053022;1055524	+;+;+;+;+;+;+;+;+;+;+;+;+;+;+;+;+;+;+;+;+;+;+;+	3576	23.6804	21.4041	32.5311	22.8113	27.8788	28.2759	-0.025042	6.54726	0.0167758	0.900729	0.99995	Gut
OFAS000574	Scaffold30;Scaffold30;Scaffold30;Scaffold30;Scaffold30;Scaffold30;Scaffold30;Scaffold30	1063965;1067041;1067858;1068126;1069147;1072195;1075657;1078213	1064118;1067273;1068010;1068203;1069304;1072361;1075791;1078371	-;-;-;-;-;-;-;-	1237	1.32547	0.675014	1.25057	1.34581	1.33213	0.874243	-0.130856	0.681384	0.111337	0.748776	0.99995	Gut
OFAS000577	Scaffold30;Scaffold30;Scaffold30;Scaffold30	1113059;1113456;1115142;1115529	1113080;1113594;1115250;1115630	+;+;+;+	372	38.1123	32.6714	32.159	39.6798	37.6524	38.3736	-0.168285	3.78217	1.53006	0.257496	0.99995	Gut
OFAS000578	Scaffold30;Scaffold30;Scaffold30;Scaffold30;Scaffold30;Scaffold30	1119811;1121943;1123283;1123547;1124886;1126330	1120129;1121983;1123467;1123680;1125354;1126735	-;-;-;-;-;-	1554	18.1227	13.2538	13.8038	17.1404	14.7792	18.1631	-0.148348	4.63657	0.786944	0.405592	0.99995	Gut
OFAS000579	Scaffold30;Scaffold30;Scaffold30	1130324;1133279;1134097	1130502;1133308;1134217	+;+;+	330	9.93702	8.71541	6.56285	10.4258	5.92974	9.83125	-0.0504269	1.59925	0.0260018	0.876627	0.99995	Gut
OFAS000580	Scaffold30;Scaffold30;Scaffold30;Scaffold30;Scaffold30;Scaffold30	1143052;1144766;1146351;1146600;1150681;1151012	1143156;1144798;1146448;1146703;1150933;1151048	-;-;-;-;-;-	630	1.8371	1.47265	2.29179	2.99481	1.63477	1.88823	-0.216765	0.556712	0.313797	0.593495	0.99995	Gut
OFAS000581	Scaffold30;Scaffold30;Scaffold30;Scaffold30	1187779;1189513;1191208;1193358	1188544;1189643;1191447;1193428	-;-;-;-	1208	293.894	416.037	378.885	349.857	357.397	350.125	0.0422679	8.75591	0.061262	0.811889	0.99995	Gut
OFAS000582	Scaffold30;Scaffold30;Scaffold30;Scaffold30;Scaffold30	1197467;1204945;1206028;1207217;1208232	1200071;1205150;1206177;1207311;1208516	+;+;+;+;+	3341	2.80018	3.05461	2.40772	2.89004	4.62393	3.23687	-0.379519	3.4317	2.96813	0.130276	0.99995	Gut
OFAS000584	Scaffold30;Scaffold30	1209399;1211216	1209975;1211320	-;-	682	12.4448	19.5893	17.8437	10.9031	14.4972	16.174	0.26204	3.40657	1.22342	0.306632	0.99995	Gut
OFAS000585	Scaffold30;Scaffold30;Scaffold30;Scaffold30	1220522;1222498;1222714;1232019	1220761;1222643;1222879;1232715	-;-;-;-	1249	17.915	30.8266	22.7895	24.6138	22.9234	25.1095	-0.0219517	4.91735	0.0114828	0.917786	0.99995	Gut
OFAS000586	Scaffold30;Scaffold30;Scaffold30;Scaffold30;Scaffold30;Scaffold30;Scaffold30;Scaffold30;Scaffold30	1238161;1241164;1245447;1249603;1253642;1256178;1257086;1257269;1259561	1238909;1241267;1245460;1249780;1253769;1256350;1257194;1257328;1259563	-;-;-;-;-;-;-;-;-	1518	5.84531	6.78408	7.13354	7.01876	7.12383	5.98424	-0.0265835	3.36393	0.0277341	0.872625	0.99995	Gut
OFAS000589	Scaffold26;Scaffold26	15531;17432	15740;17670	+;+	449	3409.39	2087.58	4079.06	3461.27	1937.55	2408.79	0.294543	10.3455	0.845515	0.389583	0.99995	Gut
OFAS000590	Scaffold26;Scaffold26;Scaffold26;Scaffold26;Scaffold26;Scaffold26;Scaffold26;Scaffold26;Scaffold26;Scaffold26;Scaffold26;Scaffold26;Scaffold26	37359;42313;44611;46073;46216;49380;66690;68738;70107;75776;75958;77449;79530	37537;42436;44676;46124;46277;49534;66798;68847;70290;75862;76124;77623;79703	+;+;+;+;+;+;+;+;+;+;+;+;+	1644	1.52533	1.97518	4.01482	1.62021	39.5297	44.4679	-3.51235	4.6835	9.0985	0.024818	0.99995	Gut
OFAS000591	Scaffold26;Scaffold26;Scaffold26;Scaffold26;Scaffold26;Scaffold26;Scaffold26;Scaffold26;Scaffold26;Scaffold26	84492;98813;105512;105965;106656;106838;107048;109593;111629;116730	84537;98884;105647;106127;106759;106971;107191;109700;111749;116886	+;+;+;+;+;+;+;+;+;+	1185	18.0687	12.6051	18.7115	20.6046	26.508	29.4772	-0.633455	4.6481	9.19195	0.0199842	0.99995	Gut
OFAS000593	Scaffold26;Scaffold26;Scaffold26	143552;153034;153217	143591;153091;156541	+;+;+	3423	0.507174	0.298144	0.301287	0.129692	0.782281	0.410713	-0.262591	0.672169	0.179271	0.685194	0.99995	Gut
OFAS000594	Scaffold26;Scaffold26;Scaffold26;Scaffold26;Scaffold26;Scaffold26;Scaffold26;Scaffold26	249774;250378;250692;253985;257794;260648;261532;263209	249908;250619;250843;254118;258032;260829;261745;263307	+;+;+;+;+;+;+;+	1397	16.2932	16.9349	17.8651	15.4917	16.6613	12.8503	0.18277	4.49707	1.70847	0.234044	0.99995	Gut
OFAS000595	Scaffold26;Scaffold26	272913;275328	273172;275508	+;+	441	21.2141	15.1472	12.3944	19.3782	14.0123	18.637	-0.0920642	2.92794	0.130852	0.728633	0.99995	Gut
OFAS000596	Scaffold26	296369	297955	+	1587	1.39779	0.935369	1.23471	1.53853	0.973443	2.38502	-0.453608	1.28388	1.35531	0.283934	0.99995	Gut
OFAS000597	Scaffold26;Scaffold26;Scaffold26;Scaffold26;Scaffold26;Scaffold26;Scaffold26	304932;307829;308740;312104;312500;313842;316243	305549;307903;309028;312307;312615;314015;316425	+;+;+;+;+;+;+	1659	40.1138	35.1199	28.5956	39.3361	35.075	38.1339	-0.116094	5.90763	0.580445	0.471972	0.99995	Gut
OFAS000598	Scaffold26;Scaffold26;Scaffold26;Scaffold26	316723;317055;326187;326308	316781;317127;326275;326329	+;+;+;+	243	38.1027	39.707	34.3769	29.2304	21.6152	46.2838	0.208766	3.1183	0.529751	0.491237	0.99995	Gut
OFAS000599	Scaffold26;Scaffold26	327337;328866	327462;329018	+;+	279	26.9638	26.2702	24.3965	23.072	25.1016	27.1329	0.0438883	2.87128	0.073863	0.793936	0.99995	Gut
OFAS000601	Scaffold26;Scaffold26;Scaffold26;Scaffold26;Scaffold26;Scaffold26;Scaffold26;Scaffold26;Scaffold26;Scaffold26;Scaffold26;Scaffold26;Scaffold26;Scaffold26;Scaffold26;Scaffold26;Scaffold26;Scaffold26;Scaffold26;Scaffold26	340367;344741;346290;346734;346930;350740;350959;354089;356434;358960;360114;361108;362088;367044;371245;372921;373740;374194;377229;378142	340411;344866;346365;346845;347030;350870;351065;354182;356583;359066;360230;361175;362192;367346;371455;373079;373839;374392;377527;378158	+;+;+;+;+;+;+;+;+;+;+;+;+;+;+;+;+;+;+;+	2627	81.6151	82.5704	75.7285	81.6221	69.4704	84.3909	0.0269118	7.70286	0.0375941	0.851979	0.99995	Gut
OFAS000602	Scaffold26;Scaffold26;Scaffold26	392872;394407;396656	393156;394430;396811	-;-;-	465	70.7282	86.9908	82.5045	92.6061	71.9824	87.4453	-0.0690253	5.26121	0.221603	0.652687	0.99995	Gut
OFAS000603	Scaffold26;Scaffold26	399032;402563	399253;402730	+;+	390	27.9451	29.4983	36.7568	41.5479	43.5728	34.3842	-0.34366	3.81645	3.99845	0.0872816	0.99995	Gut
OFAS000604	Scaffold26;Scaffold26;Scaffold26;Scaffold26;Scaffold26;Scaffold26;Scaffold26;Scaffold26;Scaffold26	407806;410266;412553;414790;415600;416826;421432;434698;435307	409692;410408;412731;414967;415727;416977;421553;434815;435365	-;-;-;-;-;-;-;-;-	2966	28.518	23.7103	25.1742	27.4654	38.7168	26.252	-0.256108	6.39504	1.92829	0.20914	0.99995	Gut
OFAS000605	Scaffold26;Scaffold26;Scaffold26;Scaffold26	477519;492428;507682;511911	477756;492441;507723;512097	-;-;-;-	481	6.21595	2.50748	3.64495	3.69178	9.20703	3.37247	-0.399003	1.32212	0.581729	0.47151	0.99995	Gut
OFAS000606	Scaffold26;Scaffold26;Scaffold26;Scaffold26;Scaffold26;Scaffold26;Scaffold26;Scaffold26;Scaffold26	523251;525602;529396;530141;533459;533711;534972;541827;542043	523412;525752;529491;530295;533609;533827;535191;541972;542234	-;-;-;-;-;-;-;-;-	1390	1.45712	0.266984	0.816141	0.399223	1.40778	1.08922	-0.197287	0.549346	0.0828237	0.78218	0.99995	Gut
OFAS000607	Scaffold26;Scaffold26;Scaffold26;Scaffold26;Scaffold26;Scaffold26;Scaffold26;Scaffold26;Scaffold26;Scaffold26;Scaffold26;Scaffold26;Scaffold26;Scaffold26;Scaffold26;Scaffold26;Scaffold26;Scaffold26;Scaffold26;Scaffold26;Scaffold26;Scaffold26;Scaffold26;Scaffold26;Scaffold26;Scaffold26;Scaffold26;Scaffold26;Scaffold26;Scaffold26;Scaffold26;Scaffold26;Scaffold26;Scaffold26;Scaffold26;Scaffold26;Sca…	547913;550019;552794;554185;555113;557839;560979;565172;566711;568936;570310;572119;579853;583526;585283;588666;589833;594516;598563;600580;605098;611255;616326;617101;618285;618497;619223;620013;621043;621728;630052;630842;635926;639439;646427;650120;651568;656286;659924;661856;663246;663624;665127;665686;666951;669660;671817;672317	548045;550179;552930;554334;555157;557956;561123;565304;566860;569086;570528;572331;580024;583692;585447;588862;589963;594661;598598;600724;605219;611457;616535;617198;618400;618606;619406;620158;621121;621926;630202;630967;636094;639608;646643;650290;651705;656428;660115;662034;663408;663753;665216;665813;667065;669880;671955;672325	-;-;-;-;-;-;-;-;-;-;-;-;-;-;-;-;-;-;-;-;-;-;-;-;-;-;-;-;-;-;-;-;-;-;-;-;-;-;-;-;-;-;-;-;-;-;-;-	7032	0.150871	0.0791612	0.366647	0.0473482	0.761589	0.369091	-0.994744	1.18793	1.15412	0.321444	0.99995	Gut
OFAS000613	Scaffold26;Scaffold26;Scaffold26;Scaffold26;Scaffold26;Scaffold26;Scaffold26;Scaffold26;Scaffold26;Scaffold26;Scaffold26;Scaffold26;Scaffold26;Scaffold26;Scaffold26;Scaffold26;Scaffold26;Scaffold26;Scaffold26	752692;756666;758384;761397;762928;764806;765183;766720;772900;773217;775654;776102;776937;778543;778746;779865;782010;783554;785978	752943;756803;758598;761472;763045;764936;765309;766811;772945;773325;775855;776228;776955;778639;778950;780047;782128;783729;788339	+;+;+;+;+;+;+;+;+;+;+;+;+;+;+;+;+;+;+	4794	6.05563	5.90258	6.10953	5.99601	8.05618	5.30117	-0.099471	4.91188	0.329559	0.584574	0.99995	Gut
OFAS000614	Scaffold26;Scaffold26;Scaffold26;Scaffold26;Scaffold26;Scaffold26;Scaffold26	791917;797428;798737;800397;800596;801907;803680	792633;797585;798937;800469;800795;802073;803830	+;+;+;+;+;+;+	1667	40.9627	38.7915	54.8132	50.8649	34.7214	68.7008	-0.197294	6.33	0.53222	0.490505	0.99995	Gut
OFAS000615	Scaffold26;Scaffold26;Scaffold26;Scaffold26	809881;811435;815245;816686	810192;811577;815353;818800	+;+;+;+	2679	15.6606	15.0992	20.7108	18.6423	13.4937	26.4002	-0.185606	5.62393	0.497348	0.504668	0.99995	Gut
OFAS000616	Scaffold26;Scaffold26;Scaffold26;Scaffold26;Scaffold26;Scaffold26	820354;822907;826054;830730;834004;834137	820681;823118;828775;830816;834063;834381	-;-;-;-;-;-	3654	25.4712	39.4314	31.4416	30.9504	30.3277	29.4776	0.0862392	6.8348	0.232707	0.644807	0.99995	Gut
OFAS000617	Scaffold26;Scaffold26;Scaffold26	834150;844335;844523	838446;844460;844549	+;+;+	4450	33.3557	35.7556	30.5915	33.395	28.7216	30.3775	0.108305	7.15737	0.661506	0.44383	0.99995	Gut
OFAS000618	Scaffold26;Scaffold26;Scaffold26;Scaffold26;Scaffold26;Scaffold26;Scaffold26	858631;864321;865793;868535;869448;873638;877311	858796;864505;865968;868712;869638;873788;877465	+;+;+;+;+;+;+	1202	48.0633	55.2648	51.9085	53.9224	42.7555	45.8846	0.122962	5.90362	0.845145	0.389672	0.99995	Gut
OFAS000619	Scaffold26;Scaffold26	882272;885463	883002;886196	+;+	1465	41.2782	43.0637	44.2793	42.2724	40.0713	41.043	0.0599305	5.94805	0.3317	0.583385	0.99995	Gut
OFAS000620	Scaffold26;Scaffold26;Scaffold26;Scaffold26;Scaffold26;Scaffold26;Scaffold26;Scaffold26	903796;904535;905755;906797;907100;907774;909117;910110	903905;904596;905960;906937;907242;908083;909299;910115	-;-;-;-;-;-;-;-	1161	15.4515	13.5849	13.5909	13.5743	18.54	13.0406	-0.0834778	4.10359	0.224739	0.650437	0.99995	Gut
OFAS000621	Scaffold26;Scaffold26;Scaffold26;Scaffold26;Scaffold26;Scaffold26	1007461;1008116;1019577;1020406;1021764;1022721	1007469;1008172;1019786;1020585;1022030;1022753	+;+;+;+;+;+	756	4.08244	5.27699	5.18381	5.43176	4.08692	4.57752	0.045762	1.93044	0.0394047	0.848508	0.99995	Gut
OFAS000622	Scaffold26;Scaffold26;Scaffold26;Scaffold26;Scaffold26;Scaffold26;Scaffold26;Scaffold26;Scaffold26;Scaffold26;Scaffold26;Scaffold26	1026930;1028634;1033535;1034805;1038464;1040491;1045679;1048660;1051188;1055778;1060334;1064721	1027150;1028727;1033665;1034972;1038598;1040615;1045809;1048832;1051349;1055896;1060457;1065333	+;+;+;+;+;+;+;+;+;+;+;+	2196	9.35489	10.4353	8.54725	9.70353	10.2709	10.5878	-0.108726	4.4437	0.714964	0.42682	0.99995	Gut
OFAS000623	Scaffold26;Scaffold26;Scaffold26;Scaffold26;Scaffold26	1072208;1075981;1078943;1083639;1084077	1072338;1076149;1079116;1083901;1084265	-;-;-;-;-	926	6.35346	7.91509	5.67998	7.07134	5.67225	8.99252	-0.121887	2.7304	0.257355	0.628129	0.99995	Gut
OFAS000624	Scaffold26;Scaffold26;Scaffold26;Scaffold26;Scaffold26;Scaffold26	1083981;1086823;1093934;1098149;1098622;1102963	1083991;1086960;1093977;1098229;1098848;1103064	+;+;+;+;+;+	603	0.479839	1.23087	1.88132	2.57674	12.1265	1.97277	-2.21	1.15873	6.65013	0.0389612	0.99995	Gut
OFAS000626	Scaffold26;Scaffold26;Scaffold26;Scaffold26;Scaffold26;Scaffold26	1110049;1115938;1116183;1119264;1119523;1121783	1110089;1115976;1116254;1119403;1119613;1126090	+;+;+;+;+;+	4691	0.328962	0.514219	0.373741	0.402202	3.66646	0.737711	-1.97657	2.29544	5.53359	0.054631	0.99995	Gut
OFAS000627	Scaffold26	1131471	1132244	-	774	17.3207	23.0144	25.183	41.4398	27.2778	34.0918	-0.649522	4.45315	9.38089	0.019149	0.99995	Gut
OFAS000628	Scaffold26	1236647	1237099	-	453	737.728	629.163	775.87	742.344	648.179	729.792	0.0151867	8.3312	0.0103418	0.921961	0.99995	Gut
OFAS000631	Scaffold16;Scaffold16;Scaffold16	170004;181229;183241	170136;181333;183260	-;-;-	258	3.73828	7.55161	7.19516	2.15085	4.39106	6.70659	0.47327	0.653934	0.893143	0.377291	0.99995	Gut
OFAS000632	Scaffold16;Scaffold16;Scaffold16;Scaffold16;Scaffold16;Scaffold16;Scaffold16	205191;206741;206996;207194;209054;209307;213512	205526;206913;207120;207909;209217;209546;213720	-;-;-;-;-;-;-	1963	4.96241	6.94763	5.3588	5.14496	5.24658	5.34384	0.134499	3.46019	0.601658	0.464309	0.99995	Gut
OFAS000633	Scaffold16;Scaffold16;Scaffold16;Scaffold16;Scaffold16;Scaffold16;Scaffold16;Scaffold16;Scaffold16	217137;221020;222863;222971;223185;227039;231031;237574;240034	217243;221186;222949;223105;223300;227249;231207;237648;240461	-;-;-;-;-;-;-;-;-	1503	3.2085	5.30859	5.48932	5.3166	3.90582	3.95736	0.0879169	2.81003	0.109425	0.750854	0.99995	Gut
OFAS000634	Scaffold16;Scaffold16;Scaffold16;Scaffold16;Scaffold16;Scaffold16;Scaffold16;Scaffold16	244493;246690;246974;250282;254433;258446;258568;261667	244653;246855;247166;250373;254552;258492;258666;261768	+;+;+;+;+;+;+;+	980	2.36198	3.31346	1.89423	2.03848	2.73239	2.31737	0.0960449	1.38048	0.100236	0.761134	0.99995	Gut
OFAS000635	Scaffold16;Scaffold16;Scaffold16;Scaffold16;Scaffold16;Scaffold16	266314;267289;269273;272211;272842;274039	266451;267500;269486;272350;273018;275448	-;-;-;-;-;-	2291	67.568	69.856	70.6744	67.7725	74.4443	71.8913	-0.0410815	7.33464	0.117124	0.742607	0.99995	Gut
OFAS000636	Scaffold16;Scaffold16;Scaffold16	275223;277552;278750	275418;277808;279175	+;+;+	879	21.5059	26.2815	27.4546	18.813	22.4962	25.4673	0.171816	4.39317	1.05376	0.340096	0.99995	Gut
OFAS000637	Scaffold16;Scaffold16;Scaffold16	289558;292704;292965	289602;292781;293359	-;-;-	518	7.63388	5.9105	8.76013	6.85616	9.5435	8.35087	-0.152346	2.09217	0.382564	0.556567	0.99995	Gut
OFAS000639	Scaffold16;Scaffold16;Scaffold16;Scaffold16	526358;529605;531661;533954	526368;529895;531749;534126	+;+;+;+	564	21.7178	25.1682	22.6741	23.6136	29.7649	28.5699	-0.236351	3.85242	2.46452	0.162115	0.99995	Gut
OFAS000640	Scaffold16;Scaffold16;Scaffold16;Scaffold16	544764;552274;552475;554516	545136;552377;552636;554693	+;+;+;+	817	12.9856	12.8321	9.34108	14.6711	10.2108	14.428	-0.15933	3.37043	0.534704	0.489292	0.99995	Gut
OFAS000641	Scaffold16;Scaffold16;Scaffold16	562516;565073;570805	562645;565185;570849	+;+;+	288	31.8143	28.9928	27.9312	36.6093	24.6748	36.0479	-0.132251	3.19086	0.434507	0.53167	0.99995	Gut
OFAS000642	Scaffold16;Scaffold16;Scaffold16;Scaffold16;Scaffold16	592747;594787;595930;599897;603191	593103;594951;596060;600101;604136	+;+;+;+;+	1804	23.0426	21.4457	23.3816	24.9776	25.4621	25.4174	-0.160542	5.44012	2.46243	0.162268	0.99995	Gut
OFAS000646	Scaffold16;Scaffold16;Scaffold16;Scaffold16;Scaffold16;Scaffold16;Scaffold16;Scaffold16	759823;760137;762939;763121;763326;767536;767830;768008	760051;760168;763048;763247;763423;767753;767944;768013	-;-;-;-;-;-;-;-	935	35.3813	28.3788	35.6269	28.2505	30.9522	28.2215	0.184636	4.87368	1.85072	0.217478	0.99995	Gut
OFAS000648	Scaffold16;Scaffold16;Scaffold16	790462;791616;793839	790565;791639;794118	-;-;-	408	564.265	564.393	507.059	611.501	615.417	475.515	-0.057665	7.82781	0.136197	0.72342	0.99995	Gut
OFAS000649	Scaffold16;Scaffold16;Scaffold16;Scaffold16;Scaffold16;Scaffold16	817995;820257;820515;822406;822682;824024	818231;820427;820685;822598;822791;824305	+;+;+;+;+;+	1164	6.87727	7.49229	5.22741	6.48361	7.43229	6.96803	-0.090857	3.01066	0.225344	0.650006	0.99995	Gut
OFAS000650	Scaffold16;Scaffold16;Scaffold16;Scaffold16;Scaffold16;Scaffold16;Scaffold16;Scaffold16;Scaffold16;Scaffold16;Scaffold16	837114;837333;839750;841129;843801;845399;847562;848052;849238;850654;851715	837252;837483;839860;841382;843910;845544;847674;848274;849428;850782;852042	+;+;+;+;+;+;+;+;+;+;+	1895	0.916124	1.76252	0.925182	0.585668	1.19567	3.08167	-0.42674	1.52453	0.473551	0.514863	0.99995	Gut
OFAS000651	Scaffold16;Scaffold16;Scaffold16;Scaffold16	852575;853776;854038;859509	852775;853945;854183;859543	+;+;+;+	552	1.57251	4.03378	1.68148	4.22222	3.35838	7.83651	-1.06512	1.19115	4.37471	0.0763629	0.99995	Gut
OFAS000655	Scaffold16;Scaffold16;Scaffold16;Scaffold16;Scaffold16;Scaffold16;Scaffold16	926091;926544;928478;930790;931929;932409;932621	926275;926710;928685;930985;932007;932574;932828	+;+;+;+;+;+;+	1209	6.6213	12.4316	8.95675	8.35364	8.0927	10.8233	0.0393792	3.504	0.0228364	0.88431	0.99995	Gut
OFAS000656	Scaffold16;Scaffold16;Scaffold16	948164;948303;948437	948230;948429;948470	-;-;-	228	13.5365	33.3671	23.521	19.4709	16.7133	29.4075	0.104021	2.42627	0.0745526	0.793003	0.99995	Gut
OFAS000663	Scaffold16;Scaffold16;Scaffold16;Scaffold16;Scaffold16;Scaffold16;Scaffold16	1296068;1298150;1300720;1301978;1302246;1303388;1310699	1296276;1298260;1300853;1302158;1302323;1303610;1311024	-;-;-;-;-;-;-	1262	58.0061	59.1802	57.3674	77.0381	47.4963	106.173	-0.402217	6.41674	2.09822	0.193026	0.99995	Gut
OFAS000664	Scaffold16;Scaffold16;Scaffold16;Scaffold16;Scaffold16;Scaffold16;Scaffold16	1311773;1316267;1320105;1320932;1321107;1324805;1330290	1312017;1316342;1320204;1321027;1321292;1325007;1330437	+;+;+;+;+;+;+	1054	3.20272	0.352094	3.1311	3.58013	0.879424	1.23124	0.231123	1.2444	0.0755909	0.791951	0.99995	Gut
OFAS000665	Scaffold24;Scaffold24;Scaffold24;Scaffold24;Scaffold24;Scaffold24;Scaffold24;Scaffold24;Scaffold24;Scaffold24;Scaffold24;Scaffold24;Scaffold24;Scaffold24;Scaffold24;Scaffold24;Scaffold24;Scaffold24;Scaffold24;Scaffold24;Scaffold24;Scaffold24;Scaffold24	5951;13454;16611;22580;27192;27479;30754;32473;34823;41728;41957;43132;44476;44713;46882;49020;54285;54483;59850;63735;67813;77125;80019	5996;13639;16786;22814;27386;27652;30979;32720;35095;41877;42154;43278;44626;44878;47032;49198;54387;54664;60000;63799;67941;77179;82821	+;+;+;+;+;+;+;+;+;+;+;+;+;+;+;+;+;+;+;+;+;+;+	6389	13.0277	12.0382	15.9643	13.9316	13.8631	13.6767	-0.0155162	6.46028	0.0119804	0.916032	0.99995	Gut
OFAS000666	Scaffold24	96170	97198	-	1029	4.59274	4.23762	2.80627	5.50067	5.40474	3.25798	-0.281022	2.21038	0.859895	0.385798	0.99995	Gut
OFAS000667	Scaffold24;Scaffold24;Scaffold24;Scaffold24;Scaffold24;Scaffold24;Scaffold24	98033;99356;99586;101122;103015;104268;104779	98117;99491;99800;101238;103159;104445;104799	+;+;+;+;+;+;+	897	17.9562	14.6871	14.8315	13.9813	17.2225	15.5525	0.0217262	3.83727	0.0196069	0.892736	0.99995	Gut
OFAS000669	Scaffold24;Scaffold24;Scaffold24;Scaffold24	158714;158918;163626;175365	158833;159120;163732;175859	-;-;-;-	925	61.5179	50.7515	59.2025	56.6319	69.6994	57.9885	-0.104387	5.78278	0.558941	0.479974	0.99995	Gut
OFAS000670	Scaffold24;Scaffold24;Scaffold24	181751;185222;187509	182124;185401;187571	+;+;+	617	1.09422	1.35331	1.17004	1.79877	2.33689	1.40219	-0.606816	0.192438	2.51509	0.158465	0.99995	Gut
OFAS000671	Scaffold24;Scaffold24;Scaffold24;Scaffold24;Scaffold24;Scaffold24;Scaffold24;Scaffold24;Scaffold24	188632;189221;190267;193346;193913;194552;194777;196318;197332	189087;189422;190437;193606;194129;194648;194956;196416;197590	+;+;+;+;+;+;+;+;+	1942	3.07917	3.96523	3.55806	3.94331	4.61388	3.00709	-0.125331	2.88338	0.330607	0.583991	0.99995	Gut
OFAS000672	Scaffold24;Scaffold24;Scaffold24	199459;200787;203249	199621;200836;203410	-;-;-	375	53.239	55.9135	54.1779	74.8773	67.5616	67.4817	-0.361721	4.5562	9.99994	0.0167127	0.99995	Gut
OFAS000673	Scaffold24;Scaffold24	206531;207253	207167;207391	+;+	776	16.0332	10.9993	9.83462	12.7288	11.5466	10.1733	0.098334	3.23725	0.187228	0.678752	0.99995	Gut
OFAS000675	Scaffold24;Scaffold24	292220;294607	292264;296382	+;+	1821	3.49563	3.10785	2.77507	0.0609468	0.339342	0.534483	3.29125	1.75019	39.6167	0.000475174	0.617828	Gut
OFAS000679	Scaffold24;Scaffold24;Scaffold24;Scaffold24;Scaffold24;Scaffold24;Scaffold24;Scaffold24	746470;746891;747047;750573;753628;755262;755386;755752	746554;746982;747172;753552;754425;755307;755442;755815	+;+;+;+;+;+;+;+	4248	1.24873	1.72537	2.18497	2.06397	0.848554	1.70566	0.160493	2.83225	0.191036	0.675775	0.99995	Gut
OFAS000681	Scaffold24;Scaffold24;Scaffold24;Scaffold24;Scaffold24;Scaffold24;Scaffold24;Scaffold24;Scaffold24	954985;965145;968922;971727;973010;973550;977044;978753;981133	955414;965155;969131;971906;973104;973770;977198;978865;981355	+;+;+;+;+;+;+;+;+	1638	8.30226	8.32613	9.25531	9.07928	36.7822	6.3381	-1.01313	4.42756	2.40706	0.169616	0.99995	Gut
OFAS000682	Scaffold24	988607	989041	-	435	47.6695	38.817	47.4164	37.505	45.4578	38.7826	0.13668	4.22808	0.834795	0.392427	0.99995	Gut
OFAS000683	Scaffold24;Scaffold24;Scaffold24;Scaffold24;Scaffold24;Scaffold24	990686;991273;992641;993419;996316;998348	990993;991431;992790;993566;996410;998415	+;+;+;+;+;+	928	333.097	306.324	339.842	392.75	344.818	288.655	-0.0675744	8.27791	0.174896	0.688809	0.99995	Gut
OFAS000684	Scaffold24;Scaffold24;Scaffold24;Scaffold24;Scaffold24;Scaffold24;Scaffold24;Scaffold24	1002356;1008078;1008460;1012536;1013747;1013943;1016759;1021313	1006283;1008211;1008613;1012723;1013860;1014228;1017033;1021544	-;-;-;-;-;-;-;-	5311	11.2047	12.3679	11.0684	12.0994	10.8982	14.0499	-0.0967768	5.99229	0.508859	0.4996	0.99995	Gut
OFAS000686	Scaffold24;Scaffold24	1038574;1051650	1040708;1051791	+;+	2277	32.7422	27.0956	29.8023	35.1425	25.8267	36.2379	-0.116828	6.15194	0.486277	0.508944	0.99995	Gut
OFAS000689	Scaffold24;Scaffold24;Scaffold24;Scaffold24	1173728;1174430;1192033;1193171	1174048;1174490;1192176;1193273	+;+;+;+	629	0.766674	0.737495	1.14772	2.47023	1.63737	2.06316	-1.20386	0.160882	8.91849	0.0212793	0.99995	Gut
OFAS000690	Scaffold24;Scaffold24;Scaffold24	1223765;1224483;1235084	1224400;1224641;1235220	+;+;+	932	1.65575	2.98638	2.54507	2.38163	2.65211	2.32068	-0.0329717	1.30073	0.0119852	0.916015	0.99995	Gut
OFAS000691	Scaffold24;Scaffold24;Scaffold24;Scaffold24;Scaffold24;Scaffold24	1241809;1249794;1255783;1262701;1265772;1265983	1241994;1249927;1255878;1262832;1265932;1266000	+;+;+;+;+;+	727	5.83727	9.44359	13.7602	7.63302	11.4748	11.1565	-0.0618795	2.885	0.0332527	0.860675	0.99995	Gut
OFAS000697	Scaffold15;Scaffold15;Scaffold15	181769;185114;185394	181843;185132;185584	-;-;-	285	335.367	223.316	171.161	132.791	198.392	171.892	0.536648	5.87728	3.79188	0.0949626	0.99995	Gut
OFAS000698	Scaffold15;Scaffold15;Scaffold15;Scaffold15;Scaffold15;Scaffold15	271920;276888;278675;280005;281262;282573	273592;276978;278773;280136;281366;282737	+;+;+;+;+;+	2265	0.936797	0.122883	0.682984	0.538996	1.04582	0.477456	-0.251973	0.711811	0.135608	0.724028	0.99995	Gut
OFAS000699	Scaffold15	290526	291935	-	1410	43.162	38.3609	50.7607	39.1199	39.4431	43.7177	0.113277	5.90752	0.648469	0.448155	0.99995	Gut
OFAS000700	Scaffold15;Scaffold15;Scaffold15;Scaffold15;Scaffold15	291970;293066;295108;295282;295514	292105;293196;295205;295435;295646	-;-;-;-;-	652	31.0644	32.3012	30.0534	28.2567	25.4316	26.5384	0.21973	4.25376	3.44013	0.107691	0.99995	Gut
OFAS000703	Scaffold15;Scaffold15;Scaffold15;Scaffold15	338924;341238;342725;342936	339082;341264;342888;342963	-;-;-;-	378	36.2316	29.2075	31.3757	44.6285	33.7852	32.6148	-0.197123	3.73264	1.20035	0.310881	0.99995	Gut
OFAS000708	Scaffold15;Scaffold15;Scaffold15;Scaffold15;Scaffold15;Scaffold15;Scaffold15;Scaffold15;Scaffold15;Scaffold15;Scaffold15	572821;587572;588553;589114;591533;594726;595601;598600;600453;602274;604232	573004;587744;588764;589371;591858;594908;595950;598841;600689;602484;604539	+;+;+;+;+;+;+;+;+;+;+	2684	4.95893	5.0813	6.95478	8.3114	12.893	7.0914	-0.736261	4.35438	7.85243	0.0276182	0.99995	Gut
OFAS000709	Scaffold15;Scaffold15;Scaffold15;Scaffold15;Scaffold15;Scaffold15;Scaffold15	613892;615969;618042;619377;620993;626976;627234	614944;616231;618156;619527;621133;627156;627489	-;-;-;-;-;-;-	2160	0.223258	0.472475	0.334219	0.462434	0.71521	0.700932	-0.854707	0.318294	4.05952	0.0853738	0.99995	Gut
OFAS000714	Scaffold15;Scaffold15;Scaffold15;Scaffold15;Scaffold15;Scaffold15;Scaffold15;Scaffold15;Scaffold15;Scaffold15;Scaffold15;Scaffold15;Scaffold15;Scaffold15;Scaffold15;Scaffold15;Scaffold15;Scaffold15;Scaffold15;Scaffold15;Scaffold15;Scaffold15;Scaffold15;Scaffold15;Scaffold15;Scaffold15;Scaffold15;Scaffold15;Scaffold15;Scaffold15;Scaffold15;Scaffold15;Scaffold15;Scaffold15;Scaffold15;Scaffold15;Sca…	940924;943755;944796;946275;947541;948403;949848;950648;951425;953417;953621;954917;955600;956315;956994;957244;958599;958773;959010;959336;959762;960017;961383;962054;962801;963480;963730;968081;969611;969929;971304;972202;973037;974877;976832;978677;978883;980389;982268;983774;987352;987640;988947;989431;990281;992447;993675;997017;998419;1000504;1001911	941013;943882;945010;946366;947731;948569;949990;950812;951612;953543;953809;955049;955813;956480;957165;957455;958682;958905;959209;959476;959936;960184;961539;962299;962966;963651;963941;968355;969818;970035;971468;972356;973203;975122;977000;978802;979022;980572;982467;983983;987538;987776;989277;989548;990419;992659;993955;997163;998675;1000600;1002148	+;+;+;+;+;+;+;+;+;+;+;+;+;+;+;+;+;+;+;+;+;+;+;+;+;+;+;+;+;+;+;+;+;+;+;+;+;+;+;+;+;+;+;+;+;+;+;+;+;+;+	8943	0.226479	0.248982	0.242172	0.161332	0.391554	0.386962	-0.3897	1.41871	1.07576	0.335449	0.99995	Gut
OFAS000715	Scaffold15;Scaffold15;Scaffold15	1072278;1083254;1084098	1072796;1083369;1084229	+;+;+	767	678.654	581.821	1166.44	711.485	384.166	296.373	0.801917	8.9319	3.88114	0.0922881	0.99995	Gut
OFAS000716	Scaffold15;Scaffold15;Scaffold15;Scaffold15;Scaffold15	1084528;1086452;1087263;1091524;1093978	1085842;1086640;1087394;1091571;1094225	+;+;+;+;+	1932	695.001	572.941	1172.39	654.53	378.537	287.488	0.885922	10.2422	5.00063	0.0627271	0.99995	Gut
OFAS000718	Scaffold20;Scaffold20;Scaffold20;Scaffold20;Scaffold20;Scaffold20;Scaffold20;Scaffold20;Scaffold20;Scaffold20;Scaffold20;Scaffold20	690;4294;4542;6747;7027;7237;7617;7894;11178;11411;12268;16273	810;4451;4756;6840;7155;7512;7778;8014;11314;11534;12467;16287	-;-;-;-;-;-;-;-;-;-;-;-	1752	15.5791	14.5096	9.9481	12.2893	17.4002	12.4686	-0.0743058	4.59749	0.109549	0.750717	0.99995	Gut
OFAS000719	Scaffold20;Scaffold20;Scaffold20;Scaffold20;Scaffold20;Scaffold20	115744;117805;122834;134148;141525;142562	115750;117967;122985;134301;141622;143278	+;+;+;+;+;+	1291	1.49415	0.574915	1.11838	0.429838	0.797756	1.00521	0.501902	0.457762	0.997171	0.352517	0.99995	Gut
OFAS000724	Scaffold20;Scaffold20;Scaffold20;Scaffold20;Scaffold20;Scaffold20;Scaffold20;Scaffold20;Scaffold20;Scaffold20;Scaffold20	1234836;1244103;1247815;1249877;1252783;1258402;1259025;1260872;1262984;1264639;1268177	1238961;1244256;1247921;1250027;1253020;1258585;1259190;1261055;1263099;1264859;1268508	-;-;-;-;-;-;-;-;-;-;-	5979	12.1467	13.0189	9.95256	14.4229	9.56006	13.0952	-0.078109	6.17284	0.166201	0.696158	0.99995	Gut
OFAS000725	Scaffold27;Scaffold27;Scaffold27;Scaffold27	22172;28510;32538;34728	23350;28745;32793;34836	-;-;-;-	1780	0.379288	1.30305	1.21671	0.935259	0.405018	0.607549	0.573373	0.717612	1.06298	0.338136	0.99995	Gut
OFAS000728	Scaffold27;Scaffold27;Scaffold27;Scaffold27;Scaffold27;Scaffold27;Scaffold27;Scaffold27;Scaffold27;Scaffold27;Scaffold27;Scaffold27;Scaffold27	111998;119274;120052;121502;126510;127650;129788;132224;132589;133283;133717;133904;138387	115549;119463;120258;121750;126636;127779;129893;132375;132768;133510;133829;134004;139138	-;-;-;-;-;-;-;-;-;-;-;-;-	6087	342.914	339.847	342.176	369.692	303.912	387.36	-0.0498387	11.0474	0.0887395	0.774766	0.99995	Gut
OFAS000729	Scaffold27;Scaffold27;Scaffold27;Scaffold27	138834;138970;139277;139639	138841;139142;139463;139789	+;+;+;+	519	11.7075	8.93804	13.3136	14.969	14.6845	10.2101	-0.232206	2.71905	0.916252	0.371554	0.99995	Gut
OFAS000731	Scaffold27	249091	249693	-	603	59.0201	40.9265	45.3227	40.1236	39.6248	34.7925	0.342653	4.71809	4.1016	0.0840915	0.99995	Gut
OFAS000732	Scaffold27;Scaffold27	256040;264059	256435;264460	-;-	798	29.1276	24.1824	24.1672	34.0741	25.8121	24.5289	-0.123317	4.44178	0.511453	0.498547	0.99995	Gut
OFAS000733	Scaffold27;Scaffold27;Scaffold27;Scaffold27;Scaffold27;Scaffold27;Scaffold27;Scaffold27;Scaffold27;Scaffold27;Scaffold27;Scaffold27	265774;266036;266325;268564;272907;273879;276759;281406;289520;293184;299045;301381	265958;266253;266404;268646;273009;273971;276931;281496;289728;293349;299177;301550	+;+;+;+;+;+;+;+;+;+;+;+	1704	45.9031	40.6171	44.9683	41.5539	41.6434	36.9364	0.130233	6.16322	1.19789	0.31134	0.99995	Gut
OFAS000737	Scaffold27;Scaffold27;Scaffold27;Scaffold27	621980;624290;627888;633482	622165;624399;628191;633969	+;+;+;+	1088	22.8708	14.6669	22.6546	14.9951	15.5243	19.1836	0.275579	4.33148	1.69549	0.235644	0.99995	Gut
OFAS000738	Scaffold27;Scaffold27;Scaffold27;Scaffold27	657164;672846;673039;674893	657337;672880;673096;674913	+;+;+;+	288	185.193	103.73	143.953	146.052	146.618	157.334	-0.0561243	5.4121	0.0708533	0.798064	0.99995	Gut
OFAS000739	Scaffold27;Scaffold27;Scaffold27;Scaffold27;Scaffold27;Scaffold27;Scaffold27;Scaffold27	662137;662703;663843;664050;666591;667269;667553;667840	662228;662828;663973;664236;666622;667480;667768;668052	-;-;-;-;-;-;-;-	1209	107.456	77.0455	80.2695	81.0579	86.8049	83.9031	0.0726496	6.70443	0.201453	0.667637	0.99995	Gut
OFAS000740	Scaffold27;Scaffold27;Scaffold27;Scaffold27;Scaffold27	675330;682283;688559;688712;689220	677286;682333;688631;688761;689223	-;-;-;-;-	2135	1.17454	0.564918	0.724571	0.259916	2.50843	0.911751	-0.583564	1.25887	0.613843	0.460734	0.99995	Gut
OFAS000741	Scaffold27	692811	693341	+	531	87.0026	102.037	91.8658	77.9606	95.0381	90.4253	0.0926311	5.59635	0.513612	0.497675	0.99995	Gut
OFAS000742	Scaffold27;Scaffold27;Scaffold27;Scaffold27;Scaffold27;Scaffold27;Scaffold27	696406;697723;697874;698083;698313;699416;703793	697578;697794;698002;698240;698433;699625;713712	+;+;+;+;+;+;+	11783	0.736678	0.795253	0.787724	0.593397	0.716728	0.651635	0.240965	3.10708	2.41344	0.165921	0.99995	Gut
OFAS000743	Scaffold27;Scaffold27;Scaffold27;Scaffold27	702980;715525;716380;716752	713720;715749;716681;717203	-;-;-;-	11720	0.888766	0.902437	1.08234	0.738631	0.746943	0.98732	0.215999	3.4126	1.39423	0.277712	0.99995	Gut
OFAS000746	Scaffold27;Scaffold27;Scaffold27;Scaffold27;Scaffold27;Scaffold27	744189;756785;763131;764476;765485;770959	744516;757072;763423;764625;765614;771604	+;+;+;+;+;+	1835	0.42048	0.556156	0.449616	0.0604818	0.336753	0.825075	0.218106	0.0244528	0.0877283	0.77601	0.99995	Gut
OFAS000748	Scaffold27;Scaffold27;Scaffold27;Scaffold27;Scaffold27	784742;785897;790352;794956;798882	784748;786230;790574;795269;798906	-;-;-;-;-	903	38.0236	43.152	45.2267	42.5255	39.0063	43.2336	0.0187979	5.24807	0.0246566	0.87983	0.99995	Gut
OFAS000749	Scaffold27;Scaffold27;Scaffold27;Scaffold27;Scaffold27	798326;799461;800234;802663;803033	799349;799621;800355;802871;803040	+;+;+;+;+	1524	5.69572	5.84421	4.06026	6.77265	6.0821	5.88972	-0.263282	3.15796	1.84864	0.217708	0.99995	Gut
OFAS000750	Scaffold27;Scaffold27;Scaffold27;Scaffold27;Scaffold27;Scaffold27;Scaffold27;Scaffold27;Scaffold27;Scaffold27;Scaffold27	865438;866301;867510;868026;871270;875002;875222;878046;880774;882397;883412	865597;866372;867679;868154;871491;875130;875300;878141;880937;882499;883665	+;+;+;+;+;+;+;+;+;+;+	1578	9.22914	10.5829	9.73793	8.36952	8.68042	9.73157	0.141908	3.909	1.09684	0.331089	0.99995	Gut
OFAS000751	Scaffold27;Scaffold27;Scaffold27;Scaffold27;Scaffold27	891389;892289;893064;893346;896111	892155;892456;893259;893430;896118	+;+;+;+;+	1224	5.59459	6.74603	7.2461	7.16319	4.62783	6.71481	0.082404	2.99511	0.136708	0.722928	0.99995	Gut
OFAS000753	Scaffold27;Scaffold27;Scaffold27;Scaffold27;Scaffold27;Scaffold27;Scaffold27;Scaffold27;Scaffold27	941653;951250;955079;956178;956991;957782;960661;962918;963089	941816;951356;955169;956363;957057;957908;960730;963033;963124	+;+;+;+;+;+;+;+;+	964	3.10153	2.50228	17.759	5.41105	3.31193	3.8142	0.891785	2.57603	1.29634	0.296173	0.99995	Gut
OFAS000754	Scaffold27;Scaffold27;Scaffold27	970003;970344;970625	970174;970523;970915	+;+;+	643	10.0497	6.20436	29.0305	9.14799	5.76617	6.22289	1.09494	2.87182	3.49856	0.10747	0.99995	Gut
OFAS000764	Scaffold13;Scaffold13	318227;332595	318394;332760	+;+	334	8.66295	10.5555	10.4983	13.6238	14.1843	9.38973	-0.323345	1.97284	1.7135	0.233427	0.99995	Gut
OFAS000765	Scaffold13;Scaffold13;Scaffold13;Scaffold13;Scaffold13;Scaffold13;Scaffold13	335005;341040;341346;361048;361292;369020;374979	335123;341217;341559;361131;361453;369258;375293	+;+;+;+;+;+;+	1311	11.918	14.1536	12.5865	13.1217	14.769	14.5182	-0.133457	4.16322	1.01427	0.34869	0.99995	Gut
OFAS000770	Scaffold13;Scaffold13;Scaffold13;Scaffold13;Scaffold13;Scaffold13	612205;612468;619166;627572;629759;630745	612363;612656;619298;627752;629911;630832	-;-;-;-;-;-	903	7.69017	4.3152	7.88041	8.2347	9.35238	7.54492	-0.339176	2.80167	1.60734	0.246939	0.99995	Gut
OFAS000771	Scaffold13;Scaffold13;Scaffold13	638421;646200;653469	640226;646402;653691	-;-;-	2232	1.72845	1.16387	2.40268	1.39227	2.44556	1.35664	0.022201	2.03741	0.0036417	0.953631	0.99995	Gut
OFAS000772	Scaffold13;Scaffold13;Scaffold13;Scaffold13;Scaffold13;Scaffold13;Scaffold13;Scaffold13;Scaffold13	691371;691513;696650;700980;702822;713266;718710;718996;724814	691435;691663;696782;701142;703018;713326;718893;719125;725652	+;+;+;+;+;+;+;+;+	1923	11.4854	11.8685	12.7639	14.0245	12.5324	12.8783	-0.126718	4.60972	1.16293	0.317965	0.99995	Gut
OFAS000777	Scaffold13;Scaffold13;Scaffold13;Scaffold13;Scaffold13;Scaffold13;Scaffold13;Scaffold13;Scaffold13;Scaffold13	827729;829031;832790;839717;840853;844437;849494;867082;870168;879107	827761;829140;832933;839836;841023;844506;849589;867174;870183;879333	+;+;+;+;+;+;+;+;+;+	1080	2.6791	2.23352	3.91514	3.39118	3.05156	3.40453	-0.159696	1.83172	0.342357	0.577542	0.99995	Gut
OFAS000778	Scaffold13;Scaffold13;Scaffold13;Scaffold13;Scaffold13;Scaffold13;Scaffold13;Scaffold13	901793;908129;915349;916690;918733;922886;924809;927887	901955;908389;915514;916853;918969;923018;924996;928008	+;+;+;+;+;+;+;+	1434	4.84255	3.49369	5.89729	4.95326	4.9556	7.46599	-0.288621	2.95432	1.13582	0.32325	0.99995	Gut
OFAS000779	Scaffold13;Scaffold13	943968;954457	944099;954670	+;+	346	4.18125	2.41327	8.94196	5.45298	4.76256	3.75065	0.144055	0.925729	0.0801417	0.785609	0.99995	Gut
OFAS000780	Scaffold13;Scaffold13;Scaffold13;Scaffold13;Scaffold13;Scaffold13;Scaffold13	964852;965777;968269;974232;978057;980296;993041	964988;966055;968444;974250;978238;980481;993153	+;+;+;+;+;+;+	1092	6.4475	5.43747	8.31089	7.01273	6.69625	9.50715	-0.201829	3.01768	0.740606	0.419049	0.99995	Gut
OFAS000783	Scaffold13;Scaffold13;Scaffold13;Scaffold13;Scaffold13;Scaffold13;Scaffold13;Scaffold13;Scaffold13;Scaffold13;Scaffold13;Scaffold13;Scaffold13;Scaffold13;Scaffold13;Scaffold13;Scaffold13;Scaffold13;Scaffold13;Scaffold13;Scaffold13;Scaffold13;Scaffold13;Scaffold13;Scaffold13;Scaffold13;Scaffold13;Scaffold13;Scaffold13;Scaffold13;Scaffold13;Scaffold13;Scaffold13;Scaffold13;Scaffold13;Scaffold13;Sca…	996861;1000762;1001536;1004561;1005957;1009245;1010430;1021767;1024982;1034904;1037307;1037890;1040945;1045858;1050231;1054208;1054498;1058359;1061010;1065367;1070161;1070478;1074532;1075857;1077583;1078880;1082353;1085921;1094483;1102067;1103951;1113432;1114008;1116017;1126769;1127918;1131213;1131685;1133472;1134728;1145179;1146777;1147091;1150074;1150306	997032;1000882;1001733;1004739;1006065;1009269;1010551;1021884;1025157;1034921;1037482;1038004;1041107;1045985;1050409;1054404;1054656;1058603;1061111;1065584;1070394;1070598;1074672;1076094;1077862;1078922;1082491;1086026;1094631;1102284;1104178;1113573;1114202;1116126;1126936;1128052;1131333;1131728;1133638;1134902;1145185;1146957;1147316;1150221;1151039	+;+;+;+;+;+;+;+;+;+;+;+;+;+;+;+;+;+;+;+;+;+;+;+;+;+;+;+;+;+;+;+;+;+;+;+;+;+;+;+;+;+;+;+;+	7370	13.6361	10.4988	18.6391	13.1163	13.8066	16.7425	-0.0298856	6.73302	0.0169024	0.900357	0.99995	Gut
OFAS000784	Scaffold13;Scaffold13;Scaffold13;Scaffold13;Scaffold13;Scaffold13	1153062;1153106;1170918;1171363;1171423;1175742	1153079;1153286;1171060;1171395;1171429;1176091	-;-;-;-;-;-	732	5.00684	2.78838	5.21288	3.33559	3.65812	5.02307	0.111305	1.70276	0.115581	0.744234	0.99995	Gut
OFAS000785	Scaffold13;Scaffold13;Scaffold13	1192896;1193410;1199934	1192973;1193556;1199948	-;-;-	240	8.0373	6.5717	4.29711	2.31217	5.57864	6.75899	0.364072	0.635272	0.588437	0.469059	0.99995	Gut
OFAS000786	Scaffold13;Scaffold13;Scaffold13	1204000;1204241;1208007	1204161;1204344;1208184	-;-;-	444	8.0373	4.3881	4.18097	4.49935	5.56704	5.11491	0.128716	1.35586	0.145211	0.714891	0.99995	Gut
OFAS000787	Scaffold13;Scaffold13;Scaffold13;Scaffold13	1214204;1218605;1228513;1237973	1214866;1218746;1228678;1238197	-;-;-;-	1196	5.64492	2.32718	5.00132	4.45421	5.5973	4.52106	-0.169917	2.50858	0.245232	0.636199	0.99995	Gut
OFAS000789	Scaffold25;Scaffold25;Scaffold25;Scaffold25;Scaffold25	244702;246775;250665;259050;271458	244774;246867;250714;259084;271646	+;+;+;+;+	440	1.09599	5.27141	2.81265	3.53131	1.87255	1.72047	0.371128	0.489613	0.35961	0.568342	0.99995	Gut
OFAS000790	Scaffold25;Scaffold25;Scaffold25;Scaffold25	304375;305471;306304;308098	304424;305712;306338;308276	+;+;+;+	506	2.4779	9.71774	6.31828	3.29004	6.51322	4.27446	0.391956	1.56671	0.568447	0.476493	0.99995	Gut
OFAS000791	Scaffold25;Scaffold25;Scaffold25	322330;322927;324452	322356;323134;324663	+;+;+	447	3.45226	10.5853	6.92151	7.4486	13.133	7.49991	-0.42065	1.94786	0.882118	0.380188	0.99995	Gut
OFAS000792	Scaffold25	333819	335126	-	1308	9.14335	13.5477	7.96345	7.80622	11.3384	9.01198	0.122894	3.70408	0.243005	0.637709	0.99995	Gut
OFAS000793	Scaffold25;Scaffold25;Scaffold25	335453;338898;340042	336470;339075;340433	+;+;+	1588	26.2376	23.4863	26.8867	26.5579	26.6555	23.2904	0.00188821	5.34793	0.000251524	0.987806	0.99995	Gut
OFAS000795	Scaffold25;Scaffold25;Scaffold25;Scaffold25;Scaffold25;Scaffold25	377665;386689;389533;396763;399732;400178	378708;386865;389770;396875;399969;400400	-;-;-;-;-;-	2033	0.332087	0.684532	0.862381	0.491322	3.14087	0.63833	-1.18761	1.19264	2.26478	0.179112	0.99995	Gut
OFAS000796	Scaffold25;Scaffold25;Scaffold25;Scaffold25;Scaffold25;Scaffold25;Scaffold25;Scaffold25;Scaffold25;Scaffold25;Scaffold25	553704;562648;564539;565614;569633;572143;574034;577634;581299;583796;584902	553919;562793;564652;565953;569881;572288;574143;577826;581541;584053;585532	+;+;+;+;+;+;+;+;+;+;+	2646	8.63873	14.6914	4.94996	2.51665	10.2757	12.3429	0.170411	4.57141	0.0731474	0.795484	0.99995	Gut
OFAS000797	Scaffold25	592780	594357	-	1578	3.42273	2.70452	3.20241	4.21993	3.65491	4.0434	-0.352619	2.53253	3.54763	0.103297	0.99995	Gut
OFAS000798	Scaffold25;Scaffold25;Scaffold25;Scaffold25;Scaffold25;Scaffold25;Scaffold25;Scaffold25;Scaffold25;Scaffold25;Scaffold25;Scaffold25	594528;595739;598650;598767;600070;600870;602310;604611;605259;606565;608086;610022	594675;595831;598688;598850;600324;601019;602414;604777;605411;606735;608263;610086	+;+;+;+;+;+;+;+;+;+;+;+	1608	4.67843	4.26958	5.51569	5.1765	5.31604	5.11127	-0.110114	3.04595	0.440636	0.528878	0.99995	Gut
OFAS000799	Scaffold25;Scaffold25;Scaffold25;Scaffold25;Scaffold25;Scaffold25;Scaffold25;Scaffold25;Scaffold25;Scaffold25;Scaffold25;Scaffold25;Scaffold25;Scaffold25	614636;615191;615427;616956;617378;617437;618930;621273;621605;624106;625156;629253;629743;633191	614784;615268;615543;617075;617427;617638;619079;621437;621745;624266;625308;629423;629920;633282	+;+;+;+;+;+;+;+;+;+;+;+;+;+	1927	7.40749	6.49968	7.54614	7.77522	7.16175	7.7446	-0.0803925	3.84559	0.364556	0.565761	0.99995	Gut
OFAS000800	Scaffold25;Scaffold25;Scaffold25;Scaffold25;Scaffold25;Scaffold25;Scaffold25;Scaffold25;Scaffold25	633583;637207;637981;639058;640103;641556;644246;645474;646602	633605;637298;638088;639183;640323;641705;644410;645614;647069	+;+;+;+;+;+;+;+;+	1494	3.61517	3.29128	3.45149	3.04575	4.61871	2.67826	0.000546305	2.42249	4.62972e-06	0.998346	0.99995	Gut
OFAS000802	Scaffold25;Scaffold25;Scaffold25;Scaffold25;Scaffold25;Scaffold25;Scaffold25;Scaffold25;Scaffold25;Scaffold25;Scaffold25;Scaffold25	657888;666302;667700;669275;673561;674180;675640;676111;676528;680769;681343;684665	658253;666409;667960;669424;673701;674344;675789;676115;676680;680939;681520;685010	+;+;+;+;+;+;+;+;+;+;+;+	2194	6.59395	6.46986	7.42691	6.57609	5.86772	7.39361	0.0466341	3.90202	0.100385	0.760964	0.99995	Gut
OFAS000803	Scaffold25;Scaffold25;Scaffold25;Scaffold25;Scaffold25;Scaffold25	837982;840423;840823;844879;845140;847367	838238;840512;840870;845059;845368;847374	+;+;+;+;+;+	813	2.13537	1.71175	2.02963	2.3207	3.0403	1.59622	-0.244736	0.957284	0.528797	0.491613	0.99995	Gut
OFAS000805	Scaffold25;Scaffold25;Scaffold25;Scaffold25	1074704;1083172;1085652;1087296	1074823;1083288;1085792;1087328	+;+;+;+	411	5.86664	4.74043	5.26945	6.21079	6.01403	4.73622	-0.0952881	1.29401	0.137295	0.722364	0.99995	Gut
OFAS000806	Scaffold25;Scaffold25;Scaffold25;Scaffold25	1090052;1094404;1107794;1111184	1090073;1094736;1107871;1111212	+;+;+;+	462	7.51539	8.03263	12.5007	5.28496	9.36275	7.95863	0.306101	2.03802	0.929136	0.368416	0.99995	Gut
OFAS000807	Scaffold25;Scaffold25;Scaffold25;Scaffold25;Scaffold25	1128951;1132116;1132480;1133252;1137140	1129865;1132159;1132504;1133467;1137668	-;-;-;-;-	1729	549.679	308.434	517.204	634.837	323.267	465.537	-0.0498199	9.656	0.0239994	0.881443	0.99995	Gut
OFAS000808	Scaffold25;Scaffold25;Scaffold25;Scaffold25	1152043;1158379;1160932;1164154	1154541;1158568;1161145;1164711	-;-;-;-	3461	148.893	138.75	134.001	156.519	112.126	146.577	0.0221535	8.91568	0.0162778	0.902204	0.99995	Gut
OFAS000809	Scaffold25;Scaffold25;Scaffold25;Scaffold25;Scaffold25;Scaffold25;Scaffold25;Scaffold25;Scaffold25;Scaffold25;Scaffold25;Scaffold25;Scaffold25;Scaffold25;Scaffold25	1169477;1170943;1172742;1174419;1175255;1176983;1180048;1182403;1184394;1186508;1188122;1194223;1195794;1199095;1201752	1169716;1171073;1172854;1174661;1175394;1177133;1180260;1182579;1184520;1186582;1188204;1194351;1195970;1199277;1201823	-;-;-;-;-;-;-;-;-;-;-;-;-;-;-	2254	210.696	189.546	175.743	185.482	145.073	180.783	0.171759	8.67482	1.10386	0.329655	0.99995	Gut
OFAS000813	Scaffold21;Scaffold21;Scaffold21;Scaffold21;Scaffold21;Scaffold21;Scaffold21;Scaffold21;Scaffold21;Scaffold21;Scaffold21	51392;51636;51876;52430;52673;53281;53470;53734;54074;54259;55876	51439;51782;52022;52521;52766;53394;53603;53809;54162;54351;55909	-;-;-;-;-;-;-;-;-;-;-	1068	58.9703	52.3825	39.4948	47.4904	42.7197	55.3883	0.0513327	5.72721	0.0778636	0.788588	0.99995	Gut
OFAS000814	Scaffold21;Scaffold21;Scaffold21;Scaffold21;Scaffold21;Scaffold21;Scaffold21;Scaffold21;Scaffold21;Scaffold21;Scaffold21;Scaffold21	56486;56510;57186;61769;62787;64358;67666;70581;88116;88988;91371;92026	56500;56608;57320;62082;62982;64529;67852;70691;88205;89102;91507;92035	-;-;-;-;-;-;-;-;-;-;-;-	1581	74.5471	58.565	44.292	57.5629	52.3746	64.2296	0.0266755	6.53676	0.0164403	0.90172	0.99995	Gut
OFAS000815	Scaffold21;Scaffold21;Scaffold21	101406;102200;102475	101441;102360;102633	-;-;-	356	10.295	10.4244	5.50416	9.04084	8.67896	8.80947	-0.0134145	1.7387	0.0020011	0.965617	0.99995	Gut
OFAS000816	Scaffold21;Scaffold21;Scaffold21;Scaffold21;Scaffold21	109687;111784;112251;112614;112889	109725;111918;112325;112774;113218	-;-;-;-;-	740	5.86505	3.3851	3.90224	4.49935	1.94846	3.06895	0.468216	1.586	1.49067	0.263131	0.99995	Gut
OFAS000821	Scaffold21;Scaffold21	282609;284480	282616;284711	+;+	240	45.4107	40.2033	39.1037	48.0931	41.6252	40.1033	-0.0574332	3.37635	0.138814	0.720912	0.99995	Gut
OFAS000822	Scaffold21;Scaffold21	287514;291776	287712;292183	-;-	607	787.47	570.417	563.735	600.265	571.791	734.024	0.0117223	8.59783	0.00357053	0.954086	0.99995	Gut
OFAS000823	Scaffold21;Scaffold21;Scaffold21;Scaffold21;Scaffold21	314649;315670;315905;317127;318694	314963;315819;316011;317153;318763	-;-;-;-;-	669	9.80334	8.87552	6.62872	8.79246	6.46576	6.62765	0.210971	2.45148	0.7841	0.406397	0.99995	Gut
OFAS000825	Scaffold21;Scaffold21	352516;356945	354614;357079	-;-	2234	12.1747	11.0468	10.8024	10.9792	10.6033	11.618	0.0354327	4.65733	0.0922547	0.770499	0.99995	Gut
OFAS000826	Scaffold21;Scaffold21;Scaffold21;Scaffold21;Scaffold21;Scaffold21;Scaffold21;Scaffold21;Scaffold21;Scaffold21;Scaffold21;Scaffold21;Scaffold21;Scaffold21;Scaffold21;Scaffold21;Scaffold21;Scaffold21;Scaffold21	359092;359950;360870;363856;365840;366490;367776;368313;368547;370046;372502;381083;383643;386772;386987;390379;397360;397594;399639	359232;360069;361045;364072;365849;366722;367881;368461;368693;370183;372708;381295;383867;386898;387144;390540;397494;397767;399731	-;-;-;-;-;-;-;-;-;-;-;-;-;-;-;-;-;-;-	2931	17.1111	17.9476	15.0245	14.8055	16.4447	14.8693	0.118978	5.56081	0.972415	0.358175	0.99995	Gut
OFAS000827	Scaffold21;Scaffold21;Scaffold21;Scaffold21;Scaffold21	407080;410977;411195;411404;414658	407225;411076;411317;411526;414687	-;-;-;-;-	522	7.57538	10.3085	6.32218	6.59101	7.49738	6.00799	0.268903	2.02351	1.09712	0.33103	0.99995	Gut
OFAS000828	Scaffold21;Scaffold21;Scaffold21;Scaffold21;Scaffold21;Scaffold21;Scaffold21;Scaffold21;Scaffold21;Scaffold21;Scaffold21;Scaffold21;Scaffold21;Scaffold21;Scaffold21;Scaffold21;Scaffold21;Scaffold21;Scaffold21;Scaffold21;Scaffold21;Scaffold21;Scaffold21;Scaffold21;Scaffold21;Scaffold21;Scaffold21	420851;423697;427227;442251;442491;450720;453428;457515;458538;462109;465144;469119;472584;476765;477920;479777;481072;482768;484780;488648;489123;490420;494429;494710;503676;503965;504159	421008;423838;427296;442420;442625;450875;453600;457617;458693;462347;465297;469189;472755;476930;478072;479919;481183;483035;484900;488882;489249;490539;494550;494881;503873;504051;504507	-;-;-;-;-;-;-;-;-;-;-;-;-;-;-;-;-;-;-;-;-;-;-;-;-;-;-	4272	6.88589	7.92686	5.64901	8.23548	7.20835	7.39185	-0.157809	4.95564	1.03098	0.345013	0.99995	Gut
OFAS000833	Scaffold21;Scaffold21;Scaffold21;Scaffold21;Scaffold21	919112;920572;925079;926961;931072	919135;920727;925165;926997;931330	-;-;-;-;-	563	3.08358	3.79018	3.84679	4.92825	4.93914	7.49131	-0.691863	1.50101	6.05281	0.0447773	0.99995	Gut
OFAS000834	Scaffold21;Scaffold21;Scaffold21	931604;933732;935809	932080;933918;936098	+;+;+	954	22.1405	20.0336	22.2693	22.1037	24.0742	23.6919	-0.116803	4.43014	0.978445	0.356784	0.99995	Gut
OFAS000841	Scaffold32;Scaffold32	10057;12844	10132;13164	+;+	397	11.9041	35.2879	16.8854	8.94582	13.7493	14.9821	0.765457	2.79804	3.06783	0.125948	0.99995	Gut
OFAS000842	Scaffold32;Scaffold32;Scaffold32;Scaffold32;Scaffold32	14416;15760;18633;22172;25496	15232;16012;18746;22277;25796	+;+;+;+;+	1591	36.918	81.9889	42.1986	19.1135	40.976	41.599	0.663706	6.12738	2.56091	0.157694	0.99995	Gut
OFAS000843	Scaffold32;Scaffold32;Scaffold32;Scaffold32;Scaffold32;Scaffold32;Scaffold32;Scaffold32;Scaffold32;Scaffold32;Scaffold32	33706;33805;35988;38272;38717;40912;42875;44679;45890;46950;47973	33743;33846;36075;38366;38790;41070;42929;44928;46003;47055;48323	+;+;+;+;+;+;+;+;+;+;+	1372	47.7317	86.4205	44.725	25.2384	43.9135	53.5201	0.544142	6.11218	2.26041	0.179962	0.99995	Gut
OFAS000844	Scaffold32;Scaffold32;Scaffold32	71388;73351;80773	71478;73475;80811	-;-;-	255	18.1548	21.466	21.8394	25.6787	31.5029	22.0529	-0.366488	2.62758	3.11896	0.122415	0.99995	Gut
OFAS000845	Scaffold32;Scaffold32;Scaffold32;Scaffold32;Scaffold32;Scaffold32;Scaffold32;Scaffold32;Scaffold32;Scaffold32;Scaffold32;Scaffold32;Scaffold32;Scaffold32;Scaffold32;Scaffold32	94293;96784;100374;103228;103419;104651;105669;106704;107942;108826;110641;115357;117726;119248;123613;123837	95201;96951;100514;103305;103510;104712;105774;106814;108121;108898;110830;115487;117900;119348;123746;124089	-;-;-;-;-;-;-;-;-;-;-;-;-;-;-;-	2904	6.57597	5.84648	5.32699	5.35047	7.87322	5.39974	-0.0696535	4.1547	0.127389	0.732076	0.99995	Gut
OFAS000846	Scaffold32;Scaffold32;Scaffold32	211205;214700;216882	211292;214811;218196	+;+;+	1515	117.456	93.328	121.51	112.303	103.602	93.4391	0.103218	7.34178	0.425643	0.53576	0.99995	Gut
OFAS000847	Scaffold32;Scaffold32;Scaffold32	227984;232298;232476	228112;232393;232563	-;-;-	313	24.9593	20.4524	24.7118	21.6295	25.0072	20.3849	0.0642732	2.87953	0.129517	0.729954	0.99995	Gut
OFAS000848	Scaffold32;Scaffold32;Scaffold32;Scaffold32;Scaffold32;Scaffold32	246356;248719;251760;253749;255317;256532	247318;248809;251921;253963;255678;256536	-;-;-;-;-;-	1798	31.7022	35.7072	51.2211	38.8876	26.8073	27.4871	0.348239	5.99269	2.19314	0.183965	0.99995	Gut
OFAS000849	Scaffold32;Scaffold32	269354;277474	269592;277702	-;-	468	12.3651	13.6786	18.731	19.4459	11.8835	12.9403	0.0162747	2.83682	0.00367487	0.953421	0.99995	Gut
OFAS000853	Scaffold32;Scaffold32;Scaffold32;Scaffold32;Scaffold32;Scaffold32;Scaffold32;Scaffold32	763400;768036;770069;772263;774833;780752;783032;784383	766397;768197;770184;772457;774955;780844;783120;784476	-;-;-;-;-;-;-;-	3870	0.847343	1.10277	1.46568	1.97879	1.86287	1.70459	-0.699273	2.57845	8.32652	0.0244828	0.99995	Gut
OFAS000854	Scaffold32;Scaffold32;Scaffold32;Scaffold32;Scaffold32;Scaffold32;Scaffold32;Scaffold32	785684;790002;791231;800291;807935;808230;811670;814633	785860;790085;791338;800473;808050;808277;811699;814720	-;-;-;-;-;-;-;-	834	1.96596	1.22368	1.23658	1.59689	1.35838	1.55603	-0.0254309	0.532015	0.00522075	0.944498	0.99995	Gut
OFAS000857	Scaffold32;Scaffold32;Scaffold32	1041442;1042969;1048159	1041449;1043161;1051075	+;+;+	3118	1.91782	3.68965	2.41454	2.84757	2.21307	1.76887	0.233334	2.9868	0.598645	0.465384	0.99995	Gut
OFAS000860	Scaffold32;Scaffold32;Scaffold32;Scaffold32;Scaffold32;Scaffold32;Scaffold32;Scaffold32;Scaffold32;Scaffold32;Scaffold32;Scaffold32;Scaffold32;Scaffold32	1077109;1078804;1081207;1081421;1083437;1085682;1089054;1091704;1093626;1098502;1099689;1100574;1104215;1109200	1078731;1078817;1081331;1081610;1083631;1085832;1089198;1091829;1093762;1098711;1099959;1100811;1104296;1109516	-;-;-;-;-;-;-;-;-;-;-;-;-;-	3824	73.9246	71.8875	68.529	76.7369	69.0283	70.927	-0.0157282	8.10284	0.014897	0.906419	0.99995	Gut
OFAS000861	Scaffold32;Scaffold32;Scaffold32;Scaffold32;Scaffold32;Scaffold32;Scaffold32;Scaffold32;Scaffold32;Scaffold32	1150973;1151627;1152518;1152812;1153320;1153587;1155350;1155602;1155841;1157394	1151002;1151700;1152688;1152995;1153502;1153690;1155521;1155718;1155991;1157431	+;+;+;+;+;+;+;+;+;+	1224	112.759	136.437	132.368	98.9245	98.11	109.381	0.316407	7.13501	5.39167	0.0546628	0.99995	Gut
OFAS000862	Scaffold32;Scaffold32;Scaffold32;Scaffold32;Scaffold32;Scaffold32	1160513;1164501;1165074;1165317;1166931;1171950	1161551;1164683;1165212;1165525;1166999;1172129	-;-;-;-;-;-	1819	2.54507	2.65223	5.49954	5.12516	1.30224	3.44824	0.11526	2.68487	0.0459751	0.836812	0.99995	Gut
OFAS000863	Scaffold32;Scaffold32;Scaffold32;Scaffold32;Scaffold32;Scaffold32;Scaffold32;Scaffold32;Scaffold32;Scaffold32;Scaffold32;Scaffold32;Scaffold32;Scaffold32;Scaffold32;Scaffold32;Scaffold32;Scaffold32;Scaffold32;Scaffold32;Scaffold32	1178898;1186109;1187990;1193499;1194027;1196352;1202422;1204239;1208485;1209852;1213797;1215689;1217013;1218248;1222893;1223132;1223401;1225203;1227218;1230010;1233074	1181801;1186225;1188064;1193562;1194138;1196526;1202655;1204378;1208582;1210057;1213949;1215892;1217137;1218366;1222957;1223248;1223672;1225410;1227394;1230201;1233196	-;-;-;-;-;-;-;-;-;-;-;-;-;-;-;-;-;-;-;-;-	5880	0.114819	0.0788919	0.105235	0.150999	0.648068	0.183918	-1.70629	0.540855	6.64538	0.0378278	0.99995	Gut
OFAS000864	Scaffold38;Scaffold38;Scaffold38;Scaffold38;Scaffold38;Scaffold38;Scaffold38;Scaffold38;Scaffold38	10452;10672;10876;11094;11325;18976;28714;30882;37546	10574;10788;11004;11243;11387;19182;28863;30992;38014	-;-;-;-;-;-;-;-;-	1519	2.47627	8.85625	4.07362	2.99562	3.86468	5.33956	0.337845	2.84887	0.486438	0.50953	0.99995	Gut
OFAS000866	Scaffold38;Scaffold38;Scaffold38	378809;384771;387554	379480;384891;387651	-;-;-	891	9.0927	9.16315	7.40781	7.09999	8.90039	7.76791	0.110588	2.9163	0.371201	0.562332	0.99995	Gut
OFAS000868	Scaffold38;Scaffold38;Scaffold38;Scaffold38;Scaffold38;Scaffold38;Scaffold38;Scaffold38;Scaffold38;Scaffold38;Scaffold38;Scaffold38;Scaffold38;Scaffold38;Scaffold38;Scaffold38;Scaffold38;Scaffold38	719265;723598;724703;725576;727459;733168;734994;737004;738386;740136;741542;741744;742039;744680;746641;747424;748201;749229	719396;723789;724845;725687;729129;733392;735134;737115;738570;740244;741669;741913;742251;744812;746876;747539;748365;749262	+;+;+;+;+;+;+;+;+;+;+;+;+;+;+;+;+;+	4217	118.152	111.565	114.992	156.488	115.91	130.378	-0.224586	9.0377	1.89226	0.212956	0.99995	Gut
OFAS000869	Scaffold38;Scaffold38;Scaffold38;Scaffold38;Scaffold38;Scaffold38;Scaffold38;Scaffold38;Scaffold38;Scaffold38;Scaffold38;Scaffold38	757280;757475;757790;758052;759377;760630;764959;766675;768516;772475;772700;773967	757391;757684;757950;758188;759553;760799;765082;766806;768633;772578;772826;774064	+;+;+;+;+;+;+;+;+;+;+;+	1670	12.2436	9.72213	9.88077	10.8326	12.8275	9.38973	-0.053701	4.19122	0.0973645	0.764454	0.99995	Gut
OFAS000870	Scaffold38;Scaffold38;Scaffold38;Scaffold38	780356;781597;782367;783496	780491;781791;782502;783508	-;-;-;-	480	43.4014	36.1443	43.8305	43.4688	43.7709	45.0599	-0.100951	4.36844	0.606787	0.46249	0.99995	Gut
OFAS000871	Scaffold38;Scaffold38;Scaffold38;Scaffold38;Scaffold38;Scaffold38;Scaffold38;Scaffold38	792545;796862;799332;801849;805471;806277;806567;807804	792757;796942;799570;802017;805690;806419;806696;808397	+;+;+;+;+;+;+;+	1789	81.8375	81.3678	88.3153	71.5286	72.8243	80.0349	0.164655	7.15082	1.78466	0.224956	0.99995	Gut
OFAS000872	Scaffold38	812675	813121	-	447	194.621	151.722	177.883	191.925	163.817	202.981	-0.0919257	6.33772	0.37767	0.559035	0.99995	Gut
OFAS000873	Scaffold38;Scaffold38;Scaffold38;Scaffold38;Scaffold38;Scaffold38	813266;813571;813773;818643;819006;819345	813424;813666;813934;818792;819152;819350	+;+;+;+;+;+	720	10.7164	12.4991	10.1698	15.4145	13.1599	13.518	-0.333033	3.21053	4.18135	0.081731	0.99995	Gut
OFAS000874	Scaffold38;Scaffold38;Scaffold38;Scaffold38;Scaffold38;Scaffold38	836835;838195;841216;841465;843269;843490	837055;838433;841358;841647;843400;843663	+;+;+;+;+;+	1092	18.8126	19.7958	18.3217	17.1761	19.5229	19.8066	0.0107782	4.38203	0.00776591	0.932341	0.99995	Gut
OFAS000876	Scaffold38;Scaffold38;Scaffold38	873021;874925;875185	873185;875111;875438	-;-;-	606	18.6211	26.9451	22.2939	21.977	24.4729	19.987	0.0306367	3.78351	0.0285811	0.870716	0.99995	Gut
OFAS000877	Scaffold38;Scaffold38;Scaffold38;Scaffold38;Scaffold38;Scaffold38;Scaffold38;Scaffold38;Scaffold38;Scaffold38	875832;877574;882727;883335;883645;884961;890985;892002;899647;899961	875971;877605;882943;883536;883761;885075;891024;892131;899844;900320	-;-;-;-;-;-;-;-;-;-	1551	9.51417	13.5786	11.5698	10.5188	14.8078	10.3891	-0.0434404	4.20159	0.0441476	0.839794	0.99995	Gut
OFAS000878	Scaffold38;Scaffold38;Scaffold38;Scaffold38;Scaffold38;Scaffold38	906612;911981;919157;928624;931327;939058	906944;912054;919288;928736;931672;939073	+;+;+;+;+;+	1014	1.99743	3.11086	5.49216	1.97013	2.2345	3.51947	0.451211	1.72276	1.08343	0.333852	0.99995	Gut
OFAS000879	Scaffold38;Scaffold38;Scaffold38;Scaffold38;Scaffold38;Scaffold38;Scaffold38;Scaffold38;Scaffold38;Scaffold38;Scaffold38	1000215;1017958;1025995;1026919;1028965;1030363;1030691;1032040;1032096;1033032;1035653	1000633;1018069;1026187;1027022;1029080;1030506;1030913;1032050;1032254;1033213;1036107	+;+;+;+;+;+;+;+;+;+;+	2118	49.1801	72.6709	70.2145	73.9894	36.7614	41.8176	0.332212	6.92909	1.20228	0.311181	0.99995	Gut
OFAS000880	Scaffold38	1048184	1049032	+	849	78.7257	168.944	92.9268	78.434	73.0273	80.8849	0.551885	6.34499	3.65366	0.0999924	0.99995	Gut
OFAS000881	Scaffold38;Scaffold38;Scaffold38;Scaffold38;Scaffold38	1063976;1069559;1071231;1081613;1085122	1064083;1069723;1071528;1081783;1086744	+;+;+;+;+	2365	54.4429	127.299	81.8067	59.3167	56.0894	64.7034	0.549199	7.45196	3.33288	0.112717	0.99995	Gut
OFAS000882	Scaffold38;Scaffold38;Scaffold38;Scaffold38;Scaffold38	1102606;1103295;1103797;1104037;1104883	1102637;1103707;1103915;1104127;1105351	-;-;-;-;-	1124	8.58074	10.3177	5.78045	8.59041	7.05538	8.17813	0.0526179	3.21631	0.0482707	0.832611	0.99995	Gut
OFAS000885	Scaffold38;Scaffold38;Scaffold38;Scaffold38;Scaffold38	1134456;1135256;1135425;1136460;1138147	1134478;1135348;1135613;1136595;1138311	+;+;+;+;+	606	20.8492	21.5867	18.5499	19.2299	22.9434	21.0577	-0.0520499	3.67258	0.129364	0.730106	0.99995	Gut
OFAS000887	Scaffold38;Scaffold38;Scaffold38;Scaffold38;Scaffold38;Scaffold38	1161840;1162566;1162821;1165380;1167366;1167633	1161846;1162741;1162870;1165675;1167532;1167884	+;+;+;+;+;+	948	6.30775	6.36129	6.85361	5.3853	8.36524	6.95862	-0.0862468	2.71397	0.166218	0.696144	0.99995	Gut
OFAS000888	Scaffold38;Scaffold38	1179352;1183174	1181451;1183344	-;-	2271	2.25087	2.04264	2.13436	2.63899	2.76636	1.61906	-0.128217	2.40453	0.260677	0.625961	0.99995	Gut
OFAS000889	Scaffold38;Scaffold38	1186978;1188262	1187124;1188466	+;+	352	8.21996	7.37998	6.73865	6.93651	7.02206	6.45176	0.130088	1.44054	0.317058	0.591625	0.99995	Gut
OFAS000890	Scaffold38;Scaffold38;Scaffold38;Scaffold38;Scaffold38	1193631;1196570;1203378;1207399;1212636	1193737;1196709;1203568;1207633;1212900	+;+;+;+;+	938	5.24395	6.03347	4.83768	4.02288	5.59968	4.38109	0.201734	2.29819	0.852597	0.387707	0.99995	Gut
OFAS000892	Scaffold38;Scaffold38;Scaffold38;Scaffold38;Scaffold38;Scaffold38	1217815;1219897;1222597;1224597;1226522;1228640	1218334;1220022;1222721;1224807;1226737;1228773	+;+;+;+;+;+	1332	14.192	12.0499	14.7108	14.3313	14.3815	13.1526	-0.032111	4.21629	0.0569936	0.818414	0.99995	Gut
OFAS000894	Scaffold64;Scaffold64;Scaffold64;Scaffold64	223644;226951;228306;228537	223819;227111;228448;228711	-;-;-;-	655	7.80415	6.51563	8.81727	10.6748	8.01909	8.91567	-0.254795	2.52031	1.43861	0.270858	0.99995	Gut
OFAS000895	Scaffold64;Scaffold64;Scaffold64;Scaffold64;Scaffold64;Scaffold64;Scaffold64;Scaffold64;Scaffold64;Scaffold64;Scaffold64	259728;263367;264778;265604;265842;266072;266735;268390;271297;273390;281714	259949;263593;264916;265759;266000;266128;266893;268613;271507;273466;281912	+;+;+;+;+;+;+;+;+;+;+	1830	160.904	80.8629	120.15	155.256	132.762	129.241	-0.205285	7.89389	0.635273	0.452609	0.99995	Gut
OFAS000896	Scaffold64;Scaffold64;Scaffold64;Scaffold64	277638;277826;287934;292029	277784;277969;288076;292122	-;-;-;-	528	48.9544	41.2927	47.2682	35.3131	33.94	50.3852	0.200783	4.51318	1.1575	0.319012	0.99995	Gut
OFAS000897	Scaffold64;Scaffold64;Scaffold64;Scaffold64;Scaffold64;Scaffold64;Scaffold64;Scaffold64;Scaffold64	293203;296893;298656;302014;302577;302797;307378;310024;313108	293746;297082;298718;302225;302700;302982;307589;310126;313913	-;-;-;-;-;-;-;-;-	2440	398.439	317.381	402.759	340.412	268.281	452.254	0.0763132	9.79204	0.107904	0.752521	0.99995	Gut
OFAS000901	Scaffold64;Scaffold64;Scaffold64;Scaffold64;Scaffold64	384256;389801;393453;396515;399247	384352;390013;393655;396669;400567	+;+;+;+;+	1989	20.6085	29.2464	16.3847	21.5942	33.4498	21.6396	-0.211	5.5725	0.606757	0.462969	0.99995	Gut
OFAS000902	Scaffold64;Scaffold64;Scaffold64;Scaffold64	407303;412811;416041;416710	407631;413001;416126;416854	+;+;+;+	751	58.0483	54.4802	52.7325	58.3738	43.6097	63.6479	-0.00299297	5.37918	0.000341799	0.985785	0.99995	Gut
OFAS000903	Scaffold64;Scaffold64;Scaffold64;Scaffold64;Scaffold64	424534;430084;434179;439428;445464	424633;430269;434381;439561;445473	+;+;+;+;+	633	264.202	229.67	219.621	237.222	212.977	283.258	-0.0397827	7.25603	0.0619029	0.81093	0.99995	Gut
OFAS000905	Scaffold64;Scaffold64;Scaffold64;Scaffold64;Scaffold64;Scaffold64;Scaffold64;Scaffold64	494108;505691;512006;513293;514043;515476;518469;518830	494233;505930;512104;513532;514225;515611;518686;519018	+;+;+;+;+;+;+;+	1431	16.9171	227.825	47.2772	118.662	37.7127	28.6419	0.658838	6.83286	0.397727	0.552516	0.99995	Gut
OFAS000906	Scaffold64;Scaffold64;Scaffold64;Scaffold64;Scaffold64;Scaffold64;Scaffold64;Scaffold64;Scaffold64	526261;527427;528253;528928;530051;530677;531951;532908;539074	526380;527606;528465;529209;530286;530787;532085;533078;540234	-;-;-;-;-;-;-;-;-	2609	835.792	879.976	833.543	823.937	787.25	766.499	0.10055	11.0652	0.45354	0.523091	0.99995	Gut
OFAS000907	Scaffold64;Scaffold64;Scaffold64;Scaffold64;Scaffold64;Scaffold64	548063;548153;551417;551639;553123;555502	548065;548306;551554;551798;553282;555648	+;+;+;+;+;+	762	30.2506	31.5344	28.0158	23.7407	27.1667	24.1266	0.259007	4.40217	4.32349	0.0777382	0.99995	Gut
OFAS000908	Scaffold64;Scaffold64;Scaffold64;Scaffold64	576639;577087;578424;578964	576858;577326;578548;579155	-;-;-;-	777	37.2384	37.3734	29.9968	39.7086	36.3183	58.7345	-0.364848	4.96335	2.97558	0.129872	0.99995	Gut
OFAS000909	Scaffold64;Scaffold64;Scaffold64;Scaffold64;Scaffold64;Scaffold64;Scaffold64	621317;621568;621821;622940;623422;626305;627687	621326;621742;621948;623161;623444;626530;627904	+;+;+;+;+;+;+	1002	7.79666	8.05548	7.71935	9.52558	6.88657	6.47568	0.0431627	2.99314	0.047463	0.833992	0.99995	Gut
OFAS000910	Scaffold64;Scaffold64;Scaffold64	776843;781736;787636	776978;781921;790885	+;+;+	3572	0.594022	1.11686	0.14436	1.21175	1.00914	0.877987	-0.726276	1.65585	1.42192	0.274366	0.99995	Gut
OFAS000911	Scaffold64;Scaffold64;Scaffold64	791137;795896;796262	791331;796164;796550	-;-;-	753	18.3161	15.1548	19.1743	19.8975	18.7379	18.5266	-0.119018	3.80542	0.66601	0.442352	0.99995	Gut
OFAS000912	Scaffold64;Scaffold64;Scaffold64;Scaffold64;Scaffold64;Scaffold64	796612;797280;797505;799775;804460;809769	797197;797424;797657;799935;804555;814499	+;+;+;+;+;+	5872	0.49275	0.584596	0.579583	0.548116	0.736647	0.368337	0.00156841	1.78466	2.69806e-05	0.996006	0.99995	Gut
OFAS000914	Scaffold64;Scaffold64;Scaffold64;Scaffold64;Scaffold64	858221;877530;881188;883156;886834	858318;877590;881419;883427;889721	+;+;+;+;+	3551	1.49384	4.12806	10.6587	2.81289	3.82842	4.90317	0.493088	4.05897	0.559171	0.481535	0.99995	Gut
OFAS000915	Scaffold64	1078335	1078772	+	438	3.9636	2.96547	3.29641	4.81438	3.7622	3.70355	-0.261342	0.882308	0.77657	0.408542	0.99995	Gut
OFAS000916	Scaffold64;Scaffold64;Scaffold64	1144310;1147730;1149951	1144549;1147820;1150544	-;-;-	925	134.818	101.302	132.565	108.944	117.242	117.731	0.100259	6.78219	0.437842	0.530147	0.99995	Gut
OFAS000917	Scaffold64;Scaffold64;Scaffold64	1156871;1159319;1162957	1156888;1159539;1163063	-;-;-	346	52.9625	46.3884	59.9111	52.6052	55.96	50.0087	0.00572251	4.21188	0.00159469	0.969304	0.99995	Gut
OFAS000918	Scaffold64;Scaffold64;Scaffold64	1166092;1166401;1167135	1166342;1166704;1167350	+;+;+	771	53.4152	53.5483	48.4219	52.9729	50.3597	50.2146	0.0172836	5.31842	0.0261477	0.876284	0.99995	Gut
OFAS000919	Scaffold64;Scaffold64;Scaffold64;Scaffold64;Scaffold64	1175245;1179498;1184307;1185065;1187234	1175401;1179601;1184319;1185126;1187404	+;+;+;+;+	507	87.6969	80.8824	91.536	88.6559	79.2233	88.0935	0.0231348	5.45326	0.0419303	0.843804	0.99995	Gut
OFAS000921	Scaffold42;Scaffold42	20187;26444	20246;27454	+;+	1071	3.33199	2.16566	2.98511	3.31605	1.73093	1.91852	0.284588	1.56598	0.695937	0.432745	0.99995	Gut
OFAS000922	Scaffold42;Scaffold42;Scaffold42;Scaffold42;Scaffold42	31626;36124;42192;45007;45112	31684;36183;42240;45014;45121	-;-;-;-;-	186	5.70389	7.98081	12.1982	10.1437	4.9834	9.30269	0.082298	0.815036	0.0363359	0.854442	0.99995	Gut
OFAS000923	Scaffold42;Scaffold42;Scaffold42	45123;46271;56256	45347;46368;56306	-;-;-	374	4.89974	15.1321	3.8605	13.9472	6.609	35.566	-1.21974	2.37207	2.57844	0.156663	0.99995	Gut
OFAS000926	Scaffold42;Scaffold42;Scaffold42;Scaffold42;Scaffold42	134976;139418;142018;142334;144868	135728;139459;142071;142393;144921	-;-;-;-;-	963	2.30352	1.83049	2.14186	1.26773	1.71116	1.57218	0.457752	0.960807	2.56392	0.155048	0.99995	Gut
OFAS000927	Scaffold42;Scaffold42;Scaffold42	164470;165244;179086	164862;165654;179430	-;-;-	1149	4565.94	2085.26	2901.57	3595.25	1164.44	2661.24	0.36432	11.6665	0.60816	0.462709	0.99995	Gut
OFAS000928	Scaffold42;Scaffold42;Scaffold42	319781;320168;325199	319981;320371;325554	+;+;+	761	26.7417	22.3103	22.2252	22.751	20.571	24.4425	0.0730866	4.15704	0.26067	0.625965	0.99995	Gut
OFAS000929	Scaffold42;Scaffold42;Scaffold42;Scaffold42;Scaffold42;Scaffold42	343653;345014;349236;354012;355326;357666	343739;345182;349483;354129;355500;357700	-;-;-;-;-;-	832	41.1525	48.0611	44.128	41.619	41.2209	49.2626	0.0135563	5.20995	0.0110888	0.919203	0.99995	Gut
OFAS000930	Scaffold42;Scaffold42;Scaffold42;Scaffold42;Scaffold42;Scaffold42;Scaffold42;Scaffold42	357818;358047;358219;359736;362342;366300;369343;375992	357820;358124;358281;359912;362542;366503;369516;376063	+;+;+;+;+;+;+;+	972	24.7072	23.3851	28.223	20.0959	22.8867	29.5949	0.0720998	4.60434	0.166293	0.696079	0.99995	Gut
OFAS000934	Scaffold42;Scaffold42;Scaffold42;Scaffold42;Scaffold42;Scaffold42;Scaffold42;Scaffold42;Scaffold42;Scaffold42;Scaffold42	469523;471347;471561;473482;474688;475574;476035;476766;477775;478112;478292	469684;471480;471695;473604;474871;475668;476182;476914;477909;478215;478893	+;+;+;+;+;+;+;+;+;+;+	1971	11.6461	18.1223	21.9237	28.8863	11.7046	15.747	-0.123815	5.15713	0.104354	0.756943	0.99995	Gut
OFAS000935	Scaffold42;Scaffold42;Scaffold42;Scaffold42	482457;483289;484273;486593	482503;483517;484296;486790	+;+;+;+	498	145.446	124.634	136.265	136.836	144.559	127.036	-0.0074386	6.08386	0.00381493	0.952543	0.99995	Gut
OFAS000936	Scaffold42;Scaffold42;Scaffold42;Scaffold42;Scaffold42;Scaffold42;Scaffold42	486596;490063;491648;495704;498768;499460;500007	487123;490165;491667;495741;498782;499522;500138	-;-;-;-;-;-;-	899	6.9734	2.7864	2.40906	2.22215	1.94754	2.76675	0.809337	1.62172	3.0737	0.124705	0.99995	Gut
OFAS000937	Scaffold42;Scaffold42;Scaffold42;Scaffold42;Scaffold42	490892;491349;494387;503775;504083	491261;491433;494494;503835;504094	+;+;+;+;+	636	6.52082	7.43966	6.64835	8.02715	5.82964	6.97153	-0.0138464	2.20015	0.00432634	0.949467	0.99995	Gut
OFAS000938	Scaffold42	522607	523425	+	819	22.3749	19.371	24.429	26.4248	23.767	24.6922	-0.178516	4.28196	1.67695	0.237957	0.99995	Gut
OFAS000939	Scaffold42;Scaffold42;Scaffold42;Scaffold42	530627;531251;531376;537480	530764;531281;531491;537513	-;-;-;-	319	13.6055	31.7012	13.9016	20.8747	23.2455	18.6455	-0.081729	2.7429	0.0507725	0.82843	0.99995	Gut
OFAS000942	Scaffold34;Scaffold34;Scaffold34;Scaffold34;Scaffold34;Scaffold34;Scaffold34	321262;321922;326098;326877;333284;335830;336847	321383;322061;326154;326993;333547;336184;336854	+;+;+;+;+;+;+	1063	14.3356	13.6154	12.6124	15.9742	14.9205	14.8532	-0.173119	3.95356	1.87674	0.21463	0.99995	Gut
OFAS000945	Scaffold34;Scaffold34;Scaffold34;Scaffold34;Scaffold34;Scaffold34;Scaffold34	356447;364580;365851;366968;369138;378451;378616	356923;364670;366004;367096;369481;378478;378877	+;+;+;+;+;+;+	1485	13.2494	11.808	11.9451	16.5168	12.4837	12.5257	-0.165973	4.29541	1.11101	0.328206	0.99995	Gut
OFAS000946	Scaffold34;Scaffold34;Scaffold34	413730;426324;430790	419164;426536;431404	-;-;-	6263	18.7259	23.3016	22.0982	17.189	25.4557	23.1034	-0.0360817	7.08505	0.0376708	0.85183	0.99995	Gut
OFAS000947	Scaffold34;Scaffold34	423224;424980	423419;425689	+;+	906	0.958088	1.12643	0.227661	0.734994	1.93249	0.238728	-0.321602	-0.00354194	0.151643	0.708994	0.99995	Gut
OFAS000948	Scaffold34;Scaffold34;Scaffold34	433526;437211;438935	433840;437285;439177	+;+;+	633	7.92302	6.15581	6.84279	8.06519	4.71835	7.34626	0.0569323	2.18039	0.0462977	0.836006	0.99995	Gut
OFAS000949	Scaffold34;Scaffold34;Scaffold34;Scaffold34;Scaffold34;Scaffold34;Scaffold34;Scaffold34;Scaffold34	450590;454772;460809;460984;466220;470909;472815;477295;480909	450703;454969;460908;461118;466332;471111;473048;477442;484116	+;+;+;+;+;+;+;+;+	4453	5.89125	4.31278	5.85943	5.73239	5.25012	5.46426	-0.0342672	4.6046	0.0476678	0.833641	0.99995	Gut
OFAS000950	Scaffold34;Scaffold34;Scaffold34;Scaffold34;Scaffold34	492252;492688;492976;499154;506928	492547;492882;493149;499354;508269	+;+;+;+;+	2208	5.32908	7.4793	6.39895	7.23809	6.99662	6.36716	-0.100772	3.89269	0.36956	0.563175	0.99995	Gut
OFAS000951	Scaffold34;Scaffold34;Scaffold34;Scaffold34	516184;516828;517061;521958	516456;516908;517265;522083	+;+;+;+	685	59.9805	63.3863	64.7389	55.8971	56.3815	58.4134	0.140076	5.36348	1.86626	0.21577	0.99995	Gut
OFAS000952	Scaffold34;Scaffold34;Scaffold34;Scaffold34;Scaffold34	534684;534779;537413;538782;540002	534747;534990;537441;538933;540012	-;-;-;-;-	468	24.9362	27.159	27.1048	25.6117	25.7476	33.275	-0.0956004	3.69836	0.358979	0.568673	0.99995	Gut
OFAS000953	Scaffold34;Scaffold34;Scaffold34;Scaffold34	546937;547300;553042;553593	547230;547460;553186;553794	+;+;+;+	802	50.8695	39.6789	43.464	42.8991	57.1455	50.2963	-0.166041	5.25593	1.11077	0.328255	0.99995	Gut
OFAS000954	Scaffold34;Scaffold34;Scaffold34;Scaffold34;Scaffold34	570536;573323;573413;574361;574723	570669;573343;573545;574595;574736	-;-;-;-;-	537	11.1355	9.15675	14.4037	12.4005	12.8498	12.2845	-0.114853	2.73644	0.289644	0.607768	0.99995	Gut
OFAS000955	Scaffold34;Scaffold34;Scaffold34;Scaffold34;Scaffold34;Scaffold34;Scaffold34;Scaffold34;Scaffold34;Scaffold34;Scaffold34;Scaffold34	606944;609808;615469;621682;622596;625191;629830;634037;640834;641621;645247;649531	607283;610000;617079;621816;622765;625711;629965;634129;640941;641840;645489;649545	-;-;-;-;-;-;-;-;-;-;-;-	3785	29.0744	27.3551	25.3126	28.0612	26.5026	26.7145	0.00823882	6.68711	0.00482316	0.946649	0.99995	Gut
OFAS000956	Scaffold34;Scaffold34;Scaffold34;Scaffold34;Scaffold34;Scaffold34;Scaffold34;Scaffold34;Scaffold34	657832;658409;660152;662741;664336;664897;665926;669035;673706	658334;658514;660348;662884;664510;665001;666077;669199;673899	-;-;-;-;-;-;-;-;-	1741	11.2458	9.16578	9.53706	10.5183	9.6424	8.50988	0.0629496	4.10551	0.176251	0.687684	0.99995	Gut
OFAS000958	Scaffold34;Scaffold34;Scaffold34;Scaffold34;Scaffold34;Scaffold34;Scaffold34;Scaffold34;Scaffold34	738752;739211;741194;742808;743146;746119;746311;749624;750959	739011;739270;741218;742962;743215;746190;746335;749637;750964	-;-;-;-;-;-;-;-;-	687	2.10584	3.64625	3.15246	3.55408	1.34922	2.51863	0.266381	1.05205	0.392242	0.551752	0.99995	Gut
OFAS000959	Scaffold34;Scaffold34;Scaffold34;Scaffold34	780880;781203;781425;785016	780968;781344;781640;785144	+;+;+;+	576	12.2234	19.9728	18.9789	21.3876	16.271	20.0892	-0.173692	3.41363	0.565212	0.477615	0.99995	Gut
OFAS000960	Scaffold34;Scaffold34;Scaffold34;Scaffold34;Scaffold34	801023;808793;810793;812910;813841	805044;809023;810880;813145;814104	-;-;-;-;-	4841	3.76546	3.37301	3.32336	3.48473	3.31884	2.92643	0.104638	4.04415	0.594767	0.466774	0.99995	Gut
OFAS000961	Scaffold34;Scaffold34;Scaffold34;Scaffold34	822725;824640;825052;825968	822867;824886;825287;826124	-;-;-;-	783	1886.58	2128.42	2375.16	1750.09	2396.27	1384.74	0.208281	10.6036	0.759023	0.413613	0.99995	Gut
OFAS000962	Scaffold34;Scaffold34	838353;850517	838513;853030	+;+	2675	0.901379	1.8382	1.88912	0.912766	2.38706	1.13197	0.0583315	2.0869	0.0164275	0.901771	0.99995	Gut
OFAS000963	Scaffold34;Scaffold34;Scaffold34;Scaffold34;Scaffold34	867083;867928;871528;872480;886507	867123;867967;872395;873232;886904	+;+;+;+;+	2100	6.93504	5.169	6.48249	3.69947	6.6208	12.4623	-0.29406	3.87567	0.488121	0.509138	0.99995	Gut
OFAS000971	Scaffold34;Scaffold34;Scaffold34	953602;955191;955544	953775;955453;956231	-;-;-	1125	1.54316	1.48443	1.37507	1.18383	2.01403	1.24966	-0.0171393	0.899899	0.00275985	0.959627	0.99995	Gut
OFAS000972	Scaffold34;Scaffold34;Scaffold34;Scaffold34;Scaffold34;Scaffold34	962999;964077;969207;969723;976202;976523	963917;964221;969355;969874;976452;977331	-;-;-;-;-;-	2425	8.82942	8.45513	8.88837	7.00229	9.21604	9.32044	0.0350249	4.39956	0.0546822	0.822057	0.99995	Gut
OFAS000973	Scaffold34	980041	980253	+	213	62.4871	64.4647	79.8899	78.1578	80.2647	78.1885	-0.194361	3.99477	1.79729	0.223498	0.99995	Gut
OFAS000974	Scaffold34;Scaffold34;Scaffold34;Scaffold34;Scaffold34;Scaffold34	1026851;1027015;1029711;1031768;1032665;1032867	1026867;1027157;1029731;1031864;1032824;1032908	-;-;-;-;-;-	480	8.23823	8.50455	11.3873	8.78624	6.65145	8.11079	0.255318	2.11701	1.18293	0.314148	0.99995	Gut
OFAS000975	Scaffold34;Scaffold34;Scaffold34;Scaffold34;Scaffold34;Scaffold34;Scaffold34;Scaffold34;Scaffold34;Scaffold34	1039990;1040424;1040640;1040945;1042742;1045057;1046992;1047868;1048421;1050170	1040215;1040553;1040871;1041079;1042978;1045506;1047204;1048005;1048645;1050824	+;+;+;+;+;+;+;+;+;+	2641	823.073	572.364	754.755	428.304	438.089	579.21	0.572788	10.6284	6.98568	0.0344699	0.99995	Gut
OFAS000976	Scaffold34;Scaffold34;Scaffold34;Scaffold34;Scaffold34;Scaffold34	1051542;1061936;1074817;1077422;1081067;1081435	1051551;1061991;1075020;1077485;1081368;1081438	+;+;+;+;+;+	640	11.7545	9.85755	11.441	8.15039	23.9774	10.4764	-0.368261	3.04885	0.820151	0.397019	0.99995	Gut
OFAS000978	Scaffold34;Scaffold34;Scaffold34;Scaffold34;Scaffold34;Scaffold34;Scaffold34;Scaffold34;Scaffold34;Scaffold34;Scaffold34	1095797;1096845;1098131;1099807;1101244;1103071;1106668;1108054;1114920;1126342;1131039	1096731;1096927;1098222;1099995;1101390;1103345;1106867;1111976;1114965;1126375;1131184	-;-;-;-;-;-;-;-;-;-;-	6070	0.540233	1.19219	0.79854	1.02391	0.848355	0.730461	-0.0384731	2.43261	0.0142833	0.908356	0.99995	Gut
OFAS000981	Scaffold14;Scaffold14;Scaffold14;Scaffold14;Scaffold14	83180;98577;103081;119456;121020	86388;98696;103198;119543;121341	-;-;-;-;-	3857	18.6043	34.1569	7.11245	4.20111	15.2202	25.9074	0.401725	6.08434	0.270551	0.621322	0.99995	Gut
OFAS000984	Scaffold14	295705	296628	-	924	79.7467	89.363	71.3208	140.171	75.5708	56.1786	-0.177305	6.30562	0.283798	0.61181	0.99995	Gut
OFAS000985	Scaffold14;Scaffold14;Scaffold14;Scaffold14;Scaffold14	362655;369725;371475;372179;375794	363022;369740;371615;372250;375937	+;+;+;+;+	741	2.47301	1.62766	3.20108	11.0834	2.77976	5.39989	-1.39471	1.79022	6.58546	0.0389635	0.99995	Gut
OFAS000986	Scaffold14;Scaffold14;Scaffold14;Scaffold14;Scaffold14	378911;383451;389735;394191;396323	379041;383592;389840;394305;397025	+;+;+;+;+	1197	10.4747	6.12312	32.3091	49.1408	15.1431	30.1755	-0.951314	4.84667	1.86478	0.219278	0.99995	Gut
OFAS000987	Scaffold14;Scaffold14;Scaffold14;Scaffold14;Scaffold14;Scaffold14	413611;414750;416346;417016;417989;419470	413919;414756;416483;417276;418312;419501	+;+;+;+;+;+	1071	1.62097	0.866264	1.44441	0.62176	1.34628	1.00975	0.388796	0.526863	0.805205	0.400484	0.99995	Gut
OFAS000989	Scaffold14;Scaffold14;Scaffold14;Scaffold14;Scaffold14;Scaffold14;Scaffold14;Scaffold14	452562;458222;466329;468390;469412;471246;473813;476888	452707;458421;466339;468626;469607;471431;474071;477085	+;+;+;+;+;+;+;+	1433	71.4775	63.772	61.9647	49.4898	82.076	82.1833	-0.116202	6.61995	0.287718	0.60894	0.99995	Gut
OFAS000991	Scaffold14;Scaffold14;Scaffold14;Scaffold14;Scaffold14;Scaffold14;Scaffold14;Scaffold14;Scaffold14	506403;517619;520941;528005;529488;533081;533338;535809;540438	506460;517702;521070;528168;529641;533238;533439;535957;540593	+;+;+;+;+;+;+;+;+	1155	76.0725	71.8921	81.8794	115.308	87.564	69.8487	-0.246731	6.59904	1.5477	0.25503	0.99995	Gut
OFAS000992	Scaffold14;Scaffold14;Scaffold14;Scaffold14	544651;546360;547897;552033	545163;546560;548068;552187	-;-;-;-	1041	2.22357	1.87158	2.47672	2.13226	1.97868	1.76604	0.158897	1.24116	0.378987	0.558369	0.99995	Gut
OFAS000993	Scaffold14;Scaffold14;Scaffold14;Scaffold14;Scaffold14;Scaffold14;Scaffold14;Scaffold14	559072;560735;567700;571091;572485;575225;578311;582030	559506;560928;567775;571275;572618;575390;578443;582432	-;-;-;-;-;-;-;-	1726	1.00583	1.34381	1.01577	1.35033	1.25307	1.19046	-0.169784	1.17812	0.411138	0.54259	0.99995	Gut
OFAS000994	Scaffold14;Scaffold14;Scaffold14;Scaffold14;Scaffold14;Scaffold14;Scaffold14;Scaffold14;Scaffold14	584901;585308;587044;588732;592561;594978;598760;603121;603321	585217;585458;587169;588937;592774;595191;598857;603233;603427	+;+;+;+;+;+;+;+;+	1546	19.1523	22.7441	17.2774	22.3978	20.4515	22.2443	-0.137135	5.01001	0.976254	0.357288	0.99995	Gut
OFAS000995	Scaffold14;Scaffold14	616309;618955	616482;619168	-;-	388	86.2559	79.1473	84.5245	83.2381	96.6197	80.8291	-0.0609734	5.05413	0.251604	0.631926	0.99995	Gut
OFAS000997	Scaffold14;Scaffold14;Scaffold14;Scaffold14;Scaffold14;Scaffold14;Scaffold14;Scaffold14	628834;632729;634934;636801;640238;644902;648233;650061	628967;632885;635101;636968;640482;645120;648300;650068	+;+;+;+;+;+;+;+	1167	2.64466	3.57752	2.47443	3.32857	2.64756	1.85336	0.15331	1.77472	0.261305	0.625553	0.99995	Gut
OFAS000998	Scaffold14;Scaffold14;Scaffold14;Scaffold14	655813;655970;656107;656491	655911;656047;656188;656630	-;-;-;-	399	6.04308	9.53347	5.42792	9.73545	5.67866	9.21526	-0.223785	1.69443	0.442095	0.528218	0.99995	Gut
OFAS000999	Scaffold14;Scaffold14;Scaffold14;Scaffold14;Scaffold14;Scaffold14	662804;663630;664811;666492;667739;669784	662817;663750;664951;666512;667904;669809	-;-;-;-;-;-	489	6.9032	7.96857	5.27252	8.17061	8.21395	6.85574	-0.203617	1.90302	0.70738	0.429165	0.99995	Gut
OFAS001002	Scaffold14;Scaffold14;Scaffold14	778872;781635;786169	779941;782063;786227	-;-;-	1558	97.0666	67.5878	66.5914	53.4262	53.8749	65.6637	0.418921	6.7166	4.72956	0.0676712	0.99995	Gut
OFAS001003	Scaffold14	991499	992398	-	900	8.46595	6.18513	8.02127	6.53573	6.29385	7.93055	0.126432	2.74819	0.384538	0.555578	0.99995	Gut
OFAS001004	Scaffold19;Scaffold19;Scaffold19;Scaffold19;Scaffold19;Scaffold19;Scaffold19	40025;41649;42959;47489;52899;61685;64864	40183;41837;43097;47643;53024;61809;65032	-;-;-;-;-;-;-	1062	2.54287	1.39777	1.9422	2.29911	2.52142	2.03661	-0.221663	1.29644	0.526775	0.492412	0.99995	Gut
OFAS001006	Scaffold19	111091	111558	+	468	8.24338	8.72261	10.7979	7.11436	7.70226	12.4781	0.0236067	2.16897	0.00694741	0.935996	0.99995	Gut
OFAS001007	Scaffold19;Scaffold19;Scaffold19;Scaffold19;Scaffold19;Scaffold19	121927;122580;123410;129248;135796;137925	122061;122723;123575;129448;135881;137939	+;+;+;+;+;+	747	1.54936	1.86299	1.51866	2.37717	2.34382	2.02679	-0.44694	0.726674	2.31409	0.173684	0.99995	Gut
OFAS001008	Scaffold19;Scaffold19;Scaffold19	139749;149836;159975	140111;149896;160750	-;-;-	1200	2.41119	2.62868	2.57826	2.31217	5.32116	2.61348	-0.429093	1.91722	1.44339	0.270136	0.99995	Gut
OFAS001009	Scaffold19;Scaffold19;Scaffold19	193853;198402;199361	194823;198642;199471	-;-;-	1323	2.18702	2.66479	3.19603	3.85886	2.72461	2.28876	-0.140343	1.97457	0.246789	0.635149	0.99995	Gut
OFAS001010	Scaffold19;Scaffold19;Scaffold19;Scaffold19	215069;220216;223994;233414	215248;220423;224276;233450	-;-;-;-	708	5.17656	6.68308	5.38959	6.74056	4.07306	5.0406	0.123809	2.03943	0.223545	0.651291	0.99995	Gut
OFAS001011	Scaffold19;Scaffold19;Scaffold19;Scaffold19;Scaffold19;Scaffold19;Scaffold19;Scaffold19	233740;238594;238924;239180;245020;251371;260103;260497	233937;238838;239056;239401;245199;251562;260287;260563	-;-;-;-;-;-;-;-	1422	4.34082	5.80671	3.98888	3.19996	3.18676	3.42227	0.527161	2.55802	6.2707	0.0420406	0.99995	Gut
OFAS001012	Scaffold19;Scaffold19;Scaffold19;Scaffold19	264414;270216;281040;281407	264627;270370;281325;281609	-;-;-;-	858	2.69783	4.64966	3.36557	2.19899	2.88085	4.66354	0.137416	1.64757	0.141614	0.718256	0.99995	Gut
OFAS001013	Scaffold19;Scaffold19;Scaffold19	285735;293835;304636	285857;293994;304844	-;-;-	492	2.94047	3.20571	1.88653	2.0302	1.04665	1.31883	0.868004	0.299743	4.11131	0.0837992	0.99995	Gut
OFAS001014	Scaffold19;Scaffold19;Scaffold19;Scaffold19;Scaffold19;Scaffold19;Scaffold19;Scaffold19	313102;317487;317846;325437;328570;335986;336671;336903	313417;317741;318001;325644;328745;336108;336797;337264	-;-;-;-;-;-;-;-	1723	3.35859	2.85385	1.37667	1.80357	2.5105	1.75742	0.32212	2.04871	0.772989	0.409568	0.99995	Gut
OFAS001015	Scaffold19;Scaffold19	342369;349436	342642;350011	-;-	850	1.70202	1.85554	1.2133	1.6974	1.81748	1.52674	-0.0760857	0.674152	0.0563145	0.824138	0.99995	Gut
OFAS001016	Scaffold19;Scaffold19;Scaffold19;Scaffold19;Scaffold19;Scaffold19;Scaffold19	390891;397508;404109;406001;407236;412238;412420	395271;397637;404316;406137;407443;412348;412644	-;-;-;-;-;-;-	5400	10.0377	9.8962	4.77456	9.98857	9.19284	9.73294	-0.226173	5.59888	0.650445	0.448059	0.99995	Gut
OFAS001017	Scaffold19;Scaffold19;Scaffold19;Scaffold19	411826;417794;418809;419607	413401;417854;418988;419728	+;+;+;+	1939	16.8622	14.5457	7.18031	16.3128	16.3063	14.6125	-0.290608	4.80418	0.929526	0.369093	0.99995	Gut
OFAS001019	Scaffold19;Scaffold19;Scaffold19	428335;428807;431918	428358;428963;431967	+;+;+	231	63.4633	52.2121	31.6981	55.7323	64.6476	62.7328	-0.311976	3.69235	1.4619	0.267361	0.99995	Gut
OFAS001020	Scaffold19;Scaffold19;Scaffold19;Scaffold19;Scaffold19	442707;445931;450527;450782;456897	442882;446136;450686;450847;456989	+;+;+;+;+	701	11.8324	2.24994	16.9187	23.9067	2.05687	11.7246	-0.282168	3.03667	0.0887547	0.775407	0.99995	Gut
OFAS001021	Scaffold19;Scaffold19;Scaffold19;Scaffold19;Scaffold19;Scaffold19;Scaffold19;Scaffold19	459499;460548;463544;465519;467931;468944;473966;474407	459647;460688;463652;465628;468114;469030;474114;476357	+;+;+;+;+;+;+;+	2880	26.0542	8.40791	27.7163	31.8694	7.86731	24.783	-0.0533094	5.93084	0.00740083	0.934124	0.99995	Gut
OFAS001022	Scaffold19;Scaffold19;Scaffold19;Scaffold19;Scaffold19;Scaffold19;Scaffold19;Scaffold19;Scaffold19;Scaffold19	476807;482361;482686;484786;487049;487607;493104;494120;502382;515246	478499;482414;482802;484953;487193;487734;493228;494200;502565;515341	-;-;-;-;-;-;-;-;-;-	2791	7.39512	12.8644	2.66048	4.49344	6.82666	6.97452	0.326419	4.27753	0.377394	0.560442	0.99995	Gut
OFAS001024	Scaffold19;Scaffold19;Scaffold19;Scaffold19;Scaffold19;Scaffold19	599680;602294;606777;609242;611355;612799	599801;602502;606848;609420;611553;613105	+;+;+;+;+;+	1088	20.7433	27.2873	19.8109	19.7894	20.8252	28.6263	-0.0290132	4.64751	0.020643	0.88996	0.99995	Gut
OFAS001026	Scaffold19	683035	684192	+	1158	5.16386	7.45099	6.23415	4.79206	11.6509	4.76281	-0.171444	2.98901	0.19191	0.675252	0.99995	Gut
OFAS001027	Scaffold19;Scaffold19;Scaffold19;Scaffold19;Scaffold19;Scaffold19;Scaffold19;Scaffold19;Scaffold19;Scaffold19	684308;699516;700771;704241;708474;711186;720137;720268;725638;731208	684323;699660;700943;704436;708696;711297;720190;720469;725746;731360	+;+;+;+;+;+;+;+;+;+	1383	0.976331	1.14042	0.820272	1.84572	0.744687	0.703756	-0.156389	0.711144	0.112682	0.747326	0.99995	Gut
OFAS001028	Scaffold19;Scaffold19;Scaffold19;Scaffold19;Scaffold19;Scaffold19;Scaffold19;Scaffold19;Scaffold19	771080;773092;774471;777527;780072;780254;782650;791403;791679	771180;773251;774530;777637;780161;780400;782799;791581;792141	-;-;-;-;-;-;-;-;-	1461	25.8778	29.5286	24.9179	27.2712	25.8004	28.6459	-0.0246161	5.30967	0.0427674	0.842277	0.99995	Gut
OFAS001029	Scaffold19;Scaffold19;Scaffold19;Scaffold19;Scaffold19;Scaffold19;Scaffold19;Scaffold19;Scaffold19;Scaffold19;Scaffold19;Scaffold19;Scaffold19;Scaffold19;Scaffold19	849498;853049;854144;858065;859245;860575;866326;867748;870866;874877;877304;883165;886221;887753;889532	849501;853203;854324;858171;859404;863199;866510;868042;870960;874903;880921;883299;886415;887915;889554	+;+;+;+;+;+;+;+;+;+;+;+;+;+;+	7968	12.7459	13.0991	8.86602	12.4244	11.5812	11.3871	-0.0279349	6.54387	0.0252359	0.87844	0.99995	Gut
OFAS001030	Scaffold19;Scaffold19;Scaffold19;Scaffold19;Scaffold19;Scaffold19;Scaffold19;Scaffold19;Scaffold19	900466;905638;910415;911401;917117;919666;921799;922836;923952	901332;905751;910489;911523;917208;919740;921875;922851;925181	+;+;+;+;+;+;+;+;+	2669	9.14246	8.41214	9.6214	10.1462	9.72407	9.92703	-0.132915	4.67493	1.3514	0.28457	0.99995	Gut
OFAS001031	Scaffold19;Scaffold19;Scaffold19	945417;946164;952795	945424;946410;952881	-;-;-	342	85.1671	93.0482	105.845	193.086	102.689	128.381	-0.578052	5.34191	5.72184	0.0495291	0.99995	Gut
OFAS001032	Scaffold19;Scaffold19;Scaffold19;Scaffold19;Scaffold19;Scaffold19	956842;957162;958697;960106;968186;975046	956967;957229;958747;960185;968249;975226	-;-;-;-;-;-	570	29.6111	27.182	28.9489	37.7735	28.7289	24.0952	-0.0791863	4.08349	0.178483	0.685841	0.99995	Gut
OFAS001033	Scaffold19;Scaffold19	976037;981672	977591;981876	+;+	1760	2.68519	3.58456	2.81265	4.09884	4.56434	3.56383	-0.427547	2.68957	4.44417	0.0745494	0.99995	Gut
OFAS001034	Scaffold19;Scaffold19;Scaffold19;Scaffold19;Scaffold19;Scaffold19;Scaffold19;Scaffold19	987032;989680;995244;997510;1001336;1002429;1011631;1016276	987247;989786;995407;997577;1001444;1005371;1011657;1016355	+;+;+;+;+;+;+;+	3714	12.6727	12.5651	11.4404	11.4749	13.7542	12.4625	-0.0393339	5.53108	0.108123	0.75228	0.99995	Gut
OFAS001038	Scaffold36;Scaffold36;Scaffold36;Scaffold36;Scaffold36;Scaffold36	5;1992;3308;3517;4534;8397	452;2178;3441;3649;4733;8419	-;-;-;-;-;-	1125	1.71462	1.8143	2.10845	2.66362	1.5563	1.92256	-0.121875	1.26802	0.167309	0.69521	0.99995	Gut
OFAS001039	Scaffold36;Scaffold36;Scaffold36;Scaffold36;Scaffold36;Scaffold36;Scaffold36;Scaffold36;Scaffold36;Scaffold36;Scaffold36;Scaffold36;Scaffold36;Scaffold36	16862;24085;24463;27511;27930;30210;31968;35044;35303;36061;36263;40310;52558;55610	21565;24182;24645;27722;28064;30669;32599;35215;35369;36180;36421;40432;53187;56159	-;-;-;-;-;-;-;-;-;-;-;-;-;-	8245	6.74957	7.24661	7.55499	6.73039	6.53292	7.0828	0.0829818	5.85246	0.576022	0.473598	0.99995	Gut
OFAS001040	Scaffold36;Scaffold36;Scaffold36;Scaffold36;Scaffold36	66588;67616;67793;70637;74502	67163;67708;67918;71357;75161	-;-;-;-;-	2176	4.69827	3.83728	3.98114	3.72327	3.73908	3.72738	0.161433	3.13815	1.07067	0.336515	0.99995	Gut
OFAS001041	Scaffold36;Scaffold36;Scaffold36;Scaffold36;Scaffold36;Scaffold36;Scaffold36;Scaffold36;Scaffold36;Scaffold36;Scaffold36;Scaffold36;Scaffold36;Scaffold36;Scaffold36;Scaffold36;Scaffold36	75143;83464;84434;89685;90337;92804;94765;96945;99375;100847;101148;101616;102187;107834;108058;108366;112737	75179;83601;84612;89872;90516;93008;94845;97179;99553;101071;101291;101844;102425;107939;108225;108447;112926	+;+;+;+;+;+;+;+;+;+;+;+;+;+;+;+;+	2805	7.35821	7.67353	5.80914	6.21194	6.75587	5.55177	0.170534	4.21806	1.1424	0.321956	0.99995	Gut
OFAS001042	Scaffold36;Scaffold36;Scaffold36;Scaffold36;Scaffold36;Scaffold36	123552;128514;128788;133254;134728;135704	123631;128675;128937;133417;134978;135862	+;+;+;+;+;+	966	6.48974	7.39526	7.36647	5.51474	5.97045	7.05286	0.196538	2.72528	1.17514	0.315626	0.99995	Gut
OFAS001046	Scaffold36;Scaffold36;Scaffold36	447904;449315;449898	448029;449448;449996	+;+;+	359	5.64178	5.42706	4.30908	5.25551	3.44257	3.61483	0.322238	0.898386	1.04046	0.342953	0.99995	Gut
OFAS001047	Scaffold36;Scaffold36;Scaffold36;Scaffold36;Scaffold36	451073;454781;457016;457915;458545	451094;454971;457144;458231;458848	-;-;-;-;-	963	2.00306	3.85366	2.24895	2.18972	2.24589	2.80747	0.16448	1.4181	0.244785	0.636502	0.99995	Gut
OFAS001048	Scaffold36;Scaffold36;Scaffold36;Scaffold36;Scaffold36;Scaffold36;Scaffold36;Scaffold36;Scaffold36;Scaffold36;Scaffold36;Scaffold36;Scaffold36;Scaffold36;Scaffold36;Scaffold36;Scaffold36;Scaffold36;Scaffold36;Scaffold36;Scaffold36;Scaffold36	459259;463079;467830;468120;478565;481079;481950;484804;485300;485846;487517;488515;490792;499170;500220;500788;504417;506666;507262;508473;510538;510886	459318;463217;468040;468218;478802;481257;482165;485001;485467;485986;487676;488690;490866;499334;500354;500966;504609;506911;507429;508642;510638;512094	+;+;+;+;+;+;+;+;+;+;+;+;+;+;+;+;+;+;+;+;+;+	4626	7.94348	7.50077	8.29325	7.62926	6.76806	6.42878	0.188696	5.1112	2.49424	0.159956	0.99995	Gut
OFAS001049	Scaffold36;Scaffold36;Scaffold36;Scaffold36;Scaffold36	515964;519853;522294;523347;533048	518372;521635;522464;528928;533080	-;-;-;-;-	9978	25.5473	16.4577	27.1108	26.4168	25.7424	28.3311	-0.219822	7.95996	1.08665	0.333186	0.99995	Gut
OFAS001051	Scaffold36	608614	609894	-	1281	6.92676	4.78007	6.84317	8.49059	8.92422	8.2733	-0.470014	3.26914	6.1127	0.0440023	0.99995	Gut
OFAS001052	Scaffold36;Scaffold36	636709;638312	636780;640179	+;+	1940	3.87779	3.25197	3.18961	3.31808	1.06176	3.56763	0.378876	2.61153	0.782969	0.407161	0.99995	Gut
OFAS001058	Scaffold36;Scaffold36;Scaffold36	1047750;1055487;1058432	1049616;1055654;1058812	-;-;-	2416	12.9342	15.2836	14.5988	16.3996	13.5985	14.3684	-0.0511294	5.14192	0.155088	0.705891	0.99995	Gut
OFAS001059	Scaffold36;Scaffold36;Scaffold36;Scaffold36;Scaffold36;Scaffold36	1049388;1052296;1052709;1053959;1057793;1057990	1049589;1052345;1052901;1054053;1057870;1058010	+;+;+;+;+;+	639	7.09395	8.27587	5.48739	7.81578	6.76931	5.58489	0.0501643	2.19417	0.0415584	0.844487	0.99995	Gut
OFAS001060	Scaffold36;Scaffold36;Scaffold36	1154478;1154768;1159618	1154523;1154878;1159902	+;+;+	442	3.70952	3.14854	5.36652	4.26862	5.82524	3.42537	-0.150233	1.06895	0.185192	0.680385	0.99995	Gut
OFAS001061	Scaffold36;Scaffold36;Scaffold36;Scaffold36;Scaffold36	1171422;1171691;1171917;1172346;1178139	1171611;1171798;1172016;1172474;1178293	+;+;+;+;+	682	3.53547	4.35317	3.93166	4.06833	4.22834	4.28135	-0.0889238	1.5738	0.160126	0.70143	0.99995	Gut
OFAS001064	Scaffold23;Scaffold23;Scaffold23;Scaffold23	211377;212204;212473;212647	211555;212395;212575;212718	-;-;-;-	546	56.1727	53.6951	60.2539	53.0528	75.6394	50.9029	-0.0786083	5.0013	0.194091	0.673328	0.99995	Gut
OFAS001065	Scaffold23;Scaffold23;Scaffold23;Scaffold23;Scaffold23;Scaffold23;Scaffold23;Scaffold23;Scaffold23;Scaffold23;Scaffold23;Scaffold23;Scaffold23;Scaffold23;Scaffold23	216956;217392;218708;218954;224133;225233;230490;232230;234080;234233;240025;241369;243637;244686;250445	217223;217479;218836;219072;224315;225416;230518;232378;234155;234346;240119;241448;243719;244770;250534	+;+;+;+;+;+;+;+;+;+;+;+;+;+;+	1772	8.59972	10.0526	12.804	12.7143	11.9729	9.09336	-0.103282	4.28294	0.256374	0.628773	0.99995	Gut
OFAS001066	Scaffold23;Scaffold23;Scaffold23;Scaffold23	254826;255427;256522;256620	255141;255803;256530;257209	+;+;+;+	1292	5.74803	7.46811	7.42349	7.21568	8.76852	6.52881	-0.125732	3.24725	0.431575	0.533017	0.99995	Gut
OFAS001067	Scaffold23;Scaffold23;Scaffold23;Scaffold23;Scaffold23	260886;264930;268033;268429;270514	261074;265128;268259;268557;270807	-;-;-;-;-	1038	13.5658	11.6195	13.5123	10.4783	17.2643	15.211	-0.151323	3.84089	0.523319	0.493784	0.99995	Gut
OFAS001068	Scaffold23;Scaffold23;Scaffold23;Scaffold23	271217;271432;273789;275743	271234;271611;274003;275860	+;+;+;+	531	546.718	481.706	504.388	544.47	554.324	471.067	-0.0344588	8.10219	0.0603584	0.813249	0.99995	Gut
OFAS001069	Scaffold23;Scaffold23;Scaffold23;Scaffold23;Scaffold23	279287;281707;284118;285131;291177	279310;281895;284240;285382;298635	+;+;+;+;+	8047	0.203754	0.587998	0.307585	0.372384	0.243173	0.483805	0.00506645	1.65751	0.000124399	0.991424	0.99995	Gut
OFAS001070	Scaffold23;Scaffold23;Scaffold23;Scaffold23	310261;313036;314325;314548	310544;313077;314471;314617	-;-;-;-	543	1.06572	1.7086	1.89927	2.45269	11.9491	1.39412	-1.75149	1.0371	4.35054	0.0781774	0.99995	Gut
OFAS001071	Scaffold23;Scaffold23;Scaffold23;Scaffold23;Scaffold23;Scaffold23;Scaffold23;Scaffold23;Scaffold23;Scaffold23;Scaffold23;Scaffold23;Scaffold23;Scaffold23;Scaffold23;Scaffold23;Scaffold23;Scaffold23;Scaffold23;Scaffold23;Scaffold23;Scaffold23;Scaffold23;Scaffold23	315693;319779;322881;324568;326797;331826;338010;343558;353389;363171;368259;369319;376560;378209;380576;383376;387132;390910;404097;407294;410919;411460;414895;420026	315730;319940;323058;324693;326972;332051;338155;343732;353519;363420;368410;369451;376790;378382;380749;383586;387301;391088;404339;407542;410946;411558;415107;420154	+;+;+;+;+;+;+;+;+;+;+;+;+;+;+;+;+;+;+;+;+;+;+;+	3993	33.381	34.1088	26.7576	23.82	42.4548	35.3438	-0.108651	7.02853	0.217671	0.655536	0.99995	Gut
OFAS001072	Scaffold23;Scaffold23;Scaffold23;Scaffold23;Scaffold23;Scaffold23;Scaffold23;Scaffold23	423555;426214;432700;436919;445380;445764;448822;448965	423980;426434;432868;436997;445519;445780;448868;449037	+;+;+;+;+;+;+;+	1172	49.6228	44.4886	41.4458	33.4278	64.325	48.9969	-0.11464	5.79054	0.231859	0.645453	0.99995	Gut
OFAS001073	Scaffold23;Scaffold23;Scaffold23;Scaffold23;Scaffold23;Scaffold23;Scaffold23	444264;446867;449842;458586;458791;461199;466235	445030;446931;449959;458621;458840;461286;466387	-;-;-;-;-;-;-	1277	0.67974	1.16244	1.2114	1.65129	0.725852	2.87932	-0.775716	0.971792	2.08382	0.193728	0.99995	Gut
OFAS001074	Scaffold23;Scaffold23;Scaffold23;Scaffold23;Scaffold23;Scaffold23;Scaffold23;Scaffold23	471824;473846;473978;475136;476687;477617;477926;480281	471997;473896;474098;475254;476769;477731;478058;480302	+;+;+;+;+;+;+;+	818	40.6778	31.0769	42.3617	44.0951	42.0523	47.7261	-0.230528	5.08777	2.3052	0.174403	0.99995	Gut
OFAS001075	Scaffold23;Scaffold23;Scaffold23;Scaffold23;Scaffold23	491501;497108;506020;513192;521328	491664;497300;506220;513340;521448	+;+;+;+;+	828	33.547	26.3316	20.3023	10.5891	22.638	33.9582	0.25488	4.361	0.372752	0.562512	0.99995	Gut
OFAS001076	Scaffold23;Scaffold23	543484;551087	544048;552222	+;+	1701	32.2059	50.67	46.624	49	45.4707	85.7013	-0.47631	6.45922	2.58658	0.154437	0.99995	Gut
OFAS001077	Scaffold23;Scaffold23;Scaffold23;Scaffold23;Scaffold23	573184;577460;580849;585520;589928	574024;577599;581026;585686;590193	-;-;-;-;-	1592	54.7667	51.6916	57.0716	53.5401	53.4359	57.876	-0.0116391	6.44846	0.0104071	0.921715	0.99995	Gut
OFAS001078	Scaffold23;Scaffold23;Scaffold23;Scaffold23;Scaffold23;Scaffold23;Scaffold23;Scaffold23;Scaffold23	590430;591550;592458;593896;602398;603384;604097;606232;607993	591469;591729;592699;594073;602421;603524;604216;606346;608024	+;+;+;+;+;+;+;+;+	2072	42.7777	23.7763	31.855	28.7637	29.3761	27.6623	0.197656	5.99594	0.851164	0.388083	0.99995	Gut
OFAS001079	Scaffold23;Scaffold23;Scaffold23;Scaffold23	654562;658833;661972;663217	655387;658974;662182;663476	+;+;+;+	1439	8.57907	21.1472	13.832	12.9571	11.4513	11.874	0.264224	4.27494	0.714776	0.427471	0.99995	Gut
OFAS001080	Scaffold23;Scaffold23;Scaffold23;Scaffold23;Scaffold23	686122;687630;690259;690455;692778	686922;687764;690375;690580;693424	-;-;-;-;-	1826	13.4689	12.3974	13.0466	12.2775	11.7316	13.207	0.0642946	4.54677	0.305605	0.598252	0.99995	Gut
OFAS001081	Scaffold23;Scaffold23;Scaffold23	698070;698345;699624	698234;698452;699796	-;-;-	446	18.8138	16.0175	16.1864	16.9213	22.6301	17.7007	-0.166651	3.0447	0.814099	0.398034	0.99995	Gut
OFAS001082	Scaffold23;Scaffold23;Scaffold23;Scaffold23;Scaffold23;Scaffold23	709082;709994;712036;714947;715343;716659	709808;710152;712162;715264;715382;718895	+;+;+;+;+;+	3608	0.213853	1.20857	0.571677	0.738253	0.941984	1.16896	-0.50838	1.63927	0.791705	0.40479	0.99995	Gut
OFAS001083	Scaffold23;Scaffold23;Scaffold23;Scaffold23;Scaffold23;Scaffold23;Scaffold23;Scaffold23;Scaffold23	731134;733117;735461;737803;740692;745900;750060;753241;754906	731142;733317;735727;737918;740869;746090;750192;753525;755310	+;+;+;+;+;+;+;+;+	1785	36.0395	19.7508	21.7816	19.2124	22.906	15.4491	0.429981	5.33687	2.58105	0.15458	0.99995	Gut
OFAS001084	Scaffold23;Scaffold23;Scaffold23;Scaffold23	767085;774128;778648;784863	767317;774668;778766;784935	+;+;+;+	966	37.2411	18.4401	21.5656	20.6803	16.8452	11.8667	0.64501	4.36472	3.96661	0.089358	0.99995	Gut
OFAS001085	Scaffold23;Scaffold23;Scaffold23;Scaffold23;Scaffold23;Scaffold23;Scaffold23	789848;792619;793193;793653;794243;794788;798355	790202;792784;793394;793784;794383;794918;798575	+;+;+;+;+;+;+	1348	48.0807	24.5019	34.1983	28.24	32.0126	19.2541	0.425092	5.39448	2.11386	0.19201	0.99995	Gut
OFAS001086	Scaffold23;Scaffold23;Scaffold23;Scaffold23;Scaffold23;Scaffold23;Scaffold23;Scaffold23;Scaffold23;Scaffold23	818737;819293;823061;827700;831724;833812;834922;835266;840187;843324	819113;819399;823313;827910;831909;834075;835187;835515;840374;843440	+;+;+;+;+;+;+;+;+;+	2219	1.13007	1.08707	1.25486	1.05032	2.59912	0.974708	-0.416446	1.67732	0.974779	0.357628	0.99995	Gut
OFAS001087	Scaffold23;Scaffold23;Scaffold23;Scaffold23;Scaffold23;Scaffold23;Scaffold23;Scaffold23;Scaffold23;Scaffold23;Scaffold23;Scaffold23;Scaffold23;Scaffold23;Scaffold23;Scaffold23;Scaffold23;Scaffold23;Scaffold23;Scaffold23;Scaffold23;Scaffold23;Scaffold23;Scaffold23;Scaffold23;Scaffold23;Scaffold23	871968;872538;877060;886028;892654;899804;901100;903265;912448;917624;918211;919559;920786;922722;924188;924915;926028;929502;930494;934140;934808;936312;936900;938571;940008;944142;945159	871981;872646;877075;886224;892939;899941;901277;903370;912637;917751;918289;919717;920913;922877;924374;925244;926091;929729;930958;934604;935086;936504;937102;938832;940235;944375;945381	-;-;-;-;-;-;-;-;-;-;-;-;-;-;-;-;-;-;-;-;-;-;-;-;-;-;-	5245	4.89133	4.84669	4.0505	5.43811	2.92575	4.84534	0.062789	4.5731	0.0686237	0.801183	0.99995	Gut
OFAS001094	Scaffold23;Scaffold23;Scaffold23	1053646;1055849;1058359	1053649;1056042;1058807	+;+;+	647	2.83231	0.286791	0.637592	0.343073	0.159181	5.18154	-0.585231	0.2817	0.200479	0.669134	0.99995	Gut
OFAS001096	Scaffold23;Scaffold23	1074804;1078657	1075052;1078764	+;+	357	1.89113	4.67783	3.46657	2.17616	3.17337	4.24093	0.0654057	0.458389	0.0198332	0.892124	0.99995	Gut
OFAS001097	Scaffold23;Scaffold23;Scaffold23;Scaffold23	1082016;1083581;1086726;1088726	1082275;1083702;1086765;1089284	+;+;+;+	981	1.868	2.83721	2.10256	2.37581	3.04456	4.51977	-0.542091	1.55481	2.68903	0.146739	0.99995	Gut
OFAS001099	Scaffold23;Scaffold23;Scaffold23;Scaffold23;Scaffold23;Scaffold23	1142676;1143777;1143946;1144290;1144765;1145444	1142681;1143868;1144040;1144435;1144974;1145464	+;+;+;+;+;+	570	36.5485	50.2948	35.1006	37.5788	33.9687	43.2575	0.0876068	4.50453	0.224894	0.650326	0.99995	Gut
OFAS001101	Scaffold40;Scaffold40;Scaffold40	20755;25108;26606	20981;25295;26707	+;+;+	517	61.5623	74.2933	149.21	115.063	82.4719	74.6757	0.0661227	5.5914	0.033575	0.860233	0.99995	Gut
OFAS001102	Scaffold40;Scaffold40;Scaffold40	29419;31637;35288	29690;31773;35846	+;+;+	968	99.8352	111.754	224.373	154.896	124.376	100.212	0.200035	7.04174	0.338009	0.580408	0.99995	Gut
OFAS001103	Scaffold40;Scaffold40;Scaffold40	48374;51773;56443	48698;51963;56466	+;+;+	540	9.28754	21.4761	28.4564	15.4145	16.9743	13.4178	0.368593	3.27177	0.897547	0.376893	0.99995	Gut
OFAS001104	Scaffold40;Scaffold40;Scaffold40;Scaffold40	61228;64774;66142;70791	61366;64910;66222;70793	+;+;+;+	360	18.2179	26.0291	36.0957	19.1139	26.8919	19.8264	0.284989	3.1662	0.992501	0.353574	0.99995	Gut
OFAS001105	Scaffold40;Scaffold40;Scaffold40;Scaffold40	68225;75278;82398;84608	73795;75319;82481;84631	-;-;-;-	5721	6.42309	6.98948	7.75147	7.42998	6.19274	7.10751	0.0298811	5.32727	0.0524735	0.825615	0.99995	Gut
OFAS001108	Scaffold40;Scaffold40;Scaffold40	349675;350009;352183	349830;350132;352299	-;-;-	397	951.114	1013.3	1050.53	2306.34	1205.79	1055.01	-0.599136	8.97117	3.79651	0.0941629	0.99995	Gut
OFAS001109	Scaffold40;Scaffold40	379662;382326	379843;382522	+;+	379	183.988	160.585	260.411	235.146	246.47	270.502	-0.314197	6.42491	2.49637	0.159803	0.99995	Gut
OFAS001113	Scaffold40;Scaffold40;Scaffold40	669919;680093;682898	674067;680238;682903	-;-;-	4301	10.8534	7.98127	8.63218	13.2118	9.67405	12.4211	-0.362005	5.49807	4.19114	0.0814472	0.99995	Gut
OFAS001114	Scaffold40;Scaffold40;Scaffold40;Scaffold40	705403;710054;711728;712576	706848;710165;712157;712901	-;-;-;-	2314	0.50016	1.12262	0.802226	0.335734	0.845642	0.607549	0.432169	0.877761	0.872713	0.382482	0.99995	Gut
OFAS001116	Scaffold40;Scaffold40	740804;745544	742737;747126	+;+	3517	30.4124	49.277	34.631	23.762	39.3278	32.6553	0.255765	6.94658	1.00874	0.34993	0.99995	Gut
OFAS001117	Scaffold40;Scaffold40	754246;755992	754497;756099	-;-	360	6.16193	8.50455	6.30242	8.01552	9.72686	3.60479	-0.0257085	1.45731	0.00418523	0.950297	0.99995	Gut
OFAS001120	Scaffold40;Scaffold40	962869;974835	962976;975043	+;+	317	19.4721	14.9263	20.8213	19.2559	18.8436	23.5392	-0.159218	2.6721	0.583026	0.471028	0.99995	Gut
OFAS001123	Scaffold40;Scaffold40;Scaffold40	984919;987478;987861	985240;987711;988181	-;-;-	877	44.3197	40.4114	43.51	41.8879	46.1519	55.9832	-0.167468	5.32182	1.41716	0.274139	0.99995	Gut
OFAS001125	Scaffold40;Scaffold40	990665;997572	992157;999768	+;+	3690	3.86836	3.94742	3.40974	3.3987	3.90749	3.98579	-0.00838275	3.81291	0.00352623	0.954371	0.99995	Gut
OFAS001126	Scaffold40;Scaffold40;Scaffold40;Scaffold40;Scaffold40;Scaffold40;Scaffold40;Scaffold40;Scaffold40;Scaffold40;Scaffold40	1026483;1030629;1037557;1038776;1042020;1047220;1048224;1051223;1054194;1056627;1065853	1028069;1030826;1037688;1038865;1042160;1047443;1048403;1051450;1054307;1056781;1066073	-;-;-;-;-;-;-;-;-;-;-	3270	2.56604	1.64558	1.79769	1.5273	2.70861	2.18272	-0.0961189	2.80302	0.115843	0.743957	0.99995	Gut
OFAS001130	Scaffold40;Scaffold40	1127219;1127467	1127221;1127985	+;+	522	0.739062	13.1523	7.11245	0.63784	21.3083	2.48606	-0.223122	2.06071	0.0297897	0.868498	0.99995	Gut
OFAS001131	Scaffold40;Scaffold40	1146220;1146548	1146332;1147104	+;+	670	24.3278	19.8016	18.6251	23.3564	23.5187	19.369	-0.0778605	3.86876	0.22353	0.651302	0.99995	Gut
OFAS001132	Scaffold35;Scaffold35;Scaffold35;Scaffold35	27680;28056;29443;31788	27716;28175;29606;32033	+;+;+;+	567	76.3756	52.5245	84.3961	53.0453	70.8399	61.6057	0.200869	5.24377	0.936554	0.366628	0.99995	Gut
OFAS001134	Scaffold35;Scaffold35;Scaffold35;Scaffold35;Scaffold35	61938;66823;66967;68041;69475	62964;66885;67153;68205;69480	-;-;-;-;-	1448	2.19804	2.05032	2.06546	2.1461	5.04994	2.53929	-0.625318	2.02684	3.06683	0.125057	0.99995	Gut
OFAS001138	Scaffold35;Scaffold35;Scaffold35;Scaffold35;Scaffold35;Scaffold35	174018;176514;177066;179661;180527;182727	174032;176521;177180;179804;180678;182814	+;+;+;+;+;+	522	2.58672	2.31054	0.987841	3.82704	4.73518	3.7291	-1.04696	0.831406	6.63978	0.0378866	0.99995	Gut
OFAS001139	Scaffold35;Scaffold35;Scaffold35;Scaffold35	203968;205721;208252;210289	203998;205923;208545;210540	+;+;+;+	780	3.46222	2.37889	3.43769	6.54522	4.88544	5.40719	-0.857375	1.84238	11.151	0.013161	0.99995	Gut
OFAS001141	Scaffold35;Scaffold35;Scaffold35;Scaffold35;Scaffold35;Scaffold35	231362;235744;236132;238262;239616;245756	233067;235826;236372;238427;239857;246053	-;-;-;-;-;-	2736	14.5588	12.8518	12.2882	14.7654	14.5677	12.3322	-0.0696744	5.22132	0.28355	0.611493	0.99995	Gut
OFAS001142	Scaffold35;Scaffold35;Scaffold35;Scaffold35;Scaffold35	258054;258668;260180;262515;263640	258064;258767;260290;262721;264026	+;+;+;+;+	816	87.9375	70.3786	72.9244	96.8391	105.388	92.3728	-0.349327	6.16417	6.63242	0.037964	0.99995	Gut
OFAS001144	Scaffold35;Scaffold35;Scaffold35;Scaffold35;Scaffold35;Scaffold35;Scaffold35;Scaffold35	444440;452745;455456;468326;471617;480190;482878;485331	444565;452877;455597;468596;471735;480370;483006;491428	+;+;+;+;+;+;+;+	7199	3.48331	2.91257	3.55277	4.0854	2.5322	4.23622	-0.125348	4.6529	0.329216	0.584765	0.99995	Gut
OFAS001147	Scaffold35;Scaffold35;Scaffold35;Scaffold35;Scaffold35	528287;536848;539698;544382;547057	531427;537003;539939;544576;547186	-;-;-;-;-	3864	16.8983	16.9995	20.0176	27.3726	17.5649	25.9444	-0.394628	6.33204	4.11212	0.0837749	0.99995	Gut
OFAS001148	Scaffold35;Scaffold35;Scaffold35;Scaffold35;Scaffold35	555343;556613;558465;561476;565834	555503;556794;558580;561622;565956	-;-;-;-;-	729	1.05841	2.41805	1.41469	2.89259	10.8783	1.78014	-1.65869	1.42414	4.9913	0.0632546	0.99995	Gut
OFAS001149	Scaffold35;Scaffold35;Scaffold35;Scaffold35;Scaffold35;Scaffold35;Scaffold35	574062;575484;578573;578979;581134;591917;592309	574815;575665;578688;579125;581258;592074;592665	-;-;-;-;-;-;-	1839	74.1581	85.3608	78.2873	82.9212	68.7722	76.6827	0.0584018	7.16077	0.184115	0.681252	0.99995	Gut
OFAS001150	Scaffold35;Scaffold35;Scaffold35;Scaffold35;Scaffold35;Scaffold35;Scaffold35;Scaffold35;Scaffold35;Scaffold35;Scaffold35;Scaffold35;Scaffold35;Scaffold35;Scaffold35;Scaffold35;Scaffold35;Scaffold35;Scaffold35;Scaffold35;Scaffold35;Scaffold35;Scaffold35;Scaffold35;Scaffold35;Scaffold35;Scaffold35;Scaffold35;Scaffold35;Scaffold35;Scaffold35;Scaffold35;Scaffold35;Scaffold35;Scaffold35;Scaffold35	678379;682584;682823;683656;684834;686034;686399;687633;688076;689008;689911;690735;691411;691988;692221;692923;694356;695258;696024;697423;698300;699432;700224;700972;701894;703226;704220;705141;707193;708158;708881;709195;710367;711667;712831;713751	678445;682736;682996;683856;685072;686264;686590;687758;688306;689197;690140;691039;691555;692098;692329;693177;694523;695412;696182;697716;698490;699659;700347;701148;702073;703424;704406;705286;707440;708400;709118;709394;710612;711924;713067;714531	+;+;+;+;+;+;+;+;+;+;+;+;+;+;+;+;+;+;+;+;+;+;+;+;+;+;+;+;+;+;+;+;+;+;+;+	7618	120.629	147.118	139.913	273.031	105.64	208.253	-0.525796	10.3026	2.39138	0.167758	0.99995	Gut
OFAS001151	Scaffold35;Scaffold35;Scaffold35;Scaffold35	715326;716669;723837;740909	715336;716812;724009;742729	+;+;+;+	2149	15.0797	15.3693	16.2206	18.7986	15.7193	14.9459	-0.0838047	5.11408	0.420757	0.538042	0.99995	Gut
OFAS001152	Scaffold35;Scaffold35;Scaffold35;Scaffold35;Scaffold35	752131;756748;758743;759180;759448	753165;756960;758913;759368;759620	-;-;-;-;-	1781	2.59937	3.4902	2.37415	4.98525	3.12267	2.18595	-0.279294	2.52806	0.681811	0.437235	0.99995	Gut
OFAS001154	Scaffold35;Scaffold35;Scaffold35;Scaffold35;Scaffold35;Scaffold35;Scaffold35;Scaffold35;Scaffold35	766980;769893;770758;774956;778030;789244;792728;794821;795153	767907;770021;770791;775041;785214;789328;792880;794976;796698	+;+;+;+;+;+;+;+;+	10302	4.4376	4.78204	3.77405	4.77247	4.45871	4.81829	-0.112455	5.54339	0.776354	0.408603	0.99995	Gut
OFAS001155	Scaffold28;Scaffold28;Scaffold28;Scaffold28;Scaffold28;Scaffold28;Scaffold28;Scaffold28;Scaffold28;Scaffold28	448806;450602;451717;454262;456510;457051;460756;462317;465187;466101	448871;450739;451888;454375;456668;457148;460964;462511;465489;466113	-;-;-;-;-;-;-;-;-;-	1467	122.154	144.193	178.633	187.092	104.114	188.422	-0.108157	7.82186	0.159144	0.702292	0.99995	Gut
OFAS001156	Scaffold28;Scaffold28	475545;487914	476514;488627	+;+	1684	19.8737	15.8668	18.3724	18.9147	20.7938	18.3665	-0.10211	4.98594	0.602275	0.46409	0.99995	Gut
OFAS001158	Scaffold28	499675	500727	+	1053	1.74027	1.93836	3.03613	2.21336	2.05394	3.28642	-0.171659	1.43436	0.261191	0.625627	0.99995	Gut
OFAS001159	Scaffold28;Scaffold28;Scaffold28;Scaffold28;Scaffold28;Scaffold28;Scaffold28;Scaffold28;Scaffold28;Scaffold28;Scaffold28;Scaffold28	504697;509626;510636;516949;518838;521647;527856;528822;529740;536979;537206;537413	505569;509832;510790;517087;519019;521839;528119;528890;530100;537018;537231;537453	-;-;-;-;-;-;-;-;-;-;-;-	2550	5.71121	1.63724	0.808867	0.696371	4.07922	0.975415	0.499277	2.61706	0.297632	0.604102	0.99995	Gut
OFAS001160	Scaffold28	544476	544928	+	453	3.19363	6.34897	2.73194	6.36995	4.77438	2.14855	-0.107653	1.09527	0.0450421	0.838207	0.99995	Gut
OFAS001161	Scaffold28;Scaffold28;Scaffold28;Scaffold28;Scaffold28;Scaffold28;Scaffold28	663468;666771;674759;682990;688900;712634;712827	663587;667026;674837;683147;688946;712732;712961	+;+;+;+;+;+;+	894	0.755182	3.42465	1.3843	2.23458	1.38242	1.0887	0.249069	0.798989	0.170371	0.692606	0.99995	Gut
OFAS001162	Scaffold28;Scaffold28;Scaffold28;Scaffold28;Scaffold28;Scaffold28;Scaffold28;Scaffold28	742232;744986;748414;755218;757795;759572;762118;765099	742398;745064;748491;755328;757992;759722;762243;766976	+;+;+;+;+;+;+;+	2788	2.62913	6.35595	2.33043	3.38366	3.36159	3.60738	0.130443	3.36202	0.110764	0.749641	0.99995	Gut
OFAS001163	Scaffold28;Scaffold28;Scaffold28;Scaffold28;Scaffold28	779231;779899;784432;789095;790810	779368;779935;784564;789196;790921	-;-;-;-;-	522	48.5933	52.2537	45.4407	56.7677	43.0113	44.542	0.0199568	4.67168	0.0175886	0.898368	0.99995	Gut
OFAS001164	Scaffold28;Scaffold28;Scaffold28;Scaffold28;Scaffold28	795701;796156;796423;796869;801678	795720;796344;796571;797049;802455	-;-;-;-;-	1317	18.3814	19.0203	17.5408	20.1406	15.8747	17.9008	0.0275483	4.59085	0.0428753	0.842082	0.99995	Gut
OFAS001165	Scaffold28;Scaffold28;Scaffold28;Scaffold28;Scaffold28;Scaffold28;Scaffold28;Scaffold28;Scaffold28;Scaffold28;Scaffold28	801482;802995;803279;803429;807689;807927;810812;811009;812585;815174;817808	802908;803144;803348;803571;807852;808072;810832;811162;812754;815268;817968	+;+;+;+;+;+;+;+;+;+;+	2701	512.233	375.71	455.974	446.607	486.163	411.475	-0.000355194	10.2412	3.91219e-06	0.998479	0.99995	Gut
OFAS001166	Scaffold28;Scaffold28;Scaffold28;Scaffold28	829222;829864;830101;831616	829695;829933;830306;831813	+;+;+;+	948	21.1615	17.4201	17.2972	16.5071	19.1206	17.9099	0.0615862	4.12879	0.184354	0.68106	0.99995	Gut
OFAS001167	Scaffold28;Scaffold28;Scaffold28;Scaffold28	845019;847250;849382;849927	845302;847270;849541;849929	-;-;-;-	468	120.353	56.697	93.6549	89.641	79.0032	93.586	0.0457139	5.38441	0.029435	0.868898	0.99995	Gut
OFAS001168	Scaffold28;Scaffold28;Scaffold28;Scaffold28;Scaffold28	859633;862693;863823;866890;867335	859872;862781;864010;867100;868046	+;+;+;+;+	1440	4.08563	4.44556	3.36607	2.92875	3.79061	3.37949	0.236056	2.45667	1.29639	0.293753	0.99995	Gut
OFAS001169	Scaffold28;Scaffold28	895464;897098	896012;897332	-;-	784	20.2983	16.5673	22.7571	31.1435	12.217	33.3811	-0.363506	4.17066	0.943368	0.366171	0.99995	Gut
OFAS001170	Scaffold28;Scaffold28	899362;901845	899592;902041	-;-	428	17.1262	11.272	28.4332	25.6716	16.6036	27.2886	-0.293077	3.20276	0.631444	0.454332	0.99995	Gut
OFAS001171	Scaffold28;Scaffold28;Scaffold28;Scaffold28;Scaffold28;Scaffold28	905975;910155;924112;927864;929542;931941	906041;910268;924188;928350;929789;932110	-;-;-;-;-;-	1163	5.97096	5.82349	9.13366	7.72976	6.73023	8.74077	-0.14962	3.12946	0.415062	0.540725	0.99995	Gut
OFAS001172	Scaffold28;Scaffold28;Scaffold28;Scaffold28	933433;938821;939328;940155	933556;938961;939423;940300	-;-;-;-	507	3.42417	2.74488	5.08533	3.72136	3.8596	1.70641	0.269844	0.955719	0.404817	0.54562	0.99995	Gut
OFAS001173	Scaffold28;Scaffold28;Scaffold28	947706;948460;950668	948077;948664;950801	+;+;+	711	144.739	151.627	133.446	146.262	121.676	104.037	0.208537	6.57318	1.72921	0.231518	0.99995	Gut
OFAS001174	Scaffold28;Scaffold28;Scaffold28;Scaffold28	980382;982163;985629;987388	980516;982307;985820;987481	-;-;-;-	566	4.43045	6.55667	3.46198	4.90212	3.27531	2.48387	0.441337	1.3675	1.37758	0.280349	0.99995	Gut
OFAS001175	Scaffold28;Scaffold28	992605;992858	992778;993016	-;-	333	3.76522	5.29358	4.33582	6.33243	2.78352	3.24756	0.12067	0.707455	0.0852996	0.779032	0.99995	Gut
OFAS001176	Scaffold28;Scaffold28;Scaffold28;Scaffold28;Scaffold28;Scaffold28;Scaffold28;Scaffold28	993341;993490;993738;998281;999755;1001475;1002559;1005120	993419;993641;993900;998473;999853;1001610;1002696;1005357	+;+;+;+;+;+;+;+	1198	28.0165	19.4382	16.098	20.0105	20.4605	18.0541	0.11911	4.61959	0.305438	0.59835	0.99995	Gut
OFAS001177	Scaffold28;Scaffold28;Scaffold28;Scaffold28;Scaffold28;Scaffold28	1014861;1022395;1022904;1023041;1023446;1024001	1014866;1022506;1022996;1023101;1023511;1024007	-;-;-;-;-;-	345	35.7834	37.3797	41.8501	40.5333	36.4197	51.7209	-0.161831	3.82901	0.857192	0.386503	0.99995	Gut
OFAS001178	Scaffold28;Scaffold28;Scaffold28;Scaffold28	1052578;1052873;1053228;1053503	1052775;1053118;1053398;1053610	-;-;-;-	723	32.0158	47.3509	27.8153	33.0036	29.3444	33.0564	0.168631	4.62187	0.624946	0.456148	0.99995	Gut
OFAS001179	Scaffold28;Scaffold28;Scaffold28;Scaffold28;Scaffold28;Scaffold28;Scaffold28	1061538;1065583;1066807;1068638;1069733;1071033;1077194	1062312;1065765;1066995;1068868;1069920;1071289;1077255	-;-;-;-;-;-;-	1885	10.2332	6.98903	10.3951	23.8454	11.9654	15.6622	-0.897849	4.64564	9.61228	0.0185975	0.99995	Gut
OFAS001181	Scaffold28;Scaffold28	1105463;1115017	1105604;1115267	+;+	393	3.43579	7.31828	12.3337	38.6891	13.3651	53.9343	-2.19788	3.10802	12.0239	0.0121611	0.99995	Gut
OFAS001182	Scaffold28;Scaffold28;Scaffold28	1117800;1118824;1121572	1117956;1119054;1121760	+;+;+	577	36.7738	25.8875	51.4759	93.4805	35.877	83.2164	-0.89728	4.98179	4.79416	0.0684313	0.99995	Gut
OFAS001186	Scaffold73;Scaffold73;Scaffold73;Scaffold73;Scaffold73	174577;176949;182488;183360;186531	174678;177044;182664;183459;186535	-;-;-;-;-	480	8.84103	7.92469	10.7428	9.71111	12.8738	5.63249	-0.0392754	2.2209	0.0142452	0.908478	0.99995	Gut
OFAS001187	Scaffold73;Scaffold73;Scaffold73;Scaffold73;Scaffold73	184882;188906;192015;197149;200930	184992;189020;192210;197367;201013	+;+;+;+;+	725	19.8216	13.9485	15.6474	19.2883	19.8878	17.7505	-0.20405	3.70608	1.39483	0.277617	0.99995	Gut
OFAS001188	Scaffold73;Scaffold73	204239;206840	204260;208963	+;+	2146	26.9208	26.6312	26.8639	27.6684	28.2671	29.1777	-0.0818932	5.89256	0.652637	0.446764	0.99995	Gut
OFAS001189	Scaffold73;Scaffold73	217166;217522	217424;217646	+;+	384	13.8141	8.93944	17.7256	14.4511	12.6056	19.4321	-0.201141	2.5266	0.428218	0.534566	0.99995	Gut
OFAS001190	Scaffold73;Scaffold73;Scaffold73;Scaffold73;Scaffold73	219961;223299;223565;231210;231386	220071;223424;223756;231309;231606	-;-;-;-;-	750	118.309	117.394	122.519	122.97	103.128	117.084	0.0619006	6.45745	0.260171	0.62629	0.99995	Gut
OFAS001191	Scaffold73;Scaffold73	232950;238031	233911;238245	+;+	1177	67.6034	44.7725	48.1919	62.3284	56.964	67.073	-0.214872	6.0929	1.37167	0.281294	0.99995	Gut
OFAS001192	Scaffold73;Scaffold73;Scaffold73;Scaffold73;Scaffold73;Scaffold73;Scaffold73;Scaffold73;Scaffold73	244801;252873;254575;254751;266134;278998;279243;280816;283128	244974;252999;254677;254846;266313;279138;279434;281019;283241	+;+;+;+;+;+;+;+;+	1331	142.026	90.8252	112.119	124.576	130.614	133.169	-0.170924	7.34764	0.848946	0.388667	0.99995	Gut
OFAS001193	Scaffold73;Scaffold73;Scaffold73;Scaffold73;Scaffold73;Scaffold73	290087;291588;293402;295880;296631;297341	290237;291733;293575;296008;296798;297385	-;-;-;-;-;-	813	37.0131	33.6644	35.6454	33.7184	38.7639	34.3187	-0.00665305	4.86209	0.00319273	0.95658	0.99995	Gut
OFAS001194	Scaffold73;Scaffold73;Scaffold73;Scaffold73;Scaffold73;Scaffold73;Scaffold73	314686;315076;320604;320782;326461;326677;327197	315001;315313;320716;320824;326573;326805;327241	+;+;+;+;+;+;+	997	25.1518	18.8904	23.5845	21.2617	19.627	20.5007	0.139368	4.4358	0.906914	0.373856	0.99995	Gut
OFAS001195	Scaffold73;Scaffold73;Scaffold73;Scaffold73;Scaffold73;Scaffold73;Scaffold73;Scaffold73;Scaffold73	342633;347228;347554;350934;351896;352167;354974;356572;358973	347150;347466;347778;351089;352052;352415;355125;356813;359079	+;+;+;+;+;+;+;+;+	6045	12.4927	11.7103	13.6313	14.8713	13.1528	12.1472	-0.0864826	6.29997	0.427001	0.53513	0.99995	Gut
OFAS001197	Scaffold73;Scaffold73;Scaffold73;Scaffold73;Scaffold73;Scaffold73;Scaffold73;Scaffold73;Scaffold73;Scaffold73;Scaffold73;Scaffold73;Scaffold73	360210;371236;372127;372356;374574;375060;379614;379820;383624;383921;384929;386453;389232	360551;371376;372283;372451;374647;375158;379771;379965;383814;384016;385003;386546;389363	+;+;+;+;+;+;+;+;+;+;+;+;+	1801	163.013	129.867	130.216	144.631	111.74	161.465	0.0180688	7.98084	0.00906519	0.926918	0.99995	Gut
OFAS001198	Scaffold73;Scaffold73;Scaffold73;Scaffold73;Scaffold73;Scaffold73;Scaffold73;Scaffold73;Scaffold73;Scaffold73;Scaffold73	394331;397374;399052;402530;403835;405975;410869;411470;415528;420921;423316	394441;397561;399282;402858;403933;407521;411067;411500;415715;421096;426435	-;-;-;-;-;-;-;-;-;-;-	6219	6.5446	7.35472	7.87699	9.67252	9.27393	8.19034	-0.317474	5.6695	6.14189	0.043631	0.99995	Gut
OFAS001199	Scaffold73;Scaffold73;Scaffold73;Scaffold73	415313;418512;418815;424366	415431;418590;418854;437745	+;+;+;+	13618	1.10485	1.5942	1.36316	1.08392	1.1798	1.27854	0.197556	4.12664	1.32213	0.289403	0.99995	Gut
OFAS001200	Scaffold73;Scaffold73;Scaffold73;Scaffold73;Scaffold73;Scaffold73	486251;486910;489004;490079;490525;491484	486448;487156;489221;490255;490722;491486	-;-;-;-;-;-	1041	28.5359	26.6477	19.1203	37.2079	21.5676	36.4635	-0.357098	4.88815	1.94569	0.207496	0.99995	Gut
OFAS001201	Scaffold73;Scaffold73;Scaffold73;Scaffold73	515134;517003;520292;526457	515340;517149;520405;526593	-;-;-;-	605	17.2171	12.8814	9.03458	17.0604	11.2353	15.015	-0.144197	3.09006	0.26058	0.626023	0.99995	Gut
OFAS001202	Scaffold73;Scaffold73;Scaffold73;Scaffold73	604002;606800;608829;609480	604128;607026;609032;609491	-;-;-;-	570	33.672	39.715	30.0345	35.8264	33.788	36.0479	-0.0303976	4.32684	0.0445164	0.839138	0.99995	Gut
OFAS001203	Scaffold73;Scaffold73;Scaffold73;Scaffold73;Scaffold73;Scaffold73;Scaffold73	620274;620881;621058;624568;626028;627746;629401	620648;620959;621151;624840;626174;627850;629405	+;+;+;+;+;+;+	1078	33.4614	31.6715	32.5273	40.2549	50.1576	31.6005	-0.321289	5.30994	3.23093	0.116989	0.99995	Gut
OFAS001204	Scaffold73;Scaffold73;Scaffold73;Scaffold73;Scaffold73	636063;638591;639273;643836;644862	636248;638802;639470;644001;644933	-;-;-;-;-	834	42.2103	45.0535	45.1351	40.7208	36.4294	42.9204	0.141043	5.14154	1.48178	0.264427	0.99995	Gut
OFAS001205	Scaffold73;Scaffold73;Scaffold73;Scaffold73	645128;646514;651721;656448	645350;646742;651988;656629	+;+;+;+	902	10.158	7.91998	8.11782	8.24383	9.47693	8.63232	-0.00886425	3.01876	0.00255999	0.961115	0.99995	Gut
OFAS001206	Scaffold73;Scaffold73;Scaffold73;Scaffold73	662588;665530;668078;669390	663019;665641;668200;670274	+;+;+;+	1552	6.2144	7.53214	6.44566	6.2214	8.62676	6.89835	-0.107118	3.46645	0.351395	0.572684	0.99995	Gut
OFAS001209	Scaffold73;Scaffold73;Scaffold73;Scaffold73;Scaffold73;Scaffold73;Scaffold73;Scaffold73;Scaffold73;Scaffold73;Scaffold73;Scaffold73;Scaffold73;Scaffold73;Scaffold73	884229;888606;888948;890347;896450;896686;898564;900364;901596;905423;907335;909086;909291;909486;921093	887248;888744;889078;890439;896591;896728;898781;900527;901837;905604;907503;909220;909408;909555;921367	-;-;-;-;-;-;-;-;-;-;-;-;-;-;-	5141	10.4871	14.2026	10.5718	9.32603	11.1584	11.0647	0.160528	5.84437	0.962486	0.360484	0.99995	Gut
OFAS001211	Scaffold73;Scaffold73;Scaffold73;Scaffold73	1021513;1026974;1027170;1029540	1025004;1027010;1027370;1029560	-;-;-;-	3751	9.28221	3.78429	9.01808	4.05354	3.84394	5.76613	0.691721	4.49547	3.60727	0.10261	0.99995	Gut
OFAS001212	Scaffold73;Scaffold73;Scaffold73;Scaffold73;Scaffold73	1041380;1048602;1051129;1052572;1056245	1041606;1048782;1051754;1052690;1056255	-;-;-;-;-	1164	13.506	4.06497	10.2776	6.10222	7.16685	6.87512	0.465058	3.25058	1.27943	0.297632	0.99995	Gut
OFAS001213	Scaffold73;Scaffold73;Scaffold73;Scaffold73	1058374;1060666;1068912;1072503	1058736;1060833;1069189;1072701	-;-;-;-	1008	9.37684	1.93285	5.52485	3.5233	3.67822	3.21857	0.688326	2.25949	1.71887	0.233794	0.99995	Gut
OFAS001214	Scaffold33;Scaffold33;Scaffold33;Scaffold33	24269;26382;42950;46332	24407;26611;43066;46499	-;-;-;-	654	13.715	6.80931	6.62306	22.7399	14.4879	15.2129	-0.94708	3.1479	7.45659	0.030545	0.99995	Gut
OFAS001215	Scaffold33;Scaffold33;Scaffold33	66850;81956;82948	67204;82039;82966	-;-;-	458	7.37045	4.45653	2.92729	6.30041	3.37304	5.19468	-0.00553055	1.30165	0.000170766	0.989952	0.99995	Gut
OFAS001216	Scaffold33;Scaffold33;Scaffold33	354198;362116;366971	354317;362291;367123	-;-;-	449	10.3107	6.40553	14.7001	9.88722	12.3864	11.0793	-0.0898271	2.33509	0.0780686	0.788318	0.99995	Gut
OFAS001220	Scaffold46;Scaffold46;Scaffold46;Scaffold46;Scaffold46;Scaffold46;Scaffold46;Scaffold46;Scaffold46;Scaffold46;Scaffold46;Scaffold46;Scaffold46;Scaffold46;Scaffold46;Scaffold46;Scaffold46;Scaffold46;Scaffold46;Scaffold46;Scaffold46;Scaffold46;Scaffold46;Scaffold46;Scaffold46	335;2108;3533;5647;7551;7967;13735;15016;19638;20305;31952;39661;40338;43789;53516;57031;57251;59745;65089;65319;65520;68518;68712;73168;75711	361;2293;3716;5878;7678;8141;13920;15154;19855;20427;32141;39881;40467;43907;53642;57162;57409;59925;65220;65430;65670;68619;68854;73360;75854	-;-;-;-;-;-;-;-;-;-;-;-;-;-;-;-;-;-;-;-;-;-;-;-;-	3834	8.82971	8.32427	5.48739	7.96052	7.33342	6.68495	0.0433628	4.84399	0.0471492	0.834532	0.99995	Gut
OFAS001222	Scaffold46;Scaffold46	78500;80639	78752;80759	-;-	374	7.73643	4.21713	4.68775	7.12197	4.95675	5.20478	-0.0525083	1.21217	0.0234677	0.882736	0.99995	Gut
OFAS001223	Scaffold46;Scaffold46;Scaffold46;Scaffold46;Scaffold46;Scaffold46;Scaffold46;Scaffold46	84857;87546;92167;94569;97671;100239;107425;110725	84958;87725;92268;94695;97858;100500;107603;110783	-;-;-;-;-;-;-;-	1199	8.68752	8.82116	6.02097	7.6828	7.55892	7.30579	0.0624079	3.23504	0.105119	0.755608	0.99995	Gut
OFAS001224	Scaffold46;Scaffold46;Scaffold46;Scaffold46;Scaffold46;Scaffold46;Scaffold46;Scaffold46;Scaffold46;Scaffold46;Scaffold46;Scaffold46;Scaffold46;Scaffold46;Scaffold46;Scaffold46;Scaffold46;Scaffold46;Scaffold46;Scaffold46;Scaffold46;Scaffold46;Scaffold46;Scaffold46	117133;117346;117536;119650;121858;125496;127111;131133;134199;135781;136059;136924;139051;141999;147865;148458;153369;154178;156895;158644;158848;161275;162419;163089	117157;117465;117690;119898;121977;125693;127320;131252;134388;135944;136156;137079;139201;142136;147972;148556;153457;154301;156963;158765;158991;161418;162691;163165	-;-;-;-;-;-;-;-;-;-;-;-;-;-;-;-;-;-;-;-;-;-;-;-	3343	6.34713	6.71613	3.94876	6.4406	5.32974	5.27294	-0.00159069	4.26164	5.02028e-05	0.994552	0.99995	Gut
OFAS001227	Scaffold46;Scaffold46;Scaffold46;Scaffold46;Scaffold46;Scaffold46;Scaffold46;Scaffold46	181793;182073;187547;188514;190436;191798;193480;197640	181982;182165;187786;189276;190698;191903;193607;199895	+;+;+;+;+;+;+;+	4039	1.31335	0.8499	1.07241	1.04417	1.07096	0.830022	0.134476	2.12626	0.299626	0.601777	0.99995	Gut
OFAS001228	Scaffold46;Scaffold46;Scaffold46;Scaffold46	213414;215319;217001;219022	213569;215345;217245;219034	-;-;-;-	441	158.778	173.352	180.771	171.635	130.781	167.733	0.1256	6.17907	0.737296	0.420039	0.99995	Gut
OFAS001229	Scaffold46;Scaffold46;Scaffold46;Scaffold46;Scaffold46;Scaffold46;Scaffold46;Scaffold46;Scaffold46;Scaffold46;Scaffold46;Scaffold46;Scaffold46;Scaffold46;Scaffold46;Scaffold46	239573;242752;244301;244488;246090;248619;248696;249045;249206;255138;257853;259950;266605;269457;275986;276330	239773;242844;244351;244520;246126;248674;248876;249118;249366;255346;257928;260064;266694;269565;276053;276470	+;+;+;+;+;+;+;+;+;+;+;+;+;+;+;+	1695	15.9892	14.7239	11.9863	12.5062	13.489	12.9517	0.132852	4.54061	0.846954	0.389193	0.99995	Gut
OFAS001230	Scaffold46;Scaffold46;Scaffold46;Scaffold46;Scaffold46;Scaffold46;Scaffold46;Scaffold46	288352;291277;293039;295529;296362;297246;298126;300287	289267;291492;293216;295662;296569;297409;298243;300493	-;-;-;-;-;-;-;-	2141	3.96421	7.23668	8.76682	6.73887	12.6032	7.82919	-0.445585	4.0892	1.57244	0.252729	0.99995	Gut
OFAS001233	Scaffold46;Scaffold46;Scaffold46;Scaffold46;Scaffold46;Scaffold46;Scaffold46;Scaffold46;Scaffold46;Scaffold46;Scaffold46	486544;487646;487835;492730;492962;500583;504828;507240;508453;508780;511010	486565;487755;487898;492882;493186;500909;504941;507397;508703;508791;524500	+;+;+;+;+;+;+;+;+;+;+	14927	0.814121	2.07594	1.31271	2.42385	1.6973	1.41999	-0.397687	4.61116	1.17624	0.316821	0.99995	Gut
OFAS001236	Scaffold46;Scaffold46;Scaffold46;Scaffold46;Scaffold46;Scaffold46;Scaffold46;Scaffold46;Scaffold46;Scaffold46;Scaffold46;Scaffold46;Scaffold46;Scaffold46;Scaffold46	793948;798116;803236;812884;815661;817232;817556;823634;824483;828553;828818;829234;831236;835421;837395	797600;799149;803388;813588;815807;817335;817619;823807;824674;828664;828958;829412;831374;835502;838816	+;+;+;+;+;+;+;+;+;+;+;+;+;+;+	8301	14.9534	13.9149	12.2499	14.4797	12.8784	15.2816	-0.0523657	6.85901	0.141524	0.718341	0.99995	Gut
OFAS001237	Scaffold46	845167	846444	-	1278	45.9597	55.7533	53.0178	51.9315	48.594	54.7489	-0.00502066	6.04952	0.0015974	0.969278	0.99995	Gut
OFAS001238	Scaffold46;Scaffold46;Scaffold46;Scaffold46;Scaffold46	847172;847627;852556;857792;858745	847550;847820;852792;857972;858774	+;+;+;+;+	1021	12.8471	20.082	19.5958	12.5007	14.4247	13.7695	0.367557	4.00655	3.34275	0.11189	0.99995	Gut
OFAS001239	Scaffold46;Scaffold46;Scaffold46;Scaffold46	947386;948929;951334;951843	947390;949058;951405;952148	+;+;+;+	513	131.229	122.979	145.549	136.296	120.858	131.333	0.0412167	6.07889	0.114441	0.745444	0.99995	Gut
OFAS001241	Scaffold46;Scaffold46;Scaffold46;Scaffold46;Scaffold46;Scaffold46	971699;972584;974219;975080;976998;980545	972389;972763;974389;975252;977170;982704	+;+;+;+;+;+	3548	10.6016	11.1395	12.0629	10.5729	10.0726	12.9236	0.0100324	5.32347	0.00535684	0.943781	0.99995	Gut
OFAS001243	Scaffold46;Scaffold46;Scaffold46;Scaffold46;Scaffold46;Scaffold46	1004685;1004748;1006690;1008434;1010867;1012153	1004704;1004820;1006935;1008457;1011068;1012274	-;-;-;-;-;-	687	56.0154	58.6101	55.9937	49.5955	55.168	62.3362	0.0300534	5.28074	0.0585286	0.816038	0.99995	Gut
OFAS001244	Scaffold46;Scaffold46;Scaffold46	1033509;1036586;1039409	1035254;1036799;1039563	-;-;-	2115	5.65461	4.60595	4.92491	3.14848	4.33387	4.4996	0.340752	3.2908	3.09381	0.12368	0.99995	Gut
OFAS001245	Scaffold46;Scaffold46;Scaffold46;Scaffold46;Scaffold46;Scaffold46	1064029;1064701;1065349;1067045;1067531;1069337	1064044;1064858;1065533;1067231;1067723;1069488	+;+;+;+;+;+	891	26.8451	31.5504	25.0014	24.7877	23.2335	23.3037	0.225823	4.53514	2.84837	0.137015	0.99995	Gut
OFAS001246	Scaffold81;Scaffold81;Scaffold81;Scaffold81;Scaffold81	164635;166220;169418;171060;171397	164650;166483;169590;171362;171405	+;+;+;+;+	765	1.5129	1.45532	1.2133	2.03108	2.01942	1.9791	-0.520959	0.587065	2.96895	0.130232	0.99995	Gut
OFAS001247	Scaffold81;Scaffold81	186934;188737	186936;189216	+;+	483	12.5801	8.45173	10.0355	6.66364	15.1394	8.50821	0.0325577	2.36436	0.00879986	0.927992	0.99995	Gut
OFAS001248	Scaffold81;Scaffold81;Scaffold81	196159;197601;200281	196360;197767;200460	-;-;-	549	155.476	101.902	137.132	122.911	108.431	112.674	0.197503	6.08278	1.263	0.299544	0.99995	Gut
OFAS001249	Scaffold81	203415	204518	+	1104	23.6751	23.9506	25.409	23.2222	24.908	25.1748	-0.00546693	4.76183	0.00245887	0.96189	0.99995	Gut
OFAS001250	Scaffold81;Scaffold81;Scaffold81;Scaffold81;Scaffold81;Scaffold81;Scaffold81;Scaffold81;Scaffold81;Scaffold81	218309;225484;226022;239613;242169;250175;258708;259108;259337;259856	218508;225628;226135;239773;242328;250376;258979;259168;259465;260144	-;-;-;-;-;-;-;-;-;-	1733	0.612189	1.07071	0.476079	0.704458	1.48572	0.686429	-0.408459	0.732391	0.716286	0.426413	0.99995	Gut
OFAS001252	Scaffold81;Scaffold81;Scaffold81;Scaffold81;Scaffold81;Scaffold81;Scaffold81;Scaffold81;Scaffold81;Scaffold81;Scaffold81	271852;274457;279627;281930;283357;285136;292708;296212;296716;299141;299908	274373;274546;279866;282048;283446;285337;292862;296376;296877;299228;300213	-;-;-;-;-;-;-;-;-;-;-	4139	8.34217	8.60747	7.92354	9.51905	8.93296	8.33483	-0.10678	5.16348	0.914473	0.371991	0.99995	Gut
OFAS001253	Scaffold81;Scaffold81;Scaffold81	303230;304150;305332	303904;304466;305554	+;+;+	1215	7.14426	6.71964	7.38466	8.40373	7.20508	5.51845	0.00822269	3.13488	0.00176222	0.967733	0.99995	Gut
OFAS001254	Scaffold81;Scaffold81;Scaffold81;Scaffold81;Scaffold81	305215;311018;311925;315456;321756	309790;311131;312532;315632;321955	-;-;-;-;-	5675	15.3636	13.6836	15.9375	14.1981	17.2044	13.892	-0.0099944	6.41942	0.00512885	0.944988	0.99995	Gut
OFAS001255	Scaffold81;Scaffold81;Scaffold81;Scaffold81;Scaffold81;Scaffold81;Scaffold81	327639;329687;334499;340284;342630;351722;352404	327658;329746;334725;340397;342835;351862;352603	+;+;+;+;+;+;+	968	11.5578	8.33842	9.90821	9.17224	11.7034	9.4961	-0.0279478	3.30929	0.0216396	0.887357	0.99995	Gut
OFAS001256	Scaffold81;Scaffold81;Scaffold81;Scaffold81;Scaffold81;Scaffold81;Scaffold81;Scaffold81;Scaffold81;Scaffold81;Scaffold81;Scaffold81;Scaffold81;Scaffold81;Scaffold81;Scaffold81;Scaffold81	358746;361857;365299;369767;370162;371208;372955;373231;380709;382277;386880;389711;390558;390776;391963;397866;398112	358798;361886;365357;369793;370249;371234;373156;373401;380915;382453;387020;389851;390693;390886;392126;398032;399277	-;-;-;-;-;-;-;-;-;-;-;-;-;-;-;-;-	3067	4.27677	4.38626	4.27049	3.83577	6.81677	3.77287	-0.158287	3.8269	0.393259	0.551251	0.99995	Gut
OFAS001257	Scaffold81;Scaffold81;Scaffold81	360138;363916;365651	360450;364095;368628	+;+;+	3471	2.27851	2.64619	4.24882	3.26142	2.07701	2.30557	0.262338	3.31176	0.790293	0.404647	0.99995	Gut
OFAS001259	Scaffold81;Scaffold81;Scaffold81;Scaffold81;Scaffold81	427309;430602;432519;438772;446017	427350;430778;432539;438916;446168	-;-;-;-;-	537	571.681	471.659	514.885	504.905	574.022	427.541	0.0487179	8.10064	0.0863365	0.777736	0.99995	Gut
OFAS001260	Scaffold81;Scaffold81;Scaffold81	517759;526931;527315	518093;527153;527343	+;+;+	587	77.3881	49.4705	88.7239	79.9766	71.4089	99.1165	-0.216855	5.5171	0.814972	0.3979	0.99995	Gut
OFAS001261	Scaffold81;Scaffold81;Scaffold81;Scaffold81	537817;539515;544165;547234	538797;539599;544356;547269	-;-;-;-	1294	15.056	5.37733	9.64359	16.9821	6.36725	26.827	-0.737549	4.12874	1.62951	0.246659	0.99995	Gut
OFAS001262	Scaffold81;Scaffold81;Scaffold81;Scaffold81;Scaffold81;Scaffold81;Scaffold81;Scaffold81;Scaffold81;Scaffold81	592565;596840;599136;601681;606133;606747;608364;610096;610379;611035	593110;597033;599299;601791;606193;606929;608613;610268;610481;611204	-;-;-;-;-;-;-;-;-;-	1955	7.54807	5.88457	9.38989	7.43679	7.32258	7.74431	0.0194372	3.90395	0.0103394	0.92197	0.99995	Gut
OFAS001263	Scaffold81;Scaffold81;Scaffold81;Scaffold81;Scaffold81;Scaffold81;Scaffold81;Scaffold81;Scaffold81;Scaffold81;Scaffold81;Scaffold81;Scaffold81;Scaffold81;Scaffold81;Scaffold81;Scaffold81;Scaffold81	618298;619588;621958;622396;624045;625430;626761;630476;633180;634183;634756;638219;639092;642286;646103;649920;650237;650889	618544;619751;621985;622610;624302;625660;626970;630721;633365;634323;634893;638464;639229;642429;646267;650150;650528;651034	-;-;-;-;-;-;-;-;-;-;-;-;-;-;-;-;-;-	3426	10.3317	10.8863	12.4323	11.6297	10.9724	12.9103	-0.0777735	5.31081	0.370369	0.562759	0.99995	Gut
OFAS001264	Scaffold81;Scaffold81;Scaffold81	682714;684052;688093	683953;684276;688391	+;+;+	1764	11278.8	8068.91	10765.5	9791.51	7124.6	11932.4	0.0618953	14.0814	0.0547301	0.82198	0.99995	Gut
OFAS001265	Scaffold81;Scaffold81;Scaffold81;Scaffold81	719983;721555;723135;724436	720262;721699;723253;726332	+;+;+;+	2441	495	335.076	410.959	370.826	302.726	347.868	0.280965	9.84651	2.04298	0.197616	0.99995	Gut
OFAS001266	Scaffold81;Scaffold81;Scaffold81;Scaffold81;Scaffold81;Scaffold81	740398;743561;746537;748207;750424;750989	740406;743641;746687;748230;750901;751583	-;-;-;-;-;-	1338	5.11792	5.5472	4.08514	6.80172	6.15786	4.93032	-0.27681	2.90315	1.78807	0.224561	0.99995	Gut
OFAS001267	Scaffold81;Scaffold81;Scaffold81;Scaffold81;Scaffold81;Scaffold81	752097;754856;767922;769516;770558;772120	752100;754936;768109;769713;770749;772173	+;+;+;+;+;+	717	40.8927	36.1015	31.3563	42.4123	42.374	34.6905	-0.140777	4.77761	0.848886	0.388683	0.99995	Gut
OFAS001268	Scaffold81;Scaffold81;Scaffold81;Scaffold81;Scaffold81	772478;780516;787454;792724;793556	772524;780570;787490;793028;793561	+;+;+;+;+	450	11.145	7.83449	6.87537	9.37199	6.63715	6.00799	0.233037	1.92495	0.630733	0.454159	0.99995	Gut
OFAS001269	Scaffold81;Scaffold81	796901;798512	798028;798530	-;-	1147	22.1148	16.2582	19.0616	12.8691	15.6236	16.4054	0.354674	4.30539	4.40356	0.0756026	0.99995	Gut
OFAS001270	Scaffold81;Scaffold81;Scaffold81	808334;809466;810525	808340;809640;810741	+;+;+	399	42.5433	50.9227	50.6606	46.1738	54.4635	42.8239	0.00637631	4.27275	0.0017849	0.967526	0.99995	Gut
OFAS001271	Scaffold81;Scaffold81;Scaffold81;Scaffold81;Scaffold81;Scaffold81;Scaffold81;Scaffold81;Scaffold81;Scaffold81;Scaffold81;Scaffold81	823029;827901;829455;831737;834502;835339;837546;838646;839531;846192;847780;848055	826802;828002;829543;831928;834648;835596;837712;838843;839791;846338;847841;848156	-;-;-;-;-;-;-;-;-;-;-;-	5499	0.929573	0.961681	1.96921	1.11004	1.4234	0.90464	0.163479	2.78466	0.215518	0.657122	0.99995	Gut
OFAS001278	Scaffold37;Scaffold37;Scaffold37;Scaffold37;Scaffold37;Scaffold37;Scaffold37;Scaffold37;Scaffold37;Scaffold37;Scaffold37;Scaffold37;Scaffold37;Scaffold37;Scaffold37;Scaffold37;Scaffold37;Scaffold37;Scaffold37;Scaffold37;Scaffold37	317401;318050;319004;319850;324060;328877;330253;330464;332928;336366;339690;343191;344170;344908;345752;345986;347920;358281;363493;363763;375376	317602;318200;319155;319930;324351;329055;330393;330622;333045;336628;339844;343311;344360;345157;345895;346102;348051;358426;363628;363850;375864	+;+;+;+;+;+;+;+;+;+;+;+;+;+;+;+;+;+;+;+;+	3707	0.468318	1.12624	0.417307	0.299391	0.52787	0.20421	0.956977	1.07191	3.15447	0.120658	0.99995	Gut
OFAS001279	Scaffold37;Scaffold37;Scaffold37;Scaffold37;Scaffold37;Scaffold37;Scaffold37;Scaffold37;Scaffold37;Scaffold37;Scaffold37	384583;387095;387983;389262;390904;398661;400247;402313;405303;407565;407837	386105;387178;387993;389488;391004;398810;400403;402457;405570;407764;412513	-;-;-;-;-;-;-;-;-;-;-	7543	0.767182	0.897881	0.916048	0.79453	0.901148	1.08961	-0.109938	2.7968	0.322912	0.5883	0.99995	Gut
OFAS001281	Scaffold37;Scaffold37;Scaffold37	414516;417758;418204	414734;417872;418298	+;+;+	429	9.2176	6.48789	9.37551	6.98501	8.64254	8.06667	0.0795507	1.88415	0.106773	0.75377	0.99995	Gut
OFAS001285	Scaffold37;Scaffold37	496120;501713	501258;501723	-;-	5150	3.20243	3.38681	2.82357	3.83595	3.77964	3.31781	-0.21556	4.1429	2.46108	0.162368	0.99995	Gut
OFAS001286	Scaffold37	525215	526552	-	1338	1.94625	1.24812	1.00202	2.15664	2.92499	1.6165	-0.670558	1.39487	3.37678	0.110398	0.99995	Gut
OFAS001287	Scaffold37;Scaffold37;Scaffold37;Scaffold37;Scaffold37	530243;531735;532448;536909;540362	530706;531833;532614;537025;540939	+;+;+;+;+	1425	11.0322	15.3652	13.3165	12.2277	16.0448	11.9148	-0.017301	4.26176	0.00853363	0.929086	0.99995	Gut
OFAS001289	Scaffold37	554218	555483	+	1266	0.685646	2.1985	1.7107	1.84097	8.7859	1.1959	-1.36172	1.87435	2.65685	0.151434	0.99995	Gut
OFAS001292	Scaffold37	641333	641860	+	528	103.937	217.885	181.846	61.798	115.084	126.987	0.728736	6.15546	4.05868	0.087214	0.99995	Gut
OFAS001293	Scaffold37;Scaffold37;Scaffold37;Scaffold37;Scaffold37	730156;731268;732705;733274;733851	730225;731498;732770;733448;734085	+;+;+;+;+	777	125.866	250.987	202.81	63.1338	127.777	141.826	0.800665	6.88723	4.61351	0.0718919	0.99995	Gut
OFAS001294	Scaffold37;Scaffold37;Scaffold37;Scaffold37;Scaffold37;Scaffold37;Scaffold37;Scaffold37	746218;749199;752767;753606;753771;755502;759381;765456	746469;749343;752899;753683;753914;755661;759675;766340	-;-;-;-;-;-;-;-	2092	11.2952	5.6766	10.6483	6.89672	12.0615	9.25322	-0.0319623	4.29791	0.0101961	0.922574	0.99995	Gut
OFAS001295	Scaffold37;Scaffold37;Scaffold37	771800;771877;774093	771808;772005;774413	-;-;-	459	6.09364	3.03192	6.96525	5.80309	7.62891	4.94776	-0.196447	1.50424	0.278485	0.614629	0.99995	Gut
OFAS001296	Scaffold37;Scaffold37	774538;779878	774961;780116	+;+	663	55.2791	29.8062	40.4434	54.0692	47.068	41.92	-0.188596	4.90101	0.632373	0.453673	0.99995	Gut
OFAS001297	Scaffold37;Scaffold37;Scaffold37;Scaffold37;Scaffold37	784546;786642;788793;793370;797018	784894;786821;789005;793643;797205	+;+;+;+;+	1204	19.0652	20.8825	22.0994	21.57	23.0103	22.0958	-0.103923	4.70225	0.791534	0.404298	0.99995	Gut
OFAS001298	Scaffold37;Scaffold37;Scaffold37;Scaffold37;Scaffold37;Scaffold37;Scaffold37;Scaffold37;Scaffold37	794072;798046;799690;799866;802546;804760;809056;809614;809869	794078;798128;799712;799896;802557;804975;809115;809716;810017	-;-;-;-;-;-;-;-;-	684	3.38412	3.79788	3.92017	3.56966	3.61369	4.11073	-0.0248593	1.46287	0.0117275	0.916919	0.99995	Gut
OFAS001299	Scaffold37;Scaffold37	816873;822592	817114;822742	-;-	393	3.43579	6.13791	3.41144	2.82402	6.81361	1.92623	0.163171	0.864297	0.0919278	0.770892	0.99995	Gut
OFAS001300	Scaffold37;Scaffold37;Scaffold37	828684;830182;835961	828812;830272;836019	-;-;-	279	3.80259	5.98561	4.06608	4.77351	2.21484	3.1009	0.460713	0.401566	1.17028	0.316554	0.99995	Gut
OFAS001302	Scaffold48;Scaffold48;Scaffold48;Scaffold48;Scaffold48;Scaffold48;Scaffold48;Scaffold48	382;3381;4669;6837;10100;11569;13246;14690	495;3439;4866;6916;10256;11693;13400;16224	+;+;+;+;+;+;+;+	2423	2.30869	2.25912	2.97942	2.97729	3.2304	2.00845	-0.123696	2.71523	0.258169	0.627596	0.99995	Gut
OFAS001303	Scaffold48;Scaffold48	22019;24383	22512;24460	-;-	572	77.5627	121.81	104.032	97.5961	87.6858	97.3672	0.102319	5.80932	0.32208	0.58877	0.99995	Gut
OFAS001304	Scaffold48;Scaffold48;Scaffold48;Scaffold48	27743;30875;32338;36280	27946;30999;32547;36949	-;-;-;-	1209	133.224	162.302	167.875	152.11	143.88	147.322	0.0639306	7.51496	0.201638	0.667495	0.99995	Gut
OFAS001309	Scaffold48;Scaffold48;Scaffold48;Scaffold48	82054;88857;89835;90758	82242;89073;89978;91107	+;+;+;+	900	10.1806	9.27769	12.4903	9.74194	21.7424	15.8611	-0.568761	3.59611	3.56213	0.102877	0.99995	Gut
OFAS001313	Scaffold48;Scaffold48;Scaffold48;Scaffold48;Scaffold48;Scaffold48;Scaffold48;Scaffold48;Scaffold48;Scaffold48;Scaffold48;Scaffold48;Scaffold48;Scaffold48;Scaffold48;Scaffold48;Scaffold48;Scaffold48;Scaffold48;Scaffold48;Scaffold48	397500;412999;414896;416700;419121;419529;421846;422138;425174;426499;426734;426945;427819;429504;430229;431762;431944;433321;435685;436845;437598	397549;413269;415098;416850;419228;419666;421956;422235;425237;426633;426834;427044;427905;429671;430338;431849;432044;433462;435759;436928;437844	+;+;+;+;+;+;+;+;+;+;+;+;+;+;+;+;+;+;+;+;+	2632	88.2759	39.0213	63.908	64.3472	58.069	59.6599	0.0705513	7.3571	0.0610651	0.812209	0.99995	Gut
OFAS001314	Scaffold48;Scaffold48;Scaffold48;Scaffold48;Scaffold48;Scaffold48;Scaffold48;Scaffold48;Scaffold48;Scaffold48;Scaffold48;Scaffold48;Scaffold48;Scaffold48;Scaffold48;Scaffold48	443144;444468;445686;450551;450848;452128;452443;452636;453941;456681;459090;460268;461423;463170;463786;469416	443448;444695;445926;450732;450979;452230;452544;452720;454066;456837;459163;460401;461555;463188;463852;469699	-;-;-;-;-;-;-;-;-;-;-;-;-;-;-;-	2372	30.9836	21.5123	22.6522	26.6231	28.8303	29.27	-0.172999	5.98651	1.07918	0.334736	0.99995	Gut
OFAS001316	Scaffold48	584896	585912	+	1017	63.8242	61.3951	62.8721	65.8047	52.1534	59.3355	0.0853576	5.95737	0.46295	0.518948	0.99995	Gut
OFAS001317	Scaffold48;Scaffold48;Scaffold48	613151;613919;615899	613246;614124;615923	-;-;-	327	107.656	99.3025	105.969	88.2442	93.8566	101.53	0.141674	5.03203	1.55067	0.254618	0.99995	Gut
OFAS001318	Scaffold48;Scaffold48;Scaffold48	637572;645171;645547	637668;645437;645956	-;-;-	774	16.3238	14.1443	18.3876	16.6333	13.7054	15.509	0.0913725	3.63448	0.315718	0.592392	0.99995	Gut
OFAS001319	Scaffold48;Scaffold48;Scaffold48;Scaffold48;Scaffold48;Scaffold48;Scaffold48;Scaffold48;Scaffold48;Scaffold48;Scaffold48	656101;666439;667932;668721;671627;674295;675132;676877;680621;682596;685783	656257;666698;667935;668846;671961;674480;676333;677148;680821;682759;685905	+;+;+;+;+;+;+;+;+;+;+	3030	68.7865	87.5716	64.2949	89.9594	65.2272	34.6203	0.21728	7.6969	0.400647	0.5481	0.99995	Gut
OFAS001321	Scaffold48;Scaffold48;Scaffold48;Scaffold48;Scaffold48	689067;690969;694319;694518;697430	689658;691134;694432;694696;697578	+;+;+;+;+	1200	78.1225	88.2927	72.8789	86.7526	68.5744	38.4812	0.304205	6.44012	1.11022	0.329003	0.99995	Gut
OFAS001322	Scaffold48;Scaffold48;Scaffold48;Scaffold48;Scaffold48;Scaffold48;Scaffold48;Scaffold48;Scaffold48	704607;708167;708430;711083;713386;713690;715579;720050;726547	704793;708280;708601;711250;713571;713781;715761;720299;728928	+;+;+;+;+;+;+;+;+	3734	91.1008	78.0181	77.8589	86.3143	67.8511	44.8041	0.311831	8.11757	1.56957	0.25202	0.99995	Gut
OFAS001323	Scaffold48;Scaffold48;Scaffold48;Scaffold48;Scaffold48;Scaffold48;Scaffold48;Scaffold48	727967;729321;729772;731835;736401;737514;739964;740210	728217;729541;729881;731976;736585;737837;740131;740322	-;-;-;-;-;-;-;-	1514	9.30075	5.0249	8.51474	9.96951	8.84329	10.0001	-0.335522	3.72568	1.90565	0.211526	0.99995	Gut
OFAS001325	Scaffold48;Scaffold48;Scaffold48;Scaffold48	740335;742463;745269;748215	740391;742590;745396;748599	+;+;+;+	698	248.304	234.468	265.657	251.066	215.719	226.978	0.109415	7.39213	0.684093	0.436504	0.99995	Gut
OFAS001327	Scaffold48;Scaffold48;Scaffold48;Scaffold48;Scaffold48;Scaffold48;Scaffold48;Scaffold48;Scaffold48;Scaffold48;Scaffold48;Scaffold48;Scaffold48	808246;809432;810254;810452;810668;811603;812215;812417;816096;816514;816754;816953;819024	808791;809631;810371;810583;810824;811846;812332;812603;816229;816658;816872;817093;819664	-;-;-;-;-;-;-;-;-;-;-;-;-	2882	8.86836	11.7178	8.05148	7.3938	8.96966	8.89316	0.181419	4.70587	1.03473	0.344196	0.99995	Gut
OFAS001328	Scaffold48;Scaffold48;Scaffold48	821588;822071;825508	821591;822223;825752	+;+;+	402	65.7379	85.1609	71.0626	75.9219	72.2469	65.6395	0.0541686	4.87787	0.145881	0.714269	0.99995	Gut
OFAS001329	Scaffold48;Scaffold48;Scaffold48	831193;833725;837375	831364;833930;837567	+;+;+	571	12.3304	15.7607	14.2685	16.3269	14.4295	13.0682	-0.0485777	3.07127	0.0751341	0.79222	0.99995	Gut
OFAS001330	Scaffold48;Scaffold48	844077;847068	845139;847160	+;+	1156	10.0119	8.74799	10.438	13.057	8.99828	11.226	-0.188451	3.613	1.0673	0.337224	0.99995	Gut
OFAS001331	Scaffold48;Scaffold48;Scaffold48;Scaffold48;Scaffold48;Scaffold48;Scaffold48	1004214;1010734;1012807;1015085;1015991;1019543;1021032	1008313;1010852;1012939;1015267;1016121;1019600;1021398	-;-;-;-;-;-;-	5091	1.02301	1.42145	1.51931	1.0028	1.31494	1.12583	0.201408	2.69873	0.813359	0.398237	0.99995	Gut
OFAS001333	Scaffold52;Scaffold52;Scaffold52;Scaffold52;Scaffold52;Scaffold52;Scaffold52;Scaffold52;Scaffold52;Scaffold52;Scaffold52	118194;119715;119953;121426;126457;131690;131944;132450;133470;136083;137760	118446;119865;120105;121550;126573;131823;132064;132615;133548;136086;137925	+;+;+;+;+;+;+;+;+;+;+	1469	6.43421	4.54727	5.33555	3.39978	6.59026	4.78512	0.141222	2.96738	0.257271	0.628184	0.99995	Gut
OFAS001334	Scaffold52;Scaffold52;Scaffold52;Scaffold52	146671;153095;156419;156898	147526;153200;156628;157186	-;-;-;-	1461	131.435	130.878	144.425	161.424	142.396	161.142	-0.193003	7.73104	2.13567	0.188944	0.99995	Gut
OFAS001335	Scaffold52;Scaffold52;Scaffold52;Scaffold52;Scaffold52;Scaffold52	165021;166559;167593;168293;169629;170375	165091;166704;167782;168527;169772;170386	+;+;+;+;+;+	798	117.115	182.298	142.289	156.184	166.875	121.289	-0.00859342	6.88327	0.00168386	0.968458	0.99995	Gut
OFAS001336	Scaffold52;Scaffold52;Scaffold52;Scaffold52;Scaffold52;Scaffold52;Scaffold52;Scaffold52;Scaffold52	196564;203164;206730;207807;210893;211824;212657;214351;218734	198849;203474;206899;207961;211203;211980;212767;214519;218879	+;+;+;+;+;+;+;+;+	3816	61.9731	39.0704	32.9175	14.0475	42.1569	36.8414	0.525664	7.17588	1.40816	0.277544	0.99995	Gut
OFAS001337	Scaffold52;Scaffold52;Scaffold52;Scaffold52;Scaffold52;Scaffold52;Scaffold52;Scaffold52	222707;227593;229777;231227;232063;234528;235744;238028	223255;227637;229929;231357;232198;234688;235897;241156	+;+;+;+;+;+;+;+	4458	66.6782	46.2428	47.7945	22.5055	56.7625	45.1691	0.369009	7.72848	1.1219	0.326886	0.99995	Gut
OFAS001338	Scaffold52;Scaffold52;Scaffold52;Scaffold52;Scaffold52;Scaffold52;Scaffold52;Scaffold52	254704;256878;261737;262795;265511;265738;277601;285718	254861;257002;262098;263232;265636;265876;277711;285893	-;-;-;-;-;-;-;-	1635	3.8933	3.80187	4.22615	2.98673	5.98414	3.10872	-0.0212768	2.75437	0.00497254	0.945831	0.99995	Gut
OFAS001339	Scaffold52;Scaffold52;Scaffold52;Scaffold52;Scaffold52;Scaffold52	295496;295547;299925;301518;305970;306322	295514;295714;300070;301646;306160;306465	-;-;-;-;-;-	797	4.11445	3.0266	2.71737	1.67103	5.55656	2.30671	0.0433093	1.47869	0.00822968	0.930356	0.99995	Gut
OFAS001340	Scaffold52;Scaffold52;Scaffold52;Scaffold52;Scaffold52;Scaffold52;Scaffold52	312420;318211;324137;330370;330664;336745;339913	312566;318360;324307;330493;330807;337157;340008	-;-;-;-;-;-;-	1245	3.64099	2.45915	2.48507	2.2286	4.13616	1.91097	0.0502514	1.89038	0.0194109	0.89327	0.99995	Gut
OFAS001341	Scaffold52;Scaffold52;Scaffold52	347739;349078;351140	347763;349256;351379	+;+;+	444	218.745	169.464	189.305	153.478	147.295	187.79	0.241276	6.30554	2.35329	0.170563	0.99995	Gut
OFAS001342	Scaffold52;Scaffold52;Scaffold52;Scaffold52;Scaffold52	588215;588297;590742;592739;594451	588247;588431;590816;592844;594497	+;+;+;+;+	396	62.837	63.257	73.4415	74.8302	71.0009	63.0839	-0.0664239	4.76337	0.257476	0.62805	0.99995	Gut
OFAS001344	Scaffold52;Scaffold52;Scaffold52;Scaffold52;Scaffold52;Scaffold52;Scaffold52;Scaffold52;Scaffold52;Scaffold52;Scaffold52;Scaffold52;Scaffold52;Scaffold52;Scaffold52	614816;620655;621010;622467;625016;628866;629662;631783;635472;636335;637723;638972;639763;640950;641807	618610;620799;621222;622584;625133;628993;629789;631867;635607;636539;637886;639123;639918;640971;641869	-;-;-;-;-;-;-;-;-;-;-;-;-;-;-	5628	8.08871	7.23686	7.2382	7.76967	6.16697	8.05122	0.0374632	5.39207	0.0712353	0.797534	0.99995	Gut
OFAS001346	Scaffold52;Scaffold52;Scaffold52;Scaffold52	775015;775130;776533;777146	775103;775304;776622;777298	+;+;+;+	507	2.09255	2.37889	1.01707	0.656711	0.203137	3.83942	0.234281	0.0945921	0.065865	0.805219	0.99995	Gut
OFAS001347	Scaffold52;Scaffold52	784989;785756	784996;785930	-;-	183	5.79739	6.59071	5.072	6.0647	5.62788	5.9095	-0.00864296	0.349563	0.0006842	0.991814	0.99995	Gut
OFAS001348	Scaffold52;Scaffold52;Scaffold52;Scaffold52;Scaffold52;Scaffold52;Scaffold52;Scaffold52;Scaffold52;Scaffold52;Scaffold52;Scaffold52;Scaffold52;Scaffold52;Scaffold52;Scaffold52;Scaffold52	1001767;1003463;1016664;1018887;1024479;1026405;1029503;1031696;1033050;1035136;1035666;1037572;1039851;1041197;1043257;1043690;1047976	1001824;1011682;1016830;1023780;1024720;1026534;1029625;1031898;1033256;1035265;1035798;1037646;1039935;1041274;1043276;1043755;1048723	+;+;+;+;+;+;+;+;+;+;+;+;+;+;+;+;+	15579	0.408597	0.524062	0.569307	0.470181	0.5487	0.38179	0.0996669	2.95275	0.212836	0.659084	0.99995	Gut
OFAS001354	Scaffold94;Scaffold94;Scaffold94;Scaffold94;Scaffold94;Scaffold94;Scaffold94;Scaffold94;Scaffold94;Scaffold94;Scaffold94;Scaffold94;Scaffold94;Scaffold94;Scaffold94	424241;430551;431820;434123;434312;434791;435588;437856;441167;441356;443310;444459;444624;445931;465382	427030;430719;431931;434234;434380;434812;435778;437971;441278;441424;443457;444532;444719;446056;465408	-;-;-;-;-;-;-;-;-;-;-;-;-;-;-	4233	22.6708	12.23	12.9126	6.10898	7.68838	7.12783	1.19168	5.6064	20.5983	0.00305719	0.99995	Gut
OFAS001355	Scaffold94;Scaffold94;Scaffold94;Scaffold94;Scaffold94;Scaffold94;Scaffold94;Scaffold94;Scaffold94;Scaffold94;Scaffold94	494386;494907;495113;496978;497702;498089;499886;500347;504858;505251;507003	494752;495034;495241;497096;497883;498210;499978;500419;504977;505361;507130	+;+;+;+;+;+;+;+;+;+;+	1572	41.2295	11.8037	16.9916	21.8862	15.0686	9.9751	0.577454	4.94736	1.24865	0.304472	0.99995	Gut
OFAS001356	Scaffold94	512555	513679	-	1125	9.51616	8.65918	7.05871	9.47064	8.60541	8.17087	-0.0559811	3.30116	0.105944	0.754689	0.99995	Gut
OFAS001357	Scaffold94;Scaffold94;Scaffold94;Scaffold94;Scaffold94;Scaffold94;Scaffold94	514587;519650;523545;525255;527352;528273;528558	514901;519801;523653;525451;527469;528451;528713	+;+;+;+;+;+;+	1226	31.8607	35.34	29.8624	25.9808	33.9381	28.315	0.137484	5.25064	0.919667	0.370718	0.99995	Gut
OFAS001358	Scaffold94;Scaffold94;Scaffold94;Scaffold94;Scaffold94;Scaffold94;Scaffold94;Scaffold94;Scaffold94;Scaffold94;Scaffold94;Scaffold94;Scaffold94	539352;546513;547910;549759;551391;551883;555223;557278;560663;563309;566107;579652;580431	545329;546703;548167;549901;551660;552844;555401;557680;561000;563415;566182;579768;580612	-;-;-;-;-;-;-;-;-;-;-;-;-	9204	3.29037	4.44531	4.15704	4.0154	3.96116	4.67636	-0.0893101	5.24243	0.341154	0.578195	0.99995	Gut
OFAS001359	Scaffold94;Scaffold94;Scaffold94;Scaffold94	703879;707866;708957;710816	703898;708000;709292;711510	+;+;+;+	1186	3.0089	1.1734	2.34783	2.24588	1.99728	1.18539	0.262881	1.36065	0.3782	0.558767	0.99995	Gut
OFAS001361	Scaffold94;Scaffold94;Scaffold94;Scaffold94;Scaffold94;Scaffold94;Scaffold94;Scaffold94;Scaffold94;Scaffold94;Scaffold94;Scaffold94;Scaffold94;Scaffold94;Scaffold94;Scaffold94;Scaffold94;Scaffold94;Scaffold94;Scaffold94;Scaffold94	858847;865123;865469;867938;876138;885248;885521;887933;894406;894572;899454;900013;900427;913264;918554;922770;925068;925905;931318;931542;940176	858970;865314;865482;868063;876358;885395;885658;888121;894490;894773;899570;900277;900530;913358;918780;922931;925181;926126;931468;931694;940180	-;-;-;-;-;-;-;-;-;-;-;-;-;-;-;-;-;-;-;-;-	3054	1.67378	2.12652	1.82353	1.96239	2.96763	1.77053	-0.252923	2.69542	1.0192	0.3476	0.99995	Gut
OFAS001362	Scaffold94;Scaffold94;Scaffold94;Scaffold94;Scaffold94;Scaffold94;Scaffold94;Scaffold94;Scaffold94;Scaffold94;Scaffold94;Scaffold94;Scaffold94;Scaffold94;Scaffold94;Scaffold94;Scaffold94;Scaffold94;Scaffold94;Scaffold94;Scaffold94	948613;949759;953395;954954;958505;967839;970846;971076;972799;980380;987714;988124;993164;995908;997584;997858;1003127;1005232;1008361;1010819;1011367	948746;949867;953555;955153;958664;968028;970956;971231;973016;980641;987854;988216;993355;996047;997691;997990;1003208;1005382;1008530;1010994;1011567	+;+;+;+;+;+;+;+;+;+;+;+;+;+;+;+;+;+;+;+;+	3288	0.205332	0.423252	0.250926	0.303789	1.6288	0.131562	-1.22409	0.862701	1.82275	0.222154	0.99995	Gut
OFAS001365	Scaffold94;Scaffold94;Scaffold94;Scaffold94;Scaffold94;Scaffold94;Scaffold94;Scaffold94;Scaffold94;Scaffold94;Scaffold94	1029057;1040038;1040606;1041522;1041753;1041941;1042193;1045415;1048029;1050293;1054789	1029204;1040050;1040639;1041672;1041850;1042109;1042361;1045612;1048254;1050404;1054946	+;+;+;+;+;+;+;+;+;+;+	1476	0.588095	0.942855	1.53718	0.526347	2.79106	0.293073	-0.249156	0.887321	0.0882861	0.775569	0.99995	Gut
OFAS001366	Scaffold94;Scaffold94;Scaffold94;Scaffold94;Scaffold94;Scaffold94	1064450;1064903;1072479;1075744;1078690;1079194	1064558;1065025;1072686;1075754;1078765;1082062	-;-;-;-;-;-	3396	1.56202	1.93968	3.52272	1.37259	7.27846	2.10173	-0.618494	3.35961	0.864144	0.386703	0.99995	Gut
OFAS001367	Scaffold76;Scaffold76	11356;13669	11530;14236	-;-	743	8.43754	6.99261	8.18937	7.61802	8.31685	8.73301	-0.0631318	2.62813	0.126504	0.732965	0.99995	Gut
OFAS001368	Scaffold76;Scaffold76;Scaffold76;Scaffold76	27520;29602;29879;32236	27851;29771;29998;32479	-;-;-;-	866	91.5472	73.0645	101.463	82.2769	93.2383	91.0356	-0.00272026	6.26824	0.000309557	0.986472	0.99995	Gut
OFAS001369	Scaffold76;Scaffold76;Scaffold76	38980;47473;51082	39174;47659;51967	-;-;-	1268	34.3804	30.5842	39.8533	35.4484	33.4637	36.9292	-0.0141805	5.48287	0.0112731	0.918537	0.99995	Gut
OFAS001371	Scaffold76;Scaffold76;Scaffold76;Scaffold76;Scaffold76	232194;237842;245556;245924;247575	232227;237953;245690;245987;247835	+;+;+;+;+	606	8.91264	7.96105	6.12657	7.69197	6.62809	6.42438	0.150033	2.20962	0.447498	0.525785	0.99995	Gut
OFAS001372	Scaffold76;Scaffold76;Scaffold76;Scaffold76;Scaffold76;Scaffold76;Scaffold76;Scaffold76	268669;274293;275442;277017;277287;278894;290658;291249	268873;274581;275688;277124;277420;279080;291005;291254	+;+;+;+;+;+;+;+	1524	9.61944	8.2793	9.00024	8.88455	8.78526	9.65063	-0.0224847	3.80476	0.0283774	0.871172	0.99995	Gut
OFAS001373	Scaffold76;Scaffold76;Scaffold76;Scaffold76	311457;311488;314079;318540	311468;312408;314320;318621	-;-;-;-	1257	1.30438	1.8452	1.80499	1.32439	33.4288	1.46257	-2.86595	3.14176	4.36487	0.08324	0.99995	Gut
OFAS001374	Scaffold76;Scaffold76;Scaffold76;Scaffold76;Scaffold76;Scaffold76;Scaffold76;Scaffold76;Scaffold76	321482;329521;343817;345176;345366;349472;358907;370414;377576	321488;329637;343939;345286;345569;349580;358948;370508;381419	+;+;+;+;+;+;+;+;+	4652	28.0718	25.4478	23.1002	22.3066	20.0579	26.478	0.154449	6.82003	0.990391	0.354053	0.99995	Gut
OFAS001376	Scaffold76;Scaffold76;Scaffold76;Scaffold76;Scaffold76	389764;390019;394712;397186;399068	389938;390115;394882;397431;399514	-;-;-;-;-	1136	66.6473	43.6117	52.7455	56.0782	57.2974	60.2597	-0.0911839	5.99862	0.283266	0.611668	0.99995	Gut
OFAS001377	Scaffold76;Scaffold76;Scaffold76	430055;431664;432716	430231;431838;432726	+;+;+	363	8.50226	5.36726	8.52319	10.3952	8.79531	7.44792	-0.251055	1.6621	0.780452	0.407434	0.99995	Gut
OFAS001378	Scaffold76;Scaffold76;Scaffold76;Scaffold76;Scaffold76;Scaffold76;Scaffold76;Scaffold76;Scaffold76;Scaffold76;Scaffold76;Scaffold76;Scaffold76	459861;464345;467421;472421;474547;476358;483340;487347;488412;491507;499109;501032;501418	459975;464479;467577;472490;474644;476592;483432;487419;488545;491594;499200;501307;501480	+;+;+;+;+;+;+;+;+;+;+;+;+	1629	7.69686	8.6569	8.2935	6.94928	7.52354	7.56807	0.161016	3.68738	1.48229	0.264353	0.99995	Gut
OFAS001379	Scaffold76;Scaffold76;Scaffold76	500530;505242;511645	502003;505559;512305	-;-;-	2453	27.9552	27.1939	28.3788	24.0247	23.9317	26.8045	0.159935	6.02059	2.11543	0.190791	0.99995	Gut
OFAS001380	Scaffold76;Scaffold76;Scaffold76;Scaffold76;Scaffold76;Scaffold76;Scaffold76;Scaffold76;Scaffold76;Scaffold76;Scaffold76	533142;534838;535046;535333;536618;539643;541387;548934;550553;551288;555860	534319;534955;535236;535462;536768;539834;541532;549095;550620;551359;555925	-;-;-;-;-;-;-;-;-;-;-	2474	3.58657	0.525011	0.792029	0.538322	0.45792	0.524546	1.68084	1.52169	4.84567	0.0666487	0.99995	Gut
OFAS001382	Scaffold76;Scaffold76;Scaffold76;Scaffold76	571693;575270;576971;578483	572008;575375;577293;578672	-;-;-;-	935	20.2179	18.1585	20.5158	23.1464	24.233	21.1661	-0.21911	4.3262	3.03798	0.126553	0.99995	Gut
OFAS001384	Scaffold76;Scaffold76;Scaffold76;Scaffold76;Scaffold76;Scaffold76;Scaffold76;Scaffold76;Scaffold76;Scaffold76;Scaffold76;Scaffold76;Scaffold76;Scaffold76;Scaffold76	584672;591729;594110;597532;598022;598798;600316;602285;609594;622967;628472;637527;645084;650503;651044	584759;591874;594192;597656;598145;598838;600390;602397;609602;622987;628510;637625;645223;650577;651113	-;-;-;-;-;-;-;-;-;-;-;-;-;-;-	1248	2.9367	2.08153	2.64437	1.24501	2.88835	2.253	0.257606	1.64669	0.540229	0.487139	0.99995	Gut
OFAS001386	Scaffold76;Scaffold76;Scaffold76	604400;604946;607137	604420;605134;607313	+;+;+	387	842.857	705.536	837.836	915.404	821.527	866.827	-0.125862	8.33116	0.770282	0.410347	0.99995	Gut
OFAS001387	Scaffold76;Scaffold76;Scaffold76;Scaffold76	623158;623412;637504;645405	623335;623538;637627;645530	+;+;+;+	555	48.4844	88.4306	66.1522	73.9894	64.7632	63.912	0.00316819	5.23785	0.000203144	0.989041	0.99995	Gut
OFAS001388	Scaffold76;Scaffold76;Scaffold76	653439;653789;659353	653681;653911;659479	+;+;+	493	309.884	442.055	394.323	444.387	313.567	296.354	0.120669	7.49999	0.307003	0.597434	0.99995	Gut
OFAS001389	Scaffold76;Scaffold76;Scaffold76;Scaffold76;Scaffold76;Scaffold76;Scaffold76;Scaffold76;Scaffold76;Scaffold76;Scaffold76;Scaffold76;Scaffold76;Scaffold76;Scaffold76;Scaffold76;Scaffold76;Scaffold76	708622;714197;715587;720103;731167;735711;741932;746578;749757;750685;754210;760473;760599;763371;764760;764942;768481;769293	712896;715168;718652;720254;731433;735953;742053;746778;749927;750822;754359;760507;760641;763454;764843;765007;768543;769331	-;-;-;-;-;-;-;-;-;-;-;-;-;-;-;-;-;-	10171	12.5644	11.2836	11.2956	13.1706	10.3284	11.1748	0.019454	6.88941	0.0187632	0.895053	0.99995	Gut
OFAS001390	Scaffold76;Scaffold76;Scaffold76;Scaffold76;Scaffold76	771011;771529;773012;774914;777015	771022;771845;773498;774943;777350	+;+;+;+;+	1182	3.01909	3.13966	3.66454	4.22528	3.74668	2.92775	-0.150128	2.09865	0.435509	0.531212	0.99995	Gut
OFAS001393	Scaffold76;Scaffold76;Scaffold76;Scaffold76;Scaffold76;Scaffold76;Scaffold76;Scaffold76;Scaffold76;Scaffold76;Scaffold76	815819;817537;827358;828789;829479;830204;830411;833046;839514;841441;847523	815928;819975;827400;828914;829554;830283;830584;833131;839544;841537;847530	-;-;-;-;-;-;-;-;-;-;-	3270	10.3821	12.7675	15.0754	12.2184	17.2595	10.8475	-0.0776008	5.42672	0.124254	0.735239	0.99995	Gut
OFAS001394	Scaffold76;Scaffold76;Scaffold76;Scaffold76;Scaffold76;Scaffold76;Scaffold76;Scaffold76;Scaffold76;Scaffold76;Scaffold76;Scaffold76;Scaffold76;Scaffold76;Scaffold76;Scaffold76;Scaffold76;Scaffold76;Scaffold76;Scaffold76;Scaffold76;Scaffold76	865853;871439;878741;880943;887977;889208;889369;891712;896641;900254;902074;905690;911674;914598;917534;921652;922055;925716;928901;935670;936772;942747	865858;871597;878990;881070;888080;889292;889605;891883;896748;900330;902304;905782;911759;914751;917613;921886;922146;925728;929167;935714;936780;942812	-;-;-;-;-;-;-;-;-;-;-;-;-;-;-;-;-;-;-;-;-;-	2697	120.443	138.563	153.644	134.234	113.339	121.055	0.162748	8.45693	1.07414	0.335788	0.99995	Gut
OFAS001395	Scaffold76;Scaffold76	1001840;1002412	1001918;1002527	-;-	195	62.8146	55.6661	62.4072	84.2341	53.8718	50.4671	-0.0594903	3.60969	0.0696832	0.799694	0.99995	Gut
OFAS001396	Scaffold76;Scaffold76;Scaffold76;Scaffold76;Scaffold76;Scaffold76;Scaffold76;Scaffold76;Scaffold76	1003720;1004251;1007921;1008371;1012233;1015005;1023015;1025082;1034785	1003936;1004447;1008017;1008562;1012345;1015212;1023110;1025128;1039290	+;+;+;+;+;+;+;+;+	5673	5.8484	5.1679	5.29015	6.00601	7.09839	5.69981	-0.205681	5.06174	2.42825	0.164805	0.99995	Gut
OFAS001397	Scaffold76;Scaffold76	1044036;1045777	1044254;1046148	+;+	591	100.854	74.2529	97.5465	98.2143	84.5182	102.654	-0.0658961	5.78574	0.171492	0.69166	0.99995	Gut
OFAS001400	Scaffold51;Scaffold51;Scaffold51;Scaffold51;Scaffold51	33241;35078;36849;42983;43181	33353;35129;36956;43063;46680	+;+;+;+;+	3854	0.875886	0.601822	1.20417	0.892711	1.36287	0.701504	-0.145605	1.93475	0.160906	0.700746	0.99995	Gut
OFAS001401	Scaffold51;Scaffold51;Scaffold51;Scaffold51;Scaffold51	183779;184295;185854;193138;195125	184021;184463;185861;193236;195202	+;+;+;+;+	597	2.1002	1.08784	2.76397	3.16035	3.27775	2.17374	-0.536144	0.718678	1.60682	0.247008	0.99995	Gut
OFAS001406	Scaffold51;Scaffold51;Scaffold51;Scaffold51;Scaffold51;Scaffold51	348669;349595;351966;354840;358180;361077	348959;349738;351994;355007;358414;361085	-;-;-;-;-;-	876	0.3303	1.90637	2.23685	0.886859	3.64463	1.60487	-0.462982	0.809672	0.380072	0.558181	0.99995	Gut
OFAS001407	Scaffold51;Scaffold51;Scaffold51;Scaffold51	349615;350040;350770;351574	349704;350234;350972;351625	+;+;+;+	540	96.9834	79.8912	95.6823	104.613	105.851	92.7233	-0.153731	5.70093	1.41522	0.274439	0.99995	Gut
OFAS001408	Scaffold51;Scaffold51	615486;617839	615664;617949	-;-	290	121.391	115.491	127.669	85.7256	105.121	137.231	0.151845	5.07396	0.676809	0.438844	0.99995	Gut
OFAS001409	Scaffold51;Scaffold51;Scaffold51;Scaffold51;Scaffold51;Scaffold51;Scaffold51;Scaffold51	619957;620871;623016;624647;632153;633120;633890;635647	620088;621019;623157;624741;632351;633242;634027;636040	-;-;-;-;-;-;-;-	1372	85.1297	93.115	86.5936	72.7221	74.5403	97.7393	0.112325	6.86777	0.515864	0.496767	0.99995	Gut
OFAS001410	Scaffold51;Scaffold51;Scaffold51;Scaffold51;Scaffold51;Scaffold51;Scaffold51;Scaffold51;Scaffold51;Scaffold51;Scaffold51;Scaffold51;Scaffold51;Scaffold51;Scaffold51;Scaffold51;Scaffold51	644471;644887;645258;645525;647626;651414;658122;658872;662206;662781;662816;669291;670562;672383;673459;675719;679614	644615;645042;645375;645574;647750;651429;658228;658919;662320;662794;662956;669391;670712;672505;673631;675853;679929	-;-;-;-;-;-;-;-;-;-;-;-;-;-;-;-;-	2034	3.41407	2.78239	3.95486	3.16474	2.73425	3.50909	0.108872	2.77248	0.277919	0.614982	0.99995	Gut
OFAS001412	Scaffold51	682747	683781	+	1035	5.96391	7.35044	3.88608	7.29171	3.78129	4.49293	0.1475	2.55077	0.186325	0.679475	0.99995	Gut
OFAS001414	Scaffold51;Scaffold51;Scaffold51;Scaffold51	944907;951363;951927;952743	945118;951519;952056;953780	+;+;+;+	1537	114.143	123.863	200.088	131.202	107.614	122.849	0.276536	7.68	1.32309	0.289241	0.99995	Gut
OFAS001415	Scaffold51;Scaffold51;Scaffold51;Scaffold51;Scaffold51;Scaffold51	960342;962877;963801;973550;977731;987099	960877;962972;964069;974007;977896;988085	-;-;-;-;-;-	2512	34.0561	23.9698	27.0143	21.0746	28.1665	20.1909	0.292331	6.01976	2.27946	0.176508	0.99995	Gut
OFAS001416	Scaffold51;Scaffold51;Scaffold51;Scaffold51;Scaffold51	992774;995805;999741;1000052;1002936	992897;995860;999964;1000112;1003269	-;-;-;-;-	799	34.7646	26.2423	30.5907	24.1692	34.5449	18.9489	0.237246	4.50775	0.981535	0.356074	0.99995	Gut
OFAS001417	Scaffold51;Scaffold51	1042411;1045099	1042766;1045237	-;-	495	3.50718	4.6857	3.95855	3.13894	3.95316	3.27708	0.22681	1.04679	0.662188	0.443606	0.99995	Gut
OFAS001420	Scaffold31;Scaffold31	257373;261816	257536;262130	+;+	479	1.40946	2.71164	1.72243	6.48759	1.9351	4.06386	-1.07557	0.72608	4.212	0.0808471	0.99995	Gut
OFAS001421	Scaffold31;Scaffold31;Scaffold31;Scaffold31;Scaffold31;Scaffold31;Scaffold31;Scaffold31;Scaffold31;Scaffold31;Scaffold31;Scaffold31	291335;305837;306323;307064;308563;309552;309877;310856;311480;312386;313411;315656	291410;305916;306512;307300;308628;309723;310035;310984;311616;312608;314594;317153	+;+;+;+;+;+;+;+;+;+;+;+	4151	7.50483	5.67703	4.62112	11.4166	5.48322	10.0302	-0.596018	4.96066	3.72117	0.0978184	0.99995	Gut
OFAS001422	Scaffold31;Scaffold31;Scaffold31;Scaffold31;Scaffold31	340638;341897;343577;344308;350638	340784;342033;343731;344464;351237	-;-;-;-;-	1196	76.6097	57.2486	55.963	54.4713	64.3259	55.7899	0.120648	6.18679	0.539714	0.487339	0.99995	Gut
OFAS001423	Scaffold31;Scaffold31;Scaffold31	463902;465593;466726	464108;465788;466763	-;-;-	441	25.3694	18.9341	28.2966	22.6498	22.4197	30.4078	-0.0567562	3.47038	0.0693128	0.800213	0.99995	Gut
OFAS001427	Scaffold49;Scaffold49;Scaffold49;Scaffold49;Scaffold49;Scaffold49;Scaffold49;Scaffold49;Scaffold49;Scaffold49;Scaffold49;Scaffold49;Scaffold49;Scaffold49;Scaffold49;Scaffold49;Scaffold49;Scaffold49;Scaffold49;Scaffold49;Scaffold49;Scaffold49;Scaffold49	29763;29945;43822;45293;47757;67186;67862;69893;70124;71299;71927;73052;74669;75153;76789;78559;81701;84845;86978;87670;89979;91413;97211	29781;33143;43965;45424;47931;67348;67937;70035;70247;71375;72048;73175;74739;75331;76864;78681;81838;85005;87182;87751;90091;91565;97258	-;-;-;-;-;-;-;-;-;-;-;-;-;-;-;-;-;-;-;-;-;-;-	5847	23.0933	20.9926	18.5378	18.298	15.9761	18.1072	0.25768	6.81097	3.44051	0.107674	0.99995	Gut
OFAS001428	Scaffold49;Scaffold49;Scaffold49;Scaffold49;Scaffold49;Scaffold49;Scaffold49;Scaffold49	101133;102293;106936;110212;111708;126458;129931;137163	101234;102424;107153;110370;111833;126506;130076;137653	-;-;-;-;-;-;-;-	1423	9.21776	8.28016	7.31988	9.12518	8.61268	8.13168	-0.0594186	3.6118	0.157676	0.703588	0.99995	Gut
OFAS001429	Scaffold49;Scaffold49;Scaffold49;Scaffold49;Scaffold49;Scaffold49;Scaffold49;Scaffold49;Scaffold49;Scaffold49;Scaffold49;Scaffold49;Scaffold49;Scaffold49	143125;145078;145851;147381;147814;150171;151071;153071;154603;155073;155298;157030;158404;164793	144781;145231;145941;147447;147948;150314;151152;153181;154700;155176;155418;157128;158641;164846	-;-;-;-;-;-;-;-;-;-;-;-;-;-	3155	182.899	231.957	282.326	242.899	189.43	291.251	-0.0536186	9.54551	0.0511468	0.82779	0.99995	Gut
OFAS001430	Scaffold49;Scaffold49;Scaffold49;Scaffold49;Scaffold49;Scaffold49;Scaffold49;Scaffold49	231746;232858;235419;239039;241326;243255;246433;259277	231865;232983;235450;239356;241464;243422;246566;259696	-;-;-;-;-;-;-;-	1457	70.3001	79.2774	66.819	76.4015	54.1459	71.9969	0.095533	6.67154	0.321949	0.588844	0.99995	Gut
OFAS001431	Scaffold49;Scaffold49;Scaffold49	266094;276047;281824	266353;276240;282012	+;+;+	643	54.4486	50.5006	49.5604	45.7399	46.2896	58.1925	0.0406497	5.03834	0.0873023	0.776537	0.99995	Gut
OFAS001433	Scaffold49;Scaffold49;Scaffold49;Scaffold49;Scaffold49;Scaffold49;Scaffold49	312553;313765;313960;317652;318649;319960;321858	312677;313868;314027;317712;318767;320159;321870	-;-;-;-;-;-;-	690	58.4276	45.9851	52.1631	51.4709	51.7937	50.1536	0.0292946	5.16403	0.0537569	0.823538	0.99995	Gut
OFAS001434	Scaffold49;Scaffold49;Scaffold49;Scaffold49	334558;337260;344229;348699	335090;337377;344434;349507	-;-;-;-	1666	24.6619	20.8275	22.6565	20.4514	22.3784	19.4088	0.130636	5.18625	1.13769	0.322881	0.99995	Gut
OFAS001435	Scaffold49;Scaffold49;Scaffold49;Scaffold49;Scaffold49;Scaffold49;Scaffold49;Scaffold49;Scaffold49;Scaffold49;Scaffold49;Scaffold49;Scaffold49;Scaffold49;Scaffold49;Scaffold49;Scaffold49;Scaffold49;Scaffold49	362180;364533;365386;370604;371867;372150;373176;373555;381254;385437;391867;396948;402222;403562;405815;407252;410996;412113;415093	362222;364650;365494;370724;372022;372227;373365;373733;381375;385619;392004;397051;402293;403685;406035;407363;411115;412208;415194	-;-;-;-;-;-;-;-;-;-;-;-;-;-;-;-;-;-;-	2388	53.1915	48.8749	50.572	48.7531	42.4813	47.6865	0.135859	6.86103	1.22418	0.306493	0.99995	Gut
OFAS001436	Scaffold49;Scaffold49;Scaffold49	420844;420970;423812	420880;421017;423954	+;+;+	228	299.495	283.214	322.057	310.074	335.17	272.731	-0.0209982	6.11827	0.0266814	0.875041	0.99995	Gut
OFAS001437	Scaffold49;Scaffold49;Scaffold49	434740;440481;444461	438313;440577;444988	-;-;-	4199	22.349	19.1122	21.3678	21.7263	21.1671	21.6339	-0.0384937	6.48108	0.106278	0.754318	0.99995	Gut
OFAS001438	Scaffold49;Scaffold49;Scaffold49;Scaffold49	452538;454443;455046;458417	452830;454556;455200;461715	+;+;+;+	3861	26.0041	26.8887	26.6307	28.0263	27.3947	28.6815	-0.0807507	6.72104	0.538239	0.487912	0.99995	Gut
OFAS001439	Scaffold49;Scaffold49;Scaffold49;Scaffold49;Scaffold49;Scaffold49;Scaffold49;Scaffold49;Scaffold49;Scaffold49;Scaffold49;Scaffold49;Scaffold49;Scaffold49;Scaffold49;Scaffold49;Scaffold49;Scaffold49;Scaffold49;Scaffold49	468403;474352;475465;477081;481436;485829;487601;492920;496852;503979;509306;511110;514591;515318;518109;518323;519219;524761;525123;525239	468594;474511;475631;477278;481546;486101;487930;493149;497101;504095;509462;511383;514727;515411;518197;518401;519316;524827;525168;525259	+;+;+;+;+;+;+;+;+;+;+;+;+;+;+;+;+;+;+;+	3090	6.39862	6.1551	5.6071	4.02272	5.06619	4.19976	0.450037	4.03646	9.44842	0.0188616	0.99995	Gut
OFAS001442	Scaffold49;Scaffold49;Scaffold49;Scaffold49;Scaffold49;Scaffold49;Scaffold49;Scaffold49	583456;584997;585500;586850;589117;590024;590814;591690	583509;585089;585568;587005;589276;590166;590946;591986	-;-;-;-;-;-;-;-	1105	3.5786	2.26695	2.51993	4.92147	4.10097	4.20831	-0.658764	2.06077	6.96372	0.0346745	0.99995	Gut
OFAS001443	Scaffold49;Scaffold49;Scaffold49;Scaffold49;Scaffold49;Scaffold49;Scaffold49	596198;596427;598157;599061;600484;601985;604344	596300;596562;598251;599225;600707;602185;607551	+;+;+;+;+;+;+	4132	3.40788	3.121	3.44434	5.88226	5.70783	5.33914	-0.763015	4.22642	39.3107	0.000486096	0.617828	Gut
OFAS001444	Scaffold49;Scaffold49;Scaffold49;Scaffold49;Scaffold49;Scaffold49;Scaffold49;Scaffold49;Scaffold49;Scaffold49;Scaffold49;Scaffold49;Scaffold49;Scaffold49;Scaffold49;Scaffold49;Scaffold49;Scaffold49	636519;651462;652975;653525;660806;663142;670061;672558;673928;674879;679593;684143;692299;693453;695479;696722;699386;704761	636989;651506;653052;653593;660886;663198;670181;672769;674062;674969;679728;684263;692421;693535;695631;696842;699530;704810	+;+;+;+;+;+;+;+;+;+;+;+;+;+;+;+;+;+	2292	12.5819	12.6293	11.069	12.154	12.9861	11.8902	-0.0294111	4.81812	0.0627297	0.809701	0.99995	Gut
OFAS001445	Scaffold49;Scaffold49;Scaffold49;Scaffold49;Scaffold49;Scaffold49;Scaffold49;Scaffold49;Scaffold49	712276;721545;721695;725179;726874;732290;734575;737312;743959	714542;721598;721852;725374;727016;732402;734648;737523;744403	-;-;-;-;-;-;-;-;-	3662	12.3522	11.7808	10.5046	11.062	10.7153	9.24331	0.159167	5.33203	1.56068	0.253237	0.99995	Gut
OFAS001447	Scaffold49;Scaffold49;Scaffold49	900455;906805;907058	900955;906982;907166	-;-;-	788	166.58	168.482	188.593	214.504	195.525	207.23	-0.237248	7.22919	3.54606	0.10336	0.99995	Gut
OFAS001448	Scaffold49;Scaffold49;Scaffold49;Scaffold49	915753;918663;921572;923606	916355;919469;921659;923826	-;-;-;-	1719	22.4988	19.6456	18.1183	19.2398	19.4717	19.3766	0.0531037	5.09226	0.187398	0.678617	0.99995	Gut
OFAS001449	Scaffold49;Scaffold49	926507;934353	933008;934409	-;-	6559	1.29401	1.37206	0.8019	1.37059	1.39749	1.02225	-0.126663	3.02517	0.244164	0.636922	0.99995	Gut
OFAS001450	Scaffold49;Scaffold49;Scaffold49;Scaffold49	933355;939489;949033;959650	934478;939600;949188;959813	+;+;+;+	1556	0.557859	0.715503	0.397676	0.784592	0.264756	0.0695012	0.584921	-0.102793	0.618771	0.458287	0.99995	Gut
OFAS001451	Scaffold49;Scaffold49;Scaffold49;Scaffold49;Scaffold49	961428;962746;964985;968370;972532	961431;962795;965093;968534;973264	+;+;+;+;+	1061	4.54512	4.37214	7.6789	5.33477	5.72707	4.79054	0.0635664	2.57019	0.0555796	0.820633	0.99995	Gut
OFAS001452	Scaffold49;Scaffold49;Scaffold49;Scaffold49;Scaffold49	982747;983312;984235;985308;987005	982950;983399;984362;985438;987053	-;-;-;-;-	600	421.315	485.842	491.073	397.693	415.737	384.271	0.223317	8.02126	2.73918	0.143579	0.99995	Gut
OFAS001453	Scaffold49;Scaffold49;Scaffold49;Scaffold49;Scaffold49	1013600;1013823;1016096;1018264;1018796	1013660;1013979;1016258;1018378;1018950	+;+;+;+;+	651	60.2982	72.8249	88.8729	74.3304	115.488	60.3014	-0.172489	5.68447	0.409492	0.543734	0.99995	Gut
OFAS001454	Scaffold49;Scaffold49;Scaffold49;Scaffold49;Scaffold49	1025745;1029291;1040214;1044799;1056949	1028879;1029439;1040410;1044939;1057111	-;-;-;-;-	3785	19.7737	19.7565	21.0893	17.9451	23.7272	22.0859	-0.0729135	6.29766	0.267779	0.621383	0.99995	Gut
OFAS001455	Scaffold75;Scaffold75;Scaffold75;Scaffold75;Scaffold75;Scaffold75	13997;16935;18647;19256;20889;22658	15083;17093;18805;19377;21082;22676	+;+;+;+;+;+	1740	2123.01	1782.81	1754.76	1993.12	1589.9	1920.92	0.0404865	11.6608	0.0490305	0.831323	0.99995	Gut
OFAS001456	Scaffold75;Scaffold75;Scaffold75	24088;25386;30950	24157;25461;31240	+;+;+	437	3807.8	3499.83	3487.09	3368.89	2926.15	3610.82	0.123974	10.5583	0.594696	0.4668	0.99995	Gut
OFAS001457	Scaffold75;Scaffold75;Scaffold75;Scaffold75;Scaffold75;Scaffold75	36137;53610;55587;59682;60186;61679	36428;53883;55742;59865;60312;61770	+;+;+;+;+;+	1125	41.3224	30.1009	81.9544	123.71	42.1116	78.5364	-0.672072	6.22409	1.7888	0.22718	0.99995	Gut
OFAS001458	Scaffold75;Scaffold75;Scaffold75;Scaffold75;Scaffold75;Scaffold75;Scaffold75;Scaffold75	67527;69249;73753;75201;77275;77993;78967;80957	67692;69496;73916;75371;77412;78151;79045;81253	+;+;+;+;+;+;+;+	1422	80.8477	69.7458	133.301	172.954	105.742	130.731	-0.52828	7.36198	3.13723	0.121898	0.99995	Gut
OFAS001459	Scaffold75;Scaffold75;Scaffold75;Scaffold75;Scaffold75;Scaffold75	84717;86505;88760;89863;90607;90794	86383;86616;88905;89977;90716;90926	-;-;-;-;-;-	2283	17.3208	11.4193	18.2048	36.5572	23.9544	35.1006	-1.02617	5.76622	18.1665	0.0041149	0.99995	Gut
OFAS001460	Scaffold75;Scaffold75;Scaffold75;Scaffold75;Scaffold75;Scaffold75;Scaffold75;Scaffold75;Scaffold75;Scaffold75;Scaffold75	96435;97093;101560;103952;104171;104707;106324;106600;109046;113598;115285	96680;97255;101860;104087;104292;104938;106521;106739;109160;113826;115539	-;-;-;-;-;-;-;-;-;-;-	2137	21.5732	11.6351	19.4486	38.2757	26.362	36.8914	-0.947151	5.78399	12.7705	0.00990664	0.99995	Gut
OFAS001461	Scaffold75;Scaffold75;Scaffold75;Scaffold75;Scaffold75;Scaffold75;Scaffold75	225219;244326;247962;251946;254038;256325;258273	225613;244521;248098;252140;254181;256552;258403	+;+;+;+;+;+;+	1426	429.347	615.021	567.146	539.899	473.423	536.169	0.0566241	9.55357	0.0931372	0.769442	0.99995	Gut
OFAS001462	Scaffold75	262463	263017	-	555	27.9785	22.233	28.8022	31.1955	25.6084	25.7207	-0.062853	3.92054	0.145564	0.714563	0.99995	Gut
OFAS001463	Scaffold75;Scaffold75;Scaffold75;Scaffold75;Scaffold75;Scaffold75;Scaffold75;Scaffold75;Scaffold75;Scaffold75;Scaffold75;Scaffold75;Scaffold75;Scaffold75;Scaffold75;Scaffold75;Scaffold75	264455;269862;273305;277270;282579;282760;285100;285798;287259;289941;291015;294004;296858;298431;301051;302607;305051	264545;269995;275201;277361;282683;282876;285177;286022;287405;290144;291072;294142;296959;298527;301168;302888;305596	+;+;+;+;+;+;+;+;+;+;+;+;+;+;+;+;+	4432	38.344	58.0484	47.7724	40.7426	44.8026	39.0167	0.210846	7.63451	1.3237	0.28914	0.99995	Gut
OFAS001466	Scaffold75;Scaffold75;Scaffold75;Scaffold75	343705;352932;354743;357078	344220;353109;354958;363354	+;+;+;+	7187	2.0398	3.07234	1.765	1.49791	2.13518	2.40754	0.187504	3.9714	0.483266	0.510279	0.99995	Gut
OFAS001467	Scaffold75;Scaffold75;Scaffold75	373173;377377;379016	374836;377520;379102	+;+;+	1895	491.755	610.81	496.659	499.692	487.451	470.468	0.133768	9.91537	0.703475	0.430381	0.99995	Gut
OFAS001469	Scaffold75;Scaffold75;Scaffold75;Scaffold75	391522;391837;394561;396349	391763;392056;394667;396412	+;+;+;+	633	0.914195	5.42298	10.753	6.31189	1.78972	2.90434	0.63241	1.66125	0.564404	0.479269	0.99995	Gut
OFAS001470	Scaffold75;Scaffold75	407331;409405	407516;409933	+;+	715	0.539567	4.9308	6.92345	2.32834	1.87255	2.87375	0.802095	1.33724	1.09893	0.331922	0.99995	Gut
OFAS001471	Scaffold75;Scaffold75;Scaffold75;Scaffold75;Scaffold75	418445;419495;425177;426043;426807	418791;419727;425317;426087;426830	+;+;+;+;+	790	267.123	406.692	452.861	392.659	468.541	415.875	-0.180783	8.30695	0.66652	0.442186	0.99995	Gut
OFAS001472	Scaffold75;Scaffold75;Scaffold75;Scaffold75;Scaffold75;Scaffold75;Scaffold75;Scaffold75;Scaffold75;Scaffold75;Scaffold75;Scaffold75;Scaffold75;Scaffold75	437046;438967;439248;450979;453662;453971;458021;459720;461604;465131;467709;470560;470781;471061	438287;439047;439392;451109;453694;454147;458248;459821;461861;465184;467847;470697;470936;471234	-;-;-;-;-;-;-;-;-;-;-;-;-;-	3058	1.76621	3.21594	2.22584	2.03241	2.0881	2.40477	0.144277	2.84958	0.322606	0.588473	0.99995	Gut
OFAS001473	Scaffold75;Scaffold75;Scaffold75;Scaffold75;Scaffold75;Scaffold75;Scaffold75;Scaffold75;Scaffold75;Scaffold75;Scaffold75	471533;471778;472011;476351;477837;479119;483371;484361;484925;490969;492752	471688;471890;473244;476361;478048;479240;483479;484614;485084;491134;492900	+;+;+;+;+;+;+;+;+;+;+	2686	23.7708	21.8989	21.8471	22.3952	22.1241	24.3988	-0.0296086	5.93736	0.072147	0.796278	0.99995	Gut
OFAS001474	Scaffold75;Scaffold75;Scaffold75;Scaffold75;Scaffold75;Scaffold75	517302;517499;519216;520765;522854;523158	517452;517610;519322;520929;523086;523319	-;-;-;-;-;-	930	11.6152	16.5602	14.527	15.3946	16.6113	15.582	-0.156068	3.8276	0.871198	0.382872	0.99995	Gut
OFAS001475	Scaffold75;Scaffold75;Scaffold75;Scaffold75	530081;530347;539360;539571	530267;530568;539492;541048	+;+;+;+	2020	10.7907	10.9771	11.2831	10.3842	12.4914	13.1165	-0.123122	4.55135	0.859766	0.385832	0.99995	Gut
OFAS001476	Scaffold75;Scaffold75;Scaffold75;Scaffold75	545918;548173;549122;551931	546082;548280;549287;552097	+;+;+;+	606	46.3139	48.9911	47.6511	41.0238	53.8744	46.9337	0.0111643	4.85647	0.00674569	0.936929	0.99995	Gut
OFAS001477	Scaffold75;Scaffold75;Scaffold75	552842;554141;556997	553126;554220;557237	-;-;-	606	31.99	35.3655	36.7594	29.1196	29.5715	29.9805	0.231375	4.29855	3.72511	0.0965567	0.99995	Gut
OFAS001478	Scaffold75	561514	562293	+	780	167.547	125.368	139.491	129.624	149.864	137.537	0.05221	6.78961	0.118005	0.741683	0.99995	Gut
OFAS001479	Scaffold75;Scaffold75;Scaffold75;Scaffold75;Scaffold75;Scaffold75;Scaffold75;Scaffold75;Scaffold75	575241;575652;575764;577536;582203;586504;589757;594253;594470	575261;575689;575771;577565;582438;586674;589876;594348;594487	+;+;+;+;+;+;+;+;+	738	2.35238	3.14285	1.39743	3.45885	3.34928	3.51687	-0.573647	1.21344	2.81079	0.139227	0.99995	Gut
OFAS001483	Scaffold75;Scaffold75;Scaffold75;Scaffold75	844095;852372;859344;868905	848720;852490;859530;869138	-;-;-;-	5166	0.242706	0.0538774	0.05989	0.128901	0.0797447	0.293073	-0.477789	-0.0907224	0.379105	0.558309	0.99995	Gut
OFAS001485	Scaffold58;Scaffold58;Scaffold58	20212;21520;22152	20251;21627;23042	-;-;-	1039	69.1563	109.028	68.8861	48.8159	95.0603	80.4573	0.139237	6.35482	0.21833	0.655361	0.99995	Gut
OFAS001486	Scaffold58;Scaffold58;Scaffold58;Scaffold58;Scaffold58;Scaffold58;Scaffold58	25273;26716;37740;43833;52436;54000;55742	25308;26869;37909;44048;52487;54038;56158	-;-;-;-;-;-;-	1084	144.76	232.456	135.383	120.096	168.737	164.51	0.177241	7.44896	0.481656	0.510896	0.99995	Gut
OFAS001487	Scaffold58;Scaffold58;Scaffold58	54597;65443;81966	55124;65666;81985	+;+;+	772	0.124932	1.32195	1.33589	1.00633	1.06726	1.96116	-0.530278	0.106341	0.52935	0.491395	0.99995	Gut
OFAS001490	Scaffold58;Scaffold58;Scaffold58;Scaffold58;Scaffold58;Scaffold58	100283;102298;104089;106107;108551;109548	100952;102427;104196;106232;108804;109578	-;-;-;-;-;-	1319	12.2113	15.2635	13.683	6.05827	7.65204	11.8884	0.684474	3.89633	6.91928	0.0350934	0.99995	Gut
OFAS001491	Scaffold58;Scaffold58;Scaffold58;Scaffold58;Scaffold58;Scaffold58;Scaffold58;Scaffold58;Scaffold58;Scaffold58;Scaffold58;Scaffold58;Scaffold58;Scaffold58;Scaffold58	117879;121151;122259;123955;124208;125341;126935;131496;135095;137831;139677;146048;165279;169116;177768	117894;121215;122293;124010;124315;125454;127058;131625;135248;138000;139898;146170;165429;169339;178621	-;-;-;-;-;-;-;-;-;-;-;-;-;-;-	2546	25.1158	19.6049	14.1369	13.9057	14.8054	10.7889	0.575348	5.39072	6.02605	0.0452531	0.99995	Gut
OFAS001494	Scaffold58;Scaffold58;Scaffold58;Scaffold58	766631;769071;771564;772477	766775;769191;771711;772497	-;-;-;-	435	25.7193	30.0725	22.7598	32.6574	26.7538	23.8662	-0.083291	3.57729	0.202133	0.667118	0.99995	Gut
OFAS001495	Scaffold58;Scaffold58;Scaffold58;Scaffold58;Scaffold58;Scaffold58;Scaffold58;Scaffold58;Scaffold58;Scaffold58;Scaffold58	789671;790551;792304;792636;794201;795629;797297;797469;797613;797990;811662	789681;790672;792382;792811;794378;795797;797404;797474;797623;798008;811703	-;-;-;-;-;-;-;-;-;-;-	921	0.314161	0.503675	1.4557	1.32554	1.67737	2.46582	-1.2682	0.464104	4.48216	0.0735819	0.99995	Gut
OFAS001496	Scaffold58	828391	829713	-	1323	1.82252	0.91164	2.33856	2.60053	1.55692	1.71657	-0.213487	1.38348	0.270881	0.619408	0.99995	Gut
OFAS001497	Scaffold58;Scaffold58;Scaffold58	860116;860380;873914	860292;860591;873923	-;-;-	399	4.35102	4.88299	6.97876	5.28496	8.00175	6.50489	-0.290745	1.37565	0.907355	0.373746	0.99995	Gut
OFAS001498	Scaffold58;Scaffold58;Scaffold58;Scaffold58	909681;912214;916728;918339	910939;912305;916910;918407	-;-;-;-	1603	0.541502	0.868156	0.514688	0.761588	0.449739	0.674634	0.0371289	0.29023	0.00815269	0.930682	0.99995	Gut
OFAS001499	Scaffold58;Scaffold58;Scaffold58;Scaffold58;Scaffold58;Scaffold58	926022;926278;930446;932890;933579;936308	926120;926419;930606;933027;934789;938489	-;-;-;-;-;-	3933	0.686634	1.01434	0.734212	0.677248	0.759399	0.714909	0.178901	1.68488	0.514817	0.497188	0.99995	Gut
OFAS001500	Scaffold58;Scaffold58;Scaffold58;Scaffold58	948275;951810;956047;957242	948492;952040;956173;957375	+;+;+;+	710	12.2257	9.01635	10.7488	11.0984	11.1694	9.74817	-0.00154113	2.9593	7.14639e-05	0.9935	0.99995	Gut
OFAS001502	Scaffold58;Scaffold58;Scaffold58;Scaffold58	979234;982617;984601;984801	979401;982794;984718;985053	+;+;+;+	717	4.03546	2.32913	6.90414	2.63142	2.44189	3.46905	0.627713	1.49039	2.12869	0.189578	0.99995	Gut
OFAS001503	Scaffold58;Scaffold58;Scaffold58	986608;998066;999282	987085;998116;999508	+;+;+	756	0.893033	1.59537	2.04624	1.46804	2.58838	2.14571	-0.454084	0.635421	1.14715	0.321024	0.99995	Gut
OFAS001504	Scaffold58;Scaffold58;Scaffold58	1000356;1001674;1003786	1000386;1001804;1004097	+;+;+	474	3.25561	3.13171	1.95818	3.04387	3.25919	2.05336	0.000985796	0.609827	7.36235e-06	0.997914	0.99995	Gut
OFAS001505	Scaffold58;Scaffold58;Scaffold58;Scaffold58;Scaffold58;Scaffold58	1021169;1022212;1022989;1028814;1030191;1032091	1021213;1022305;1023275;1028966;1030351;1032099	+;+;+;+;+;+	749	3.60552	3.59216	2.61613	2.519	2.06256	3.32084	0.313838	1.27501	1.0939	0.331691	0.99995	Gut
OFAS001506	Scaffold58;Scaffold58;Scaffold58;Scaffold58;Scaffold58	1052455;1053584;1060911;1061315;1065082	1052571;1053678;1061015;1061544;1065275	-;-;-;-;-	741	3.38412	2.25369	1.80931	2.69597	1.66786	1.16754	0.430213	0.85687	1.01323	0.348922	0.99995	Gut
OFAS001508	Scaffold45;Scaffold45;Scaffold45;Scaffold45;Scaffold45	9848;11496;12895;25588;26271	9925;11687;13125;25745;26673	-;-;-;-;-	1062	0.181634	1.22305	1.16532	2.0901	1.06675	0.305491	-0.4221	0.339974	0.260646	0.626136	0.99995	Gut
OFAS001510	Scaffold45;Scaffold45	56148;61495	56474;61503	-;-	336	39.3253	40.3138	39.5948	44.5918	41.9931	51.1752	-0.208021	3.86712	2.34999	0.170822	0.99995	Gut
OFAS001511	Scaffold45;Scaffold45;Scaffold45;Scaffold45	100645;108143;109642;112267	100740;108299;109773;112395	+;+;+;+	514	8.81913	7.76149	4.61479	4.10252	8.41555	6.52229	0.153936	1.87148	0.178939	0.685467	0.99995	Gut
OFAS001512	Scaffold45;Scaffold45;Scaffold45	115418;119235;119850	115542;119298;119927	+;+;+	267	10.8368	10.4244	8.49765	7.48207	8.10036	6.07549	0.456337	1.32126	3.07044	0.124872	0.99995	Gut
OFAS001513	Scaffold45;Scaffold45;Scaffold45;Scaffold45;Scaffold45;Scaffold45;Scaffold45;Scaffold45;Scaffold45;Scaffold45;Scaffold45;Scaffold45	120207;124374;125928;128537;139863;141167;152526;152698;154929;156671;157111;158359	120429;124472;126043;128562;139942;141309;152618;152811;155045;156770;157342;158901	+;+;+;+;+;+;+;+;+;+;+;+	1886	38.5074	44.0764	33.0827	33.7778	30.4165	38.1313	0.176931	6.10288	1.29873	0.293353	0.99995	Gut
OFAS001514	Scaffold45;Scaffold45;Scaffold45	171315;177191;182700	171398;177421;182713	+;+;+	329	6672.47	4571.45	7836.98	7271.99	6000.67	7379.42	-0.114159	11.0894	0.22824	0.647949	0.99995	Gut
OFAS001515	Scaffold45;Scaffold45;Scaffold45;Scaffold45;Scaffold45;Scaffold45;Scaffold45	185240;188107;190467;191648;192803;194221;195444	187387;188192;190566;191824;192944;194326;196034	-;-;-;-;-;-;-	3350	29.6828	33.0397	27.1834	23.7539	24.7177	29.215	0.21077	6.55123	2.17872	0.185096	0.99995	Gut
OFAS001516	Scaffold45;Scaffold45	199405;203768	199537;204286	-;-	652	9.02347	9.81841	7.27608	7.3195	6.47638	9.12256	0.189584	2.46899	0.720834	0.42502	0.99995	Gut
OFAS001518	Scaffold45;Scaffold45;Scaffold45;Scaffold45	353804;357636;364794;368417	353917;357725;364955;368677	+;+;+;+	627	15.69	8.7302	5.26344	7.43434	8.04868	8.45143	0.311331	2.5399	0.642048	0.450405	0.99995	Gut
OFAS001519	Scaffold45;Scaffold45;Scaffold45;Scaffold45	394295;399930;401339;401975	394485;400045;401442;402004	+;+;+;+	441	34.1175	21.669	20.3455	25.9215	28.0246	24.5224	-0.0433856	3.53209	0.0360076	0.855092	0.99995	Gut
OFAS001520	Scaffold45;Scaffold45;Scaffold45;Scaffold45;Scaffold45;Scaffold45;Scaffold45;Scaffold45;Scaffold45;Scaffold45;Scaffold45	412618;414936;418244;419158;419573;420512;421208;421965;423792;428289;429185	412748;415137;418507;419286;419812;420703;421436;422040;423988;428463;429731	+;+;+;+;+;+;+;+;+;+;+	2382	45.8753	32.4446	23.5096	29.3069	38.7403	33.5055	0.00397776	6.33899	0.000244003	0.987991	0.99995	Gut
OFAS001521	Scaffold45;Scaffold45;Scaffold45;Scaffold45;Scaffold45	442176;449121;450877;452599;454209	442300;449335;451024;452682;454655	+;+;+;+;+	1019	42.8761	26.2215	20.4439	29.8426	37.2948	26.7441	-0.0681315	4.97079	0.0556235	0.820709	0.99995	Gut
OFAS001522	Scaffold45;Scaffold45;Scaffold45;Scaffold45;Scaffold45;Scaffold45;Scaffold45;Scaffold45;Scaffold45;Scaffold45;Scaffold45;Scaffold45;Scaffold45;Scaffold45;Scaffold45;Scaffold45;Scaffold45;Scaffold45;Scaffold45;Scaffold45;Scaffold45;Scaffold45;Scaffold45;Scaffold45;Scaffold45;Scaffold45;Scaffold45;Scaffold45	460285;476263;478892;480440;480998;481281;483316;484439;487401;488978;489810;491089;492165;492303;493438;495034;495569;497020;498534;499401;500889;502546;503612;507349;509070;509336;509403;510186	465379;476409;479031;480523;481187;481385;483450;484555;487606;489178;489927;491214;492272;492449;493554;495132;495716;497151;498691;499475;501058;502672;503733;507553;509266;509342;509418;510202	+;+;+;+;+;+;+;+;+;+;+;+;+;+;+;+;+;+;+;+;+;+;+;+;+;+;+;+	8509	73.0299	51.8892	44.9901	48.2335	57.4441	54.396	0.0860285	8.87092	0.161467	0.700256	0.99995	Gut
OFAS001523	Scaffold45;Scaffold45;Scaffold45;Scaffold45;Scaffold45;Scaffold45;Scaffold45;Scaffold45;Scaffold45;Scaffold45;Scaffold45;Scaffold45;Scaffold45;Scaffold45;Scaffold45;Scaffold45;Scaffold45;Scaffold45;Scaffold45;Scaffold45;Scaffold45;Scaffold45;Scaffold45;Scaffold45;Scaffold45;Scaffold45;Scaffold45;Scaffold45;Scaffold45;Scaffold45;Scaffold45;Scaffold45;Scaffold45;Scaffold45;Scaffold45;Scaffold45	519311;521523;522567;523366;524060;524632;524864;527321;529173;530062;533632;533827;535138;536446;537354;538701;540573;542362;544754;545635;546334;547037;548879;549706;550825;552586;556775;557301;558504;559690;560597;561851;563886;565595;568076;569214	519461;521658;522713;523433;524203;524760;525091;527560;529343;530253;533745;533960;535237;536538;537536;538836;540757;542547;545017;545829;546574;547311;549114;549825;550850;552761;556923;557511;558727;559788;560881;562010;564077;565725;568088;569480	+;+;+;+;+;+;+;+;+;+;+;+;+;+;+;+;+;+;+;+;+;+;+;+;+;+;+;+;+;+;+;+;+;+;+;+	6001	139.118	102.239	114.542	96.8175	117.355	113.298	0.120096	9.4172	0.449308	0.524975	0.99995	Gut
OFAS001524	Scaffold45;Scaffold45;Scaffold45;Scaffold45;Scaffold45;Scaffold45;Scaffold45;Scaffold45;Scaffold45	572820;573567;578344;581058;583459;585092;586019;587967;605234	572992;573614;578519;581229;583522;585181;586158;588084;605287	+;+;+;+;+;+;+;+;+	1035	154.782	121.193	151.358	112.485	126.673	141.266	0.167696	7.12457	1.10637	0.329145	0.99995	Gut
OFAS001526	Scaffold45;Scaffold45;Scaffold45;Scaffold45;Scaffold45;Scaffold45;Scaffold45	1020030;1027527;1027788;1029547;1030358;1035809;1045034	1021523;1027679;1027928;1029687;1030549;1035981;1045282	-;-;-;-;-;-;-	2543	0.5689	1.93361	0.973312	1.09107	59.1698	1.99873	-4.15304	4.81045	5.95063	0.0523278	0.99995	Gut
OFAS001527	Scaffold112;Scaffold112;Scaffold112;Scaffold112;Scaffold112;Scaffold112;Scaffold112;Scaffold112;Scaffold112;Scaffold112;Scaffold112;Scaffold112;Scaffold112	41965;44150;52605;58226;61965;63013;65675;66872;69272;70504;71997;76660;77140	42264;44235;52748;58332;62137;63120;65764;67036;69424;70656;72068;76716;77286	+;+;+;+;+;+;+;+;+;+;+;+;+	1755	14.5083	14.2205	14.4559	12.458	16.0207	12.5089	0.0749791	4.63385	0.282511	0.612133	0.99995	Gut
OFAS001528	Scaffold112;Scaffold112	86355;95544	87686;95654	-;-	1443	69.7123	65.9661	73.5422	89.0642	44.6791	81.7636	-0.0426109	6.6773	0.0272194	0.873817	0.99995	Gut
OFAS001529	Scaffold112;Scaffold112;Scaffold112;Scaffold112;Scaffold112;Scaffold112;Scaffold112;Scaffold112;Scaffold112;Scaffold112;Scaffold112;Scaffold112;Scaffold112;Scaffold112;Scaffold112;Scaffold112	101441;102416;104692;106442;108658;110775;118137;118346;119350;125411;132770;135912;138341;140611;140755;146236	101562;102536;104839;106672;108889;110928;118265;118500;119519;125670;132976;136094;138549;140681;140870;146372	-;-;-;-;-;-;-;-;-;-;-;-;-;-;-;-	2645	108.189	90.8828	89.8737	119.292	64.7534	105.159	-0.0012573	7.99474	2.66072e-05	0.996034	0.99995	Gut
OFAS001530	Scaffold112;Scaffold112;Scaffold112;Scaffold112	234843;234952;239539;249491	234877;235035;239686;249818	+;+;+;+	595	26.5839	18.3995	32.7591	31.3367	14.7129	30.7165	0.0182245	3.95588	0.00281628	0.959254	0.99995	Gut
OFAS001531	Scaffold112;Scaffold112;Scaffold112;Scaffold112;Scaffold112	258916;260909;265927;267051;268398	259081;261093;266031;267249;268627	+;+;+;+;+	885	15.3662	7.65278	11.3036	15.8011	4.88767	9.40912	0.190892	3.27821	0.177164	0.68741	0.99995	Gut
OFAS001533	Scaffold112	308546	311692	-	3147	103.987	126.032	116.337	104.248	99.4885	109.896	0.143176	8.43617	1.00847	0.349981	0.99995	Gut
OFAS001534	Scaffold112;Scaffold112;Scaffold112;Scaffold112;Scaffold112;Scaffold112;Scaffold112;Scaffold112;Scaffold112;Scaffold112;Scaffold112;Scaffold112;Scaffold112;Scaffold112;Scaffold112;Scaffold112;Scaffold112;Scaffold112;Scaffold112;Scaffold112;Scaffold112	311580;317768;317961;319892;326297;326968;327180;327788;330123;332048;332252;335545;336216;336428;338666;343359;345275;349972;351253;352806;359393	311705;317805;318071;319931;326482;327096;327319;327831;330632;332162;332462;335730;336344;336567;338867;343565;345491;350207;351387;352898;360057	+;+;+;+;+;+;+;+;+;+;+;+;+;+;+;+;+;+;+;+;+	3860	4.62249	6.41747	5.85119	5.60671	5.97664	5.49124	-0.0155864	4.46309	0.010179	0.922575	0.99995	Gut
OFAS001535	Scaffold112;Scaffold112;Scaffold112	388566;389428;390044	388796;389708;390218	-;-;-	687	7.30025	11.0738	10.0579	9.20829	13.9419	9.60229	-0.2046	2.84995	0.657671	0.445095	0.99995	Gut
OFAS001536	Scaffold112;Scaffold112;Scaffold112;Scaffold112;Scaffold112	390295;390936;396662;397416;401055	390353;391075;396771;397536;401157	+;+;+;+;+	533	299.476	225.937	289.269	301.302	258.152	306.982	-0.0888616	7.22438	0.302751	0.599928	0.99995	Gut
OFAS001538	Scaffold112;Scaffold112;Scaffold112;Scaffold112	483417;483582;483796;484045	483436;483727;483965;484185	+;+;+;+	477	31.3404	26.4521	21.1883	24.1978	28.9323	25.1655	0.0127808	3.66797	0.00472804	0.947177	0.99995	Gut
OFAS001539	Scaffold112;Scaffold112;Scaffold112;Scaffold112	485276;485670;488486;490034	485300;485902;488509;490228	+;+;+;+	477	64.7028	53.6822	44.5386	53.5143	59.16	48.0639	0.0196205	4.697	0.0129663	0.912661	0.99995	Gut
OFAS001540	Scaffold112;Scaffold112	515426;516634	515917;519647	+;+	3506	32.9011	26.674	29.2978	27.6669	32.8417	31.0921	-0.0436516	6.72329	0.0978546	0.763884	0.99995	Gut
OFAS001541	Scaffold112;Scaffold112;Scaffold112;Scaffold112;Scaffold112;Scaffold112	539865;541262;541358;544264;545665;547095	540018;541327;541593;544284;545875;547303	+;+;+;+;+;+	897	14.5155	12.3082	18.1657	14.9711	15.7298	11.9356	0.0764551	3.73365	0.148646	0.711722	0.99995	Gut
OFAS001545	Scaffold112;Scaffold112;Scaffold112;Scaffold112;Scaffold112;Scaffold112;Scaffold112;Scaffold112	562732;563326;568777;578958;579215;579494;584929;589622	562882;563412;568875;579133;579382;579590;585098;589795	+;+;+;+;+;+;+;+	1122	129.027	147.103	148.446	138.087	100.328	135.806	0.182146	7.22477	1.17141	0.316338	0.99995	Gut
OFAS001546	Scaffold112;Scaffold112;Scaffold112;Scaffold112;Scaffold112;Scaffold112;Scaffold112	607718;608432;608692;615363;618035;619612;620517	608209;608608;608857;615549;618063;619804;620523	+;+;+;+;+;+;+	1251	16.1131	13.275	18.8784	16.4125	13.1722	20.0554	-0.0406982	4.36547	0.0388234	0.849613	0.99995	Gut
OFAS001547	Scaffold112;Scaffold112;Scaffold112;Scaffold112;Scaffold112;Scaffold112	626798;627751;628474;630465;631872;632231	626818;627870;628666;630568;631961;632242	-;-;-;-;-;-	540	132.347	72.3316	64.3611	43.9826	59.8869	87.1158	0.494256	5.3791	1.91371	0.212485	0.99995	Gut
OFAS001549	Scaffold112;Scaffold112;Scaffold112	658274;662924;664228	659353;663128;664236	-;-;-	1294	61.3418	79.0826	66.7081	69.9869	65.7419	65.2707	0.0434121	6.46313	0.10036	0.760993	0.99995	Gut
OFAS001551	Scaffold112;Scaffold112;Scaffold112;Scaffold112;Scaffold112	688839;693289;693725;693888;698386	688844;693384;693811;693972;698571	-;-;-;-;-	460	29.9826	31.0601	30.0424	25.3333	33.136	32.4431	0.00243374	3.82363	0.000254522	0.987734	0.99995	Gut
OFAS001552	Scaffold112;Scaffold112;Scaffold112;Scaffold112;Scaffold112;Scaffold112;Scaffold112;Scaffold112;Scaffold112;Scaffold112;Scaffold112;Scaffold112	698388;698806;699136;699285;699507;700479;703636;706968;714118;723947;727383;740645	698707;699059;699192;699382;699679;700578;703922;707094;714235;724052;727616;740681	+;+;+;+;+;+;+;+;+;+;+;+	1911	43.7572	56.8507	44.7385	45.1835	49.528	44.7628	0.0595259	6.50657	0.164906	0.697273	0.99995	Gut
OFAS001558	Scaffold112;Scaffold112	958878;964745	962607;965034	-;-	4020	0.383871	0.115394	0.487433	0.303688	0.281814	0.457325	-0.0870674	0.639507	0.0254882	0.877839	0.99995	Gut
OFAS001560	Scaffold79;Scaffold79;Scaffold79;Scaffold79;Scaffold79;Scaffold79;Scaffold79;Scaffold79;Scaffold79;Scaffold79	8689;17766;20928;28688;29920;32775;36705;38339;43433;46828	11689;17950;21074;28822;30060;33276;36828;38455;43695;47240	-;-;-;-;-;-;-;-;-;-	5028	3.22259	2.95233	3.13822	2.84744	3.64604	3.39831	-0.0873008	4.02658	0.369654	0.563127	0.99995	Gut
OFAS001561	Scaffold79;Scaffold79;Scaffold79;Scaffold79	52180;52644;53619;55998	52182;52861;53640;56255	+;+;+;+	501	2.31012	3.88885	2.88189	2.87983	2.05569	3.88541	0.0457415	0.764889	0.0145585	0.907482	0.99995	Gut
OFAS001563	Scaffold79;Scaffold79;Scaffold79;Scaffold79;Scaffold79;Scaffold79;Scaffold79;Scaffold79;Scaffold79;Scaffold79;Scaffold79;Scaffold79;Scaffold79;Scaffold79;Scaffold79;Scaffold79;Scaffold79	174431;180706;191718;202243;205051;219237;232525;234684;239721;242895;245242;245430;248343;253488;253814;254065;254604	175530;180756;191838;202275;205131;219324;232657;234835;239810;243029;245346;245489;248495;253736;253921;254099;255086	-;-;-;-;-;-;-;-;-;-;-;-;-;-;-;-;-	3177	21.9185	22.2232	19.3147	19.5279	18.8994	20.6961	0.102101	6.02486	0.77321	0.409505	0.99995	Gut
OFAS001564	Scaffold79;Scaffold79;Scaffold79;Scaffold79;Scaffold79	269313;270065;272661;274781;275766	269452;270188;272800;274892;275804	-;-;-;-;-	555	48.1369	39.9526	52.9589	51.1927	46.9487	56.8973	-0.136615	4.78593	0.816058	0.397498	0.99995	Gut
OFAS001565	Scaffold79;Scaffold79;Scaffold79	276820;279009;282107	277289;279163;282304	+;+;+	823	8.20332	7.89111	8.01987	9.30486	7.88382	10.118	-0.178661	2.8587	1.0942	0.33163	0.99995	Gut
OFAS001566	Scaffold79;Scaffold79;Scaffold79;Scaffold79;Scaffold79;Scaffold79;Scaffold79;Scaffold79;Scaffold79;Scaffold79;Scaffold79	294629;300811;301270;303339;304322;306486;308110;308356;309196;310344;311492	294650;300837;301304;303529;304684;306696;308260;308696;309301;310557;317576	+;+;+;+;+;+;+;+;+;+;+	7746	1.92995	2.83864	2.11693	3.45303	2.53952	4.13253	-0.555173	4.4696	5.77549	0.0486103	0.99995	Gut
OFAS001567	Scaffold79;Scaffold79;Scaffold79;Scaffold79;Scaffold79;Scaffold79;Scaffold79	332566;333174;333395;337120;342971;343214;347666	332649;333201;333435;337165;343048;343337;351507	+;+;+;+;+;+;+	4243	10.3881	14.0379	11.9586	12.66	12.3064	11.9282	-0.019988	5.70114	0.0204572	0.890453	0.99995	Gut
OFAS001569	Scaffold79;Scaffold79;Scaffold79;Scaffold79;Scaffold79;Scaffold79;Scaffold79;Scaffold79	378779;379494;380494;387646;391244;393504;394871;399028	378946;379575;380562;387758;391355;393723;394975;401927	+;+;+;+;+;+;+;+	3769	10.3638	10.3632	8.78347	9.77626	8.17036	8.20619	0.174493	5.1364	1.68565	0.236868	0.99995	Gut
OFAS001570	Scaffold79;Scaffold79;Scaffold79;Scaffold79;Scaffold79;Scaffold79;Scaffold79;Scaffold79	423535;424340;424472;425677;426057;428800;429816;430467	423540;424430;424695;425852;426170;428925;430005;430622	+;+;+;+;+;+;+;+	1083	4.4528	3.76933	6.28497	4.30409	5.04015	3.79452	0.140003	2.37662	0.295606	0.604174	0.99995	Gut
OFAS001571	Scaffold79;Scaffold79;Scaffold79;Scaffold79	436833;452000;453456;453919	437194;452078;453530;454210	-;-;-;-	808	12.2947	8.49689	13.4019	9.88967	11.5992	11.2427	0.0616243	3.20403	0.0848764	0.779563	0.99995	Gut
OFAS001572	Scaffold79;Scaffold79;Scaffold79;Scaffold79;Scaffold79;Scaffold79;Scaffold79	457170;457745;458792;467499;474413;479147;485614	457433;457910;458944;467672;474458;479336;486379	+;+;+;+;+;+;+	1759	54.0633	54.9066	57.2817	57.0379	58.7847	60.804	-0.0873388	6.65425	0.61452	0.45977	0.99995	Gut
OFAS001574	Scaffold79;Scaffold79;Scaffold79;Scaffold79;Scaffold79;Scaffold79	540391;542313;543383;545768;546574;547456	540988;542558;543601;545886;546765;547493	-;-;-;-;-;-	1412	1.36611	14.3239	7.08475	2.12222	8.1692	1.91473	0.895247	3.08093	0.978213	0.359228	0.99995	Gut
OFAS001575	Scaffold79;Scaffold79;Scaffold79;Scaffold79	584640;585131;588352;591020	584989;585257;588534;591140	+;+;+;+	781	58.5354	53.5754	63.3837	40.3578	60.1326	71.7266	0.0269091	5.50669	0.0155361	0.904444	0.99995	Gut
OFAS001576	Scaffold79;Scaffold79;Scaffold79;Scaffold79;Scaffold79;Scaffold79;Scaffold79;Scaffold79;Scaffold79;Scaffold79;Scaffold79;Scaffold79;Scaffold79	599822;603435;603741;605301;606517;608661;611198;611970;615824;616964;618150;618444;618676	601832;603597;603829;605357;606573;608763;611341;612190;615941;617157;618341;618530;618708	-;-;-;-;-;-;-;-;-;-;-;-;-	3469	3.86457	3.15586	3.92425	3.19931	3.1767	3.36683	0.16727	3.60475	1.26861	0.29856	0.99995	Gut
OFAS001577	Scaffold79;Scaffold79;Scaffold79;Scaffold79;Scaffold79;Scaffold79	623607;625001;626872;629328;629901;630372	623935;625144;627093;629496;630272;630477	-;-;-;-;-;-	1342	9.05543	10.8539	10.144	10.6684	9.82321	6.84964	0.136432	3.70527	0.46551	0.517832	0.99995	Gut
OFAS001578	Scaffold79;Scaffold79;Scaffold79;Scaffold79;Scaffold79;Scaffold79;Scaffold79	633610;641915;651300;653589;655648;658143;660090	638099;642027;651413;653706;655773;658412;660105	-;-;-;-;-;-;-	5247	68.2688	29.9178	48.332	24.4305	46.1464	35.038	0.472174	7.78596	1.76757	0.227981	0.99995	Gut
OFAS001581	Scaffold79;Scaffold79;Scaffold79;Scaffold79	714865;720426;722101;726117	718292;720646;722188;726154	-;-;-;-	3775	9.65753	8.15945	9.04271	9.55492	11.022	10.4276	-0.207134	5.19406	2.86454	0.136078	0.99995	Gut
OFAS001582	Scaffold79;Scaffold79;Scaffold79;Scaffold79;Scaffold79;Scaffold79;Scaffold79;Scaffold79;Scaffold79	732050;733109;734416;736482;736861;741309;743141;756611;758671	732187;733366;734573;736719;736965;741450;743290;756651;758712	-;-;-;-;-;-;-;-;-	1272	11.6768	10.2842	9.64822	12.477	12.7118	10.1172	-0.159323	3.84687	1.03573	0.343979	0.99995	Gut
OFAS001583	Scaffold79;Scaffold79;Scaffold79	761044;761541;763996	761260;761664;765288	-;-;-	1634	3.77763	2.61183	3.59758	3.80362	3.78177	3.57391	-0.160697	2.57509	0.607623	0.462194	0.99995	Gut
OFAS001585	Scaffold79;Scaffold79;Scaffold79;Scaffold79	937371;940830;943891;944803	937717;940922;943961;944842	+;+;+;+	551	11.9028	14.8174	10.4815	11.884	15.7009	11.9724	-0.0880795	2.85915	0.169129	0.693658	0.99995	Gut
OFAS001586	Scaffold79;Scaffold79	952607;956874	952819;957500	+;+	840	26.2934	30.3734	25.046	22.0647	33.5944	24.2036	0.0327764	4.51281	0.0296169	0.86842	0.99995	Gut
OFAS001587	Scaffold79;Scaffold79;Scaffold79;Scaffold79;Scaffold79	966541;967007;967203;967513;967727	966932;967133;967464;967719;968061	-;-;-;-;-	1323	0.510304	0.771388	0.779521	0.335553	0.311384	0.817413	0.486581	-0.0235954	0.87349	0.382283	0.99995	Gut
OFAS001588	Scaffold79;Scaffold79;Scaffold79	968529;968733;969137	968612;969044;969305	+;+;+	565	2.56055	3.61255	2.19038	2.55362	5.83308	3.06248	-0.450446	1.05057	1.1803	0.314646	0.99995	Gut
OFAS001589	Scaffold79;Scaffold79;Scaffold79;Scaffold79;Scaffold79;Scaffold79;Scaffold79;Scaffold79;Scaffold79;Scaffold79	973458;977332;978549;980979;984376;985464;987113;987962;1000957;1010359	975662;977482;978668;981122;984491;985646;987169;988052;1001151;1010544	+;+;+;+;+;+;+;+;+;+	3448	40.4476	46.0925	33.4995	29.8704	50.4497	39.7698	-0.000618627	7.11066	7.48151e-06	0.997897	0.99995	Gut
OFAS001590	Scaffold79;Scaffold79;Scaffold79;Scaffold79	1014009;1014177;1021883;1022039	1014066;1014280;1021969;1026534	+;+;+;+	4745	21.7693	19.9827	18.1701	16.1155	27.9343	20.8539	-0.11527	6.62824	0.288194	0.60865	0.99995	Gut
OFAS001591	Scaffold100;Scaffold100;Scaffold100;Scaffold100;Scaffold100	2513;3250;12452;12661;26434	2632;3521;12535;15097;26550	-;-;-;-;-	3030	6.77998	21.1887	10.0748	15.7868	10.0951	10.4932	0.0656313	5.23993	0.0230962	0.883916	0.99995	Gut
OFAS001592	Scaffold100;Scaffold100;Scaffold100;Scaffold100;Scaffold100;Scaffold100;Scaffold100;Scaffold100;Scaffold100;Scaffold100	31375;34667;41152;43321;44776;49240;53837;54534;59490;60307	31561;34813;41343;43473;45013;49414;53936;54615;59676;60412	+;+;+;+;+;+;+;+;+;+	1567	0.677041	2.30906	2.50093	1.77065	2.23463	1.10421	0.0993089	1.5717	0.036777	0.853593	0.99995	Gut
OFAS001593	Scaffold100;Scaffold100;Scaffold100;Scaffold100	77712;86067;87126;92847	79871;86225;87229;92999	-;-;-;-	2576	5.09195	5.65449	4.40387	4.52381	5.11753	5.70946	-0.0185591	3.73349	0.0128648	0.913002	0.99995	Gut
OFAS001594	Scaffold100;Scaffold100;Scaffold100;Scaffold100;Scaffold100;Scaffold100;Scaffold100	101729;107338;113623;127915;129666;135641;137641	101869;107430;113849;127998;131502;135661;137781	-;-;-;-;-;-;-	2544	3.14668	3.13633	2.67556	2.7048	3.60304	3.14569	-0.0775711	3.00224	0.184251	0.681142	0.99995	Gut
OFAS001596	Scaffold100;Scaffold100;Scaffold100;Scaffold100;Scaffold100	152478;154935;155127;156998;157877	152655;155030;155300;157202;157907	-;-;-;-;-	684	36.5203	33.9097	35.4323	31.6402	41.708	32.5696	-0.00111664	4.60576	5.80698e-05	0.994141	0.99995	Gut
OFAS001597	Scaffold100;Scaffold100;Scaffold100;Scaffold100;Scaffold100;Scaffold100;Scaffold100;Scaffold100;Scaffold100;Scaffold100;Scaffold100	170879;171715;171892;173858;181755;186193;190092;193368;201598;209749;209952	171637;171815;172335;174181;181841;186286;190288;193437;201723;209864;210042	+;+;+;+;+;+;+;+;+;+;+	2409	198.22	176.619	183.101	164.887	195.25	177.816	0.052624	8.78204	0.134471	0.725091	0.99995	Gut
OFAS001599	Scaffold100;Scaffold100;Scaffold100;Scaffold100;Scaffold100;Scaffold100	214312;215524;218557;219072;220369;221218	214440;215560;218582;219224;220521;221220	-;-;-;-;-;-	501	1249.01	989.25	1124.76	1312.54	1199.5	945.665	-0.0400568	9.15414	0.0469356	0.8349	0.99995	Gut
OFAS001600	Scaffold100;Scaffold100;Scaffold100;Scaffold100;Scaffold100;Scaffold100;Scaffold100;Scaffold100;Scaffold100;Scaffold100;Scaffold100;Scaffold100;Scaffold100	225103;225864;225910;226007;231433;231684;238404;245102;250986;254848;255134;257765;260720	225111;225876;225925;226566;231584;231821;238619;245265;251163;254979;255280;257948;261156	+;+;+;+;+;+;+;+;+;+;+;+;+	2346	14.3479	15.8187	19.4304	16.0846	16.0675	15.0277	0.071827	5.24956	0.25208	0.63161	0.99995	Gut
OFAS001601	Scaffold100;Scaffold100;Scaffold100;Scaffold100;Scaffold100	274421;284378;286234;286550;286971	276732;284520;286455;286778;287302	-;-;-;-;-	3238	41.7304	47.6205	43.125	46.3062	44.434	48.6614	-0.0734922	7.19895	0.343173	0.5771	0.99995	Gut
OFAS001602	Scaffold100;Scaffold100;Scaffold100	289086;289927;295175	289610;290160;295283	+;+;+	868	16.5561	24.5837	18.4162	23.7823	16.8486	21.0556	-0.0497767	4.14917	0.0579405	0.816944	0.99995	Gut
OFAS001604	Scaffold100;Scaffold100;Scaffold100	301298;302081;304661	301387;302302;304783	+;+;+	435	20.8415	27.5131	22.9969	23.7276	24.3862	22.8718	0.0077069	3.39574	0.0022963	0.96317	0.99995	Gut
OFAS001605	Scaffold100;Scaffold100;Scaffold100;Scaffold100;Scaffold100;Scaffold100;Scaffold100;Scaffold100;Scaffold100;Scaffold100;Scaffold100;Scaffold100	316355;321584;322095;326704;338417;339387;341679;343397;343628;346941;353513;356540	317497;321721;322250;326916;338460;339446;341699;343498;343677;347063;353615;356764	-;-;-;-;-;-;-;-;-;-;-;-	2378	8.31444	13.382	11.3192	10.6877	9.31157	11.4602	0.0699287	4.68699	0.125669	0.733806	0.99995	Gut
OFAS001606	Scaffold100	362606	363166	+	561	2.57881	0.165378	18.751	0.197833	0.367167	0.19277	4.6856	1.19172	7.92406	0.0288943	0.99995	Gut
OFAS001612	Scaffold100;Scaffold100;Scaffold100;Scaffold100	591612;593750;598091;599554	591760;593906;598227;600721	-;-;-;-	1611	104.29	82.6987	108.7	126.209	111.045	104.922	-0.210665	7.42177	1.71123	0.233705	0.99995	Gut
OFAS001613	Scaffold100;Scaffold100;Scaffold100;Scaffold100;Scaffold100	667992;684484;689691;692623;700572	670065;684571;689849;692697;700729	-;-;-;-;-	2554	18.1264	17.5455	22.6128	14.4705	15.0413	16.9795	0.325866	5.48563	5.16641	0.0586841	0.99995	Gut
OFAS001614	Scaffold100;Scaffold100;Scaffold100;Scaffold100	704668;704979;708543;712116	704896;705128;708758;715401	-;-;-;-	3881	5.39271	6.31103	5.4475	5.03303	5.04204	4.40266	0.24448	4.36931	3.39401	0.109653	0.99995	Gut
OFAS001615	Scaffold100;Scaffold100;Scaffold100	712968;717447;722457	713198;717629;722471	+;+;+	429	6.74458	7.13668	8.17352	7.50242	7.68226	6.80625	0.0031684	1.74527	0.000216959	0.997158	0.99995	Gut
OFAS001616	Scaffold100;Scaffold100;Scaffold100;Scaffold100;Scaffold100;Scaffold100	741949;753010;756030;756270;759906;762677	741972;753137;756192;756362;760067;763048	-;-;-;-;-;-	942	2.1501	1.57583	3.50337	1.29599	38.4847	4.47729	-2.61707	3.04996	4.62646	0.0747335	0.99995	Gut
OFAS001617	Scaffold100;Scaffold100	787051;792516	787344;792778	-;-	557	1.03893	1.33252	2.7773	1.59403	37.3502	2.524	-3.00945	2.17824	5.33367	0.0584809	0.99995	Gut
OFAS001618	Scaffold100;Scaffold100;Scaffold100;Scaffold100;Scaffold100;Scaffold100;Scaffold100	807625;808851;812550;821998;839183;840077;853297	807801;808984;812622;822098;839261;840174;853366	-;-;-;-;-;-;-	732	1.31759	0.887211	2.536	0.909706	36.1592	3.84117	-3.11154	2.5278	5.46969	0.0572145	0.99995	Gut
OFAS001619	Scaffold100;Scaffold100;Scaffold100	859393;860333;860605	859481;860525;860811	-;-;-	489	12.2285	15.7474	15.8176	13.3907	17.6916	9.73073	0.100394	2.82834	0.149845	0.710625	0.99995	Gut
OFAS001620	Scaffold100;Scaffold100;Scaffold100;Scaffold100;Scaffold100;Scaffold100;Scaffold100	883774;886519;887344;892854;895004;897554;898636	883818;886630;887420;892926;895074;898094;901858	+;+;+;+;+;+;+	4142	6.35688	7.66048	6.77246	6.85947	6.83784	6.86669	0.0158722	4.84564	0.0175954	0.898348	0.99995	Gut
OFAS001621	Scaffold100;Scaffold100;Scaffold100	904177;909434;916054	906395;909690;917916	-;-;-	4339	21.9613	13.428	19.3711	16.2422	16.1167	18.6678	0.101781	6.26125	0.262778	0.624598	0.99995	Gut
OFAS001622	Scaffold100	927954	929078	-	1125	1.88609	3.05133	3.20851	3.65014	2.47177	3.55673	-0.247159	1.8239	0.681021	0.437488	0.99995	Gut
OFAS001624	Scaffold100	1025833	1026483	+	651	9.18548	8.97841	7.6041	6.8193	7.59375	7.80762	0.213505	2.43706	1.31612	0.290409	0.99995	Gut
OFAS001625	Scaffold100;Scaffold100	1040045;1046887	1045021;1047085	-;-	5176	2.441	1.59528	2.45075	1.50094	1.85048	2.02665	0.269026	3.38426	1.42859	0.272384	0.99995	Gut
OFAS001626	Scaffold29;Scaffold29;Scaffold29;Scaffold29;Scaffold29;Scaffold29;Scaffold29	61122;61650;62189;63455;69310;72945;73721	61262;61916;62392;63544;69555;73076;73892	+;+;+;+;+;+;+	1252	22.4942	24.1576	22.323	18.261	20.7297	25.5675	0.095452	4.81097	0.389101	0.553305	0.99995	Gut
OFAS001627	Scaffold29;Scaffold29;Scaffold29;Scaffold29	81865;83659;84764;85783	82015;83786;84895;85794	-;-;-;-	423	66.1224	48.4721	52.4186	69.7914	42.8517	54.4554	-0.00025951	4.57021	1.44219e-06	0.999077	0.99995	Gut
OFAS001628	Scaffold29;Scaffold29;Scaffold29;Scaffold29;Scaffold29;Scaffold29;Scaffold29;Scaffold29;Scaffold29;Scaffold29;Scaffold29;Scaffold29;Scaffold29	102344;104380;108472;110544;113102;115155;118643;119862;120941;121139;123197;127635;131197	102366;104458;108567;110671;113285;115501;118680;120025;121064;121234;123333;127768;131383	+;+;+;+;+;+;+;+;+;+;+;+;+	1737	3.38705	3.89909	4.03735	3.89754	4.26903	3.05069	0.012996	2.75063	0.0043028	0.949604	0.99995	Gut
OFAS001629	Scaffold29;Scaffold29	134675;137208	134813;141978	+;+	4910	2.47503	2.9288	2.43649	2.30558	2.22342	2.37872	0.182943	3.61785	1.63729	0.243016	0.99995	Gut
OFAS001631	Scaffold29;Scaffold29;Scaffold29;Scaffold29	886069;887922;888924;892967	886087;888028;889028;893313	-;-;-;-	578	0	0	2.31955	0	270.839	0	-6.89059	4.72863	5.01483	0.0683802	0.99995	Gut
OFAS001632	Scaffold29;Scaffold29;Scaffold29;Scaffold29;Scaffold29;Scaffold29;Scaffold29;Scaffold29;Scaffold29;Scaffold29	904617;910969;917749;918237;919095;920070;922982;926575;931663;935181	905552;911564;917960;918363;919280;920202;923088;926679;931840;935341	-;-;-;-;-;-;-;-;-;-	2741	33.111	36.7926	38.039	51.1393	52.566	48.0551	-0.491497	6.89284	15.8422	0.00575845	0.99995	Gut
OFAS001633	Scaffold29;Scaffold29;Scaffold29;Scaffold29;Scaffold29	940034;955391;961811;962111;963248	940247;956979;961861;962164;963317	-;-;-;-;-	1978	2.63305	2.25141	2.03341	2.24437	1.40583	1.85889	0.329657	2.10566	1.74499	0.229623	0.99995	Gut
OFAS001634	Scaffold29;Scaffold29;Scaffold29	965277;967705;968227	966292;967755;968230	-;-;-	1071	2.70161	3.63831	2.88881	3.31605	2.59639	2.22144	0.183305	1.72503	0.494809	0.505375	0.99995	Gut
OFAS001636	Scaffold50;Scaffold50;Scaffold50;Scaffold50;Scaffold50;Scaffold50;Scaffold50;Scaffold50;Scaffold50;Scaffold50;Scaffold50;Scaffold50;Scaffold50;Scaffold50;Scaffold50	590396;594233;596877;597191;599391;600385;610268;612001;614443;615307;619076;620835;621432;625571;625710	591832;594360;597101;597356;599549;600509;610448;612204;614639;615482;619246;621009;621648;625622;625867	-;-;-;-;-;-;-;-;-;-;-;-;-;-;-	3771	9.18183	11.022	9.81805	9.62392	12.727	8.60333	-0.0442538	5.2679	0.0643241	0.807356	0.99995	Gut
OFAS001637	Scaffold50;Scaffold50;Scaffold50	626776;627586;630118	626778;627948;631132	+;+;+	1381	14.5963	15.7203	19.1176	15.0283	18.7187	17.5411	-0.0536355	4.54755	0.116869	0.742874	0.99995	Gut
OFAS001638	Scaffold50;Scaffold50;Scaffold50	633621;639213;642870	639130;639458;643542	-;-;-	6429	28.8338	26.6396	26.4363	21.5443	26.4324	30.11	0.0689417	7.42326	0.182748	0.682358	0.99995	Gut
OFAS001639	Scaffold50;Scaffold50;Scaffold50;Scaffold50;Scaffold50	655561;655890;668406;684564;687743	655763;656136;668697;684625;687784	-;-;-;-;-	846	71.4806	58.1226	59.7328	55.6232	67.1993	59.1851	0.0568493	5.71605	0.170329	0.692642	0.99995	Gut
OFAS001640	Scaffold50;Scaffold50;Scaffold50;Scaffold50;Scaffold50;Scaffold50;Scaffold50	696217;697185;698940;699901;703296;704411;706482	697046;697581;698995;699978;703615;704645;708670	+;+;+;+;+;+;+	4105	3.73573	4.36198	4.04483	3.08214	5.84573	3.16133	0.00542789	4.06931	0.000405106	0.984527	0.99995	Gut
OFAS001641	Scaffold50;Scaffold50;Scaffold50;Scaffold50;Scaffold50;Scaffold50;Scaffold50;Scaffold50;Scaffold50;Scaffold50;Scaffold50;Scaffold50;Scaffold50;Scaffold50;Scaffold50;Scaffold50;Scaffold50;Scaffold50;Scaffold50	725738;725891;727003;728559;733001;739240;742786;744310;746665;747238;749874;750577;755343;757570;761895;763105;763811;768138;771028	725773;725916;727228;728789;733033;739350;742989;744357;746736;747414;749954;750666;755465;757677;762005;763206;763870;768254;771483	+;+;+;+;+;+;+;+;+;+;+;+;+;+;+;+;+;+;+	2412	4.31855	3.15411	3.93367	3.35897	4.22721	3.85587	-0.00536595	3.23098	0.00083598	0.977772	0.99995	Gut
OFAS001643	Scaffold50	802084	806262	-	4179	5.49283	5.43918	4.49145	5.84267	5.00288	5.22734	-0.0590029	4.46865	0.179872	0.684702	0.99995	Gut
OFAS001644	Scaffold50;Scaffold50;Scaffold50;Scaffold50;Scaffold50;Scaffold50;Scaffold50;Scaffold50;Scaffold50	813731;819808;821041;823820;826778;830640;836828;839316;839858	813744;819952;821291;823978;827130;830864;837064;839455;840010	+;+;+;+;+;+;+;+;+	1677	176.447	146.828	210.873	209.526	202.787	236.149	-0.279793	8.36954	2.485	0.160623	0.99995	Gut
OFAS001646	Scaffold50;Scaffold50;Scaffold50	946906;950826;953341	946975;951276;953359	-;-;-	540	3.57213	4.63884	0.76393	1.23316	1.90723	1.00133	1.10713	0.487532	2.77834	0.141177	0.99995	Gut
OFAS001647	Scaffold44;Scaffold44;Scaffold44	87588;90233;93570	87598;90378;93793	+;+;+	381	7.84744	9.74036	6.7671	10.778	8.92042	9.36679	-0.251659	1.84569	1.12993	0.324416	0.99995	Gut
OFAS001653	Scaffold44;Scaffold44;Scaffold44;Scaffold44;Scaffold44;Scaffold44;Scaffold44;Scaffold44;Scaffold44;Scaffold44;Scaffold44;Scaffold44;Scaffold44;Scaffold44	245454;246176;247589;249343;251687;252003;253946;256213;257271;259292;263627;265616;268477;270800	246010;246274;247708;249439;251775;252342;254159;256360;257438;259521;263866;265725;268613;271084	+;+;+;+;+;+;+;+;+;+;+;+;+;+	2834	6.70436	8.15153	8.07868	7.83233	12.8284	6.79238	-0.259936	4.58518	1.05263	0.340457	0.99995	Gut
OFAS001654	Scaffold44;Scaffold44;Scaffold44;Scaffold44;Scaffold44	287061;287726;288433;289998;291056	287206;287783;288596;290160;291082	-;-;-;-;-	558	46.6682	49.8801	57.4796	58.0777	55.9248	50.3896	-0.0940982	4.89793	0.510295	0.499017	0.99995	Gut
OFAS001655	Scaffold44;Scaffold44;Scaffold44;Scaffold44;Scaffold44;Scaffold44;Scaffold44	300661;302994;308933;315664;316937;327332;328261	302867;303217;309121;315765;317091;327602;328329	+;+;+;+;+;+;+	3217	29.0212	30.8872	34.3982	33.6023	28.973	33.7172	-0.0300638	6.67799	0.0508426	0.828293	0.99995	Gut
OFAS001656	Scaffold44;Scaffold44;Scaffold44;Scaffold44	356651;361125;363320;363573	356801;361351;363501;363810	-;-;-;-	798	4.7136	6.27814	5.04022	5.98035	5.67866	5.8273	-0.123936	2.22074	0.372703	0.561563	0.99995	Gut
OFAS001657	Scaffold44;Scaffold44;Scaffold44;Scaffold44;Scaffold44;Scaffold44;Scaffold44	372330;376941;377764;378952;381662;382552;384081	374341;377084;377967;379128;381912;382669;384246	-;-;-;-;-;-;-	3072	109.916	67.0156	57.8431	200.508	63.5308	184.288	-0.933191	8.45093	3.93893	0.0912856	0.99995	Gut
OFAS001659	Scaffold44;Scaffold44	482897;485305	483173;485607	-;-	580	0.997733	6.87829	2.31155	0.382704	0.177569	34.1212	-1.75095	2.17633	1.04029	0.348542	0.99995	Gut
OFAS001663	Scaffold44;Scaffold44;Scaffold44;Scaffold44;Scaffold44;Scaffold44;Scaffold44	593083;600798;601848;603441;605786;608768;613263	593768;600933;602132;603826;605912;608958;615279	+;+;+;+;+;+;+	3828	2.44394	3.51428	3.28682	2.92826	3.36306	7.40169	-0.566041	3.8904	2.24311	0.180775	0.99995	Gut
OFAS001664	Scaffold44;Scaffold44;Scaffold44;Scaffold44;Scaffold44;Scaffold44;Scaffold44;Scaffold44;Scaffold44;Scaffold44;Scaffold44;Scaffold44;Scaffold44;Scaffold44;Scaffold44;Scaffold44;Scaffold44	621030;626294;627769;627944;636655;638482;639389;643611;645491;649424;649674;650690;653727;656271;660242;662973;663838	621189;626373;627860;628034;636836;639188;639609;643643;645772;649601;649770;650785;653861;656378;660433;663118;664835	+;+;+;+;+;+;+;+;+;+;+;+;+;+;+;+;+	3798	6.60252	8.40317	6.81563	10.1107	7.53852	8.11506	-0.239079	4.92227	2.08253	0.193849	0.99995	Gut
OFAS001665	Scaffold44	679671	680819	-	1149	17.1238	18.5715	21.0928	23.2786	21.4227	20.424	-0.197688	4.5574	2.20848	0.182499	0.99995	Gut
OFAS001666	Scaffold44;Scaffold44;Scaffold44;Scaffold44;Scaffold44;Scaffold44;Scaffold44;Scaffold44	681095;681274;686155;693067;695182;698658;699638;702571	681193;681378;686456;693202;695436;698745;699824;702720	+;+;+;+;+;+;+;+	1322	15.3937	14.8078	20.5949	25.4374	17.4507	19.8782	-0.305303	4.65626	2.31667	0.173476	0.99995	Gut
OFAS001667	Scaffold44;Scaffold44	709544;710551	709688;710841	+;+	436	36.2784	25.3221	38.0826	39.9645	41.3378	31.9967	-0.185375	3.97048	0.843373	0.390141	0.99995	Gut
OFAS001668	Scaffold44;Scaffold44;Scaffold44;Scaffold44;Scaffold44	713360;714734;718639;720750;726327	713618;714957;718947;720935;726671	-;-;-;-;-	1323	1.38511	0.420757	0.233856	0.0838882	0.233538	2.28876	-0.34146	0.294764	0.086879	0.777432	0.99995	Gut
OFAS001669	Scaffold44;Scaffold44;Scaffold44;Scaffold44;Scaffold44;Scaffold44;Scaffold44;Scaffold44;Scaffold44;Scaffold44;Scaffold44;Scaffold44;Scaffold44;Scaffold44;Scaffold44;Scaffold44	737026;738982;741522;743636;745823;748295;752658;756503;758890;761131;761530;765691;767584;771025;774007;776095	737158;739122;741724;743792;746015;748515;752837;756638;759106;761361;761687;765919;767677;771143;774201;776273	-;-;-;-;-;-;-;-;-;-;-;-;-;-;-;-	2786	0.553898	0.399613	0.111052	0.0398364	0.0739341	1.08687	-0.159361	0.329784	0.0193862	0.893507	0.99995	Gut
OFAS001670	Scaffold44;Scaffold44;Scaffold44;Scaffold44;Scaffold44;Scaffold44;Scaffold44;Scaffold44;Scaffold44;Scaffold44;Scaffold44;Scaffold44;Scaffold44;Scaffold44;Scaffold44;Scaffold44;Scaffold44;Scaffold44;Scaffold44;Scaffold44;Scaffold44;Scaffold44;Scaffold44;Scaffold44;Scaffold44;Scaffold44;Scaffold44;Scaffold44	779893;781329;786173;788164;793778;800436;806562;811078;814682;815850;817185;817759;818003;818595;822097;823030;823354;826371;830722;834244;842674;843680;848101;852408;857571;861621;864866;866709	780085;781504;786419;788369;793964;800602;806739;811255;814866;816076;817371;817922;818137;818818;822262;823269;823636;826540;830928;834472;842852;843831;848210;852562;857769;861754;864985;866732	-;-;-;-;-;-;-;-;-;-;-;-;-;-;-;-;-;-;-;-;-;-;-;-;-;-;-;-	5022	0.23046	0.0554223	0	0.0441992	0.143555	0.495282	-1.22217	0.0134383	1.09255	0.332945	0.99995	Gut
OFAS001674	Scaffold44;Scaffold44;Scaffold44;Scaffold44;Scaffold44;Scaffold44;Scaffold44	898239;898817;901124;908124;910998;913384;914148	898468;899020;901257;908315;911210;913489;914164	+;+;+;+;+;+;+	1096	2.81599	0.253951	1.50556	0.911366	14.2833	0.789371	-1.80818	1.9849	1.94146	0.21097	0.99995	Gut
OFAS001675	Scaffold44;Scaffold44;Scaffold44	975975;985641;989320	980341;985730;989330	-;-;-	4468	0.431726	0.166118	0.507805	0.596154	2.23591	0.411469	-1.55709	1.78011	4.3765	0.0780872	0.99995	Gut
OFAS001676	Scaffold43;Scaffold43;Scaffold43;Scaffold43	61649;65566;80000;83533	63459;65616;80088;83694	-;-;-;-	2113	0.867252	0.482984	4.34388	1.31311	0.77986	2.20075	0.398591	1.8909	0.221807	0.653392	0.99995	Gut
OFAS001677	Scaffold43;Scaffold43;Scaffold43;Scaffold43;Scaffold43;Scaffold43;Scaffold43;Scaffold43;Scaffold43;Scaffold43;Scaffold43;Scaffold43;Scaffold43;Scaffold43	107918;112495;113642;117356;118753;121756;123872;128830;129975;131288;136998;140107;155161;157086	108186;112623;113803;117507;118897;122010;124125;129037;130267;131345;137124;140270;155283;157280	-;-;-;-;-;-;-;-;-;-;-;-;-;-	2534	5.13829	0.988546	3.58149	7.27046	2.51989	7.68188	-0.847449	3.54363	1.69378	0.238521	0.99995	Gut
OFAS001678	Scaffold43;Scaffold43	170211;173876	173278;173999	+;+	3192	42.8454	25.4032	33.4399	39.6024	28.8773	34.6927	-0.020881	6.77065	0.00871332	0.928346	0.99995	Gut
OFAS001679	Scaffold43;Scaffold43;Scaffold43;Scaffold43;Scaffold43;Scaffold43	321027;322789;325056;328176;329131;333247	321053;322925;325107;328367;329197;336931	+;+;+;+;+;+	4160	40.1787	24.9338	36.8394	39.378	28.4956	43.1535	-0.123021	7.20812	0.264745	0.623329	0.99995	Gut
OFAS001680	Scaffold43	346248	347414	-	1167	14.5456	14.7871	15.2	14.0751	18.9742	11.8615	-0.0127527	4.13772	0.00444723	0.948767	0.99995	Gut
OFAS001681	Scaffold43;Scaffold43;Scaffold43;Scaffold43;Scaffold43;Scaffold43	350948;353069;355639;358116;358342;358794	351511;353293;355831;358259;358496;360211	-;-;-;-;-;-	2699	44.6682	34.2714	45.2414	40.7092	40.3719	42.7527	0.00399148	6.80435	0.000718498	0.979392	0.99995	Gut
OFAS001682	Scaffold43;Scaffold43;Scaffold43;Scaffold43;Scaffold43;Scaffold43;Scaffold43;Scaffold43;Scaffold43;Scaffold43;Scaffold43;Scaffold43	358124;359395;360024;363908;367574;370198;370783;373601;377834;378544;382385;385145	359088;359948;360173;364036;367718;370304;371039;373654;377982;378734;382477;386493	+;+;+;+;+;+;+;+;+;+;+;+	4143	3.67818	4.47873	3.11159	3.75037	3.45538	3.88931	0.0231561	3.96796	0.0186529	0.895359	0.99995	Gut
OFAS001683	Scaffold43;Scaffold43;Scaffold43	405955;409147;410913	407812;409215;411275	-;-;-	2290	0.758103	1.1749	1.84644	0.872364	0.674609	2.31399	-0.0325266	1.63888	0.00345544	0.954856	0.99995	Gut
OFAS001686	Scaffold43;Scaffold43;Scaffold43;Scaffold43;Scaffold43	494784;499577;503038;505256;507468	494914;499671;503216;505372;507636	+;+;+;+;+	691	12.9806	9.93559	7.01467	8.1913	15.0536	11.1117	-0.198712	2.92809	0.406446	0.544836	0.99995	Gut
OFAS001687	Scaffold43;Scaffold43;Scaffold43;Scaffold43;Scaffold43	513598;516278;520851;522783;524297	514876;516389;521060;522946;524740	-;-;-;-;-	2209	14.2772	14.9098	15.4066	14.972	13.9403	13.7566	0.0636295	5.01487	0.347697	0.574661	0.99995	Gut
OFAS001688	Scaffold43;Scaffold43;Scaffold43;Scaffold43;Scaffold43;Scaffold43;Scaffold43;Scaffold43;Scaffold43;Scaffold43;Scaffold43;Scaffold43;Scaffold43;Scaffold43	524924;528738;528953;529169;529463;530912;533610;535890;537529;538013;539088;540303;540915;544454	524937;528868;529068;529381;529597;531074;533740;536067;537647;538183;539195;540476;541043;545410	+;+;+;+;+;+;+;+;+;+;+;+;+;+	2739	19.0501	15.8185	16.8684	15.9649	17.8607	17.6489	0.00725996	5.56439	0.00353828	0.954294	0.99995	Gut
OFAS001689	Scaffold43;Scaffold43;Scaffold43;Scaffold43;Scaffold43;Scaffold43;Scaffold43;Scaffold43	608391;609066;612622;613597;618737;621154;621408;621622	608887;609260;612723;613695;619059;621327;621517;621629	+;+;+;+;+;+;+;+	1508	2.2385	2.83006	3.35106	2.50229	3.89287	2.50997	-0.0832266	2.18851	0.0908817	0.772155	0.99995	Gut
OFAS001690	Scaffold43;Scaffold43;Scaffold43;Scaffold43	624730;625369;626584;627372	624995;625454;627277;628233	+;+;+;+	1908	1.92086	0.972504	1.94586	1.33786	2.15913	1.53034	-0.059539	1.73987	0.0285633	0.870755	0.99995	Gut
OFAS001693	Scaffold43;Scaffold43	709982;716347	714725;716794	+;+	5192	2.24772	2.05496	1.54934	2.28723	1.64642	1.62466	0.0755063	3.33335	0.117546	0.742164	0.99995	Gut
OFAS001696	Scaffold43;Scaffold43;Scaffold43;Scaffold43;Scaffold43	773915;776810;779091;781195;782334	776331;776987;779365;781431;782516	-;-;-;-;-	3290	33.3316	36.434	38.2116	33.8687	34.4031	42.6987	-0.0394562	6.91	0.0732723	0.794739	0.99995	Gut
OFAS001697	Scaffold43;Scaffold43	865560;884967	866286;885170	-;-	931	0.828765	0.398612	1.32929	0.238419	3.42932	0.464635	-0.711234	0.312965	0.518682	0.496246	0.99995	Gut
OFAS001702	Scaffold39;Scaffold39;Scaffold39;Scaffold39;Scaffold39	153282;157763;160826;162141;164273	153741;157869;160973;162261;164433	-;-;-;-;-	997	80.0989	87.6588	78.6151	82.7093	74.7893	93.5005	-0.02677	6.37243	0.040847	0.845803	0.99995	Gut
OFAS001703	Scaffold39;Scaffold39;Scaffold39	174118;174339;174580	174268;174479;175017	-;-;-	730	22.3283	26.5622	22.1801	24.7814	21.8678	27.9989	-0.0703162	4.1645	0.211766	0.659875	0.99995	Gut
OFAS001704	Scaffold39;Scaffold39;Scaffold39;Scaffold39	174615;175336;176296;181481	175032;175387;176629;181690	+;+;+;+	1014	13.3162	11.1625	9.96725	9.0845	9.54742	13.118	0.117822	3.51019	0.330991	0.583778	0.99995	Gut
OFAS001705	Scaffold39;Scaffold39;Scaffold39;Scaffold39;Scaffold39;Scaffold39;Scaffold39;Scaffold39;Scaffold39;Scaffold39;Scaffold39;Scaffold39	183464;189459;190565;190785;195737;197493;197768;204719;205682;208088;213851;216908	184133;189634;190684;190915;195899;197667;197821;204804;205851;208205;213998;217047	+;+;+;+;+;+;+;+;+;+;+;+	2151	9.9093	11.6888	11.0754	9.80334	10.0548	10.206	0.120023	4.50447	0.992051	0.353676	0.99995	Gut
OFAS001708	Scaffold39;Scaffold39;Scaffold39;Scaffold39;Scaffold39	228630;232684;234310;235782;237078	228693;232820;234567;235850;237134	+;+;+;+;+	585	119.034	110.064	124.462	117.055	100.349	134.394	0.00721319	6.10799	0.00251273	0.961475	0.99995	Gut
OFAS001709	Scaffold39;Scaffold39;Scaffold39	249933;250203;252239	250127;250288;252809	-;-;-	852	107.768	104.537	168.253	130.524	124.023	117.664	0.0318793	6.74272	0.0233749	0.882966	0.99995	Gut
OFAS001710	Scaffold39;Scaffold39;Scaffold39;Scaffold39	273018;274649;277118;278345	273134;274786;277292;278352	-;-;-;-	438	2.8626	3.60093	2.59004	3.54744	3.7622	2.96284	-0.178548	0.691513	0.327116	0.585938	0.99995	Gut
OFAS001714	Scaffold39;Scaffold39;Scaffold39;Scaffold39	311472;315456;320649;326748	312799;315590;321281;326753	-;-;-;-	2102	0.963558	4.32547	1.81533	1.58398	12.2981	0.771721	-1.043	2.96983	0.917003	0.374632	0.99995	Gut
OFAS001715	Scaffold39;Scaffold39;Scaffold39;Scaffold39;Scaffold39;Scaffold39	405371;418153;420356;421402;425014;425537	411693;418254;420527;421589;425092;425543	-;-;-;-;-;-	6871	18.8796	20.7806	20.0077	18.7208	22.064	23.6087	-0.10996	7.15253	0.619003	0.458206	0.99995	Gut
OFAS001717	Scaffold39;Scaffold39	624284;626243	624313;626779	-;-	567	2.89173	3.76344	4.18343	4.69774	1.81641	2.86095	0.211556	1.07877	0.274985	0.616818	0.99995	Gut
OFAS001719	Scaffold39;Scaffold39;Scaffold39;Scaffold39;Scaffold39;Scaffold39;Scaffold39;Scaffold39	711363;713113;716492;717551;720516;722548;731734;749980	711612;713294;716630;717746;720746;722768;731937;750098	-;-;-;-;-;-;-;-	1542	117.588	121.296	69.4225	67.7276	112.007	128.482	0.000456966	7.30977	2.17656e-06	0.998866	0.99995	Gut
OFAS001720	Scaffold39;Scaffold39;Scaffold39;Scaffold39	787553;790153;790446;799701	788752;790301;790602;799736	-;-;-;-	1542	1.37604	2.28633	2.809	2.73502	2.20407	2.59489	-0.219529	1.92509	0.519722	0.495219	0.99995	Gut
OFAS001721	Scaffold39;Scaffold39;Scaffold39;Scaffold39	859043;859986;861220;862646	859292;860205;862035;862670	-;-;-;-	1311	5.51759	4.59992	2.91063	6.01058	4.08504	3.29958	-0.0374931	2.57974	0.0132194	0.911817	0.99995	Gut
OFAS001722	Scaffold39;Scaffold39	972690;975371	972782;975649	-;-	372	2.85194	2.2446	1.94063	2.08841	1.66113	3.48851	-0.0357518	0.122573	0.00659416	0.93764	0.99995	Gut
OFAS001723	Scaffold39;Scaffold39;Scaffold39;Scaffold39;Scaffold39;Scaffold39;Scaffold39;Scaffold39;Scaffold39;Scaffold39;Scaffold39;Scaffold39;Scaffold39	993964;996664;998932;1001232;1004110;1008429;1008808;1010087;1011743;1013201;1014337;1015979;1018393	994117;996803;999169;1001390;1004344;1008598;1009018;1010219;1011912;1013371;1014489;1016168;1018531	-;-;-;-;-;-;-;-;-;-;-;-;-	2263	19.1787	22.2205	20.0519	17.5083	17.4305	18.3027	0.206899	5.44182	3.50004	0.105212	0.99995	Gut
OFAS001724	Scaffold87;Scaffold87;Scaffold87;Scaffold87	11405;12022;14418;14653	11559;12112;14611;14767	-;-;-;-	555	7.12495	4.01197	10.0343	13.598	13.1753	13.0552	-0.913426	2.54359	7.78686	0.0279755	0.99995	Gut
OFAS001726	Scaffold87;Scaffold87	41276;41442	41363;41563	-;-	210	50.0609	27.3913	48.1276	45.9791	35.3109	42.7426	0.0172527	3.15964	0.0042501	0.949913	0.99995	Gut
OFAS001727	Scaffold87;Scaffold87;Scaffold87	42644;42858;44125	42778;43065;44315	+;+;+	534	13.546	17.2002	19.506	16.0033	20.6366	14.9862	-0.039956	3.21272	0.0358794	0.855347	0.99995	Gut
OFAS001728	Scaffold87;Scaffold87;Scaffold87;Scaffold87	75719;76420;82359;87679	75844;76617;82508;87855	-;-;-;-	651	24.0008	23.7999	25.8222	36.1423	27.5274	29.4032	-0.337827	4.19243	5.19844	0.0580889	0.99995	Gut
OFAS001729	Scaffold87;Scaffold87;Scaffold87;Scaffold87;Scaffold87	137290;137855;139762;142060;143170	137295;138027;139782;142230;143395	-;-;-;-;-	597	14.8629	14.1419	13.1288	16.1736	15.5262	17.2088	-0.214463	3.211	2.14836	0.187798	0.99995	Gut
OFAS001730	Scaffold87;Scaffold87;Scaffold87;Scaffold87;Scaffold87;Scaffold87;Scaffold87;Scaffold87;Scaffold87;Scaffold87;Scaffold87;Scaffold87	166939;169713;174626;177192;184427;186854;188503;189368;201183;204596;209046;213230	167090;169814;174675;177383;184622;186934;188757;189508;201386;204820;209224;213501	-;-;-;-;-;-;-;-;-;-;-;-	2049	35.9619	14.5346	49.7785	82.6016	29.6053	30.4534	-0.508729	6.37754	0.782071	0.408881	0.99995	Gut
OFAS001731	Scaffold87;Scaffold87;Scaffold87;Scaffold87;Scaffold87;Scaffold87;Scaffold87;Scaffold87	227549;228287;230363;231323;232516;233521;234848;237630	227558;228482;230617;231463;232725;233745;235026;237664	-;-;-;-;-;-;-;-	1251	1.38773	0.741622	1.15414	5.67784	0.246979	0.691567	-0.997852	1.16674	0.91808	0.372981	0.99995	Gut
OFAS001732	Scaffold87;Scaffold87;Scaffold87;Scaffold87;Scaffold87	255618;264514;266688;269161;274565	255793;264527;266791;269366;274708	-;-;-;-;-	644	3.29479	1.15251	5.1245	10.6848	9.1156	3.19058	-1.26769	1.87963	4.11397	0.0848796	0.99995	Gut
OFAS001735	Scaffold87;Scaffold87;Scaffold87;Scaffold87;Scaffold87	404980;408544;410893;415956;418177	405153;408840;410996;416156;422563	+;+;+;+;+	5163	6.70631	6.07372	6.43193	6.21236	6.78224	6.07432	0.0106538	5.05073	0.00904312	0.927007	0.99995	Gut
OFAS001736	Scaffold87;Scaffold87;Scaffold87	418706;427721;428656	421366;427894;428834	-;-;-	3014	1.53599	1.01581	1.36869	0.994217	1.12763	1.6505	0.0543773	2.02423	0.0359919	0.855123	0.99995	Gut
OFAS001739	Scaffold87;Scaffold87;Scaffold87;Scaffold87	444096;444694;445543;447925	444124;444840;445783;448128	+;+;+;+	621	19.4138	20.3183	13.4518	16.0846	17.5797	13.5833	0.171208	3.40669	0.665445	0.442537	0.99995	Gut
OFAS001740	Scaffold87;Scaffold87;Scaffold87	472835;474100;477832	473810;474240;481155	+;+;+	4441	11.684	13.1195	11.5415	12.0705	12.2679	11.3233	0.0274317	5.74154	0.0594893	0.814568	0.99995	Gut
OFAS001741	Scaffold87;Scaffold87;Scaffold87;Scaffold87;Scaffold87;Scaffold87;Scaffold87;Scaffold87	495432;503084;503849;504713;506403;512369;512656;512967	495814;503183;503915;504838;506601;512539;512823;513268	-;-;-;-;-;-;-;-	1516	208.291	188.124	223.948	203.373	193.141	208.084	0.0371294	8.27477	0.0731241	0.794941	0.99995	Gut
OFAS001742	Scaffold87;Scaffold87;Scaffold87;Scaffold87;Scaffold87;Scaffold87;Scaffold87;Scaffold87;Scaffold87;Scaffold87;Scaffold87;Scaffold87;Scaffold87;Scaffold87;Scaffold87;Scaffold87;Scaffold87;Scaffold87;Scaffold87;Scaffold87;Scaffold87;Scaffold87;Scaffold87	513627;514188;514516;521265;524324;527612;530068;530965;532253;533471;536657;537369;538954;543328;543551;543877;544752;546795;551095;552499;554355;558003;563896	513681;514428;514682;521489;524524;527731;530214;531051;532425;533664;536762;537486;539045;543472;543698;544036;544942;547006;551233;552582;554536;558130;566011	+;+;+;+;+;+;+;+;+;+;+;+;+;+;+;+;+;+;+;+;+;+;+	5431	11.1347	13.1196	10.8808	10.6468	13.1037	11.2106	0.00716445	5.99222	0.00265213	0.960422	0.99995	Gut
OFAS001743	Scaffold87;Scaffold87;Scaffold87	566644;574434;578024	568453;574673;578277	-;-;-	2304	4.01865	3.30196	3.71521	4.09446	4.60417	3.52031	-0.147261	3.19095	0.71617	0.426449	0.99995	Gut
OFAS001744	Scaffold87;Scaffold87;Scaffold87;Scaffold87;Scaffold87;Scaffold87	595631;598369;598710;604459;606985;607198	595761;598520;598955;604571;607128;607320	-;-;-;-;-;-	909	12.2018	11.2271	9.75713	10.5001	14.8424	10.1125	-0.0956169	3.40671	0.221336	0.652879	0.99995	Gut
OFAS001752	Scaffold87;Scaffold87;Scaffold87;Scaffold87;Scaffold87;Scaffold87;Scaffold87;Scaffold87;Scaffold87;Scaffold87;Scaffold87	802703;806149;807055;807364;811338;812205;813486;815072;817067;821309;828548	802842;806366;807075;807475;811456;812351;813587;815245;817249;821428;828633	+;+;+;+;+;+;+;+;+;+;+	1422	37.7787	12.3311	23.7157	19.9803	163.901	32.8538	-1.55411	6.10984	3.12127	0.128588	0.99995	Gut
OFAS001753	Scaffold87;Scaffold87;Scaffold87;Scaffold87;Scaffold87;Scaffold87;Scaffold87;Scaffold87;Scaffold87;Scaffold87	848011;857269;862785;866583;876925;878414;884582;885909;886792;887093	848074;857454;862852;866731;877142;878525;884793;885959;886895;887378	+;+;+;+;+;+;+;+;+;+	1450	12.1723	17.1477	9.88631	14.5427	20.6691	20.5846	-0.508176	4.53361	4.31885	0.0778774	0.99995	Gut
OFAS001754	Scaffold87;Scaffold87;Scaffold87;Scaffold87;Scaffold87;Scaffold87	890933;893587;897234;897619;899352;900515	891091;893688;897407;897840;900461;908337	+;+;+;+;+;+	9590	11.1433	18.4199	12.2595	11.8622	18.2676	24.3916	-0.382467	7.26859	1.5033	0.261968	0.99995	Gut
OFAS001755	Scaffold87;Scaffold87;Scaffold87;Scaffold87	914257;918732;918966;919306	914368;918876;919059;919402	-;-;-;-	448	66.9535	59.021	77.1177	67.8787	69.1966	84.0046	-0.122663	4.99419	0.641516	0.450492	0.99995	Gut
OFAS001756	Scaffold87;Scaffold87;Scaffold87;Scaffold87;Scaffold87;Scaffold87;Scaffold87;Scaffold87;Scaffold87;Scaffold87	929954;935638;938350;941883;944897;950654;952401;952763;957593;958950	930268;935724;938473;942010;945125;950872;952609;952913;957806;959070	+;+;+;+;+;+;+;+;+;+	1797	18.1946	13.6816	28.81	33.9067	17.8814	28.8263	-0.409931	5.40965	1.45642	0.269708	0.99995	Gut
OFAS001757	Scaffold87;Scaffold87;Scaffold87	979367;987604;988852	982257;988025;989042	-;-;-	3504	6.11055	6.24867	5.53326	5.44785	6.0254	7.09848	-0.0535877	4.42624	0.138288	0.721414	0.99995	Gut
OFAS001758	Scaffold87;Scaffold87;Scaffold87;Scaffold87	1010746;1013114;1016638;1017302	1010973;1013262;1016875;1017313	+;+;+;+	627	43.5321	46.4624	50.3317	42.659	34.9871	43.8095	0.208355	4.78458	2.28948	0.175684	0.99995	Gut
OFAS001759	Scaffold87;Scaffold87;Scaffold87	1021437;1023754;1026548	1021623;1023917;1026556	-;-;-	360	105.289	115.971	145.242	106.668	102.418	112.049	0.190401	5.37374	1.65227	0.241087	0.99995	Gut
OFAS001760	Scaffold82;Scaffold82	4288;6989	4563;7251	-;-	539	225.104	118.768	602.902	363.221	249.928	428.161	-0.137453	7.48207	0.0559781	0.820451	0.99995	Gut
OFAS001761	Scaffold82;Scaffold82;Scaffold82;Scaffold82;Scaffold82	508969;509718;509933;510720;512629	509153;509868;510057;511147;512750	-;-;-;-;-	1011	1.62177	0.550605	0.816068	0.878212	1.0187	1.81844	-0.311307	0.412156	0.345207	0.576001	0.99995	Gut
OFAS001763	Scaffold82;Scaffold82	749772;762551	750217;762876	-;-	772	4.24769	1.92284	5.61073	3.88157	6.80376	3.36198	-0.26007	1.81666	0.323153	0.588211	0.99995	Gut
OFAS001767	Scaffold41;Scaffold41;Scaffold41;Scaffold41;Scaffold41;Scaffold41;Scaffold41;Scaffold41	1027;6754;9160;13485;16685;18134;20094;20234	1245;6947;9397;13595;16768;18324;20145;21783	-;-;-;-;-;-;-;-	2639	129.084	98.9292	109.618	111.531	114.893	128.183	-0.0707726	8.25111	0.202107	0.667137	0.99995	Gut
OFAS001768	Scaffold41;Scaffold41;Scaffold41;Scaffold41;Scaffold41	46296;46408;51118;53226;59131	46314;46516;51128;53247;59215	-;-;-;-;-	246	29.0127	38.0913	28.9269	36.0924	36.842	32.9707	-0.140331	3.08465	0.616434	0.459101	0.99995	Gut
OFAS001772	Scaffold41;Scaffold41;Scaffold41;Scaffold41	129761;138104;138303;138543	131294;138222;138470;139036	-;-;-;-	2315	13.9984	15.189	15.013	18.3615	14.5477	16.9573	-0.173795	5.18958	1.84215	0.218428	0.99995	Gut
OFAS001773	Scaffold41;Scaffold41;Scaffold41;Scaffold41;Scaffold41;Scaffold41	138103;143731;146634;147311;149932;152620	139318;143858;146787;147491;150052;152901	+;+;+;+;+;+	2082	1.99195	1.33684	2.22905	2.07895	1.68188	1.3505	0.118996	1.96493	0.170822	0.692225	0.99995	Gut
OFAS001775	Scaffold41;Scaffold41;Scaffold41;Scaffold41;Scaffold41;Scaffold41;Scaffold41	198220;203234;206097;207384;210896;215641;219919	199207;203320;206204;207491;211179;215719;220138	-;-;-;-;-;-;-	1874	117.137	109.114	118.76	67.9289	97.1098	129.496	0.228169	7.64356	0.914177	0.372064	0.99995	Gut
OFAS001776	Scaffold41;Scaffold41;Scaffold41;Scaffold41	223488;226529;228995;235266	223664;226635;229148;235707	-;-;-;-	880	8.87756	7.90712	7.03163	6.93651	11.2353	5.89875	-0.0162558	2.8543	0.00348717	0.954624	0.99995	Gut
OFAS001777	Scaffold41;Scaffold41;Scaffold41;Scaffold41;Scaffold41;Scaffold41;Scaffold41;Scaffold41;Scaffold41;Scaffold41;Scaffold41;Scaffold41;Scaffold41;Scaffold41;Scaffold41	240587;241048;242601;249654;251777;255849;257765;264554;266624;269705;272093;276380;281300;283128;283425	240742;241054;242750;249776;251912;255954;257847;264652;266826;269832;272237;276539;281418;283258;283475	-;-;-;-;-;-;-;-;-;-;-;-;-;-;-	1797	14.4913	13.5784	12.6833	13.3403	15.8182	12.9387	-0.0468828	4.64494	0.123379	0.736131	0.99995	Gut
OFAS001778	Scaffold41;Scaffold41	313576;313996	313605;314244	-;-	279	13.8276	9.64348	8.5018	14.7183	15.1348	15.8921	-0.513934	1.93082	4.15134	0.0826088	0.99995	Gut
OFAS001779	Scaffold41;Scaffold41;Scaffold41;Scaffold41;Scaffold41;Scaffold41;Scaffold41	326100;326431;326776;327544;329546;330571;331237	326102;326456;326955;327724;329698;330724;331253	+;+;+;+;+;+;+	714	45.3871	46.2585	49.5431	40.5698	61.7365	43.1666	-0.0435398	5.10091	0.057774	0.817202	0.99995	Gut
OFAS001780	Scaffold41;Scaffold41;Scaffold41;Scaffold41;Scaffold41;Scaffold41;Scaffold41;Scaffold41;Scaffold41;Scaffold41	359132;365859;366533;368481;370519;374801;376119;376827;379535;382399	359177;366044;366693;368600;370752;375004;376241;377025;379739;382510	-;-;-;-;-;-;-;-;-;-	1590	2.42635	2.97586	2.91879	2.72225	3.56256	3.53678	-0.239259	2.32477	1.29379	0.294198	0.99995	Gut
OFAS001781	Scaffold41;Scaffold41;Scaffold41;Scaffold41;Scaffold41;Scaffold41;Scaffold41;Scaffold41	384190;388403;390613;392607;396233;398201;402067;403348	384349;388489;390821;392838;396438;398364;402208;403572	-;-;-;-;-;-;-;-	1425	0.947555	1.82298	1.15796	2.57016	2.45731	1.74548	-0.778697	1.45364	5.39885	0.0545406	0.99995	Gut
OFAS001782	Scaffold41;Scaffold41	409155;409602	409167;411412	+;+	1824	27.8661	32.5533	27.592	28.1111	29.0789	25.4351	0.0911512	5.70267	0.540352	0.487091	0.99995	Gut
OFAS001783	Scaffold41;Scaffold41;Scaffold41;Scaffold41;Scaffold41;Scaffold41	411756;411836;415719;417070;420138;420769	411780;411953;415741;417180;420235;420774	+;+;+;+;+;+	381	17.4669	24.5944	25.715	19.5169	17.8408	21.572	0.201424	3.04462	0.969585	0.358831	0.99995	Gut
OFAS001784	Scaffold41;Scaffold41;Scaffold41;Scaffold41;Scaffold41;Scaffold41	419592;421343;425317;427404;428316;433381	420289;421546;425421;427577;428446;433480	-;-;-;-;-;-	1412	1.2295	1.57694	1.16862	0.943208	0.656454	0.995658	0.614236	0.812719	3.61479	0.100674	0.99995	Gut
OFAS001785	Scaffold41;Scaffold41;Scaffold41;Scaffold41;Scaffold41;Scaffold41;Scaffold41;Scaffold41	436196;436395;438776;441337;443149;445544;450556;450966	436287;436616;438934;441512;443258;445721;450632;451088	-;-;-;-;-;-;-;-	1137	1.95101	2.36634	1.45127	0.780891	1.90219	1.23647	0.551296	1.0363	1.88603	0.213626	0.99995	Gut
OFAS001787	Scaffold41;Scaffold41;Scaffold41;Scaffold41;Scaffold41;Scaffold41;Scaffold41;Scaffold41	659617;661393;664174;673912;674116;675876;677551;692034	660768;661559;664646;673931;674221;676379;677770;692231	-;-;-;-;-;-;-;-	2840	0	0.228675	0.217881	0.70342	0.616491	1.10429	-2.40758	0.626513	9.82174	0.0174501	0.99995	Gut
OFAS001788	Scaffold41;Scaffold41;Scaffold41;Scaffold41;Scaffold41;Scaffold41;Scaffold41	696958;698764;700471;701238;703117;704840;706493	697374;698801;700744;701508;703242;705111;710120	+;+;+;+;+;+;+	5026	2.14925	2.34434	2.15454	2.51735	2.43849	2.30231	-0.126306	3.56699	0.899142	0.375788	0.99995	Gut
OFAS001789	Scaffold41;Scaffold41;Scaffold41;Scaffold41;Scaffold41;Scaffold41;Scaffold41;Scaffold41	743538;746341;749936;752201;752431;754834;756561;760004	743540;746548;750328;752355;752605;755006;756716;760938	+;+;+;+;+;+;+;+	2198	46.4247	45.7553	40.7736	37.163	32.8932	51.6611	0.127446	6.5469	0.445194	0.52682	0.99995	Gut
OFAS001790	Scaffold41;Scaffold41	778896;779275	779026;780530	+;+	1387	1.39074	0.133781	2.08194	0.800174	2.07911	1.55939	-0.313087	1.04058	0.155103	0.706212	0.99995	Gut
OFAS001791	Scaffold41;Scaffold41;Scaffold41;Scaffold41;Scaffold41;Scaffold41;Scaffold41	786549;789405;792853;794338;796248;797000;797232	788180;789527;792976;794471;796409;797116;797408	+;+;+;+;+;+;+	2469	5.03918	3.68252	4.51118	4.94461	5.46445	5.86929	-0.29897	3.62562	3.10643	0.123043	0.99995	Gut
OFAS001792	Scaffold41;Scaffold41	802752;807184	802842;807315	+;+	223	8.65	7.48872	9.24938	10.9491	12.0078	11.6388	-0.445624	1.27988	3.35894	0.111177	0.99995	Gut
OFAS001793	Scaffold41;Scaffold41	810496;812358	810569;812505	+;+	222	10.8612	9.19411	12.0784	3.4995	11.598	20.9468	-0.168294	1.44645	0.0873567	0.776557	0.99995	Gut
OFAS001794	Scaffold41;Scaffold41;Scaffold41;Scaffold41;Scaffold41	873838;873943;874911;876457;878989	873870;874129;875147;876878;879015	+;+;+;+;+	906	13.6261	6.86098	12.4075	7.96243	12.8454	13.7269	-0.0718299	3.37627	0.0498481	0.829971	0.99995	Gut
OFAS001795	Scaffold92;Scaffold92	33887;37312	34046;37355	-;-	204	4.25504	7.73141	3.53879	4.35232	3.53398	9.5421	-0.155776	0.406054	0.0851757	0.779187	0.99995	Gut
OFAS001797	Scaffold92;Scaffold92;Scaffold92;Scaffold92	125576;126232;128716;131222	125714;126480;128858;131730	+;+;+;+	1040	23.6482	22.7482	24.5927	26.252	26.8369	21.8367	-0.0779841	4.67211	0.362344	0.566913	0.99995	Gut
OFAS001798	Scaffold92;Scaffold92;Scaffold92;Scaffold92;Scaffold92;Scaffold92	145145;145311;150206;157222;159275;162691	145162;145409;150294;157324;159297;162700	-;-;-;-;-;-	342	2.8201	4.61172	3.61862	5.84127	3.01141	4.42694	-0.257338	0.666362	0.444481	0.527141	0.99995	Gut
OFAS001799	Scaffold92;Scaffold92;Scaffold92;Scaffold92;Scaffold92	155332;157225;157458;158982;159230	155574;157304;157626;159184;159245	+;+;+;+;+	711	8.54599	8.74269	7.97775	11.5511	8.2566	6.08404	-0.0341464	2.64729	0.0172221	0.899425	0.99995	Gut
OFAS001800	Scaffold92;Scaffold92;Scaffold92;Scaffold92;Scaffold92;Scaffold92;Scaffold92;Scaffold92;Scaffold92;Scaffold92	286504;288207;294577;294733;295306;298354;299137;316402;319540;320973	286599;288225;294593;294939;295402;298518;299190;316460;319686;321044	+;+;+;+;+;+;+;+;+;+	933	17.6769	24.8598	18.2385	14.9882	15.5644	25.0365	0.129148	4.19398	0.265464	0.622867	0.99995	Gut
OFAS001801	Scaffold92;Scaffold92;Scaffold92;Scaffold92;Scaffold92;Scaffold92	312197;315192;320320;322918;323908;324191	315112;315273;320428;322933;324096;324424	-;-;-;-;-;-	3546	155.442	210.593	195.268	211.452	156.025	150.352	0.116306	9.31735	0.318947	0.590548	0.99995	Gut
OFAS001802	Scaffold92;Scaffold92;Scaffold92;Scaffold92;Scaffold92;Scaffold92;Scaffold92;Scaffold92;Scaffold92;Scaffold92	335763;343716;353280;353498;359482;361573;365345;366209;367549;367709	335837;343899;353381;353721;359711;361761;365459;366352;367615;367894	-;-;-;-;-;-;-;-;-;-	1516	21.8852	23.439	23.1976	24.4516	21.9432	22.9699	-0.0175546	5.13103	0.026189	0.876188	0.99995	Gut
OFAS001803	Scaffold92;Scaffold92;Scaffold92;Scaffold92;Scaffold92;Scaffold92	368097;377530;381436;384211;386272;388035	368328;377651;381509;384485;386384;388063	+;+;+;+;+;+	845	146.897	155.909	148.654	156.034	140.774	158.184	-0.0112188	6.99845	0.00868578	0.928459	0.99995	Gut
OFAS001804	Scaffold92;Scaffold92;Scaffold92;Scaffold92;Scaffold92;Scaffold92;Scaffold92	398669;399258;401824;402190;403743;408115;417161	399244;399268;402080;402336;404016;408399;417176	+;+;+;+;+;+;+	1566	22.9109	24.7642	21.4032	28.4193	23.1498	23.8938	-0.127228	5.24516	0.945101	0.364585	0.99995	Gut
OFAS001805	Scaffold92;Scaffold92;Scaffold92;Scaffold92;Scaffold92;Scaffold92;Scaffold92;Scaffold92;Scaffold92;Scaffold92;Scaffold92;Scaffold92	434808;438548;443910;451519;455040;457136;457750;462381;462769;462931;463390;464802	435635;438622;443948;451762;455117;457242;457752;462455;462842;463081;463555;464905	+;+;+;+;+;+;+;+;+;+;+;+	1944	18.7537	21.5239	20.1062	20.4955	20.4497	18.914	0.0126171	5.29144	0.0126773	0.913635	0.99995	Gut
OFAS001806	Scaffold92;Scaffold92;Scaffold92;Scaffold92	453754;454461;455078;458067	454161;454596;455166;458181	-;-;-;-	748	5.93127	4.58923	4.13625	5.63823	11.2904	5.34936	-0.603765	2.26504	2.95721	0.130872	0.99995	Gut
OFAS001807	Scaffold92;Scaffold92;Scaffold92;Scaffold92;Scaffold92	469645;473703;475809;477260;480583	470925;473890;476026;477408;480657	-;-;-;-;-	1911	6.10683	5.34038	6.09825	5.34303	5.65881	6.22492	0.0260989	3.49553	0.0320394	0.863207	0.99995	Gut
OFAS001808	Scaffold92;Scaffold92;Scaffold92;Scaffold92;Scaffold92;Scaffold92;Scaffold92	481869;483645;487834;490872;494002;498202;508037	482026;483906;488091;491435;494084;498332;508195	+;+;+;+;+;+;+	1615	12.1231	15.7405	14.6235	15.7371	12.8818	12.321	0.0537412	4.50207	0.111498	0.748601	0.99995	Gut
OFAS001809	Scaffold92;Scaffold92;Scaffold92;Scaffold92	513270;514085;515855;516718	513290;514300;516032;516887	+;+;+;+	585	22.5869	30.6084	24.3282	23.5248	22.3586	21.8136	0.195814	3.84473	1.50559	0.260976	0.99995	Gut
OFAS001810	Scaffold92;Scaffold92;Scaffold92;Scaffold92;Scaffold92;Scaffold92;Scaffold92;Scaffold92	524263;526883;530916;537993;540890;554219;554585;556716	524454;527112;531074;538280;541054;554300;554712;556875	+;+;+;+;+;+;+;+	1404	4.19038	4.49347	4.04002	2.68765	5.42826	2.92697	0.202026	2.52927	0.44848	0.525346	0.99995	Gut
OFAS001811	Scaffold92;Scaffold92	559683;564320	559976;564505	+;+	480	8.0373	4.44556	8.80907	5.5492	7.29514	6.98429	0.098628	1.80419	0.097497	0.7643	0.99995	Gut
OFAS001812	Scaffold92;Scaffold92;Scaffold92	566643;569650;576292	566781;569725;577592	+;+;+	1516	5.72578	3.42711	4.89802	3.36759	4.48375	3.0674	0.361422	2.70436	1.90118	0.212002	0.99995	Gut
OFAS001813	Scaffold92;Scaffold92;Scaffold92;Scaffold92;Scaffold92;Scaffold92;Scaffold92	582083;584652;590226;594866;597661;600864;603993	583092;586196;590351;595053;597787;601534;606746	-;-;-;-;-;-;-	6421	3.37964	4.20465	3.88687	3.62976	4.55525	3.52002	-0.0292991	4.64432	0.0351366	0.856832	0.99995	Gut
OFAS001814	Scaffold92;Scaffold92;Scaffold92;Scaffold92;Scaffold92;Scaffold92;Scaffold92;Scaffold92;Scaffold92;Scaffold92	614265;619127;621093;625013;626657;629409;630914;632889;634595;641835	614333;619180;621212;625102;626793;629589;630995;633076;634967;642262	-;-;-;-;-;-;-;-;-;-	1722	31.253	24.1371	30.6637	28.8095	33.9712	29.6422	-0.103201	5.68439	0.499657	0.503368	0.99995	Gut
OFAS001815	Scaffold92;Scaffold92;Scaffold92;Scaffold92;Scaffold92;Scaffold92;Scaffold92;Scaffold92;Scaffold92;Scaffold92;Scaffold92;Scaffold92;Scaffold92;Scaffold92	624992;628206;631503;638493;640233;643315;643994;644617;648208;654085;657047;664227;665873;668292	625086;628241;631628;638502;640308;643458;644121;644857;648213;654129;657195;664352;668173;670928	+;+;+;+;+;+;+;+;+;+;+;+;+;+	6120	1.68626	1.39469	1.60088	1.66839	1.69968	1.64336	-0.0983401	3.33472	0.446487	0.526239	0.99995	Gut
OFAS001816	Scaffold92;Scaffold92;Scaffold92;Scaffold92;Scaffold92;Scaffold92	674522;678705;679368;679554;679926;682475	674843;678826;679474;679783;679936;682702	+;+;+;+;+;+	1020	9.92842	8.45907	10.2119	9.46629	8.17864	6.67947	0.233065	3.20203	1.53958	0.256162	0.99995	Gut
OFAS001817	Scaffold92;Scaffold92;Scaffold92;Scaffold92;Scaffold92;Scaffold92	823670;823772;824007;825659;827355;828259	823714;823856;824216;825837;827519;828261	-;-;-;-;-;-	687	80.8643	91.6965	90.821	100.483	91.5969	100.745	-0.152827	5.99744	1.75488	0.228447	0.99995	Gut
OFAS001818	Scaffold92;Scaffold92;Scaffold92;Scaffold92	830650;832759;838624;838769	831440;833310;838668;842740	+;+;+;+	5360	4.1566	3.66953	3.67499	4.55532	5.74517	4.68085	-0.381386	4.57638	7.18421	0.0326902	0.99995	Gut
OFAS001819	Scaffold92;Scaffold92;Scaffold92;Scaffold92;Scaffold92;Scaffold92;Scaffold92;Scaffold92;Scaffold92;Scaffold92;Scaffold92;Scaffold92	843681;847654;849136;853428;856174;859138;863025;872649;874523;876049;878665;882891	845344;847749;849328;853567;856355;859286;863248;872808;874694;876155;878886;883037	-;-;-;-;-;-;-;-;-;-;-;-	3456	6.75356	7.11397	7.01264	5.90887	6.55609	7.22836	0.0843133	4.55926	0.451414	0.524036	0.99995	Gut
OFAS001820	Scaffold92;Scaffold92;Scaffold92;Scaffold92;Scaffold92;Scaffold92	883230;889514;891007;892103;902819;906996	883520;889659;891164;892348;902826;907143	+;+;+;+;+;+	997	42.0809	42.7127	46.3415	41.1877	54.5425	46.9672	-0.122097	5.51428	0.790785	0.404508	0.99995	Gut
OFAS001821	Scaffold92;Scaffold92;Scaffold92;Scaffold92;Scaffold92;Scaffold92	917050;918511;920502;924608;924859;927219	917229;918707;920518;924783;924984;927314	-;-;-;-;-;-	792	32.3927	49.1999	39.4553	31.2493	34.5902	33.7267	0.281826	4.87438	2.6642	0.148338	0.99995	Gut
OFAS001822	Scaffold92;Scaffold92;Scaffold92;Scaffold92	934211;934597;937439;940023	934366;934755;937544;940441	-;-;-;-	840	7.69284	8.72545	10.0675	8.58805	11.8929	11.2006	-0.259152	3.0608	1.69768	0.235373	0.99995	Gut
OFAS001823	Scaffold92;Scaffold92;Scaffold92;Scaffold92	940493;940813;944749;948113	940712;941040;944864;948292	+;+;+;+	744	35.6493	22.446	26.8916	28.7902	21.3179	26.3092	0.153501	4.33758	0.531078	0.490714	0.99995	Gut
OFAS001824	Scaffold92;Scaffold92;Scaffold92;Scaffold92;Scaffold92;Scaffold92;Scaffold92;Scaffold92;Scaffold92;Scaffold92;Scaffold92	964224;964555;965587;965833;966360;967367;969547;971671;979407;981790;982116	964483;964648;965747;965959;966682;967470;969661;971709;979476;981903;982123	+;+;+;+;+;+;+;+;+;+;+	1415	27.0598	28.456	31.9231	31.0599	28.0949	29.0422	-0.0125024	5.37931	0.0114167	0.918022	0.99995	Gut
OFAS001828	Scaffold56;Scaffold56	90237;96837	90313;97069	+;+	310	2232.92	2926.96	1913.9	931.192	1978.74	3433.04	0.157322	9.43757	0.118467	0.741601	0.99995	Gut
OFAS001829	Scaffold56;Scaffold56;Scaffold56	102862;105686;109214	103204;105756;109488	+;+;+	689	1592.71	2046.75	1418.38	700.376	1497.62	1890.4	0.306984	10.0369	0.69355	0.433914	0.99995	Gut
OFAS001830	Scaffold56;Scaffold56;Scaffold56;Scaffold56	158483;160269;170225;170600	158664;160423;170526;171532	-;-;-;-	1572	4.84692	3.89521	2.23056	5.71865	4.06196	5.70988	-0.493885	2.83421	2.48992	0.160268	0.99995	Gut
OFAS001834	Scaffold56;Scaffold56;Scaffold56;Scaffold56;Scaffold56;Scaffold56;Scaffold56;Scaffold56;Scaffold56;Scaffold56;Scaffold56;Scaffold56;Scaffold56;Scaffold56;Scaffold56;Scaffold56;Scaffold56	385775;386677;388996;391661;393597;397810;399472;400246;401212;410993;411208;412244;414128;417426;418706;419818;424052	386579;386848;389154;391888;393698;397891;399757;400261;401401;411084;411272;412332;414290;417570;418870;419879;424121	-;-;-;-;-;-;-;-;-;-;-;-;-;-;-;-;-	2891	2.36865	2.63151	3.21057	2.14981	3.0637	1.90776	0.203292	2.92499	0.722611	0.424477	0.99995	Gut
OFAS001839	Scaffold72;Scaffold72;Scaffold72;Scaffold72	4815;11593;13323;16673	4926;11734;13462;16776	+;+;+;+	498	15.1062	12.6683	19.2593	18.9431	19.8535	8.46909	-0.00870366	3.00518	0.00062352	0.980805	0.99995	Gut
OFAS001840	Scaffold72;Scaffold72;Scaffold72	37933;39258;39485	38211;39452;39541	-;-;-	531	7.62862	8.38661	7.38034	10.2415	8.53403	8.96107	-0.243835	2.24058	1.6189	0.245415	0.99995	Gut
OFAS001842	Scaffold72;Scaffold72;Scaffold72;Scaffold72;Scaffold72;Scaffold72;Scaffold72;Scaffold72;Scaffold72;Scaffold72;Scaffold72	61483;62816;65067;72111;73995;77364;81263;82354;84567;88167;89748	62517;62920;65207;72189;74126;77520;81364;82483;84715;88177;89956	+;+;+;+;+;+;+;+;+;+;+	2250	113.337	110.301	107.852	105.756	101.297	106.846	0.078668	7.92021	0.413373	0.541526	0.99995	Gut
OFAS001844	Scaffold72;Scaffold72;Scaffold72;Scaffold72;Scaffold72	120753;121509;126373;135995;137710	121007;121742;126603;136126;137949	+;+;+;+;+	1092	1.05986	1.18945	3.68323	1.52451	1.88627	0.990328	0.417424	1.05792	0.545316	0.485172	0.99995	Gut
OFAS001845	Scaffold72;Scaffold72;Scaffold72;Scaffold72;Scaffold72;Scaffold72;Scaffold72;Scaffold72;Scaffold72;Scaffold72;Scaffold72;Scaffold72;Scaffold72;Scaffold72;Scaffold72	145288;147789;148951;154900;155283;156622;157398;158908;166631;175008;176249;184096;186834;189839;196791	145372;148025;149115;155051;155467;156652;157553;159074;166816;175062;176416;184303;187026;189942;197027	+;+;+;+;+;+;+;+;+;+;+;+;+;+;+	2329	2.89881	2.27062	8.54624	3.8599	3.27234	1.85734	0.605541	3.17197	1.17654	0.317326	0.99995	Gut
OFAS001846	Scaffold72;Scaffold72;Scaffold72;Scaffold72;Scaffold72	200556;201497;203560;207702;209802	200579;201673;203706;207795;209821	+;+;+;+;+	462	5.01026	5.22121	15.1794	3.60338	6.9106	2.34077	0.968407	1.65719	2.66958	0.148933	0.99995	Gut
OFAS001847	Scaffold72;Scaffold72;Scaffold72;Scaffold72	209946;220771;221748;225060	210051;220907;221908;225771	+;+;+;+	1116	4.75324	2.9928	9.42591	3.87848	6.8291	7.07392	-0.0550257	2.74395	0.0146126	0.907397	0.99995	Gut
OFAS001848	Scaffold72;Scaffold72;Scaffold72;Scaffold72;Scaffold72;Scaffold72;Scaffold72;Scaffold72;Scaffold72;Scaffold72;Scaffold72;Scaffold72;Scaffold72;Scaffold72;Scaffold72;Scaffold72;Scaffold72;Scaffold72	229656;233470;233676;233931;237114;238925;240009;241946;242322;246631;249935;255668;256396;258527;258736;262700;264827;266206	229758;233597;233798;234098;237279;239040;240104;242147;242502;246814;250130;255858;256503;258655;258866;262793;264988;266423	+;+;+;+;+;+;+;+;+;+;+;+;+;+;+;+;+;+	2696	21.6435	9.18822	35.5372	12.0205	25.251	29.9241	-0.0186645	5.91198	0.00120707	0.973356	0.99995	Gut
OFAS001849	Scaffold72;Scaffold72	268912;269137	269035;269334	+;+	322	23.3631	11.237	50.6044	22.0589	31.9846	44.3322	-0.211213	3.32834	0.148141	0.712853	0.99995	Gut
OFAS001851	Scaffold72;Scaffold72;Scaffold72;Scaffold72;Scaffold72	294404;296200;296374;296740;298613	294604;296288;296482;296832;298810	+;+;+;+;+	690	2.09669	3.22702	2.39143	4.18201	3.13449	4.54517	-0.613739	1.29189	4.23989	0.0800542	0.99995	Gut
OFAS001852	Scaffold72;Scaffold72;Scaffold72;Scaffold72;Scaffold72;Scaffold72	316064;316188;316992;322073;323468;328965	316072;316306;317009;322226;323633;329053	+;+;+;+;+;+	555	1.04268	2.00599	2.97313	1.99971	2.96909	2.5331	-0.321652	0.537324	0.507149	0.500296	0.99995	Gut
OFAS001853	Scaffold72;Scaffold72;Scaffold72;Scaffold72;Scaffold72;Scaffold72;Scaffold72	329719;330417;332590;333542;334403;334584;337551	329731;330567;332753;333680;334493;334684;337638	+;+;+;+;+;+;+	747	2.9696	4.09858	3.31343	2.67432	2.61957	3.76404	0.197205	1.39352	0.495602	0.505046	0.99995	Gut
OFAS001854	Scaffold72;Scaffold72;Scaffold72	340671;343316;344825	341055;343447;345369	+;+;+	1062	2.81532	2.53346	2.42774	2.1946	3.00631	2.03661	0.10184	1.51837	0.15627	0.704836	0.99995	Gut
OFAS001855	Scaffold72;Scaffold72;Scaffold72;Scaffold72	359416;362689;365515;367557	359571;362859;365760;368379	+;+;+;+	1396	5.04346	4.51922	6.50107	6.51912	8.41038	4.26068	-0.258062	3.07084	0.819044	0.396683	0.99995	Gut
OFAS001857	Scaffold72;Scaffold72;Scaffold72;Scaffold72;Scaffold72;Scaffold72;Scaffold72	398911;401296;402846;408764;410508;412864;413036	399620;401381;402919;408815;410628;412995;413050	-;-;-;-;-;-;-	1190	24.4766	24.7145	24.526	25.4611	37.6477	24.6277	-0.251412	5.0101	1.85075	0.217475	0.99995	Gut
OFAS001858	Scaffold72;Scaffold72;Scaffold72;Scaffold72	422054;427847;428073;428207	422149;427972;428139;428304	-;-;-;-	387	30.9031	35.0011	22.9179	28.1045	41.5155	29.6208	-0.159577	3.62496	0.477136	0.51282	0.99995	Gut
OFAS001859	Scaffold72;Scaffold72;Scaffold72;Scaffold72;Scaffold72;Scaffold72	437738;443051;445948;451271;458206;462949	437856;443158;446045;451452;458413;463052	-;-;-;-;-;-	819	26.8499	21.0702	20.0217	26.2893	38.2284	20.0706	-0.316329	4.39394	1.51719	0.259458	0.99995	Gut
OFAS001860	Scaffold72;Scaffold72;Scaffold72;Scaffold72;Scaffold72;Scaffold72;Scaffold72;Scaffold72;Scaffold72	467888;471984;474173;478500;480600;490957;492837;495164;499074	467942;472276;474347;478613;480773;491036;493060;495266;499431	+;+;+;+;+;+;+;+;+	1576	0.244791	1.1185	0.981573	0.352107	0.718841	0.343096	0.712711	0.261157	1.24309	0.30308	0.99995	Gut
OFAS001861	Scaffold72;Scaffold72;Scaffold72;Scaffold72;Scaffold72;Scaffold72	505063;507162;509188;514537;517903;521428	505184;507326;509538;514758;517916;521440	+;+;+;+;+;+	887	1.19608	3.76547	4.53449	1.12611	1.27722	1.09729	1.42541	1.09489	7.58044	0.0294835	0.99995	Gut
OFAS001862	Scaffold72;Scaffold72	577749;579506	577921;579761	-;-	429	28.1024	32.4395	30.5305	31.5619	20.406	33.5271	0.0919022	3.68121	0.185519	0.680121	0.99995	Gut
OFAS001867	Scaffold72;Scaffold72;Scaffold72;Scaffold72;Scaffold72;Scaffold72;Scaffold72;Scaffold72	737008;737130;738864;739129;740788;741839;743175;743727	737022;737351;738989;739275;741020;742109;743456;743921	-;-;-;-;-;-;-;-	1491	48.5795	42.8728	47.5189	49.3511	45.8656	36.1205	0.0814698	6.07416	0.291549	0.606614	0.99995	Gut
OFAS001868	Scaffold72;Scaffold72;Scaffold72;Scaffold72	1003146;1003524;1008157;1014224	1003161;1003690;1008418;1014327	-;-;-;-	549	55.5144	97.3397	71.7593	119.475	50.8385	32.3053	0.149457	5.29629	0.0929822	0.770211	0.99995	Gut
OFAS001869	Scaffold53;Scaffold53;Scaffold53;Scaffold53;Scaffold53;Scaffold53;Scaffold53;Scaffold53;Scaffold53	39264;42984;43232;43467;45650;48384;50155;50927;55317	39411;43096;43373;43660;45818;48544;50339;51015;55667	-;-;-;-;-;-;-;-;-	1552	1.5536	1.37492	1.0632	1.3587	5.4415	2.29945	-1.1858	1.84271	5.1469	0.0595721	0.99995	Gut
OFAS001873	Scaffold53;Scaffold53;Scaffold53;Scaffold53;Scaffold53;Scaffold53;Scaffold53;Scaffold53	147100;150023;159731;169701;170440;171164;171531;178759	147217;150143;159872;169927;170616;171420;171725;178778	-;-;-;-;-;-;-;-	1257	0.537099	1.25474	1.06659	1.05951	0.327734	0.688266	0.464876	0.309235	0.724952	0.423764	0.99995	Gut
OFAS001886	Scaffold53;Scaffold53;Scaffold53	394795;395111;399244	394876;395277;399297	-;-;-	303	12.7323	9.18583	11.232	10.6222	6.11823	8.92276	0.369409	1.66693	1.62731	0.244314	0.99995	Gut
OFAS001887	Scaffold53	419112	420725	-	1614	2.03173	1.78196	2.93929	1.92537	5.23247	1.8091	-0.413883	2.14772	0.773306	0.4098	0.99995	Gut
OFAS001888	Scaffold53;Scaffold53;Scaffold53	590819;592862;601031	590941;592948;601425	-;-;-	605	43.6804	54.4393	47.5594	38.5234	38.3022	41.6488	0.298224	4.74658	5.25924	0.0569809	0.99995	Gut
OFAS001889	Scaffold53;Scaffold53;Scaffold53;Scaffold53	641520;644974;648261;653548	641606;645108;648475;653898	+;+;+;+	788	90.083	68.523	91.8752	63.9426	74.7594	69.7171	0.264972	5.91829	3.0178	0.127614	0.99995	Gut
OFAS001894	Scaffold53;Scaffold53;Scaffold53;Scaffold53;Scaffold53;Scaffold53	776892;778412;785639;800290;813265;830371	776903;778523;786462;800499;813390;830472	+;+;+;+;+;+	1386	18.6493	22.6252	24.1084	21.5402	25.116	20.1307	-0.0309128	4.94181	0.0417346	0.844163	0.99995	Gut
OFAS001898	Scaffold53;Scaffold53	1007622;1012349	1007777;1012710	-;-	518	3.91004	3.0448	3.1855	3.64233	1.98823	5.42807	-0.121243	1.02197	0.0878611	0.775846	0.99995	Gut
OFAS001905	Scaffold88;Scaffold88	126099;139579	126503;140835	+;+	1662	6.44144	0.390757	2.73029	5.20864	5.32922	7.09246	-0.882671	2.94895	1.26009	0.302452	0.99995	Gut
OFAS001909	Scaffold88	178613	179833	+	1221	9.47887	8.20631	8.69979	8.63513	8.68796	7.08559	0.112024	3.3981	0.508829	0.499612	0.99995	Gut
OFAS001913	Scaffold88;Scaffold88;Scaffold88;Scaffold88;Scaffold88;Scaffold88	218129;223006;224551;238338;238568;238803	222350;223115;224759;238502;238714;238985	-;-;-;-;-;-	5036	14.1339	12.1037	14.4579	14.1264	12.2296	13.3784	0.0344561	6.0813	0.0729961	0.795115	0.99995	Gut
OFAS001915	Scaffold88;Scaffold88;Scaffold88;Scaffold88;Scaffold88;Scaffold88;Scaffold88	302020;302552;302996;303870;304502;304770;306410	302248;302813;303180;304000;304693;304953;306519	-;-;-;-;-;-;-	1293	5.59441	6.88831	7.0987	7.55344	6.21287	6.27284	-0.0331149	3.12768	0.0350289	0.857049	0.99995	Gut
OFAS001920	Scaffold88;Scaffold88;Scaffold88;Scaffold88;Scaffold88	472660;476831;477157;479318;482637	472830;476905;477246;479859;482657	+;+;+;+;+	899	1.07283	2.064	0.917736	1.35798	0.687366	0.481174	0.685512	0.259972	1.57333	0.251507	0.99995	Gut
OFAS001921	Scaffold88;Scaffold88;Scaffold88	504987;507613;511945	506565;507720;512451	-;-;-	2194	30.4641	17.1261	25.5241	25.7985	21.0299	24.8918	0.027703	5.73233	0.015652	0.904091	0.99995	Gut
OFAS001922	Scaffold88;Scaffold88;Scaffold88;Scaffold88;Scaffold88;Scaffold88	517747;518509;519749;521271;524455;525705	517780;518568;520820;521426;524650;525728	+;+;+;+;+;+	1542	10.2577	6.55816	7.35691	10.5082	9.75135	7.71454	-0.210508	3.76578	0.925255	0.369357	0.99995	Gut
OFAS001923	Scaffold88;Scaffold88;Scaffold88;Scaffold88;Scaffold88;Scaffold88;Scaffold88;Scaffold88;Scaffold88;Scaffold88;Scaffold88;Scaffold88;Scaffold88;Scaffold88;Scaffold88	526323;532195;538412;541779;545861;549103;550101;552729;554800;561319;563350;563596;564318;569563;572003	528616;533136;538606;541979;546087;549330;550254;552850;554918;561454;563515;563689;564461;569846;572549	-;-;-;-;-;-;-;-;-;-;-;-;-;-;-	5853	34.4397	45.6831	44.6846	42.4747	39.3626	37.4706	0.0650117	7.89687	0.163517	0.698473	0.99995	Gut
OFAS001924	Scaffold88;Scaffold88;Scaffold88;Scaffold88;Scaffold88;Scaffold88	572013;572941;575611;577867;580277;582839	572549;573217;575777;577997;580400;582984	+;+;+;+;+;+	1382	90.7947	103.988	102.757	81.7524	98.817	93.1195	0.120509	7.04199	0.778532	0.407981	0.99995	Gut
OFAS001925	Scaffold88;Scaffold88;Scaffold88;Scaffold88;Scaffold88;Scaffold88;Scaffold88;Scaffold88;Scaffold88;Scaffold88;Scaffold88;Scaffold88;Scaffold88;Scaffold88	595426;598023;598613;599811;600045;606260;607100;610092;610498;616793;622039;624005;624482;625150	597068;598276;598726;599940;600146;606490;607234;610412;610573;617151;622131;624139;624543;625168	-;-;-;-;-;-;-;-;-;-;-;-;-;-	3674	21.4999	20.9089	21.137	24.1664	17.6322	21.7524	-3.57089e-05	6.28591	5.99336e-08	0.999812	0.99995	Gut
OFAS001926	Scaffold88;Scaffold88;Scaffold88;Scaffold88;Scaffold88;Scaffold88;Scaffold88;Scaffold88;Scaffold88;Scaffold88	631882;635491;638785;640375;641367;642668;644116;647161;647594;650495	631943;635660;638915;640596;641553;642831;644385;647271;647656;650990	+;+;+;+;+;+;+;+;+;+	1876	2.57056	1.97819	1.26439	2.0706	3.29393	1.55644	-0.25063	2.06639	0.438636	0.529786	0.99995	Gut
OFAS001927	Scaffold88;Scaffold88;Scaffold88;Scaffold88;Scaffold88;Scaffold88;Scaffold88;Scaffold88;Scaffold88;Scaffold88	662118;663123;667240;671085;671918;672413;672684;675734;675907;689866	662337;663233;667503;671171;672127;672602;672786;675831;676036;690205	+;+;+;+;+;+;+;+;+;+	1753	36.8074	27.6267	31.4745	36.1505	31.7842	32.0175	-0.0595585	5.84363	0.171887	0.691327	0.99995	Gut
OFAS001929	Scaffold88;Scaffold88;Scaffold88;Scaffold88;Scaffold88;Scaffold88;Scaffold88;Scaffold88	712350;717983;726634;731969;739325;741752;745102;745441	712634;718119;726761;732102;739402;741859;745144;745513	+;+;+;+;+;+;+;+	986	51.7452	41.0251	52.8204	55.0418	48.9883	48.0395	-0.0628981	5.61813	0.199285	0.669299	0.99995	Gut
OFAS001930	Scaffold88;Scaffold88;Scaffold88;Scaffold88	750979;758686;761683;768657	751797;758780;761741;768791	-;-;-;-	1108	28.2901	33.6609	31.8327	28.4472	27.9784	37.1866	0.00272356	5.12142	0.000309009	0.986484	0.99995	Gut
OFAS001931	Scaffold88;Scaffold88;Scaffold88;Scaffold88	776573;779342;786341;789511	776670;779438;786436;789615	-;-;-;-	396	47.7367	44.9827	47.6588	45.4026	39.5316	49.4294	0.0632592	4.19666	0.220015	0.653833	0.99995	Gut
OFAS001932	Scaffold88;Scaffold88;Scaffold88;Scaffold88;Scaffold88;Scaffold88;Scaffold88	797008;811508;813587;813872;817608;822355;822494	797057;811562;813770;813971;817674;822408;822901	-;-;-;-;-;-;-	918	14.7088	17.383	15.2786	13.4196	14.8091	12.7228	0.209884	3.77842	2.1761	0.185327	0.99995	Gut
OFAS001933	Scaffold88;Scaffold88;Scaffold88;Scaffold88;Scaffold88;Scaffold88;Scaffold88	844830;846093;857106;857404;866377;872751;877813	845003;846128;857280;857438;866517;872801;882429	-;-;-;-;-;-;-	5229	32.7947	35.3791	30.8268	29.8207	31.2181	29.9055	0.122454	7.37282	0.961134	0.360801	0.99995	Gut
OFAS001934	Scaffold88;Scaffold88;Scaffold88;Scaffold88;Scaffold88	888180;891644;900730;902900;904261	888293;891872;900818;903057;904946	-;-;-;-;-	1276	14.2857	17.0139	11.8002	15.743	13.802	15.6792	-0.0685943	4.24705	0.166115	0.696232	0.99995	Gut
OFAS001935	Scaffold88;Scaffold88;Scaffold88;Scaffold88;Scaffold88;Scaffold88;Scaffold88;Scaffold88	910024;917949;918930;930806;944781;954367;954551;955055	910104;918051;919189;930906;945006;954463;954884;955336	-;-;-;-;-;-;-;-	1484	13.3883	14.3792	10.9107	14.9574	14.7129	12.6799	-0.13033	4.33951	0.720333	0.425173	0.99995	Gut
OFAS001936	Scaffold88;Scaffold88;Scaffold88;Scaffold88;Scaffold88;Scaffold88;Scaffold88;Scaffold88;Scaffold88;Scaffold88;Scaffold88;Scaffold88;Scaffold88	971243;972300;974504;975985;976325;976737;978144;980069;981624;984630;986440;987717;988117	971489;972337;974715;976070;976581;976768;978353;980428;981854;984815;986621;987892;988177	-;-;-;-;-;-;-;-;-;-;-;-;-	2278	370.04	430.61	435.973	230.592	419.556	378.124	0.266173	9.74839	1.15358	0.319772	0.99995	Gut
OFAS001937	Scaffold55;Scaffold55;Scaffold55;Scaffold55;Scaffold55;Scaffold55;Scaffold55;Scaffold55	241899;244251;246704;247286;248031;250443;257733;262353	241937;244481;246915;247299;248223;250733;257820;263163	+;+;+;+;+;+;+;+	1879	8.82862	6.86322	9.49526	11.4587	9.20828	13.8705	-0.455453	4.2401	5.01951	0.0615194	0.99995	Gut
OFAS001938	Scaffold55;Scaffold55;Scaffold55;Scaffold55;Scaffold55;Scaffold55;Scaffold55	282130;288431;295108;298144;300461;301670;304383	282716;288647;295236;298238;300712;301794;304415	+;+;+;+;+;+;+	1438	21.2614	14.3875	13.1961	18.3687	17.547	14.364	-0.0415146	4.58265	0.0377004	0.851773	0.99995	Gut
OFAS001939	Scaffold55;Scaffold55;Scaffold55;Scaffold55;Scaffold55	311104;313192;313389;322000;322503	311379;313294;313540;322166;322544	+;+;+;+;+	740	30.1073	25.451	16.7239	26.0963	22.4073	17.8291	0.1247	4.11308	0.244333	0.636808	0.99995	Gut
OFAS001940	Scaffold55;Scaffold55;Scaffold55;Scaffold55	322678;326829;328474;329488	322747;326937;328540;329589	+;+;+;+	348	52.9353	43.4558	26.9681	46.2434	44.0964	27.9682	0.0611506	3.83041	0.0412355	0.845109	0.99995	Gut
OFAS001941	Scaffold55;Scaffold55;Scaffold55;Scaffold55;Scaffold55;Scaffold55	334424;334683;336120;336775;337026;337241	334482;334841;336362;336893;337162;337428	-;-;-;-;-;-	905	44.2273	26.1416	63.0179	109.512	43.0169	69.5466	-0.735583	5.74944	2.91437	0.135865	0.99995	Gut
OFAS001942	Scaffold55;Scaffold55	344876;346396	344983;346814	-;-	527	21.5955	12.3233	41.8784	81.29	15.4388	39.3996	-0.845436	4.23175	1.56103	0.256094	0.99995	Gut
OFAS001945	Scaffold55;Scaffold55;Scaffold55	383442;385925;386425	383796;386268;386612	+;+;+	887	1.52228	0	3.3718	2.12709	2.43833	5.36452	-1.03142	1.24915	1.054	0.342048	0.99995	Gut
OFAS001946	Scaffold55;Scaffold55	390365;392992	391742;393798	-;-	2185	3.92853	3.05718	3.77595	4.31746	2.6867	2.62317	0.160996	2.93124	0.413821	0.541313	0.99995	Gut
OFAS001947	Scaffold55;Scaffold55;Scaffold55;Scaffold55;Scaffold55;Scaffold55;Scaffold55	401499;402492;403476;403715;404013;406710;408166	401522;402654;403624;403871;404203;406853;408180	-;-;-;-;-;-;-	843	8.80956	8.91451	10.7657	13.8236	10.7511	8.59506	-0.219308	3.14753	1.00528	0.350695	0.99995	Gut
OFAS001948	Scaffold55;Scaffold55;Scaffold55;Scaffold55	413034;419667;424041;424682	413337;419853;424181;426500	+;+;+;+	2451	15.0712	14.8761	11.9919	13.7202	8.7401	10.104	0.365497	4.93754	3.40844	0.109034	0.99995	Gut
OFAS001949	Scaffold55;Scaffold55;Scaffold55;Scaffold55;Scaffold55;Scaffold55;Scaffold55;Scaffold55;Scaffold55	429115;440045;440945;442199;445033;446531;451031;452874;457331	429361;440138;441077;442270;445057;446725;451147;452953;464306	+;+;+;+;+;+;+;+;+	7939	0.741063	1.8698	1.14315	1.59367	1.47889	0.967151	-0.104547	3.39481	0.0814035	0.784157	0.99995	Gut
OFAS001950	Scaffold55;Scaffold55;Scaffold55;Scaffold55;Scaffold55;Scaffold55	464538;466214;466760;468275;469212;481091	464552;466226;466773;468400;469297;481109	+;+;+;+;+;+	273	0.706575	3.73826	4.91098	4.47189	1.88627	1.98066	0.16429	0.00886324	0.0520655	0.82628	0.99995	Gut
OFAS001951	Scaffold55;Scaffold55;Scaffold55;Scaffold55	478379;482190;485621;485814	479395;482346;485704;486034	-;-;-;-	1479	8.21663	10.9149	13.8763	11.256	10.4453	15.7938	-0.184205	4.1356	0.552966	0.482241	0.99995	Gut
OFAS001952	Scaffold55;Scaffold55;Scaffold55;Scaffold55	494573;499073;501546;501793	494640;499352;501626;501816	-;-;-;-	453	1.06454	2.45767	6.14686	7.83994	1.36411	5.25202	-0.580502	1.00587	0.548889	0.484454	0.99995	Gut
OFAS001953	Scaffold55;Scaffold55;Scaffold55;Scaffold55;Scaffold55;Scaffold55;Scaffold55	525281;529343;532382;534294;535724;536739;538651	525701;529637;532680;534431;535807;536895;538907	+;+;+;+;+;+;+	1651	1.92778	0.955304	0.249862	0.537779	0.935708	0.393012	0.740828	0.671849	1.07097	0.336575	0.99995	Gut
OFAS001954	Scaffold55;Scaffold55	547812;551120	549290;551255	-;-	1615	3.28459	0.229788	1.40487	5.08534	1.59428	1.74101	-0.771875	1.91711	0.794702	0.405206	0.99995	Gut
OFAS001955	Scaffold55;Scaffold55;Scaffold55;Scaffold55;Scaffold55;Scaffold55;Scaffold55;Scaffold55;Scaffold55;Scaffold55	555527;557555;558886;559780;561239;562187;572556;573987;576363;579004	555578;557735;559093;560153;561376;562330;572572;574130;576474;579025	-;-;-;-;-;-;-;-;-;-	1392	3.81079	0.933101	1.03723	4.22569	1.55373	2.01993	-0.4257	1.74234	0.420304	0.538914	0.99995	Gut
OFAS001961	Scaffold68;Scaffold68;Scaffold68;Scaffold68;Scaffold68;Scaffold68;Scaffold68;Scaffold68;Scaffold68	414262;415945;419118;420261;420550;422437;424160;426434;427389	414385;416111;419288;420364;420744;422529;424301;426583;428920	+;+;+;+;+;+;+;+;+	2678	0.864354	3.01404	1.69445	1.82349	1.38448	2.26141	0.0299483	2.3604	0.00433186	0.949463	0.99995	Gut
OFAS001962	Scaffold68;Scaffold68;Scaffold68;Scaffold68;Scaffold68;Scaffold68;Scaffold68	427250;431121;431263;432354;435027;435305;436301	427258;431150;431393;432440;435203;435393;436371	-;-;-;-;-;-;-	594	3.24739	4.84189	7.98654	6.91315	25.1407	3.09502	-1.13301	2.39792	2.1263	0.19244	0.99995	Gut
OFAS001963	Scaffold68;Scaffold68;Scaffold68;Scaffold68;Scaffold68;Scaffold68;Scaffold68;Scaffold68;Scaffold68;Scaffold68	439473;440558;440909;441378;445017;448900;451473;453987;473338;474564	439661;440792;441039;441524;445110;449007;451627;454119;473468;474575	-;-;-;-;-;-;-;-;-;-	1335	1.15593	2.98832	6.25736	5.90252	25.9983	3.48328	-1.77119	3.37589	3.78398	0.0977629	0.99995	Gut
OFAS001964	Scaffold68;Scaffold68;Scaffold68;Scaffold68;Scaffold68;Scaffold68;Scaffold68;Scaffold68;Scaffold68;Scaffold68	541232;542312;543403;543561;545288;548196;556900;560380;564513;578211	541434;542400;543473;543676;545431;548344;557007;560534;564648;578559	-;-;-;-;-;-;-;-;-;-	1520	14.9113	25.2085	20.0833	15.1873	28.7966	21.3442	-0.118112	5.0004	0.172452	0.691119	0.99995	Gut
OFAS001965	Scaffold68;Scaffold68;Scaffold68;Scaffold68;Scaffold68;Scaffold68	634411;635909;638283;639217;644251;648096	634716;636036;638412;639350;644417;648293	-;-;-;-;-;-	1063	39.6497	41.9809	32.7922	32.1572	38.9483	40.5921	0.0348728	5.33158	0.053736	0.823571	0.99995	Gut
OFAS001966	Scaffold68;Scaffold68;Scaffold68;Scaffold68;Scaffold68;Scaffold68;Scaffold68;Scaffold68;Scaffold68	653314;655517;655994;656979;659739;663675;666922;669118;672019	654406;655680;656144;657156;659857;663813;667111;669160;672103	-;-;-;-;-;-;-;-;-	2162	23.3758	17.8087	24.5663	24.897	24.3899	26.6108	-0.207177	5.67917	1.90038	0.212088	0.99995	Gut
OFAS001968	Scaffold68;Scaffold68;Scaffold68	914084;928127;928328	915538;928303;928343	-;-;-	1648	2.39948	1.35112	0.938688	1.75096	1.49986	1.90302	-0.13258	1.53981	0.122963	0.736555	0.99995	Gut
OFAS001971	Scaffold86;Scaffold86	118020;130383	118180;131929	-;-	1708	3.04928	2.55299	2.11333	2.7941	2.41195	1.51959	0.198651	2.11059	0.4648	0.518141	0.99995	Gut
OFAS001973	Scaffold86;Scaffold86;Scaffold86;Scaffold86;Scaffold86;Scaffold86	147169;148861;163495;171001;175513;178293	147417;149018;163575;171187;175888;178567	+;+;+;+;+;+	1326	3.63679	2.86867	2.09994	2.51095	3.57281	2.20202	0.0543941	1.9789	0.0320875	0.863106	0.99995	Gut
OFAS001974	Scaffold86;Scaffold86	185509;188074	185673;193447	+;+	5539	2.24621	2.36172	1.56399	2.02372	2.02671	2.14765	-0.0051531	3.53935	0.000730644	0.979219	0.99995	Gut
OFAS001975	Scaffold86;Scaffold86;Scaffold86;Scaffold86;Scaffold86;Scaffold86;Scaffold86	201114;204194;204733;206663;210433;213772;214896	201417;204231;205002;206945;210595;214139;214918	-;-;-;-;-;-;-	1449	4.85899	7.29922	5.26685	5.43814	5.61507	4.7019	0.145769	3.03944	0.483259	0.510217	0.99995	Gut
OFAS001976	Scaffold86;Scaffold86;Scaffold86	244028;250769;251707	246815;250903;251969	-;-;-	3186	11.1705	8.06629	8.44855	9.16159	7.85519	11.9481	-0.0649631	4.92044	0.0996565	0.7618	0.99995	Gut
OFAS001977	Scaffold86;Scaffold86;Scaffold86;Scaffold86	254340;258024;261315;264626	254457;258200;261529;264818	-;-;-;-	703	10.7012	5.67483	6.74823	7.26212	6.15305	6.7686	0.196112	2.40051	0.491906	0.506584	0.99995	Gut
OFAS001978	Scaffold86;Scaffold86;Scaffold86;Scaffold86;Scaffold86;Scaffold86;Scaffold86;Scaffold86;Scaffold86;Scaffold86;Scaffold86;Scaffold86;Scaffold86	267198;274452;277313;282568;285246;286744;291083;300010;303288;305818;307481;315276;319336	267291;274666;277422;282734;285426;286936;291272;300146;303455;306193;307741;315374;321214	-;-;-;-;-;-;-;-;-;-;-;-;-	4070	9.21821	8.18351	5.80268	6.3809	6.62984	7.36016	0.18818	4.89572	0.993866	0.353264	0.99995	Gut
OFAS001979	Scaffold86;Scaffold86;Scaffold86;Scaffold86;Scaffold86;Scaffold86	337205;337904;339005;341131;341985;343341	337244;338087;339148;341264;342193;343532	+;+;+;+;+;+	903	9.71952	8.21944	11.8777	10.9386	9.69454	9.22156	-0.00260019	3.19869	0.000187616	0.989468	0.99995	Gut
OFAS001980	Scaffold86;Scaffold86	379293;394082	379379;394281	+;+	287	78.9727	62.39	111.395	69.6067	54.1865	99.854	0.175987	4.52282	0.355541	0.57083	0.99995	Gut
OFAS001981	Scaffold86;Scaffold86	402597;406413	402880;406612	+;+	484	39.2565	38.9126	59.4492	36.689	40.0045	46.0281	0.164434	4.40624	0.636554	0.452173	0.99995	Gut
OFAS001982	Scaffold86;Scaffold86;Scaffold86	413052;414445;418332	413251;414688;418520	-;-;-	633	33.6728	53.0572	30.9555	43.1313	54.6678	48.6903	-0.31522	4.81121	1.8916	0.213027	0.99995	Gut
OFAS001984	Scaffold86;Scaffold86;Scaffold86;Scaffold86	438179;444197;451675;457394	438439;444394;451725;457410	+;+;+;+	527	179.352	495.925	300.585	151.419	255.033	226.753	0.623938	7.14517	2.56184	0.156933	0.99995	Gut
OFAS001985	Scaffold86;Scaffold86	457853;461973	458146;462262	+;+	584	0.990899	1.58865	1.58934	2.28049	7.75954	121.847	-4.96249	3.74435	8.84848	0.0261542	0.99995	Gut
OFAS001988	Scaffold86;Scaffold86	478023;480578	478341;480765	+;+	507	35.1929	65.1451	49.4294	63.9198	46.7214	55.2451	-0.146824	4.74815	0.362775	0.566747	0.99995	Gut
OFAS001991	Scaffold86;Scaffold86	515283;519434	515497;519630	+;+	412	7.49107	8.55709	11.5146	50.3738	9.24913	7.87455	-1.28821	2.74435	2.91818	0.135914	0.99995	Gut
OFAS001996	Scaffold86;Scaffold86;Scaffold86	657681;659331;665090	657908;659545;665277	-;-;-	631	93.6963	139.827	106.89	119.075	89.6064	83.6358	0.219904	6.0607	1.13472	0.323468	0.99995	Gut
OFAS001997	Scaffold86;Scaffold86;Scaffold86;Scaffold86;Scaffold86;Scaffold86;Scaffold86;Scaffold86;Scaffold86;Scaffold86;Scaffold86;Scaffold86;Scaffold86;Scaffold86;Scaffold86	672494;674700;675271;675515;675755;677310;678895;683746;685598;688301;689519;690019;691544;696559;698622	673858;674844;675424;675673;675867;677522;679034;683845;685726;688496;689686;690113;691785;696699;699078	-;-;-;-;-;-;-;-;-;-;-;-;-;-;-	3817	14.2258	11.1079	14.5091	15.7884	15.8114	14.2227	-0.201847	5.77338	2.01479	0.200364	0.99995	Gut
OFAS001998	Scaffold86;Scaffold86;Scaffold86;Scaffold86;Scaffold86;Scaffold86;Scaffold86	706827;707544;708350;710477;713623;713808;721652	707466;707714;708583;710645;713735;713906;721879	-;-;-;-;-;-;-	1654	2.5074	2.58025	2.93055	2.48272	2.17936	3.26916	0.0156623	2.20135	0.00467446	0.947477	0.99995	Gut
OFAS001999	Scaffold86;Scaffold86;Scaffold86;Scaffold86;Scaffold86;Scaffold86;Scaffold86;Scaffold86	811778;818410;819311;820614;821212;826898;828659;828970	811780;818590;819491;820836;821546;827097;828685;829304	+;+;+;+;+;+;+;+	1485	20.2637	22.9912	15.2092	13.3031	21.7077	23.1581	0.00743473	4.86177	0.000866776	0.977369	0.99995	Gut
OFAS002000	Scaffold86;Scaffold86;Scaffold86;Scaffold86	834322;836647;842513;847881	834337;836803;842653;847956	-;-;-;-	390	3.46222	1.42734	2.1155	0.853724	1.84854	3.3275	0.209063	0.0742892	0.121622	0.73793	0.99995	Gut
OFAS002001	Scaffold86;Scaffold86;Scaffold86;Scaffold86;Scaffold86;Scaffold86;Scaffold86	849546;849904;852564;853514;854622;855785;856428	849567;850115;852727;853644;854764;856156;856457	+;+;+;+;+;+;+	1074	9.60883	9.58867	9.3144	7.64695	12.3703	7.75333	0.0369941	3.36212	0.0275547	0.873033	0.99995	Gut
OFAS002002	Scaffold86;Scaffold86;Scaffold86	856580;858130;862107	856663;858263;862680	+;+;+	792	18.2666	17.22	16.6676	15.6947	19.2457	16.7951	0.0113809	3.79901	0.00654493	0.937873	0.99995	Gut
OFAS002003	Scaffold86;Scaffold86;Scaffold86;Scaffold86;Scaffold86;Scaffold86;Scaffold86;Scaffold86;Scaffold86	874228;875824;880920;884256;888172;888603;900219;901775;902523	874315;875897;881123;884365;888334;888716;900381;901995;902666	-;-;-;-;-;-;-;-;-	1281	6.39972	8.61862	7.48723	4.9384	6.83386	6.24718	0.319833	3.14781	2.58007	0.153939	0.99995	Gut
OFAS002004	Scaffold86;Scaffold86;Scaffold86;Scaffold86;Scaffold86;Scaffold86	914231;914479;916177;918074;919892;920125	914236;914682;916197;918197;920033;920167	-;-;-;-;-;-	540	5.5368	4.46704	2.67376	4.31605	4.38662	2.80373	0.141595	1.25421	0.152539	0.708181	0.99995	Gut
OFAS002005	Scaffold86;Scaffold86;Scaffold86	925220;932983;933812	925396;933131;934762	+;+;+	1277	7.9303	7.41053	8.72208	7.73499	8.62957	10.1623	-0.140977	3.45527	0.728958	0.422549	0.99995	Gut
OFAS002006	Scaffold86;Scaffold86;Scaffold86;Scaffold86;Scaffold86	940306;941859;944881;945358;947581	940730;942028;944923;945555;947722	+;+;+;+;+	978	22.3861	26.9413	25.3081	23.4905	24.1153	27.0912	-0.00113819	4.61739	7.54478e-05	0.993321	0.99995	Gut
OFAS002007	Scaffold86;Scaffold86;Scaffold86;Scaffold86	954197;964205;964483;965610	954402;964394;965522;965694	-;-;-;-	1521	13.8235	12.1995	16.0019	14.0828	13.4747	15.4288	-0.0329531	4.44303	0.0511971	0.827707	0.99995	Gut
OFAS002008	Scaffold86;Scaffold86;Scaffold86	979271;979626;983321	979273;979777;983498	+;+;+	333	6.37191	5.01497	5.26492	6.66571	6.1856	5.84561	-0.16579	1.11366	0.403772	0.546125	0.99995	Gut
OFAS002009	Scaffold57;Scaffold57;Scaffold57	509721;511623;512315	509864;511670;512548	+;+;+	426	5.66007	5.00908	2.90509	11.7237	4.83522	4.06174	-0.592936	1.39139	1.46341	0.267136	0.99995	Gut
OFAS002010	Scaffold57;Scaffold57;Scaffold57;Scaffold57;Scaffold57;Scaffold57;Scaffold57;Scaffold57;Scaffold57;Scaffold57;Scaffold57;Scaffold57;Scaffold57	528484;528938;529936;534138;536337;537237;538998;539534;539741;540389;541578;542203;542272	528592;529017;529953;534237;536497;537506;539184;539645;539829;540417;541628;542231;542329	+;+;+;+;+;+;+;+;+;+;+;+;+	1293	6.48951	6.60129	5.74277	8.66929	4.61983	3.76371	0.144839	2.98869	0.202694	0.66669	0.99995	Gut
OFAS002011	Scaffold57;Scaffold57;Scaffold57;Scaffold57;Scaffold57	543599;544949;546802;547908;549056	543752;545208;547011;548086;549218	+;+;+;+;+	966	9.28532	8.25964	9.7152	12.7528	15.246	6.94091	-0.358585	3.35249	1.51286	0.259936	0.99995	Gut
OFAS002012	Scaffold57;Scaffold57;Scaffold57;Scaffold57;Scaffold57;Scaffold57	588657;593398;595644;600250;601000;601299	588798;593696;595776;600280;601225;601334	+;+;+;+;+;+	867	1079.28	1159.02	960.53	995.913	817.032	1248.58	0.0632962	9.8215	0.0982002	0.763482	0.99995	Gut
OFAS002013	Scaffold57;Scaffold57;Scaffold57;Scaffold57;Scaffold57;Scaffold57;Scaffold57;Scaffold57;Scaffold57;Scaffold57	604550;606134;608250;612711;613700;616156;617790;618891;620719;625895	604757;606272;608314;612889;613853;616349;617975;618966;620853;626205	-;-;-;-;-;-;-;-;-;-	1647	20.5544	36.0517	35.3161	42.3855	18.447	29.4162	0.0268554	5.64976	0.00591322	0.941033	0.99995	Gut
OFAS002014	Scaffold57;Scaffold57;Scaffold57;Scaffold57;Scaffold57;Scaffold57;Scaffold57;Scaffold57;Scaffold57;Scaffold57	628970;631154;634632;635744;636148;637142;638078;641272;641916;643686	629728;631289;634638;635922;636307;637335;638230;641410;642035;643970	-;-;-;-;-;-;-;-;-;-	2132	206.105	420.586	322.21	258.876	157.529	287.758	0.430356	9.19869	1.6938	0.236039	0.99995	Gut
OFAS002015	Scaffold57;Scaffold57;Scaffold57;Scaffold57;Scaffold57;Scaffold57;Scaffold57;Scaffold57;Scaffold57;Scaffold57;Scaffold57	653223;653531;653733;658627;658843;659633;660909;662791;665969;667349;670200	653442;653644;653846;658765;659040;659826;661065;662975;666092;667472;670424	+;+;+;+;+;+;+;+;+;+;+	1794	846.631	1167.78	1142.6	1425.22	1086.62	1603.23	-0.382357	11.0865	2.90495	0.133774	0.99995	Gut
OFAS002016	Scaffold57;Scaffold57;Scaffold57;Scaffold57;Scaffold57;Scaffold57;Scaffold57;Scaffold57;Scaffold57;Scaffold57	672786;673402;674568;676091;676329;676855;679495;680390;684156;692758	672974;673515;674699;676229;676514;677048;679510;680571;684279;692801	+;+;+;+;+;+;+;+;+;+	1320	0.949862	2.45999	0.625034	2.7746	0.624183	2.78552	-0.598744	1.29025	0.730567	0.422794	0.99995	Gut
OFAS002017	Scaffold57;Scaffold57;Scaffold57;Scaffold57;Scaffold57;Scaffold57;Scaffold57;Scaffold57	692454;694671;695081;696874;697574;701120;702466;707480	692906;694884;695294;697168;697732;701370;702607;707662	-;-;-;-;-;-;-;-	1911	10.4977	16.6523	13.9234	13.1834	10.6709	10.7521	0.24742	4.60359	1.56183	0.253079	0.99995	Gut
OFAS002018	Scaffold57;Scaffold57;Scaffold57;Scaffold57;Scaffold57;Scaffold57;Scaffold57;Scaffold57;Scaffold57;Scaffold57;Scaffold57;Scaffold57	716796;717453;719680;721556;723598;725894;727069;730154;730680;733424;733690;739603	716807;717571;719803;721734;723751;726087;727254;730292;730814;733617;733887;739723	-;-;-;-;-;-;-;-;-;-;-;-	1755	6.75957	10.7315	9.28469	9.48582	4.40129	9.0582	0.223842	3.88242	0.474572	0.514325	0.99995	Gut
OFAS002019	Scaffold57;Scaffold57;Scaffold57;Scaffold57;Scaffold57;Scaffold57;Scaffold57;Scaffold57;Scaffold57;Scaffold57;Scaffold57;Scaffold57;Scaffold57;Scaffold57;Scaffold57	749209;749285;751280;752298;752589;755771;758722;762561;764780;767702;768576;770130;782462;787348;787648	749229;749373;751450;752397;752704;755993;758937;762809;764900;767829;768643;771064;782726;787531;787914	-;-;-;-;-;-;-;-;-;-;-;-;-;-;-	3153	16.824	18.626	15.8964	16.9662	21.4277	17.2865	-0.116897	5.81884	0.694686	0.433139	0.99995	Gut
OFAS002021	Scaffold57;Scaffold57;Scaffold57;Scaffold57	809605;820466;823268;824320	811288;820509;823358;824443	-;-;-;-	1943	5.65879	3.5812	2.81313	4.79808	3.07434	4.23002	-0.00407432	3.00471	0.000175244	0.989822	0.99995	Gut
OFAS002022	Scaffold57;Scaffold57	829790;832826	829885;832915	-;-	186	175.265	49.8801	148.042	156.929	82.503	297.105	-0.524016	4.82725	0.76791	0.413035	0.99995	Gut
OFAS002023	Scaffold57;Scaffold57	840785;841903	841150;841908	+;+	372	80.8915	22.1966	48.5157	67.4258	37.6524	162.797	-0.820985	4.7111	1.58008	0.253508	0.99995	Gut
OFAS002024	Scaffold57;Scaffold57;Scaffold57;Scaffold57;Scaffold57;Scaffold57;Scaffold57	921660;922643;923584;926399;937995;939373;940172	921713;922850;923859;926604;938133;939548;940849	+;+;+;+;+;+;+	1737	0.999456	0.160236	1.12808	1.66125	3.85398	4.17135	-2.08417	1.86808	10.1234	0.0168988	0.99995	Gut
OFAS002027	Scaffold121;Scaffold121;Scaffold121;Scaffold121	193843;203391;207328;210781	193924;203467;207535;210911	+;+;+;+	498	93.7362	117.741	18.8451	6.24007	69.2806	85.7767	0.513964	5.03272	0.25927	0.629586	0.99995	Gut
OFAS002029	Scaffold121;Scaffold121;Scaffold121;Scaffold121;Scaffold121;Scaffold121;Scaffold121;Scaffold121;Scaffold121;Scaffold121;Scaffold121;Scaffold121	295485;295587;299069;304008;306327;307486;307859;310808;311031;311737;313238;313715	295505;295796;299215;304149;306512;307682;307871;310948;311203;311857;313382;315173	+;+;+;+;+;+;+;+;+;+;+;+	2955	41.9408	108.664	76.8157	75.6044	65.5931	41.0617	0.319378	7.65806	0.69166	0.434967	0.99995	Gut
OFAS002030	Scaffold121;Scaffold121;Scaffold121;Scaffold121;Scaffold121;Scaffold121;Scaffold121;Scaffold121	320355;325137;326471;327194;329995;331323;333255;335579	320546;325280;326633;327379;330188;331491;333456;335759	+;+;+;+;+;+;+;+	1431	9.03143	5.89986	6.05379	2.48182	4.10234	23.7297	-0.529561	3.63573	0.415362	0.54214	0.99995	Gut
OFAS002034	Scaffold121;Scaffold121;Scaffold121;Scaffold121;Scaffold121;Scaffold121;Scaffold121;Scaffold121;Scaffold121;Scaffold121;Scaffold121	883892;887147;891201;892860;895154;901247;902918;905648;910211;914625;915258	885049;887413;891363;893005;895268;901452;902922;905796;910326;914668;916866	-;-;-;-;-;-;-;-;-;-;-	3978	25.2393	29.3397	25.9512	27.8437	26.7961	25.1194	0.0139057	6.73439	0.0123997	0.914582	0.99995	Gut
OFAS002035	Scaffold121;Scaffold121;Scaffold121;Scaffold121;Scaffold121;Scaffold121	920621;921350;925638;926934;939117;944406	920776;921542;925802;927160;939153;944611	+;+;+;+;+;+	984	13.1341	15.0857	16.5596	16.2416	14.4438	17.0348	-0.0917585	3.94212	0.3807	0.557505	0.99995	Gut
OFAS002038	Scaffold169	613893	617540	-	3648	1.42768	5.79856	1.04601	1.36905	3.38784	2.81624	0.129469	3.30101	0.0342589	0.858954	0.99995	Gut
OFAS002040	Scaffold169;Scaffold169;Scaffold169;Scaffold169;Scaffold169;Scaffold169	840165;851552;858546;862506;866250;869132	840285;851620;858563;862608;866382;869609	+;+;+;+;+;+	922	4.4981	6.33942	13.0871	8.065	5.13834	9.14883	0.0961731	2.8693	0.0494024	0.830843	0.99995	Gut
OFAS002041	Scaffold169;Scaffold169;Scaffold169;Scaffold169;Scaffold169;Scaffold169;Scaffold169;Scaffold169;Scaffold169;Scaffold169	871966;877114;877682;880671;882211;882450;883427;885524;887175;887879	873925;877203;877911;880793;882265;882544;883594;885819;887287;888199	-;-;-;-;-;-;-;-;-;-	3451	0.447163	0.752754	1.1356	0.964799	5.58075	0.470054	-1.59024	2.47976	2.91819	0.135926	0.99995	Gut
OFAS002042	Scaffold169;Scaffold169;Scaffold169;Scaffold169;Scaffold169	888622;895020;906737;908905;918669	888744;895171;906831;909047;918823	+;+;+;+;+	668	8.80734	13.1943	9.72639	11.6301	9.55898	9.22784	0.0620245	2.83285	0.0798596	0.785976	0.99995	Gut
OFAS002043	Scaffold169;Scaffold169;Scaffold169	922099;935850;936294	922275;936032;936516	-;-;-	583	1.81977	6.36548	2.65345	3.42661	2.11987	3.52441	0.263243	1.10069	0.257521	0.62802	0.99995	Gut
OFAS002044	Scaffold169;Scaffold169;Scaffold169;Scaffold169;Scaffold169;Scaffold169;Scaffold169	941903;944779;946325;949449;950675;951838;953737	944208;944943;946488;949638;950792;951958;954005	-;-;-;-;-;-;-	3333	5.38231	6.04038	5.53867	3.59624	2.87372	3.95846	0.701694	3.94758	18.9172	0.00367899	0.99995	Gut
OFAS002045	Scaffold60;Scaffold60;Scaffold60;Scaffold60	31069;38452;41787;41925	32794;38474;41867;42062	-;-;-;-	1968	4.45972	1.22571	3.72067	3.72203	4.55292	4.12133	-0.400209	2.87711	0.827236	0.395211	0.99995	Gut
OFAS002047	Scaffold60;Scaffold60;Scaffold60;Scaffold60	406702;408539;411269;414875	406826;408843;411526;416390	+;+;+;+	2204	123.229	78.9698	140.939	132.889	125.794	179.585	-0.353043	8.16606	1.87343	0.214989	0.99995	Gut
OFAS002048	Scaffold60;Scaffold60;Scaffold60;Scaffold60;Scaffold60	761921;763946;766932;768881;769101	763160;764154;767160;769016;769512	-;-;-;-;-	2226	47.4439	40.8035	50.546	42.8281	40.9463	46.0559	0.0962642	6.64188	0.515799	0.496793	0.99995	Gut
OFAS002049	Scaffold60;Scaffold60;Scaffold60	769722;782101;789322	770302;782288;789608	+;+;+	1056	7.67196	7.55569	5.85969	7.88239	13.0688	6.96381	-0.404388	3.14214	2.12993	0.189465	0.99995	Gut
OFAS002050	Scaffold60;Scaffold60;Scaffold60	797829;800877;804030	797951;801182;804131	+;+;+	531	6.17555	6.28996	5.24393	5.85227	13.9648	5.29518	-0.504374	1.99803	1.52228	0.258596	0.99995	Gut
OFAS002051	Scaffold60;Scaffold60;Scaffold60;Scaffold60;Scaffold60	810073;811038;811510;811987;812259	810077;811310;811785;812170;813051	+;+;+;+;+	1531	3.02383	2.42396	1.68404	2.53719	4.97798	2.68417	-0.514873	2.20989	2.07888	0.194192	0.99995	Gut
OFAS002052	Scaffold60;Scaffold60;Scaffold60;Scaffold60;Scaffold60;Scaffold60;Scaffold60;Scaffold60;Scaffold60;Scaffold60	816169;817930;818171;822063;827499;828571;831110;831909;835715;839865	816345;818037;818281;822175;827682;828776;831226;832030;835762;839881	+;+;+;+;+;+;+;+;+;+	1203	14.0302	13.4191	16.2026	14.9455	28.5941	12.9449	-0.372793	4.34197	1.45745	0.268851	0.99995	Gut
OFAS002053	Scaffold60;Scaffold60	845469;854485	850820;856150	-;-	7018	4.53515	3.93951	4.07056	4.19076	3.72749	4.80776	-0.0205146	4.89538	0.0216987	0.887204	0.99995	Gut
OFAS002055	Scaffold60;Scaffold60;Scaffold60;Scaffold60;Scaffold60;Scaffold60;Scaffold60;Scaffold60;Scaffold60;Scaffold60;Scaffold60;Scaffold60;Scaffold60	876364;877956;880384;882011;883899;886068;888806;891998;892969;894036;896747;901704;904614	876607;878132;880624;882260;884049;886436;888988;892174;893209;894285;896897;902083;904879	-;-;-;-;-;-;-;-;-;-;-;-;-	3080	288.059	132.147	289.77	295.729	242.094	324.431	-0.28035	9.65691	0.760639	0.413243	0.99995	Gut
OFAS002056	Scaffold60	906904	908199	+	1296	0.818613	0.787458	0.318304	0.770723	3.17871	0.917887	-1.324	0.739594	3.83792	0.0927274	0.99995	Gut
OFAS002057	Scaffold60;Scaffold60;Scaffold60;Scaffold60;Scaffold60;Scaffold60	913060;918819;920819;924368;924516;924936	917497;918993;920874;924421;924848;925233	-;-;-;-;-;-	5354	3.53077	3.98556	2.90861	2.94354	2.75077	3.81755	0.132814	4.16978	0.496594	0.504634	0.99995	Gut
OFAS002058	Scaffold60;Scaffold60;Scaffold60	925548;925837;926112	925752;926030;926216	+;+;+	504	18.5623	19.3285	18.0069	20.6994	25.1345	21.4571	-0.267464	3.39914	3.23095	0.116988	0.99995	Gut
OFAS002060	Scaffold69;Scaffold69;Scaffold69;Scaffold69;Scaffold69	97776;98040;101286;101882;102402	97887;98190;101791;101989;102945	+;+;+;+;+	1421	258.596	203.835	314.399	230.638	250.264	288.51	0.0138216	8.51729	0.0047555	0.947024	0.99995	Gut
OFAS002061	Scaffold69;Scaffold69;Scaffold69;Scaffold69;Scaffold69;Scaffold69;Scaffold69	100209;101390;102493;102803;103071;104556;105373	100401;101783;102756;102915;103145;104578;105393	-;-;-;-;-;-;-	1083	210.617	190.351	211.403	123.999	177.737	181.937	0.340321	7.62969	3.45145	0.107216	0.99995	Gut
[truncated: 37,365 more rows]
